# Supplementary material for: Divergent transcriptional and transforming properties of PAX3-FOXO1 and PAX7-FOXO1 paralogs
Source: PLoS Genet. 2022 May 23;18(5):e1009782. doi: 10.1371/journal.pgen.1009782 (PMC9166405; doi:10.1371/journal.pgen.1009782)
Supplement: S1 Table — (XLSX) [file pgen.1009782.s009.xlsx]

## Sheet: TableS1_Manceau_et_al
CRM			Count																							Nearest gene
chr	start	end	FLAG					FOXO1			H3K27ac					K27me3					K9me3
			P3F-1	P3F-2	P7F-1	P7F-2	HFF	P3F-3	P7F-3	HFF	P3F-1	P3F-2	P7F-1	P7F-2	HFF	P3F-1	P3F-2	P7F-1	P7F-2	HFF	P3F-1	P3F-2	P7F-1	P7F-2	HFF
chr1	10002	10604	558	640	892	1214	0	418	606	4	3714	1857	1479	1742	950	4	0	0	0	8	104	70	104	72	180	DDX11L1
chr1	563541	570304	1914	1298	940	1956	1032	1640	908	142	3098	554	1270	1588	1688	318	280	284	200	1909	358	136	338	252	803	NR_125957.1
chr1	689027	695969	388	554	570	744	6	146	226	4	227	72	542	560	26	0	0	0	0	0	0	0	0	0	0	NR_033908.1
chr1	851975	853240	4	84	516	573	0	6	150	2	60	15	318	322	11	13	9	7	5	121	14	2	25	10	25	LINC02593
chr1	1502167	1503784	218	68	120	536	0	6	96	0	1649	633	1291	1695	817	6	4	8	4	53	25	6	20	8	52	SSU72
chr1	1677258	1677949	94	7	50	672	0	178	225	0	1295	556	822	1336	887	0	0	0	0	3	2	0	2	0	5	SLC35E2A
chr1	2053078	2056365	746	404	24	608	0	326	38	0	215	40	26	139	48	2	2	2	0	8	82	56	87	57	183	PRKCZ-AS1
chr1	3737072	3739483	316	344	422	708	6	156	216	0	448	257	1114	1594	35	0	2	0	0	22	18	2	22	18	11	LRRC47
chr1	5484747	5489387	378	416	588	1054	2	138	30	2	377	64	529	741	24	36	9	12	18	247	16	0	25	18	67	MIR4689
chr1	6300259	6305179	710	1880	2150	4118	8	552	878	2	1406	893	3934	4788	30	42	12	43	14	198	16	8	37	10	36	HES3
chr1	7021924	7023555	0	422	422	174	0	36	82	0	939	218	1312	1558	346	4	7	4	2	35	53	52	101	36	65	CAMTA1
chr1	8064092	8067527	856	820	1255	1758	2	417	816	4	2667	843	4504	5552	675	0	2	6	4	32	14	8	22	14	35	ERRFI1
chr1	8727450	8730852	958	1178	558	926	4	292	318	2	1089	312	1091	890	100	0	0	0	0	11	2	0	4	2	16	RERE
chr1	9189324	9190283	426	388	126	0	0	0	0	0	950	408	153	246	202	2	6	4	0	6	6	8	14	2	6	GPR157
chr1	10484988	10486434	228	336	562	808	0	22	270	0	83	53	226	277	29	0	0	0	0	0	2	0	5	0	11	CENPS-CORT
chr1	10567745	10571495	316	170	502	536	0	82	4	0	475	167	602	721	41	0	0	2	0	12	2	0	11	8	14	PEX14
chr1	10768395	10770650	234	332	1042	850	0	236	146	0	60	28	458	499	11	89	34	74	23	809	27	9	35	8	137	CASZ1
chr1	11366752	11369613	228	250	940	1108	0	88	144	2	46	46	160	142	23	41	14	24	7	213	112	48	164	113	418	UBIAD1
chr1	14495734	14498830	914	1444	458	552	6	568	102	4	112	48	38	79	62	5	2	11	8	41	79	22	96	40	194	KAZN-AS1
chr1	14589003	14593218	552	408	372	884	2	132	248	2	19	11	116	110	0	69	16	26	16	433	6	2	32	16	62	KAZN-AS1
chr1	15652650	15654495	320	568	390	446	0	20	222	0	146	38	127	239	106	0	4	0	0	3	8	6	22	13	34	FHAD1-AS1
chr1	17222147	17224088	56	106	98	424	2	22	56	0	1014	326	519	710	529	6	6	6	2	8	6	2	4	11	18	RNU1-2
chr1	19001733	19005047	674	896	834	1020	0	544	24	6	482	274	591	625	16	49	28	40	27	281	14	0	17	17	42	PAX7
chr1	19144154	19145646	562	688	292	777	0	166	206	0	116	6	170	101	10	30	23	20	13	146	8	2	26	13	9	TAS1R2
chr1	21220074	21221991	114	156	572	728	0	96	86	4	136	34	358	448	4	0	0	0	2	4	2	0	2	0	0	MIR1256
chr1	21291263	21294071	420	438	626	848	2	78	238	2	301	88	914	1047	160	0	0	0	0	4	0	0	0	0	3	MIR1256
chr1	21304451	21306569	1050	1710	500	1468	2	214	144	0	455	98	953	1223	81	0	0	0	0	4	0	2	4	4	0	MIR1256
chr1	21532474	21533918	394	246	700	396	0	2	124	0	32	26	207	135	4	0	0	2	0	6	0	1	2	0	4	EIF4G3
chr1	21715109	21716718	318	72	312	960	0	6	170	0	10	44	89	206	9	1	0	1	0	4	16	9	25	7	73	ECE1
chr1	21780526	21782513	164	365	458	602	8	152	211	0	133	54	245	383	23	0	0	0	0	12	6	0	4	2	6	NBPF3
chr1	22018232	22021229	1010	1502	620	848	4	140	102	2	999	508	672	1003	88	0	0	2	0	6	8	0	4	2	12	RAP1GAP
chr1	22027792	22031484	1133	1318	1474	1772	8	358	358	6	2377	920	2547	2911	1988	6	8	2	10	38	8	6	26	10	46	RAP1GAP
chr1	22913127	22914439	358	442	430	525	2	86	94	2	18	2	14	50	0	92	61	91	65	685	26	8	34	27	79	EPHA8
chr1	23885437	23886757	210	6	226	450	2	4	56	0	1111	422	994	1278	657	2	4	6	4	40	10	1	23	9	29	ID3
chr1	24690298	24692364	440	440	468	1074	0	186	404	0	204	87	319	570	33	6	4	0	4	4	14	2	21	6	18	GRHL3
chr1	25858781	25860164	82	238	318	624	0	154	106	0	86	18	103	169	16	0	0	0	0	2	2	2	4	3	5	LDLRAP1
chr1	26316178	26318497	791	804	798	1986	0	628	284	2	603	276	1415	1939	39	0	2	2	0	6	0	0	4	0	9	PAFAH2
chr1	29351202	29353380	12	6	448	492	0	2	134	0	46	6	120	77	23	0	0	0	0	2	0	2	0	2	2	TMEM200B
chr1	29355504	29358434	250	542	480	1160	0	156	248	2	351	154	1103	929	133	2	0	2	0	5	0	0	6	2	2	TMEM200B
chr1	29659880	29661445	558	580	76	202	0	168	46	0	414	154	142	128	133	0	0	0	0	7	4	2	16	2	22	LINC01756
chr1	30818239	30820115	152	348	1628	2002	4	30	356	2	86	20	326	486	16	3	0	1	0	13	4	2	20	11	18	LINC01648
chr1	31204639	31207268	24	66	628	678	4	8	246	2	390	192	870	852	206	0	0	8	0	24	18	8	28	15	28	MIR4420
chr1	31351492	31354236	206	198	1130	1762	0	238	254	4	327	208	2151	2243	438	6	6	0	6	59	16	14	16	24	72	SDC3
chr1	31699918	31702385	368	390	2358	3402	0	402	460	10	71	12	398	658	9	6	10	9	4	48	8	4	26	16	45	NKAIN1
chr1	31994764	31997725	58	226	528	724	6	28	77	2	69	20	289	279	0	4	2	8	4	40	12	4	22	15	33	LINC01226
chr1	32017941	32020143	166	15	738	468	0	68	66	0	72	18	537	572	1	2	0	0	0	4	6	8	10	2	25	TINAGL1
chr1	32240371	32242666	78	20	754	544	0	2	174	2	54	56	645	907	2	19	0	0	6	42	18	6	26	15	77	ADGRB2
chr1	33847660	33850786	828	784	490	1028	4	196	228	0	1062	464	1889	2510	162	6	2	8	6	51	15	8	26	26	73	PHC2
chr1	36070240	36072009	410	258	386	606	2	44	254	0	948	422	1822	2121	657	2	4	2	0	28	8	7	20	4	31	TFAP2E
chr1	37732106	37733661	52	274	582	762	2	79	224	2	14	7	179	305	5	8	7	10	4	43	4	2	12	7	10	MIR4255
chr1	38092757	38095282	154	700	550	1194	0	417	168	0	162	80	416	734	8	91	55	49	31	1040	29	20	25	18	152	RSPO1
chr1	38678285	38680050	136	280	1258	874	2	4	398	0	39	29	130	120	10	44	14	46	23	310	18	5	38	11	79	LINC01343
chr1	38940141	38941803	226	250	398	676	2	46	204	0	293	90	467	572	5	16	6	2	0	117	5	2	16	7	15	LINC01685
chr1	40434867	40437409	588	874	616	1502	0	310	440	0	419	215	892	1127	425	4	0	6	6	10	9	5	17	16	14	MFSD2A
chr1	40512357	40515583	122	1148	1198	560	0	21	382	4	300	152	1344	1418	28	0	0	0	0	2	4	6	2	6	3	CAP1
chr1	41037595	41038648	176	176	452	488	2	76	202	0	23	16	110	151	5	2	0	0	2	7	10	10	35	22	35	ZNF684
chr1	45082733	45083827	0	70	394	392	0	0	0	0	121	64	154	149	7	2	0	0	0	18	0	2	0	1	10	SNORD145
chr1	47973437	47975115	2	20	952	1050	2	120	426	0	58	30	410	497	0	43	32	27	18	360	15	5	29	12	74	FOXD2
chr1	48100677	48102790	100	428	562	834	4	190	130	2	167	50	752	1071	2	6	2	6	1	32	12	6	17	10	18	FOXD2
chr1	48152343	48154519	1166	718	952	1454	2	550	378	8	1004	440	2451	3192	34	4	0	8	2	7	8	4	15	14	25	FOXD2
chr1	48155518	48157317	652	1302	604	658	0	256	94	0	300	92	640	953	28	9	2	2	2	18	19	6	23	4	48	FOXD2
chr1	49140004	49141964	489	756	336	354	2	164	203	0	250	80	147	212	8	4	2	6	1	8	2	2	10	0	8	BEND5
chr1	50952342	50954763	572	568	8	10	6	222	6	0	180	30	28	30	23	0	0	2	1	6	0	2	0	0	11	DMRTA2
chr1	51075578	51077575	772	760	324	452	2	294	70	2	370	93	512	551	2	2	0	0	0	4	4	0	6	2	2	DMRTA2
chr1	51101145	51102306	654	472	78	66	0	280	4	0	232	59	16	8	23	4	0	0	0	4	0	0	4	2	6	DMRTA2
chr1	51131722	51135765	1494	1904	431	708	6	826	150	2	1622	638	1797	1816	704	2	0	4	2	32	9	6	10	5	24	DMRTA2
chr1	51727074	51727944	457	518	702	644	0	50	136	0	142	118	288	308	7	0	2	0	0	2	8	0	14	8	13	RNF11
chr1	52278239	52280809	824	1146	628	956	2	462	46	4	494	144	912	836	0	0	0	0	0	0	2	0	2	0	5	MIR761
chr1	52326921	52328814	330	554	520	1322	4	174	132	6	380	166	1040	933	42	0	0	0	0	0	0	0	4	2	1	NRDC
chr1	52384293	52386625	1056	1084	1288	2474	10	856	525	0	1202	249	2271	2655	18	41	33	33	18	677	26	15	27	19	125	NRDC
chr1	52436851	52439965	816	594	840	2070	6	186	358	6	705	222	905	1046	47	10	2	6	10	77	18	8	9	20	39	RAB3B
chr1	54097512	54099448	2826	6974	830	1828	0	1488	58	2	446	240	134	14	4	12	8	16	2	60	34	12	58	16	73	GLIS1
chr1	54655050	54657204	178	348	1380	2626	2	45	380	0	281	176	1582	1955	93	0	0	0	4	6	0	0	5	2	4	CYB5RL
chr1	54698734	54701100	104	148	722	778	2	38	226	0	180	106	835	1263	23	0	0	0	1	2	14	4	10	5	25	SSBP3-AS1
chr1	54702873	54705649	574	462	952	1460	4	172	714	4	190	143	995	1390	121	0	0	2	2	5	12	0	9	6	12	SSBP3-AS1
chr1	55630391	55631900	644	516	426	798	6	90	304	2	201	74	700	785	34	0	0	2	0	2	2	0	4	2	2	USP24
chr1	56461769	56464732	688	608	256	556	4	165	84	2	98	97	82	129	5	7	0	2	3	40	30	6	38	11	68	LINC01755
chr1	58348059	58349931	154	264	492	451	4	98	4	2	27	6	157	95	23	0	1	0	1	12	1	0	3	4	0	DAB1-AS1
chr1	58350406	58352369	52	96	470	656	0	204	95	0	14	1	78	146	5	0	6	0	0	21	4	0	0	2	1	DAB1-AS1
chr1	59016599	59019240	272	502	48	16	0	446	46	0	364	172	81	60	160	2	0	0	2	19	9	3	15	4	10	OMA1
chr1	59880042	59883328	806	890	1012	1536	2	264	354	4	724	310	1799	2383	18	4	0	4	4	73	32	9	81	26	73	FGGY
chr1	62300981	62305592	924	1712	548	620	2	1328	94	2	574	258	158	243	425	0	0	0	0	0	8	0	22	10	28	MIR12132
chr1	62309380	62313534	540	688	134	64	0	488	58	2	164	40	130	150	18	0	0	0	0	4	2	2	10	2	0	MIR12132
chr1	62751146	62755247	260	506	500	1092	6	250	100	0	162	28	241	362	8	30	34	38	28	765	32	14	45	30	108	KANK4
chr1	62915541	62918025	396	460	17	42	0	164	40	0	181	59	44	50	47	0	0	0	0	2	0	1	0	2	2	USP1
chr1	63426540	63429077	136	280	444	692	0	22	288	2	236	67	642	793	671	0	0	0	0	13	12	0	16	6	10	LINC01739
chr1	63463196	63469128	3206	3590	1192	956	8	1358	264	6	561	187	801	907	0	0	0	2	2	10	8	4	32	22	27	LINC01739
chr1	63485931	63487083	606	476	50	6	2	82	64	0	67	20	45	25	23	1	0	0	0	6	6	0	14	4	14	LINC01739
chr1	63564446	63566494	156	94	384	610	0	264	54	0	378	168	1050	1589	216	0	0	0	0	4	3	0	5	3	14	LINC01739
chr1	63607396	63609817	596	414	470	796	0	324	214	2	582	226	1842	2579	88	0	2	0	0	9	16	2	28	0	66	LINC01739
chr1	63625031	63627350	488	268	536	430	2	128	118	4	474	147	1755	2158	160	0	0	0	0	8	6	2	4	11	12	LINC01739
chr1	63666087	63668589	404	590	434	298	2	166	112	0	192	72	325	424	56	4	0	0	0	2	6	0	12	2	11	LINC00466
chr1	63880190	63881281	632	522	216	390	2	133	70	2	639	161	925	993	47	2	0	0	0	21	14	0	20	8	41	ALG6
chr1	65001639	65004450	630	960	381	658	2	275	172	2	301	158	405	351	160	0	1	0	0	6	4	0	10	6	13	MIR4794
chr1	65327661	65329324	1286	3906	64	16	4	1050	294	0	661	263	242	303	444	0	0	2	2	8	6	2	2	4	12	RAVER2
chr1	66811208	66812890	352	676	699	1448	6	302	294	0	593	162	1577	1724	46	0	0	0	0	8	0	0	0	4	4	SGIP1
chr1	66835145	66836644	650	858	70	144	0	80	98	0	227	166	253	230	26	0	0	0	0	9	0	0	0	4	1	SGIP1
chr1	66842718	66846592	610	660	619	826	2	180	232	0	623	151	943	1189	54	0	0	0	0	4	26	3	18	18	73	SGIP1
chr1	67042049	67044074	802	648	590	674	4	274	174	2	339	163	830	1090	95	0	0	2	2	12	6	4	8	9	29	SGIP1
chr1	68150460	68153393	483	294	437	656	0	298	40	0	1046	300	1260	1825	271	4	0	2	4	20	16	4	16	8	34	GADD45A
chr1	68650672	68651892	470	934	480	804	0	212	88	0	158	81	412	632	13	0	0	0	2	2	4	2	7	10	4	MIR1262
chr1	68682526	68684373	580	586	900	1786	0	216	250	6	413	108	1036	1312	110	0	0	2	0	6	6	0	6	0	10	WLS
chr1	68795661	68799341	785	414	887	1226	8	510	296	0	402	167	859	1374	14	0	0	4	0	5	8	2	9	0	20	WLS
chr1	68898781	68900168	282	226	386	564	2	272	95	2	87	15	127	324	18	0	0	2	0	41	0	0	4	6	25	RPE65
chr1	69887543	69889278	624	1032	426	506	0	115	74	8	136	24	116	68	4	0	0	0	0	5	4	0	0	7	13	LINC01758
chr1	70376665	70378672	728	628	136	216	0	330	96	4	52	17	69	133	21	2	0	0	0	4	25	5	32	16	26	PIN1P1
chr1	70500609	70502257	598	572	4	2	2	109	0	0	15	2	2	8	0	0	0	0	0	0	0	0	2	2	3	PIN1P1
chr1	71748017	71749508	978	446	280	202	0	232	122	0	22	20	78	110	3	0	0	0	0	4	6	0	0	0	6	ZRANB2-AS2
chr1	71889451	71893014	910	924	578	1104	6	320	128	4	76	28	226	284	9	0	6	0	1	28	4	2	4	6	16	ZRANB2-AS2
chr1	71985791	71987549	477	972	147	158	0	176	36	2	35	7	20	53	9	0	0	0	0	6	6	2	6	2	17	NEGR1-IT1
chr1	72079981	72081095	570	502	594	448	4	276	214	2	31	20	226	256	0	0	0	0	0	2	6	2	10	16	10	NEGR1-IT1
chr1	72245912	72248358	588	556	312	476	0	202	84	0	62	28	260	382	23	0	0	0	0	0	0	0	4	2	10	NEGR1-IT1
chr1	72269762	72271158	1082	1496	924	1338	16	490	252	14	31	9	216	286	0	0	0	0	0	0	4	2	26	8	16	NEGR1-IT1
chr1	72401213	72405311	1856	2554	1468	1282	4	804	638	8	288	86	839	1293	106	0	0	2	0	4	4	2	4	3	8	NEGR1-IT1
chr1	72439441	72442019	582	622	80	266	4	142	44	4	40	8	75	105	0	0	0	0	1	0	2	0	4	0	12	NEGR1-IT1
chr1	72469879	72471322	556	644	312	494	2	168	44	6	56	6	155	281	25	0	0	0	0	4	4	0	4	0	10	NEGR1-IT1
chr1	72471720	72472712	486	600	380	114	0	179	74	4	50	10	146	274	23	0	0	4	0	10	5	2	0	4	10	NEGR1-IT1
chr1	72747561	72750993	186	82	962	769	0	16	308	4	411	124	2174	2517	179	2	0	2	0	21	12	4	12	4	8	NEGR1
chr1	72815989	72817826	470	412	610	528	0	116	142	4	44	8	345	471	2	0	0	0	2	0	0	0	2	2	2	NEGR1
chr1	73648930	73650229	6510	7846	3044	4162	0	2248	1398	8	156	126	372	462	351	0	0	0	0	4	10	7	49	14	20	LINC01360
chr1	73925218	73927365	426	450	80	6	0	42	0	4	4	5	16	2	23	0	0	0	0	4	0	0	12	6	22	LINC01360
chr1	74302637	74304033	642	536	144	285	0	162	26	4	117	72	126	133	22	0	2	0	0	0	10	0	10	2	4	LINC02238
chr1	74351347	74354890	696	418	118	487	6	484	64	2	48	6	70	54	9	0	0	0	0	2	2	2	14	8	20	LINC02238
chr1	74356237	74358239	520	452	68	338	4	90	38	8	47	12	22	26	3	0	0	0	0	0	0	2	5	3	6	LINC02238
chr1	75165620	75167368	224	328	442	456	0	88	122	4	29	26	207	252	2	0	0	0	0	2	0	2	2	0	0	ERICH3
chr1	75892727	75894688	534	658	66	132	4	76	18	8	42	17	6	14	23	4	2	0	4	12	1	3	5	2	17	SLC44A5
chr1	76551039	76553144	102	81	620	388	0	16	218	2	120	57	912	915	23	0	0	0	0	5	6	0	5	0	10	ST6GALNAC3
chr1	76729841	76731991	1040	890	262	370	2	206	10	0	107	50	62	101	82	0	1	0	0	4	8	2	7	0	12	ST6GALNAC3
chr1	76871452	76873544	1016	836	484	540	2	184	122	0	101	40	150	112	5	0	0	0	0	0	2	0	5	4	4	ST6GALNAC3
chr1	76873746	76875040	546	448	332	514	0	128	56	2	30	12	59	39	9	0	0	0	0	4	4	2	10	6	10	ST6GALNAC3
chr1	77335013	77336599	150	462	390	460	0	100	346	0	30	10	58	27	9	0	0	0	0	1	5	1	7	4	8	ST6GALNAC5
chr1	77345928	77348667	432	314	429	500	2	190	126	0	44	14	128	128	2	0	0	0	0	2	6	2	11	4	25	ST6GALNAC5
chr1	77369022	77370068	498	428	75	330	2	208	48	2	30	46	28	33	9	2	0	0	2	1	0	2	1	2	14	ST6GALNAC5
chr1	77400210	77402197	492	765	188	87	2	214	34	4	46	6	0	8	23	2	2	3	0	46	2	0	3	2	6	ST6GALNAC5
chr1	77505769	77508119	2010	2180	482	662	6	588	192	10	109	20	54	90	23	12	3	12	10	195	14	2	11	19	53	MIR7156
chr1	77646955	77651498	910	1132	594	491	2	377	126	2	142	81	180	208	7	0	0	2	0	4	52	30	126	57	186	PIGK
chr1	77781534	77783279	511	532	486	558	0	166	254	0	155	63	636	909	11	0	2	0	1	4	12	0	10	12	7	AK5
chr1	78608156	78612915	930	828	256	712	2	408	126	2	416	156	1062	1311	38	0	0	0	0	5	0	0	13	5	14	MGC27382
chr1	78891625	78893452	592	450	17	90	0	192	0	2	115	23	101	194	56	0	0	0	2	0	2	0	2	2	4	PTGFR
chr1	79631308	79633603	952	852	103	322	2	366	38	0	67	20	121	80	23	0	2	4	0	9	36	12	65	39	77	ADGRL4
chr1	79653668	79655259	578	628	364	440	0	242	66	2	154	40	241	285	27	0	0	0	0	4	0	2	4	4	15	ADGRL4
chr1	79655828	79657694	434	480	126	332	0	176	44	4	188	30	282	315	82	0	0	0	0	4	10	4	12	6	14	ADGRL4
chr1	79695273	79697882	674	590	536	800	6	456	106	2	88	51	170	274	0	0	0	4	0	7	14	6	64	37	65	ADGRL4
chr1	79831576	79834885	578	960	240	136	6	224	10	2	39	8	72	100	10	0	2	0	2	8	4	6	18	24	32	ADGRL4
chr1	79838414	79840485	1932	1522	768	866	2	466	254	2	94	38	266	378	194	0	0	0	0	2	0	2	2	2	8	ADGRL4
chr1	79878779	79880471	1056	1414	164	278	0	274	64	2	140	58	108	127	64	2	0	0	0	6	10	10	58	31	27	ADGRL4
chr1	80479887	80481118	726	1128	298	458	2	217	66	2	2	4	13	18	0	0	0	0	0	0	2	2	0	2	0	LINC01781
chr1	81435703	81437537	1030	1096	596	834	10	320	240	2	35	10	83	122	9	0	0	0	0	0	2	0	0	2	0	ADGRL2
chr1	81497445	81499379	1692	1864	534	734	8	456	208	0	50	16	20	82	23	2	4	4	2	1	2	2	0	0	2	ADGRL2
chr1	81702247	81703999	412	700	368	360	4	88	52	0	8	6	18	32	0	2	0	2	4	48	6	2	4	0	14	ADGRL2
chr1	81795525	81797361	536	742	64	38	2	300	34	4	30	6	10	8	9	2	2	2	0	2	0	0	2	2	4	ADGRL2
chr1	82887880	82889754	390	561	218	309	2	132	62	0	31	4	12	24	0	2	0	1	1	5	0	0	6	0	2	LINC01362
chr1	83031866	83033921	830	724	176	168	0	506	40	2	23	12	6	24	5	0	0	2	0	4	0	0	0	0	0	LINC01362
chr1	83039599	83040746	424	398	98	126	0	140	96	4	32	6	46	22	4	2	0	0	0	8	0	0	0	0	2	LINC01362
chr1	83367262	83371272	2216	1746	1624	1483	0	600	394	8	357	216	1781	2122	179	4	0	0	0	17	4	0	20	0	12	LINC01362
chr1	84158064	84160196	216	12	1928	1790	0	76	116	0	119	32	1023	1393	106	4	6	4	1	60	4	3	15	3	21	NR_119374.1
chr1	86407808	86409907	780	1006	692	742	4	218	124	2	151	44	323	389	23	0	0	0	0	8	8	2	10	8	24	COL24A1
chr1	86420334	86422820	534	496	88	226	4	416	6	4	131	57	227	308	2	0	0	0	0	8	9	2	20	12	18	COL24A1
chr1	86777373	86778949	408	478	2	18	2	124	0	2	4	12	0	8	23	0	0	0	0	6	0	2	2	0	6	MIR7856
chr1	87169276	87170507	1058	795	892	794	0	456	76	2	458	238	800	1046	47	0	0	2	0	28	4	4	8	8	12	CLCA4-AS1
chr1	87357662	87359474	496	596	570	154	2	582	100	0	223	104	603	593	121	0	0	2	0	4	5	2	6	4	2	SELENOF
chr1	87429926	87431528	460	604	200	202	0	242	68	4	402	202	259	289	14	0	0	0	0	4	7	6	26	11	40	HS2ST1
chr1	87619313	87622040	1665	1373	753	1036	0	1044	199	4	3263	946	2904	3314	2121	8	5	10	0	106	42	12	49	26	134	LINC01140
chr1	88107881	88112183	1354	1020	652	1170	0	278	192	4	571	124	393	546	26	2	2	0	0	28	20	2	27	13	65	LINC01364
chr1	88602559	88604252	716	526	57	16	0	309	2	2	8	22	14	4	0	5	2	2	2	14	2	0	2	1	1	PKN2
chr1	88614391	88616814	1186	1272	118	94	0	581	122	6	93	14	4	14	77	4	0	0	0	2	2	2	4	2	12	PKN2
chr1	89387179	89389438	1114	1646	452	756	0	624	82	2	257	140	218	314	129	0	0	0	0	10	8	6	31	14	30	GTF2B
chr1	90028894	90031855	2470	2900	844	1234	16	1032	144	6	542	168	826	772	568	0	0	0	0	0	6	4	8	8	22	LRRC8B
chr1	90041174	90044156	556	558	338	604	0	232	104	0	252	66	729	843	126	0	0	0	0	4	1	0	4	4	6	LRRC8B
chr1	90408062	90410820	498	464	308	262	0	268	80	0	1522	548	1803	2485	1205	6	0	2	6	41	9	4	24	13	62	GEMIN8P4
chr1	90941298	90942830	898	748	402	288	0	242	34	4	43	0	26	46	0	6	0	0	2	20	2	2	0	0	4	SNORD3G
chr1	92037359	92038727	504	662	130	142	0	250	30	0	339	86	104	118	95	0	0	0	0	0	14	2	14	10	45	CDC7
chr1	92205840	92208977	560	398	384	424	0	450	84	2	1020	414	825	797	61	0	0	0	0	10	28	10	53	32	63	TGFBR3
chr1	92244274	92245993	1140	1692	778	1036	0	470	208	2	963	589	954	1252	39	0	0	2	0	14	8	0	14	2	19	TGFBR3
chr1	92523122	92524948	408	620	358	464	0	242	66	4	41	2	98	90	7	2	0	2	0	27	8	0	4	6	6	SETSIP
chr1	94068964	94072704	552	474	374	914	0	70	164	2	675	289	800	1016	47	0	0	0	0	16	17	5	23	18	55	BCAR3-AS1
chr1	94079909	94083425	370	490	684	948	0	300	108	0	2039	819	3778	4186	606	4	4	18	6	51	12	8	20	10	41	BCAR3-AS1
chr1	94298697	94300304	624	1030	1140	1142	2	194	176	2	249	70	581	755	80	0	2	2	2	25	141	67	319	164	664	MIR760
chr1	95163119	95165138	72	192	476	724	2	68	170	4	474	264	786	1075	160	0	0	0	0	2	6	2	10	0	6	MIR378G
chr1	95701810	95704213	1690	1682	2004	2064	2	662	334	14	780	223	2947	3024	186	2	2	0	0	2	4	2	17	6	39	RWDD3
chr1	95704400	95706876	596	706	340	450	4	234	28	2	363	144	940	959	0	0	0	0	0	7	39	16	56	18	160	RWDD3
chr1	96069858	96071267	488	884	48	26	0	174	2	10	0	0	0	10	0	0	0	0	2	8	2	0	6	3	23	LINC02607
chr1	96796301	96798065	451	664	74	128	6	302	30	0	14	4	4	8	5	0	0	0	0	0	0	0	2	0	2	LINC01787
chr1	97444378	97447196	536	860	453	878	2	306	157	0	27	16	253	268	23	2	0	2	2	6	2	0	6	4	14	DPYD-AS1
chr1	97716698	97718413	494	626	270	514	0	102	47	0	50	5	96	214	23	0	0	0	0	0	0	0	2	4	21	DPYD-AS1
chr1	97839998	97842725	1030	572	696	941	8	206	62	8	172	72	1181	1311	59	0	0	0	0	6	2	2	11	4	8	DPYD-AS1
chr1	98398526	98400303	796	738	690	626	2	340	292	6	78	59	357	356	23	0	0	0	0	8	0	0	6	0	5	LINC01930
chr1	98729493	98731272	1088	1402	976	1140	2	503	200	6	258	40	493	490	18	0	0	0	0	0	3	0	3	9	10	LINC01776
chr1	98795069	98798473	1226	1540	754	1152	4	372	300	2	537	174	1383	1787	340	6	0	0	0	8	2	0	13	9	27	LINC01776
chr1	99139380	99140675	614	896	195	460	6	246	97	0	62	6	24	64	23	0	0	0	0	4	0	0	4	2	5	SNX7
chr1	99199289	99200274	736	568	154	326	0	188	150	2	40	16	57	81	0	0	0	3	0	8	2	0	4	2	0	SNX7
chr1	99369953	99372145	225	236	395	540	0	116	88	0	120	30	587	688	23	0	0	0	4	2	6	6	14	4	14	NR_033940.1
chr1	99389797	99392629	1020	912	822	1092	8	606	105	4	165	30	553	665	82	0	0	6	2	2	10	2	31	6	26	NR_033940.1
chr1	99737493	99739185	680	800	62	32	0	201	6	6	41	11	6	4	7	0	0	0	0	8	22	6	29	12	137	PLPPR4
chr1	100862508	100864174	872	692	182	108	4	236	24	2	217	71	84	119	59	0	0	0	0	2	0	2	0	2	6	CDC14A
chr1	100884201	100885395	526	716	86	308	4	262	30	0	179	106	71	80	13	0	0	0	0	0	4	0	6	2	4	CDC14A
chr1	101771373	101772978	940	878	240	141	2	272	42	2	55	12	0	15	2	8	8	12	10	61	11	4	12	6	27	LINC01307
chr1	102010834	102012689	266	204	604	566	2	152	48	4	36	32	235	348	2	0	0	0	0	2	4	2	22	5	24	LINC01307
chr1	102031562	102033559	646	650	532	818	2	162	320	0	76	18	260	540	9	0	0	0	0	4	10	6	18	12	19	LINC01307
chr1	103611076	103612968	636	506	368	260	0	338	64	2	326	70	436	536	351	0	0	0	0	6	6	10	20	6	50	COL11A1
chr1	103659906	103661430	742	1314	274	280	0	229	104	0	208	45	174	220	26	2	0	0	2	2	2	2	16	5	58	COL11A1
chr1	103684096	103687057	470	560	160	256	4	168	34	2	109	72	103	227	23	0	4	0	0	4	7	2	20	2	42	COL11A1
chr1	105172539	105175616	568	744	290	262	2	188	104	8	26	10	54	62	10	0	0	0	0	0	4	0	6	4	33	NR_033990.1
chr1	105303776	105305846	604	1148	444	510	2	242	74	6	54	10	52	43	2	0	0	0	0	2	0	0	3	2	8	NR_033990.1
chr1	106833532	106835648	916	858	494	850	4	404	104	8	113	28	147	203	77	0	0	0	0	10	3	2	6	5	10	LINC01677
chr1	107794748	107797046	638	776	200	252	4	204	78	2	52	10	20	18	21	12	0	6	4	73	1	0	15	4	17	NTNG1
chr1	107826734	107830454	1774	2156	482	770	2	574	246	4	215	86	190	219	48	0	0	1	2	2	2	0	8	2	16	NTNG1
chr1	107882116	107883394	506	404	264	210	6	138	64	4	59	22	101	232	32	0	0	0	2	0	0	2	0	4	0	NTNG1
chr1	107937562	107939564	1132	1098	706	1028	0	468	246	2	163	56	491	584	48	2	2	0	0	2	2	0	16	8	12	NTNG1
chr1	108141434	108142880	770	938	44	10	0	134	0	4	12	2	2	2	0	0	0	0	0	6	2	0	4	0	10	MIR7852
chr1	108518171	108520359	948	658	230	218	8	202	104	2	80	8	56	78	39	7	0	5	2	47	14	6	21	2	24	VAV3
chr1	110597422	110599872	126	248	318	580	2	216	36	2	1744	909	1944	2094	120	2	2	4	0	6	2	2	9	2	8	ALX3
chr1	110718715	110720503	118	100	390	614	0	10	0	0	188	52	393	341	82	1	0	0	0	12	4	2	9	8	18	SLC6A17
chr1	110728050	110731307	286	570	788	1242	0	205	194	0	2067	692	3195	3513	468	5	0	3	2	30	6	4	18	10	32	LINC02586
chr1	112446604	112447998	34	80	442	470	0	52	114	0	42	2	207	279	23	11	8	9	10	70	14	10	29	16	34	KCND3-AS1
chr1	113304693	113306819	184	112	566	864	2	56	196	0	36	12	606	739	2	0	2	2	0	6	9	2	17	8	31	TAFA3
chr1	113332888	113335436	587	626	1038	1428	0	146	240	0	59	14	524	635	32	6	7	2	4	51	17	5	33	12	81	LINC01356
chr1	113424815	113426369	186	62	618	1357	0	114	90	0	135	57	990	1783	4	2	4	0	2	8	2	0	11	12	13	MIR11399
chr1	115064008	115066307	531	710	92	58	2	158	0	0	150	111	63	63	126	0	0	2	0	4	0	0	0	2	4	TRIM33
chr1	116657248	116659505	726	598	64	130	2	152	18	4	88	60	67	96	0	4	0	2	0	19	14	5	16	3	34	MAB21L3
chr1	118323248	118326450	548	515	366	332	0	192	168	0	323	78	170	216	27	5	2	2	0	9	11	4	16	14	91	GDAP2
chr1	118505921	118507272	508	520	674	2104	0	48	228	6	591	180	1054	1157	351	0	0	0	0	1	2	0	4	0	2	WDR3
chr1	118530404	118532395	387	470	304	454	2	188	51	4	245	59	517	673	351	0	0	0	0	6	6	4	18	8	15	WDR3
chr1	118752579	118754050	567	472	529	586	2	308	294	2	56	20	345	466	25	2	0	0	0	6	4	6	43	15	30	SPAG17
chr1	118883417	118886009	2440	3034	1245	2186	10	1352	382	14	310	94	496	535	26	0	0	4	0	16	8	4	13	18	42	SPAG17
chr1	119507220	119508411	432	482	50	40	4	342	14	0	2	0	12	0	0	0	0	2	0	3	0	0	0	3	4	TBX15
chr1	119515711	119518771	2006	1220	1138	1862	4	1064	280	0	114	56	299	324	126	30	8	8	0	149	29	10	66	28	84	TBX15
chr1	119913921	119917315	424	476	208	415	2	258	54	4	163	67	191	210	48	12	9	15	6	124	8	0	20	9	29	HAO2-IT1
chr1	120600903	120602737	486	806	462	902	0	274	144	8	713	234	1046	1456	166	0	0	0	0	1	0	6	0	0	4	NOTCH2
chr1	120616303	120618613	1059	2256	96	80	0	204	108	0	242	159	90	149	366	0	0	0	0	0	2	0	4	0	0	NOTCH2
chr1	121483358	121485434	1422	522	516	946	224	1358	134	66	13171	4388	6188	6870	7896	782	397	652	488	7251	20835	7996	39237	18355	53719	EMBP1
chr1	142632492	142635399	890	1202	328	628	0	476	179	0	664	266	624	698	103	5	4	2	0	24	59	32	80	51	101	ANKRD20A12P
chr1	143123578	143125734	428	546	342	540	2	314	84	6	181	88	759	760	47	0	0	0	0	6	6	3	24	10	20	NR_110761.1
chr1	143131036	143134788	1486	1668	1352	1986	4	602	310	2	635	318	1173	1472	107	6	2	4	8	33	115	80	196	127	449	NR_110761.1
chr1	143912609	143914977	314	620	112	758	0	196	38	0	1060	298	590	729	5	4	12	12	2	32	26	10	54	20	44	FAM72D
chr1	144527975	144530866	310	666	1365	1256	2	166	784	6	86	47	152	243	16	4	3	4	1	45	28	9	41	34	98	NBPF9
chr1	144929497	144933560	1416	1120	1361	3384	4	772	702	4	1325	560	2546	3553	307	0	8	10	6	34	22	4	25	18	26	PDE4DIP
chr1	144950303	144951886	345	577	391	674	0	323	18	2	167	128	223	230	2	0	0	0	0	0	0	0	0	5	5	PDE4DIP
chr1	145019851	145022399	432	386	462	792	0	138	212	4	159	74	237	206	8	0	0	1	2	8	4	0	11	8	34	PDE4DIP
chr1	145031083	145034652	1554	1980	1430	1956	4	1428	615	6	1835	794	2295	2326	146	2	0	0	2	17	6	4	24	4	29	PDE4DIP
chr1	145053996	145056234	276	204	388	676	2	88	310	2	191	26	216	269	9	0	0	5	0	12	19	22	43	27	108	PDE4DIP
chr1	145080484	145082576	1560	1292	998	1356	8	294	558	2	930	313	1048	1209	8	2	0	2	0	15	36	6	77	43	124	PDE4DIP
chr1	145091196	145093154	804	822	736	970	4	280	450	2	1659	553	2784	3449	509	4	2	6	4	52	33	8	88	32	82	PDE4DIP
chr1	145202662	145205387	2478	4902	463	803	2	584	162	6	720	317	394	527	13	0	0	0	0	0	2	0	4	10	4	NOTCH2NLA
chr1	145206582	145210936	734	508	436	978	4	600	243	2	2011	1148	2520	3875	994	2	0	2	2	4	12	4	4	2	4	NOTCH2NLA
chr1	145218559	145220505	936	1114	898	1568	4	206	304	10	1063	396	1766	2071	150	0	0	0	0	6	0	0	2	0	6	NOTCH2NLA
chr1	145482870	145485013	1030	1642	762	1252	2	472	676	0	1296	540	1242	1537	45	0	0	4	0	6	0	4	6	8	6	LIX1L
chr1	145506118	145508254	300	101	100	624	0	388	80	0	1699	703	1919	2307	323	0	2	6	6	23	8	2	33	15	35	RBM8A
chr1	146593962	146595401	408	418	126	102	0	182	34	0	45	2	47	46	22	0	0	0	0	6	10	2	13	6	16	NBPF13P
chr1	147021442	147024532	1510	2566	474	506	2	472	254	12	111	38	73	49	47	0	0	0	0	4	4	6	17	6	22	BCL9
chr1	147031999	147033982	478	962	150	78	2	123	106	2	229	72	30	111	13	0	0	2	2	9	4	2	1	4	13	BCL9
chr1	147071485	147072045	4	4	0	744	0	0	0	2	243	160	78	92	26	0	0	0	2	0	17	5	8	5	9	BCL9
chr1	150601123	150603442	374	452	954	1212	6	408	519	0	762	266	1226	1334	19	6	12	4	4	41	24	14	26	22	60	ENSA
chr1	150605457	150608556	1512	2706	2642	3038	6	437	520	8	694	249	2133	2599	374	0	4	0	0	2	6	2	14	6	12	ENSA
chr1	150627064	150630444	254	872	494	676	2	132	220	4	77	42	119	135	9	2	0	2	0	13	0	9	6	4	16	ENSA
chr1	150898616	150899752	2	174	574	594	2	238	190	2	687	302	814	1119	8	2	0	1	5	8	25	30	47	25	77	SETDB1
chr1	151467024	151469000	162	364	640	1220	0	100	138	2	727	195	602	709	174	0	0	6	10	32	18	4	18	12	15	CGN
chr1	151483780	151484861	0	285	170	928	2	100	51	0	601	193	487	554	115	2	0	2	0	20	4	8	2	6	4	CGN
chr1	151807915	151809959	308	192	878	692	0	270	230	0	480	209	555	768	671	0	0	4	2	5	4	14	19	9	18	C2CD4D-AS1
chr1	152080328	152081600	51	11	742	1458	0	374	323	0	137	28	252	169	68	26	10	21	16	268	14	3	36	25	83	TCHH
chr1	153053096	153055172	660	618	334	342	6	182	142	2	48	34	188	228	9	1	4	0	0	30	2	2	4	4	6	SPRR2B
chr1	154580053	154582642	290	484	394	663	0	122	358	4	2014	871	1880	2498	524	4	0	0	2	23	2	2	13	5	14	ADAR
chr1	154798792	154800241	32	36	566	930	0	22	166	4	12	2	73	95	0	116	30	73	42	818	20	12	33	11	86	KCNN3
chr1	154835593	154837747	282	348	1060	2406	0	170	466	2	176	33	356	527	23	10	12	6	10	43	4	8	18	9	32	KCNN3
chr1	154840538	154843763	234	456	508	1036	0	114	332	0	270	92	519	469	26	34	9	16	16	220	33	14	29	33	100	KCNN3
chr1	155595205	155597934	44	130	436	444	0	100	94	2	113	52	319	266	77	0	2	1	2	2	15	4	30	15	68	MSTO1
chr1	155598686	155601497	325	648	532	758	2	130	106	0	68	50	168	115	23	0	0	0	0	0	0	0	0	0	2	MSTO1
chr1	155683281	155686335	568	576	24	28	2	80	26	4	451	190	53	164	174	0	0	0	0	10	2	4	2	2	25	DAP3
chr1	155769810	155771735	284	158	612	1074	2	136	44	4	787	343	2265	2439	50	0	0	0	0	0	0	2	2	4	1	SCARNA26B
chr1	155804206	155806590	222	236	950	1152	0	26	388	0	218	57	723	1068	21	2	0	0	0	8	6	0	11	10	42	GON4L
chr1	156470669	156473264	804	606	304	256	4	278	88	2	4236	1787	1461	2341	1560	4	2	10	10	66	16	14	34	18	75	MEF2D
chr1	156775388	156777643	230	358	488	1736	0	6	198	0	118	25	257	184	126	2	10	0	2	22	13	0	21	14	19	NTRK1
chr1	157735557	157739734	832	714	2414	3484	0	236	1012	0	126	52	556	765	39	19	14	18	11	147	36	8	48	29	116	FCRL2
chr1	158974955	158980011	488	600	744	1420	0	284	352	2	1081	398	2013	2778	271	4	0	2	2	32	14	8	22	11	77	PYDC5
chr1	159023481	159027151	1478	1862	1026	1302	4	720	328	8	1930	614	3425	4014	546	4	4	6	0	21	18	6	26	10	43	AIM2
chr1	159878658	159880921	216	302	840	1058	2	94	200	0	875	335	2135	3062	64	2	0	0	2	38	19	4	27	13	27	CFAP45
chr1	160068313	160068884	65	2	520	838	0	190	0	0	522	241	139	482	105	2	4	0	0	22	10	12	13	16	10	IGSF8
chr1	160343953	160346497	344	764	782	966	2	332	210	0	386	283	1607	1672	28	8	4	5	8	56	11	4	30	24	50	NHLH1
chr1	160656471	160658541	678	794	600	496	4	148	142	2	99	42	199	252	39	12	2	4	4	41	42	10	92	25	216	CD48
chr1	160659547	160662433	434	1152	608	1208	0	255	429	0	65	48	259	267	9	18	8	13	9	84	27	14	41	22	94	CD48
chr1	160663518	160669653	1616	2466	1452	2318	4	416	584	12	204	154	390	359	33	51	29	34	18	448	40	10	62	23	196	CD48
chr1	160916904	160921351	610	750	1190	1312	0	308	202	2	1641	767	1386	2130	1750	4	3	7	3	67	43	22	82	72	133	ITLN2
chr1	161264647	161267433	512	808	6	1	0	427	2	2	236	170	5	10	671	4	2	0	2	6	2	4	9	3	17	MPZ
chr1	161675788	161677269	248	492	703	630	0	144	85	2	932	323	709	1055	312	2	4	1	2	47	14	8	40	24	41	FCRLA
chr1	161782001	161783138	631	750	96	80	0	2	2	2	112	33	47	58	62	0	0	0	0	0	3	2	0	0	3	ATF6
chr1	161905983	161907864	1242	1991	828	914	4	634	222	2	466	219	567	668	16	0	0	0	0	2	0	0	0	6	6	OLFML2B
chr1	161919411	161923306	646	798	752	1044	6	368	304	8	556	154	890	920	133	0	0	0	0	5	7	0	4	4	15	OLFML2B
chr1	162824241	162826645	136	392	472	968	2	132	80	2	230	100	1467	1854	160	6	0	2	0	26	4	0	10	12	19	CCDC190
chr1	163133158	163134762	84	272	1272	1202	4	88	420	4	208	98	2261	2839	26	1	0	0	0	4	9	2	21	18	36	NR_110699.1
chr1	163141582	163145374	944	1274	888	1284	6	464	542	8	622	183	2703	3021	659	0	0	0	2	6	6	0	18	4	14	NR_110699.1
chr1	164487491	164489940	810	1114	894	1032	4	314	146	6	146	76	246	374	106	4	4	6	10	98	10	6	27	10	28	PBX1
chr1	164692078	164697106	754	524	878	1550	2	220	568	2	982	300	3185	3963	271	0	2	4	6	25	24	22	46	20	114	PBX1-AS1
chr1	164716900	164718526	162	106	784	912	2	50	156	4	362	97	1259	1654	232	2	0	8	4	10	2	2	8	12	8	PBX1-AS1
chr1	164770544	164772505	186	426	394	494	0	38	136	4	89	44	301	402	32	2	0	0	0	17	9	2	13	7	31	PBX1-AS1
chr1	166260154	166261845	184	318	503	472	0	48	244	4	32	2	223	263	4	5	0	4	2	18	4	6	4	4	7	FAM78B
chr1	166272795	166277701	428	326	454	690	4	256	113	2	13	2	92	154	0	6	4	3	0	43	8	0	10	6	14	FAM78B
chr1	168070951	168074866	1706	1278	1974	3464	0	510	902	8	1096	241	3420	4362	105	2	0	4	2	10	8	0	20	10	24	GPR161
chr1	168186579	168188867	227	310	534	580	2	403	70	2	563	277	2312	2527	36	0	0	0	0	11	7	6	28	18	21	SFT2D2
chr1	169773858	169776669	1090	1378	962	1292	6	418	204	12	419	151	776	823	425	0	0	2	2	6	2	0	8	4	3	METTL18
chr1	169932844	169935639	716	726	80	56	2	147	22	2	177	42	36	32	23	0	0	0	0	0	0	0	0	0	2	SCYL3
chr1	170136755	170138967	502	542	620	888	2	130	152	4	47	40	176	185	3	0	0	0	0	1	2	1	7	5	24	LINC01681
chr1	170669433	170672506	850	1100	1126	1268	6	432	274	12	774	303	2771	3364	876	2	0	2	0	24	20	10	42	26	75	PRRX1
chr1	170675986	170678257	844	1098	542	646	0	388	60	0	476	145	1605	1886	160	6	0	8	2	27	65	26	88	35	254	PRRX1
chr1	170682370	170684030	1830	1354	908	1362	2	576	244	2	620	150	1718	2165	186	0	0	0	0	6	14	6	32	12	45	PRRX1
chr1	170758930	170760830	872	892	826	815	8	384	239	2	387	101	978	1279	8	0	0	2	0	4	0	2	6	2	16	PRRX1
chr1	170802480	170804914	786	782	424	466	0	390	30	4	126	4	111	137	39	2	0	2	0	12	120	54	287	121	417	MROH9
chr1	171190683	171192955	418	618	540	998	0	176	218	4	88	17	132	166	0	10	2	8	0	12	8	12	14	13	18	FMO1
chr1	171710205	171717295	2476	2138	1628	2176	4	1351	452	10	4218	1743	7402	8439	394	6	2	4	4	45	17	6	26	16	46	VAMP4
chr1	171766377	171768104	466	436	412	308	0	109	96	0	298	108	323	300	160	1	0	0	0	5	0	0	7	0	0	EEF1AKNMT
chr1	171836993	171840378	2544	1964	1814	2584	12	856	490	6	1162	432	1967	2417	97	0	2	4	0	6	4	4	20	14	32	DNM3-IT1
chr1	171904438	171905702	1494	196	654	702	2	170	436	0	157	114	293	174	16	0	0	0	0	0	4	0	8	4	20	DNM3-IT1
chr1	171969478	171971344	122	200	396	562	0	54	150	0	61	19	359	350	33	0	0	2	2	8	8	0	10	12	17	DNM3-IT1
chr1	172107958	172110922	460	458	136	206	2	164	24	0	179	62	261	246	13	1	2	2	1	9	5	0	5	6	19	MIR214
chr1	172121228	172122676	488	506	438	521	8	200	248	2	142	39	447	433	7	0	0	0	0	3	4	0	6	2	4	DNM3OS
chr1	172152766	172155722	308	343	484	620	0	470	258	2	400	117	1190	1212	40	2	0	0	0	2	2	2	4	0	10	DNM3OS
chr1	174707231	174709688	482	682	220	170	2	272	30	0	223	82	166	135	121	2	0	2	0	0	0	0	11	1	15	NR_121196.1
chr1	175929774	175931507	842	806	190	260	2	166	0	0	220	142	56	92	13	0	0	0	0	6	2	4	2	1	4	MIR1843
chr1	178619609	178621550	112	238	552	442	0	130	164	2	842	317	592	873	13	4	2	6	0	22	12	10	22	10	44	MIR4424
chr1	178621870	178623774	540	568	852	1462	2	278	322	4	473	112	567	616	8	2	0	0	0	6	6	2	7	10	12	MIR4424
chr1	179729285	179732309	204	214	608	1252	0	138	310	0	394	136	2372	3214	56	0	0	4	0	13	26	12	50	18	43	FAM163A
chr1	179753188	179757101	102	338	1334	1280	4	318	264	6	620	186	3413	3793	186	4	2	8	0	15	18	12	38	28	27	MIR12116
chr1	180309939	180311859	372	656	496	804	0	66	34	2	119	30	673	736	106	0	0	0	0	4	4	0	6	5	3	LHX4-AS1
chr1	181781014	181782585	586	726	158	368	0	216	78	2	40	8	22	48	0	11	4	0	0	57	0	0	8	0	16	ZNF648
chr1	182979694	182981108	436	726	584	492	0	188	90	6	224	64	626	746	49	0	0	0	0	1	17	2	32	9	58	LAMC1
chr1	182989666	182993241	790	1158	460	1264	2	226	140	4	1886	1064	2125	3117	1813	4	0	4	0	17	12	4	20	18	22	LAMC1
chr1	183279695	183283031	796	1928	1998	1126	6	312	234	2	349	206	457	513	155	4	2	2	0	18	8	5	51	18	43	NMNAT2
chr1	183440242	183441968	480	216	198	580	0	696	194	0	1786	842	1376	1646	1146	3	2	6	0	38	16	2	13	16	32	SMG7-AS1
chr1	183689266	183691416	1516	2210	1244	1840	2	665	278	10	990	347	1826	2760	312	0	0	0	0	0	10	0	24	4	7	APOBEC4
chr1	183748738	183751143	72	109	422	748	0	85	245	0	51	20	721	1002	23	0	0	0	0	4	6	2	31	24	82	APOBEC4
chr1	183795806	183798451	1068	1466	370	642	4	624	80	12	1407	502	1380	1712	126	0	0	0	0	10	10	4	12	0	41	APOBEC4
chr1	184466611	184469325	752	1128	358	646	2	344	60	0	760	365	620	376	36	2	0	2	2	2	8	6	15	13	26	C1orf21
chr1	184534414	184536038	656	446	52	44	0	243	24	0	311	133	78	129	234	0	0	0	0	4	9	0	5	5	11	C1orf21
chr1	184577466	184580706	700	658	744	946	2	420	410	4	979	311	1049	1256	45	0	2	2	0	8	10	4	21	12	36	EDEM3
chr1	184950851	184953415	1442	1378	52	100	0	398	84	4	75	40	2	14	16	10	2	12	0	105	3	2	12	0	8	NIBAN1
chr1	184953509	184955688	580	1806	26	136	0	154	34	2	27	14	4	26	23	37	9	27	10	237	6	0	10	4	34	NIBAN1
chr1	185125054	185126668	600	508	314	148	2	498	58	0	1104	468	1108	1024	650	4	0	10	0	22	38	26	74	39	65	SWT1
chr1	185130695	185131749	498	598	0	48	2	150	4	2	22	18	5	2	3	0	0	2	0	0	3	0	2	2	0	TRMT1L
chr1	185275638	185276753	480	550	8	4	0	222	10	2	73	23	24	32	2	0	0	2	0	0	0	0	0	2	2	IVNS1ABP
chr1	185515750	185517978	856	430	8	54	0	166	2	2	120	32	12	28	23	0	0	0	0	2	54	14	46	37	110	LINC01350
chr1	186223141	186226098	860	1344	736	720	4	232	200	8	401	44	585	565	40	1	0	0	0	23	21	17	23	15	89	PRG4
chr1	187082859	187085428	1244	904	484	536	0	563	302	8	193	53	449	523	59	2	0	0	0	10	12	4	12	5	12	LINC01036
chr1	187204864	187206476	524	684	378	1048	2	294	216	0	340	168	1191	1448	220	0	0	2	0	2	4	0	8	4	4	LINC01036
chr1	187871661	187873220	659	562	198	250	2	290	120	0	116	48	180	170	10	0	0	0	0	6	0	0	4	0	6	LINC01037
chr1	187984624	187985854	1516	1072	450	618	4	646	74	4	109	40	156	113	23	0	0	2	0	0	4	10	8	2	20	LINC01037
chr1	188079870	188082193	3046	3286	1376	1042	14	1202	320	4	126	54	164	194	39	0	0	0	0	2	6	6	26	10	15	LINC01037
chr1	188274843	188276226	290	196	388	506	0	24	8	2	78	60	177	248	23	0	0	0	0	7	30	6	38	42	84	LINC01037
chr1	188458436	188460062	409	558	234	224	2	166	28	0	59	24	60	90	32	0	0	0	0	0	2	0	18	14	6	LINC01037
chr1	188483689	188485382	856	486	616	764	0	390	98	2	36	10	34	26	2	0	2	0	0	0	0	0	6	0	2	LINC01037
chr1	188692314	188694464	976	1482	314	202	2	358	52	2	88	42	73	72	0	0	0	0	0	0	0	0	3	2	5	LINC01037
chr1	188856648	188858019	890	1056	610	654	2	388	92	6	434	245	309	481	234	2	7	4	2	24	173	88	220	102	462	LINC01037
chr1	188898735	188900000	422	396	93	74	0	130	56	2	163	101	159	181	48	0	0	0	0	0	10	0	12	2	35	LINC01037
chr1	189469001	189470594	824	786	372	474	2	512	126	0	94	68	72	124	194	0	0	0	0	6	2	0	8	2	3	BRINP3
chr1	189743176	189745374	1168	1156	150	254	2	258	112	6	198	90	333	408	49	0	0	0	0	8	6	4	32	6	28	BRINP3
chr1	190064728	190068174	668	822	342	462	2	480	108	4	202	42	543	703	25	2	0	2	2	4	29	2	88	41	64	BRINP3
chr1	190084630	190086490	498	688	435	441	2	204	12	4	20	2	144	120	2	0	0	0	0	4	2	0	2	4	6	BRINP3
chr1	190093394	190095196	584	496	179	156	4	245	5	4	105	24	152	211	54	0	0	0	0	0	1	2	3	2	8	BRINP3
chr1	190180547	190182473	614	854	650	942	2	446	260	6	241	77	551	602	40	0	0	0	0	2	6	6	26	11	8	BRINP3
chr1	190542397	190544446	600	888	214	428	6	604	112	2	126	20	284	458	39	2	0	2	0	2	3	4	11	8	12	LINC01720
chr1	191931708	191933597	412	742	188	170	4	88	92	6	89	46	106	107	32	0	4	2	0	8	4	4	8	4	29	RGS18
chr1	192820119	192823301	696	1048	492	672	2	344	236	16	589	133	1264	1403	5	0	0	0	0	8	6	0	10	14	27	RGS2
chr1	193135011	193137597	656	904	266	122	6	242	6	4	121	70	76	16	7	0	0	2	0	0	4	8	3	0	2	B3GALT2
chr1	193150584	193152357	406	558	92	118	0	240	0	2	102	28	46	38	9	0	0	0	0	0	4	4	4	0	3	B3GALT2
chr1	194335765	194337844	546	508	294	316	0	286	134	0	149	36	170	304	69	0	0	0	0	2	7	4	23	8	7	LINC01031
chr1	195459133	195461580	534	516	24	110	0	194	10	0	60	14	46	30	11	0	0	0	0	2	2	2	6	0	15	LINC01724
chr1	195985491	195987585	665	802	508	970	2	298	220	4	74	45	285	293	23	0	0	0	0	4	0	0	6	0	4	LINC01724
chr1	196000714	196002198	236	166	410	500	0	44	130	0	10	0	56	108	9	2	0	4	0	4	0	2	4	0	8	LINC01724
chr1	196502780	196505703	760	792	258	354	4	238	80	2	339	89	202	216	95	0	2	0	1	21	167	56	239	164	421	MIR4735
chr1	196506869	196508709	684	907	216	384	2	389	10	2	144	96	112	142	47	0	0	0	0	3	28	12	82	42	86	MIR4735
chr1	196941849	196942905	424	810	178	158	4	64	2	4	4	6	22	16	23	0	0	0	0	2	0	4	0	5	4	CFHR5
chr1	197652582	197654297	632	1072	502	520	4	242	142	6	105	25	209	150	54	2	0	0	2	0	0	0	2	0	4	DENND1B
chr1	197655471	197656928	476	534	368	691	2	292	148	6	158	14	388	572	13	0	0	0	0	2	3	0	10	2	11	DENND1B
chr1	197864384	197866479	2486	2454	558	742	2	943	194	12	140	24	45	58	64	0	0	0	0	4	0	4	4	4	4	C1orf53
chr1	198010678	198013131	832	724	576	1296	4	346	341	0	212	76	1197	1594	2	0	0	0	0	6	13	3	41	35	33	NEK7
chr1	198251361	198253716	692	606	512	566	2	272	124	2	246	68	479	616	41	0	0	0	0	2	0	0	6	5	2	NEK7
chr1	199167917	199171138	1200	1592	56	48	2	298	6	6	139	22	14	20	5	0	0	0	2	4	15	6	29	8	53	LINC02789
chr1	199171246	199173412	1310	1544	464	604	10	322	99	6	208	72	217	186	26	0	0	0	0	4	6	0	6	4	11	LINC02789
chr1	199250923	199255403	620	662	106	224	2	262	54	0	242	74	120	148	366	0	0	0	0	8	0	2	8	2	18	LINC02789
chr1	199365531	199367617	664	828	118	154	4	208	24	4	234	112	122	105	7	0	0	0	0	1	4	2	6	2	2	LINC02789
chr1	199628088	199629759	660	486	198	312	0	206	50	2	35	48	74	88	9	7	0	4	0	42	2	2	2	0	21	NR5A2
chr1	199632726	199635515	462	826	648	790	4	128	66	4	30	10	48	104	9	13	2	6	2	56	4	2	7	4	17	NR5A2
chr1	199655881	199658113	1234	1534	922	1120	4	468	110	6	210	71	147	233	82	2	0	2	2	6	2	2	20	6	9	NR5A2
chr1	199848559	199849899	410	408	274	692	0	548	155	0	11	12	24	68	0	0	0	0	0	2	2	2	26	2	30	NR5A2
chr1	199914049	199918381	998	870	796	1364	10	374	268	2	354	110	978	1168	350	0	0	3	2	6	4	7	50	21	29	NR5A2
chr1	200075481	200077429	198	154	432	414	0	270	122	2	220	32	1059	1083	13	0	0	0	0	2	4	0	8	2	2	NR5A2
chr1	200083402	200085713	434	354	490	832	0	66	238	8	216	72	1075	1222	5	0	0	2	0	7	6	2	2	0	12	NR5A2
chr1	200536021	200537249	848	1434	256	700	0	522	2	0	507	132	215	217	312	0	2	0	0	4	0	0	0	0	0	KIF14
chr1	201338242	201342272	484	573	946	1182	2	286	380	2	500	189	2365	2879	312	179	101	106	45	1619	41	14	53	27	165	TNNT2
chr1	201342467	201344719	894	744	1251	1596	6	274	394	2	772	292	2338	3327	57	47	37	38	25	417	16	8	21	19	67	TNNT2
chr1	201687871	201691276	252	338	542	1242	0	56	230	2	861	307	1603	1832	78	2	2	2	0	15	10	10	22	12	24	MIR5191
chr1	202264420	202265543	221	520	556	440	2	134	34	0	38	41	62	70	0	12	3	12	4	86	7	0	3	6	16	UBE2T
chr1	204314604	204317316	84	224	310	618	2	18	112	2	222	90	621	596	5	11	14	27	8	113	13	4	30	9	52	PLEKHA6
chr1	205403562	205406039	100	214	569	464	0	64	142	0	526	240	1601	1651	4	18	10	8	4	83	6	0	11	8	41	MIR135B
chr1	206185955	206188285	428	488	36	52	0	115	10	2	82	18	11	12	27	0	0	0	0	8	0	0	0	0	2	AVPR1B
chr1	206189943	206195526	6078	6290	254	216	8	3122	128	14	689	237	117	112	59	27	15	29	27	290	63	26	137	60	334	AVPR1B
chr1	207807493	207809859	592	686	726	838	0	200	354	2	49	1	137	170	23	139	44	77	26	1026	18	6	50	19	147	CR1L
chr1	207883670	207887016	70	291	444	914	0	60	86	4	76	14	189	258	9	26	18	23	12	248	34	22	88	29	119	CD46
chr1	208560507	208563378	536	392	386	248	2	228	126	2	26	40	58	53	10	4	2	6	2	22	4	2	4	2	10	PLXNA2
chr1	208563406	208565579	558	476	484	636	4	142	124	0	30	28	46	88	9	2	2	2	2	12	2	0	4	2	9	PLXNA2
chr1	208692944	208694432	1426	1750	1046	1576	4	210	309	2	26	10	77	87	10	10	2	4	2	8	2	0	12	0	7	LINC01717
chr1	209090121	209091857	376	468	469	854	0	52	298	4	22	6	120	143	3	0	0	4	0	6	4	0	10	2	6	LINC01774
chr1	209285840	209288082	1984	2089	1326	1996	2	564	648	8	245	67	594	740	351	0	2	4	4	27	1	0	8	10	10	LINC01774
chr1	209314462	209315780	144	62	542	484	0	108	124	0	12	2	74	64	0	2	2	6	2	20	4	0	3	0	7	LINC01774
chr1	210302504	210304668	576	760	178	222	0	166	26	0	46	72	66	36	23	0	0	0	0	4	0	2	0	2	0	SERTAD4
chr1	210369540	210371540	312	502	1004	1298	0	120	386	2	32	14	123	140	4	6	2	6	2	45	351	193	569	340	1385	SERTAD4
chr1	210373340	210376646	736	828	906	1138	2	464	584	4	140	94	609	627	64	0	0	0	0	0	8	6	15	9	47	SERTAD4
chr1	210463780	210465891	306	528	1724	1368	4	338	210	4	258	84	1264	1478	18	4	2	0	0	6	15	0	21	6	22	HHAT
chr1	210621266	210623696	716	512	442	776	4	392	149	4	552	206	1150	1200	68	2	0	2	0	7	10	8	20	12	27	HHAT
chr1	210640703	210642586	975	818	836	1604	2	591	585	6	398	120	1859	1993	5	0	0	0	0	7	5	0	8	3	9	HHAT
chr1	210652165	210653811	448	594	342	422	4	54	160	4	72	60	287	358	1	0	0	0	0	5	2	2	2	4	12	HHAT
chr1	210654198	210658846	3673	3412	3702	3760	12	1274	884	16	1793	468	6817	7000	650	4	2	4	2	32	24	6	14	19	60	HHAT
chr1	210666287	210670445	742	708	458	756	4	460	198	4	1513	487	3615	4599	1198	6	2	0	4	43	31	6	40	18	99	HHAT
chr1	210678311	210680595	26	120	590	908	4	96	298	2	449	172	1725	2537	54	2	4	0	2	10	4	6	7	2	23	HHAT
chr1	210702830	210706312	436	448	484	714	2	330	148	0	356	114	1606	1642	21	2	0	0	0	9	3	2	16	6	29	HHAT
chr1	210721158	210722778	448	490	658	676	4	345	168	2	355	82	1570	1649	43	0	0	0	0	4	7	0	4	10	8	HHAT
chr1	210820700	210824084	1862	1626	1756	2588	8	1187	488	10	882	396	2144	2237	150	6	0	4	2	12	2	2	14	16	16	HHAT
chr1	210827225	210827567	676	626	102	2	0	88	6	0	99	75	76	137	39	0	0	0	0	0	3	2	12	6	11	HHAT
chr1	211049828	211050951	730	548	369	552	0	291	66	0	136	30	78	80	4	0	0	2	0	2	2	0	9	4	6	KCNH1-IT1
chr1	211108173	211110707	400	396	12	282	0	351	24	2	170	58	35	49	160	2	0	0	0	8	2	1	22	3	29	KCNH1-IT1
chr1	211306479	211308975	674	500	198	1102	6	506	108	0	581	190	1176	1103	600	0	0	2	0	2	6	6	20	12	18	KCNH1-IT1
chr1	212203598	212206298	554	630	452	558	2	232	294	6	840	320	1976	2944	8	0	2	2	4	10	6	2	10	6	9	DTL
chr1	212408459	212411197	146	172	383	434	0	125	104	0	282	64	460	583	425	0	0	3	2	12	2	0	8	6	7	LINC02608
chr1	214746428	214748926	416	858	252	140	2	194	53	0	361	133	177	161	5	2	2	0	2	6	27	20	93	29	159	PTPN14
chr1	214784995	214786644	622	498	134	417	2	264	74	0	351	80	282	306	133	0	0	0	0	7	2	0	3	2	4	CENPF
chr1	214973212	214975276	1698	2022	1138	988	10	494	164	14	175	68	216	272	16	1	0	0	0	2	7	0	11	3	23	CENPF
chr1	214976060	214977313	2240	1912	462	1306	2	602	64	0	194	146	138	150	57	0	0	0	0	0	2	2	4	2	2	CENPF
chr1	215116089	215117785	492	408	50	32	4	122	36	2	143	40	29	60	61	0	0	2	0	0	2	0	4	2	11	KCNK2
chr1	215181786	215184173	554	426	440	690	4	134	84	0	170	48	525	792	160	0	0	0	0	3	4	0	10	6	8	KCNK2
chr1	215958590	215960915	616	758	156	52	0	172	4	2	67	0	25	8	23	0	0	0	2	0	2	2	6	0	6	KCTD3
chr1	216010033	216013052	864	896	244	348	2	500	167	4	48	18	72	88	9	1	1	0	0	4	7	2	12	15	19	NR_125992.1
chr1	216038732	216040327	596	974	44	64	2	302	4	2	21	8	6	4	0	0	0	0	0	2	4	0	3	2	3	NR_125992.1
chr1	216109904	216112117	976	1096	116	86	0	304	30	4	111	6	47	17	47	2	0	2	2	2	5	0	8	2	15	NR_125992.1
chr1	216169940	216171252	620	512	244	266	2	211	53	2	80	4	147	136	39	0	0	0	0	0	0	2	4	1	19	NR_125992.1
chr1	216220256	216222663	504	540	236	388	6	352	72	4	310	88	864	1112	26	0	0	0	0	11	39	15	54	20	237	NR_125992.1
chr1	216226776	216229028	482	694	272	350	2	446	83	0	619	247	1437	1717	435	2	0	2	0	10	50	18	37	20	124	NR_125992.1
chr1	216356436	216358484	676	644	442	324	2	314	164	6	128	20	185	178	39	4	2	0	0	10	4	4	19	7	24	NR_125992.1
chr1	216384251	216386087	590	554	130	186	2	296	40	2	197	32	306	286	27	0	0	0	0	1	17	3	14	6	52	NR_125992.1
chr1	216706465	216708653	980	1028	854	1084	2	676	152	2	193	84	985	1000	59	2	0	0	0	6	12	3	23	12	34	USH2A
chr1	216735923	216739029	1946	1710	1326	1151	2	818	276	8	434	202	1985	2471	234	0	2	0	0	4	4	6	4	4	8	USH2A
chr1	216772341	216774646	1475	1910	179	74	0	324	258	2	784	373	715	1035	336	2	2	2	0	2	13	5	8	6	21	USH2A
chr1	216864975	216867970	802	976	18	10	4	531	6	2	504	174	20	34	340	0	0	0	0	8	11	4	6	3	24	USH2A
chr1	217005730	217007570	1568	1800	1376	1675	2	572	246	8	149	44	303	338	69	1	1	0	0	0	9	2	16	11	25	ESRRG
chr1	217193596	217195249	1402	1672	362	1228	2	583	128	6	174	61	127	164	39	3	4	2	0	6	24	4	18	16	42	ESRRG
chr1	217200758	217203364	432	532	70	88	0	402	32	2	459	114	185	314	21	2	0	4	3	26	38	10	32	25	116	ESRRG
chr1	217711338	217713155	720	1112	162	124	28	128	34	4	82	42	33	32	27	0	0	0	0	6	2	2	4	10	6	GPATCH2
chr1	217730494	217732107	722	495	98	172	8	528	4	0	45	4	37	34	22	0	0	0	0	1	2	0	11	4	6	GPATCH2
chr1	217784219	217785965	444	560	554	342	0	166	102	2	250	68	368	387	8	0	0	0	0	0	4	0	0	0	2	GPATCH2
chr1	218043513	218046383	1358	1294	524	518	2	408	356	8	90	90	120	211	7	0	0	2	0	0	6	2	5	0	8	LINC00210
chr1	218565756	218568132	438	638	238	512	8	255	48	0	106	46	106	80	77	0	0	0	2	12	24	16	52	36	82	TGFB2-AS1
chr1	218775635	218778316	752	720	90	156	0	300	0	0	212	40	17	20	2	0	0	0	0	6	5	4	20	6	17	LINC02869
chr1	218983848	218985408	680	584	38	98	2	191	10	2	156	40	28	26	351	0	0	2	0	2	5	0	14	2	21	LINC01710
chr1	219448932	219451074	786	760	466	1210	8	402	150	6	407	152	489	627	16	0	2	0	2	14	26	14	22	18	61	LYPLAL1
chr1	220044808	220047781	1572	1344	1192	1251	2	1382	264	6	1026	334	2992	3760	38	2	0	2	0	0	0	0	8	1	2	SLC30A10
chr1	220050898	220055382	698	892	572	794	8	310	184	10	625	232	2726	3234	28	0	0	2	0	10	10	4	6	6	4	SLC30A10
chr1	220397972	220400468	796	476	704	998	0	430	50	10	520	212	2526	2453	51	0	0	2	2	8	2	0	8	10	8	SNORA36B
chr1	220406941	220409134	590	700	844	948	10	149	188	4	332	135	1640	1797	57	0	0	0	0	8	2	0	4	4	14	AURKAP1
chr1	220409648	220413768	174	574	724	534	2	122	190	4	372	124	2045	2063	129	0	0	0	0	4	8	0	16	2	22	AURKAP1
chr1	221456822	221458687	398	1202	172	372	2	286	36	0	87	51	49	87	18	0	0	6	2	11	10	6	19	19	13	LINC02817
chr1	221660500	221662597	392	478	108	104	0	72	86	0	70	18	124	158	27	0	0	0	2	1	8	1	9	4	5	LINC02817
chr1	221784863	221786117	486	312	464	814	4	182	4	4	228	127	304	414	13	0	0	0	2	5	4	10	10	13	7	DUSP10
chr1	222684219	222685867	425	672	198	178	0	466	126	4	71	70	94	139	9	0	0	0	0	0	0	0	2	2	1	HHIPL2
chr1	223129026	223132473	1110	1378	378	444	2	428	126	2	915	355	1520	1591	16	0	0	0	2	6	10	0	10	11	23	DISP1
chr1	223394955	223397226	1004	936	1022	970	2	358	132	4	115	38	325	434	56	8	14	7	5	146	29	14	28	14	32	TLR5
chr1	223968103	223969654	468	976	134	164	4	64	36	4	191	114	163	133	9	0	0	0	0	4	4	0	4	0	4	TP53BP2
chr1	224170763	224172743	184	546	412	480	0	30	46	6	183	26	336	238	23	0	0	0	0	0	0	0	0	0	0	GTF2IP20
chr1	225844235	225846406	220	366	483	946	2	92	235	0	555	226	2015	2624	88	6	2	5	2	20	11	5	25	16	19	ENAH
chr1	225983257	225988093	402	1410	516	460	0	168	352	2	607	283	630	611	217	0	0	4	0	10	86	40	152	62	210	EPHX1
chr1	226969703	226972535	444	216	762	902	2	118	114	2	369	205	824	1282	671	4	0	2	0	60	45	26	74	55	143	ITPKB
chr1	227124701	227128514	418	228	518	594	0	116	202	4	832	534	1590	2200	354	0	0	6	0	22	26	8	76	36	60	COQ8A
chr1	227299315	227300372	430	568	228	164	0	122	119	2	114	39	249	306	126	0	0	0	0	6	4	0	5	0	8	COQ8A
chr1	228935994	228937915	752	1118	170	158	2	388	50	2	92	24	81	43	39	8	0	1	0	6	8	2	1	6	13	RNA5S17
chr1	229002342	229004118	514	734	326	876	0	244	70	0	123	16	74	94	54	12	0	6	4	18	10	9	15	10	11	RNA5S17
chr1	229243862	229245972	222	420	642	1074	0	108	590	0	206	128	194	357	26	4	9	8	15	42	15	10	34	40	38	RAB4A
chr1	230028479	230030872	844	598	702	680	0	374	184	8	368	155	506	725	2	4	2	8	6	50	23	8	52	12	62	LINC01682
chr1	231228818	231230818	102	158	530	548	0	176	438	0	229	59	1343	1784	13	0	0	8	2	24	15	4	45	23	41	FAM89A
chr1	231818652	231820926	448	344	200	48	2	398	0	0	386	132	91	92	28	0	0	0	0	13	41	14	65	35	87	DISC1
chr1	231854524	231857196	618	816	262	578	0	184	142	2	380	99	452	656	42	2	0	0	0	2	6	4	14	5	18	DISC1
chr1	231857330	231859697	912	1324	1232	1684	8	266	426	4	1016	203	1782	2659	312	0	0	0	2	14	2	6	27	6	52	DISC2
chr1	231962760	231964626	640	1074	328	330	2	325	84	6	268	94	583	577	38	0	0	0	0	2	4	0	10	3	5	DISC2
chr1	232075735	232077339	140	494	496	394	0	308	210	2	270	86	752	1105	26	0	0	2	0	2	4	0	8	9	24	DISC1-IT1
chr1	232086063	232087802	552	514	516	762	0	402	302	0	871	253	1686	2295	305	0	0	0	2	4	2	0	28	18	9	DISC1-IT1
chr1	232949482	232951341	630	704	6	8	0	212	4	0	72	21	0	2	1	8	0	1	4	23	3	0	0	4	5	MAP10
chr1	232996656	233000679	595	596	374	262	0	394	152	4	128	96	166	405	39	30	14	20	15	186	23	2	25	8	51	MAP10
chr1	234864712	234866581	694	754	322	940	4	290	32	0	207	122	60	127	18	0	1	0	0	6	2	4	6	6	8	LINC01132
chr1	235016985	235018717	318	586	190	842	0	476	102	4	278	124	189	255	28	0	0	0	0	15	20	6	16	12	43	NR_125945.1
chr1	235267779	235269440	436	630	52	180	2	16	12	0	380	180	281	333	42	0	2	0	0	4	6	7	5	3	10	SNORA14B
chr1	235342902	235345408	1852	2108	1536	2660	14	1048	668	18	895	456	2858	3086	50	0	0	2	0	10	4	0	4	8	4	MIR4753
chr1	235405346	235407513	684	594	304	210	2	197	125	4	1051	219	740	774	16	0	0	0	0	8	2	2	2	2	4	MIR4753
chr1	235408851	235410347	591	1026	372	662	0	210	46	4	524	162	492	471	46	0	0	0	0	6	0	0	2	4	0	MIR4753
chr1	235703238	235706157	609	584	306	542	4	172	206	4	109	13	219	139	23	0	0	0	0	12	5	0	16	2	27	B3GALNT2
chr1	235711052	235714280	418	632	460	368	0	172	112	2	342	144	854	1005	290	4	0	2	1	4	8	4	31	12	36	B3GALNT2
chr1	235720406	235723316	624	1174	964	2052	4	494	678	12	464	238	1242	1428	47	0	0	6	0	6	24	2	54	18	61	B3GALNT2
chr1	236260410	236260709	120	64	304	662	2	320	260	136	9476	5247	2969	3827	4440	0	0	0	0	6	19	10	30	31	46	NID1
chr1	237087529	237089897	188	194	434	576	0	276	174	0	64	34	461	722	29	15	6	7	3	65	36	9	61	33	117	MT1HL1
chr1	238020469	238022642	413	885	386	494	4	184	42	16	44	24	61	63	2	0	0	2	2	10	10	6	15	6	17	NR_027247.2
chr1	238474240	238477857	430	428	1012	832	4	236	212	2	142	48	435	693	7	2	4	0	0	15	12	6	24	10	37	LINC01139
chr1	238527100	238528787	812	1421	444	770	4	198	76	6	53	38	65	95	11	0	0	0	0	6	1	2	31	12	45	LINC01139
chr1	238542687	238544914	1408	1808	1378	1358	0	650	124	4	57	32	233	293	27	0	0	0	0	2	10	3	14	4	17	LINC01139
chr1	238600742	238603860	712	940	524	520	0	496	126	4	56	8	148	130	25	0	0	1	0	0	0	2	10	4	12	LINC01139
chr1	238822907	238824007	664	485	200	158	0	4	2	0	4	16	8	45	23	0	0	0	0	0	0	0	0	1	3	LINC01139
chr1	239588489	239591793	1870	1798	340	444	2	512	50	8	523	94	474	755	671	1	2	0	2	23	10	9	12	6	35	CHRM3
chr1	239592248	239595970	1016	1245	356	228	0	228	50	0	93	24	181	96	77	0	2	0	0	32	8	4	10	4	4	CHRM3
chr1	239855739	239858260	486	444	38	84	4	242	22	2	64	20	6	58	29	0	0	2	0	7	11	0	10	0	19	CHRM3-AS2
chr1	240273890	240276027	1104	946	80	378	4	912	8	0	217	117	61	99	59	4	0	0	0	6	2	2	6	4	8	FMN2
chr1	240566951	240569795	576	630	264	122	4	498	60	0	1201	510	596	1037	613	0	0	2	0	6	2	2	4	2	10	GREM2
chr1	240706009	240707756	756	1400	196	112	0	118	68	2	50	32	24	20	23	4	0	2	0	21	30	10	67	38	106	GREM2
chr1	240716361	240717684	756	630	164	288	2	209	74	2	68	21	75	42	23	0	0	2	0	26	2	4	14	0	25	GREM2
chr1	240718088	240719796	690	594	398	478	4	271	78	8	121	39	165	262	7	0	0	0	2	11	0	2	9	6	10	GREM2
chr1	240723239	240727481	2154	2022	708	1672	2	1124	470	10	880	206	1373	1874	8	0	2	2	4	24	12	14	34	18	51	GREM2
chr1	240770957	240772868	1018	1232	245	264	4	332	14	8	117	18	48	33	22	0	2	0	0	17	2	2	4	2	2	GREM2
chr1	241268273	241272562	1074	790	1007	1818	0	250	212	6	46	12	163	187	23	20	4	3	4	61	14	2	17	8	17	MIR3123
chr1	241561427	241563852	446	332	734	1208	2	162	182	4	66	10	822	1187	0	0	0	4	2	23	2	2	8	0	8	RGS7
chr1	241583993	241587881	443	253	468	581	0	48	116	0	27	20	225	244	23	27	7	20	7	276	16	7	35	23	40	RGS7
chr1	241609578	241611286	274	364	246	474	0	132	220	0	20	0	84	84	2	0	2	0	0	12	4	0	15	13	10	FH
chr1	241645465	241647003	706	392	282	578	4	507	154	2	102	8	402	541	9	0	0	0	0	0	0	2	10	1	6	FH
chr1	241655214	241657697	606	623	128	618	4	190	54	0	156	77	242	277	351	0	0	2	0	0	2	1	14	0	14	FH
chr1	241828917	241830633	954	1468	174	382	2	242	32	4	220	58	138	131	13	2	0	0	0	0	0	0	0	0	4	WDR64
chr1	241842085	241844115	942	728	448	480	0	341	72	0	761	166	749	795	42	2	4	0	3	20	8	0	12	2	25	WDR64
chr1	241848737	241851432	1042	1036	60	120	2	540	2	2	72	16	43	65	1	0	0	2	0	16	2	6	8	0	15	WDR64
chr1	241856168	241858314	390	462	2	50	0	114	0	2	56	46	28	10	25	2	0	0	2	12	2	2	9	4	8	WDR64
chr1	241864952	241868579	804	1002	22	116	4	554	60	4	648	228	140	160	298	0	0	2	0	10	15	0	13	12	38	WDR64
chr1	242000233	242001926	466	198	584	604	2	224	114	2	837	356	2017	2585	454	0	0	0	0	12	4	0	6	4	8	EXO1
chr1	242002408	242005764	2138	2464	1756	3040	12	762	592	10	956	331	2878	3861	28	0	0	0	4	10	6	3	22	12	16	EXO1
chr1	242112832	242114802	222	398	628	814	4	78	264	2	94	56	338	413	194	1	0	0	3	6	5	2	12	4	12	BECN2
chr1	242388271	242389701	3820	4022	1466	1418	0	1050	622	2	180	82	96	103	23	2	0	0	0	4	14	4	10	2	19	MAP1LC3C
chr1	242591494	242595283	234	260	474	670	2	130	160	2	28	22	124	175	0	4	2	2	0	22	8	4	7	8	4	PLD5
chr1	242949460	242952455	978	944	88	66	2	262	88	2	54	8	60	86	2	7	0	0	2	33	10	2	20	6	20	PLD5
chr1	242976526	242977625	400	406	76	116	2	278	18	4	2	0	45	72	0	0	0	1	0	15	0	3	1	2	3	LINC01347
chr1	243779975	243781197	506	934	2	4	0	38	0	0	139	100	9	20	5	0	0	0	0	4	4	2	0	0	0	AKT3
chr1	244800820	244803112	954	770	878	1038	6	272	300	2	276	108	369	510	42	41	17	12	14	257	22	14	36	29	98	DESI2
chr1	244813273	244816919	1096	716	1142	2242	0	698	358	6	871	385	1348	1771	305	8	0	4	2	24	17	14	28	33	71	DESI2
chr1	245204506	245207504	274	299	502	448	0	118	162	2	212	95	793	1152	2	0	0	4	0	8	0	2	12	2	3	NR_111907.1
chr1	245304192	245307675	8288	9026	5406	5776	18	3740	1701	18	108	72	380	365	194	29	28	17	23	290	34	11	54	37	66	KIF26B
chr1	246234566	246236418	1776	2478	1916	1522	0	1086	316	2	352	182	440	538	47	0	0	2	0	4	10	0	4	2	3	SMYD3
chr1	246481322	246483820	518	946	42	34	2	196	4	0	110	42	12	29	106	0	0	0	0	4	4	2	4	2	12	SMYD3
chr1	246501110	246502973	576	1372	102	74	8	271	56	8	80	72	20	24	39	0	0	0	0	9	2	0	10	2	8	SMYD3
chr1	246505534	246507010	586	888	50	142	2	160	52	2	64	4	36	14	29	2	0	0	0	4	2	2	4	1	6	SMYD3
chr1	246512526	246515797	1744	2666	316	284	2	654	28	10	321	92	97	98	21	0	0	0	0	2	6	4	10	4	6	SMYD3
chr1	246607236	246611814	912	1080	640	978	4	348	124	4	708	334	2191	2483	38	2	0	2	0	14	9	6	22	12	33	SMYD3
chr1	246856490	246858670	186	184	464	626	2	168	59	0	143	34	146	250	61	3	2	7	0	34	170	69	339	130	547	SCCPDH
chr1	247072592	247074161	386	395	382	536	0	230	210	0	271	66	452	478	26	0	2	0	0	6	5	2	6	2	14	AHCTF1
chr1	247079773	247080842	570	576	264	346	6	288	80	0	206	64	281	221	26	0	0	4	0	0	3	0	1	6	2	AHCTF1
chr1	249203697	249207287	558	530	825	1634	4	302	233	0	1834	879	1922	2862	1166	4	0	3	2	18	22	10	33	12	53	PGBD2
chr1	249231614	249233618	370	830	694	1086	0	118	210	0	18	3	66	100	0	0	0	0	0	0	0	0	0	2	10	PGBD2
chr1	249239355	249240621	840	1146	1640	2512	4	874	848	12	6991	3213	2570	3112	1678	0	0	2	0	9	82	67	63	83	164	PGBD2
chr10	412378	413677	6	6	458	537	0	20	18	0	24	26	108	127	2	0	0	0	0	2	2	0	7	2	7	ZMYND11
chr10	427082	429009	502	828	894	970	4	231	401	0	355	148	935	1314	43	0	0	2	0	2	16	4	19	8	18	NR_147612.1
chr10	470339	472404	5170	7312	4858	9598	12	968	1822	10	792	342	1255	1814	340	0	2	0	0	0	0	2	8	2	4	NR_147612.1
chr10	535365	536968	2326	7840	894	834	2	1008	8	0	166	78	47	110	43	0	0	0	0	4	1	0	0	3	10	NR_147612.1
chr10	738942	740814	392	484	43	30	0	22	2	4	73	42	18	20	2	2	0	0	2	0	2	0	2	0	7	DIP2C
chr10	1140086	1141683	1244	2014	314	136	2	408	58	0	797	221	766	1034	1748	4	0	0	0	2	2	2	2	2	0	IDI1
chr10	1166951	1169504	334	254	721	626	4	168	204	2	437	112	892	1322	311	0	2	2	0	1	2	2	5	4	0	LINC00200
chr10	1321648	1323799	1616	1089	1142	1570	6	442	236	2	192	95	431	627	56	2	4	7	8	23	31	15	28	25	75	LINC00200
chr10	1466265	1468725	102	208	476	1006	2	118	162	0	28	6	169	180	0	32	6	16	12	225	22	12	46	16	122	ADARB2-AS1
chr10	1963825	1965235	432	438	32	68	2	160	4	2	17	0	3	0	0	0	2	2	0	23	2	0	0	0	0	LINC00700
chr10	2254209	2257922	652	554	398	250	2	672	42	0	112	68	79	71	62	2	0	4	2	8	14	2	14	8	18	LINC00701
chr10	3389152	3390604	544	487	148	210	2	236	18	2	124	88	49	90	26	0	0	0	0	2	8	4	20	9	17	NR_131187.1
chr10	6868988	6871929	571	799	466	520	10	210	210	4	26	8	58	39	10	5	1	6	3	53	4	0	10	5	14	LINC00707
chr10	7174880	7177048	2566	2326	1552	2834	4	2250	528	10	812	248	1774	2428	127	2	0	2	0	16	32	25	134	67	86	SNORD129
chr10	7660069	7662710	484	678	554	598	4	206	271	4	52	16	330	339	21	7	0	0	0	8	6	2	25	10	14	ITIH5
chr10	7971407	7974410	820	554	402	708	2	346	104	6	359	106	771	918	160	0	0	0	0	8	2	1	2	2	7	TAF3
chr10	7995472	7997177	25784	27848	2508	3676	10	6492	822	20	504	274	184	111	340	1	0	0	0	0	0	0	4	1	5	GATA3-AS1
chr10	8622720	8625844	932	750	702	1470	0	418	198	6	80	26	164	216	39	4	0	0	8	16	0	0	10	4	5	NR_134492.1
chr10	8987475	8991450	799	552	348	316	6	85	96	4	38	18	73	97	0	2	0	1	0	8	0	0	6	8	6	LINC02676
chr10	9315006	9316666	262	58	780	962	0	79	260	0	403	191	308	403	295	0	0	0	2	0	2	8	2	0	24	LINC00709
chr10	11060509	11061965	494	648	346	120	0	142	50	0	374	136	201	209	5	0	2	0	0	5	2	0	10	10	20	LINC00710
chr10	11063371	11067305	734	554	40	104	4	454	52	6	403	86	86	90	295	2	0	0	2	22	7	4	15	7	23	LINC00710
chr10	11406836	11409752	4962	4512	6738	7396	14	1655	2966	4	161	23	296	688	48	0	0	0	0	2	51	21	63	26	81	CELF2-AS1
chr10	12024308	12026455	609	398	405	528	2	120	152	4	129	26	300	361	24	0	0	0	0	0	2	0	6	0	2	UPF2
chr10	14245464	14247508	266	372	578	722	0	198	96	2	70	45	370	401	27	6	1	0	6	28	0	0	4	0	6	FRMD4A
chr10	15835396	15836740	764	788	210	232	2	236	14	2	114	42	94	87	126	0	0	0	0	0	0	0	2	0	4	MINDY3
chr10	16557290	16560476	498	890	528	462	2	200	120	2	294	96	322	449	351	0	0	0	0	2	6	4	6	6	14	C1QL3
chr10	16615229	16617256	466	179	640	392	2	63	48	2	63	14	139	135	22	0	2	0	0	14	2	0	9	4	15	C1QL3
chr10	17684031	17686639	434	446	137	404	0	82	30	0	978	609	1416	1487	586	8	6	8	2	70	26	14	31	20	80	STAM-AS1
chr10	17717157	17719013	358	624	402	494	4	138	154	4	426	104	1137	1155	27	0	0	2	0	7	6	12	14	8	27	STAM
chr10	20517878	20519119	990	1406	862	1620	2	272	122	0	18	0	71	100	0	0	1	0	0	1	0	0	4	0	4	MIR4675
chr10	20564960	20566373	585	644	566	414	2	130	232	6	161	46	268	436	48	2	0	0	4	6	0	0	10	10	10	MIR4675
chr10	20568425	20570081	464	475	370	358	8	332	74	2	114	16	138	218	126	0	2	0	0	11	0	4	4	0	4	MIR4675
chr10	21256989	21260166	436	374	956	1080	2	316	395	0	26	4	244	276	10	2	4	0	0	8	2	2	2	0	2	NEBL-AS1
chr10	21273560	21275763	804	624	552	846	2	462	266	2	14	29	184	247	5	0	2	4	4	6	0	0	2	4	4	NEBL-AS1
chr10	21279264	21280993	536	880	1032	850	4	199	102	0	16	4	104	108	0	2	0	0	0	2	2	0	8	2	0	NEBL-AS1
chr10	22835391	22837237	326	414	385	452	0	112	146	2	155	81	217	215	11	0	0	2	0	5	0	2	6	4	0	NR_036533.1
chr10	23508862	23511548	398	494	48	60	0	136	2	2	8	4	6	8	0	20	4	4	7	100	2	2	3	6	14	PTF1A
chr10	25359319	25362324	558	431	236	556	0	194	118	4	601	221	964	1379	115	2	0	0	0	16	22	6	33	10	51	ENKUR
chr10	26636192	26638932	1182	858	1616	1738	4	314	366	2	194	32	748	1013	57	2	6	4	8	56	14	4	16	10	20	APBB1IP
chr10	27154672	27156517	945	1038	848	1240	4	652	146	4	400	137	1267	1549	40	0	0	0	0	0	4	2	6	4	3	ABI1
chr10	28002237	28003478	470	802	2	80	0	23	2	2	46	36	73	38	23	2	0	0	0	12	2	0	2	0	2	MKX-AS1
chr10	33424688	33426204	736	980	560	848	2	560	138	2	762	273	753	1053	19	0	0	0	0	10	4	0	5	7	16	IATPR
chr10	33429496	33433569	1674	2068	746	1144	4	1054	146	16	2568	745	1851	1847	54	2	2	2	0	16	19	6	24	29	41	IATPR
chr10	33473212	33475703	1364	1280	1034	676	2	658	52	0	334	114	220	310	42	0	2	0	0	2	6	0	7	11	11	IATPR
chr10	35112383	35115087	214	425	388	752	2	152	177	0	104	54	503	640	5	0	0	0	0	4	0	4	13	0	2	PARD3-AS1
chr10	35507219	35510254	1144	1338	1540	2808	2	778	418	8	833	400	1986	2744	64	0	0	0	0	4	4	8	8	2	10	CCNY
chr10	42596696	42600531	912	534	268	490	146	250	60	38	664	206	594	481	103	684	258	270	146	3052	1610	652	1994	1020	3622	LOC441666
chr10	50602499	50606748	890	440	976	1518	2	326	249	2	164	96	463	405	18	194	137	157	132	2468	36	10	57	30	190	DRGX
chr10	50871248	50872553	506	250	38	296	2	470	78	0	35	3	12	39	9	18	14	11	2	87	3	0	5	4	32	C10orf53
chr10	52191110	52193621	428	486	60	76	2	93	32	0	404	89	164	241	26	0	2	0	0	0	0	2	0	1	6	ASAH2
chr10	52204681	52206432	196	246	440	982	2	290	172	0	209	60	436	369	40	0	0	0	0	0	6	3	18	7	22	SGMS1
chr10	52274317	52277053	487	450	164	291	0	110	70	4	188	62	699	837	82	0	2	0	0	0	4	0	6	2	10	SGMS1
chr10	52297797	52301299	1308	1414	1708	1562	8	724	164	6	926	282	1624	2188	19	2	0	2	0	18	12	0	14	14	26	SGMS1
chr10	52766635	52768743	462	512	434	872	0	548	72	4	92	28	270	471	39	0	0	2	0	2	2	0	8	0	8	PRKG1
chr10	52875177	52878097	2876	3994	2204	1882	4	626	478	12	446	148	954	964	4	0	0	0	0	6	2	6	10	2	10	NR_120678.1
chr10	53194755	53197565	620	978	130	106	0	267	24	0	84	32	18	39	77	0	0	0	0	4	0	2	6	2	0	MIR605
chr10	53819076	53821584	592	678	268	228	2	230	8	0	69	14	34	22	0	0	0	0	0	6	0	0	2	0	2	PRKG1-AS1
chr10	54357647	54360668	1164	1660	438	1040	2	396	180	6	132	62	192	250	33	0	0	0	0	0	4	2	4	4	8	LNCAROD
chr10	60739910	60742530	1392	1000	872	1098	4	521	496	2	1047	317	2062	2333	13	0	0	0	0	8	2	2	11	2	19	LINC00844
chr10	60765665	60769587	576	550	278	556	0	62	13	0	375	117	1335	1316	40	0	0	0	0	4	8	1	9	8	43	LINC00844
chr10	60838430	60840235	444	754	424	254	0	136	10	2	270	117	838	983	26	0	0	0	0	4	2	0	7	2	0	LINC00844
chr10	61576898	61579926	696	516	514	511	2	374	172	4	981	272	1538	1492	16	0	0	0	0	2	6	8	16	5	26	MRLN
chr10	61584237	61588353	1236	1076	488	846	8	592	130	0	417	193	708	1005	212	2	0	2	0	12	12	2	14	10	35	MRLN
chr10	61627154	61628933	742	902	1524	2466	6	264	441	4	142	64	914	1039	7	0	2	0	0	0	8	4	15	10	6	CCDC6
chr10	62758799	62761192	430	550	26	268	0	364	116	2	335	197	215	211	40	0	0	0	0	4	4	2	6	12	2	RHOBTB1
chr10	62882889	62886390	724	1083	240	18	0	348	48	2	454	116	46	26	438	0	0	0	0	2	4	2	12	4	10	LINC00845
chr10	63323139	63325826	532	488	300	490	2	441	205	4	96	26	191	178	23	0	0	2	0	4	0	2	5	2	10	CABCOCO1
chr10	63329034	63330919	776	1124	520	684	0	402	214	10	39	26	174	146	10	0	0	0	0	15	81	27	157	75	296	CABCOCO1
chr10	63380511	63382107	552	676	416	448	2	316	364	4	540	131	792	660	30	0	0	2	4	2	2	4	8	10	7	CABCOCO1
chr10	63594919	63597472	98	410	546	414	0	92	220	0	694	245	1246	1387	374	2	0	2	4	17	2	0	21	0	22	ARID5B
chr10	67670351	67673660	968	1254	788	1248	4	564	168	8	330	134	1099	1170	93	2	6	6	4	105	8	2	20	0	24	LINC01515
chr10	67766048	67768025	464	452	804	966	2	231	164	2	83	24	446	432	29	4	2	2	0	12	6	0	5	8	14	LINC01515
chr10	67770700	67774420	459	434	619	448	0	268	186	2	87	0	325	418	18	3	0	0	0	8	0	0	16	6	12	LINC01515
chr10	68799348	68801056	970	1010	1010	1370	8	326	150	10	10	0	84	78	9	2	0	0	0	25	6	6	11	2	2	NR_111911.1
chr10	68883401	68884998	118	298	468	448	0	8	29	0	0	2	16	16	0	0	0	0	0	9	0	0	4	0	4	NR_111911.1
chr10	69278587	69281117	612	590	296	656	4	164	86	0	49	22	28	53	23	3	2	2	0	58	0	2	10	4	6	MIR7151
chr10	69451708	69453974	3382	2252	1706	1654	2	930	82	2	203	100	351	389	26	8	7	5	3	65	10	0	8	4	13	CTNNA3
chr10	69945761	69948791	548	784	86	10	2	158	44	2	186	58	28	22	194	0	0	0	0	16	4	2	3	4	19	ATOH7
chr10	70168963	70171530	662	400	726	954	2	264	168	4	1036	423	1948	1988	340	0	0	0	0	2	2	0	4	6	2	RUFY2
chr10	70372461	70375010	420	254	478	844	2	208	174	4	238	99	841	715	2	2	0	0	0	2	0	0	0	2	6	TET1
chr10	70557866	70559743	664	974	272	276	0	339	88	2	324	107	130	138	5	0	0	0	0	0	0	2	4	0	3	STOX1
chr10	70629944	70631931	246	460	226	664	4	160	69	4	625	220	607	871	28	2	2	0	0	1	9	2	20	12	38	DDX50
chr10	70984446	70988314	466	796	1088	1574	4	322	138	2	1993	687	3254	3973	71	4	0	0	2	22	6	6	6	7	20	NR_120648.1
chr10	76247455	76250312	546	860	141	276	2	312	81	2	311	113	422	359	234	0	0	2	0	5	0	0	2	0	10	NR_120673.1
chr10	76295968	76298003	384	490	136	116	4	78	14	2	65	63	18	15	9	0	0	0	0	2	0	0	0	0	5	NR_120673.1
chr10	76391345	76392958	686	522	38	78	0	207	10	0	140	13	30	22	64	0	0	0	0	0	0	5	4	2	9	NR_120673.1
chr10	76450592	76451896	1218	1638	56	70	2	402	50	8	86	30	25	0	16	0	0	0	0	0	4	0	0	2	6	KAT6B
chr10	76585202	76586971	138	484	562	784	0	156	204	0	751	425	964	1404	405	0	4	4	2	9	42	22	40	34	32	KAT6B
chr10	76655623	76658678	214	228	622	1046	2	247	196	4	830	259	2101	2294	119	0	0	2	0	2	0	0	2	2	9	NR_134476.1
chr10	76658794	76662017	1464	1252	944	1580	6	659	332	4	975	293	2448	3212	285	0	0	0	0	4	3	0	4	2	0	NR_134476.1
chr10	76774643	76776299	724	774	608	764	0	382	72	4	190	50	180	254	121	0	0	0	0	3	0	4	0	0	2	SNORD172
chr10	76779812	76785083	1448	1216	1314	1740	4	596	442	4	1232	370	3839	4420	753	2	0	0	0	11	2	0	10	4	3	SNORD172
chr10	77161089	77163603	420	80	828	674	0	95	102	2	1148	509	1856	2078	435	2	0	2	0	16	10	6	39	0	40	ZNF503-AS2
chr10	77209584	77212478	818	544	978	1568	2	230	222	2	928	273	3158	3710	16	0	0	0	0	2	4	3	14	10	17	LRMDA
chr10	77682681	77685130	560	658	724	630	2	522	308	0	707	257	1974	2109	629	0	0	2	0	8	2	0	6	4	0	NR_132791.1
chr10	77717238	77720806	1910	1706	1092	1602	10	900	244	10	570	170	728	836	5	2	0	0	0	2	4	6	18	10	14	NR_132791.1
chr10	77723157	77727919	1790	2454	1054	1394	4	938	260	10	573	185	618	561	4	2	2	4	0	8	4	2	6	0	15	NR_132791.1
chr10	80052223	80054375	394	318	806	874	0	60	260	2	235	119	656	736	84	5	1	4	0	19	16	4	14	8	14	LINC00595
chr10	80143460	80145332	586	512	950	1174	0	226	151	8	52	12	111	66	21	20	5	5	2	80	4	3	14	8	16	LINC00595
chr10	80202546	80203432	420	670	172	224	0	18	4	0	4	8	18	3	23	21	22	13	12	109	10	2	20	5	34	LINC00595
chr10	80762762	80768173	698	609	1247	1826	0	292	426	4	240	90	761	841	175	4	6	10	2	8	20	2	28	18	23	ZMIZ1-AS1
chr10	83597195	83598968	580	576	122	390	2	294	73	0	52	21	55	47	21	2	2	6	0	33	4	0	1	4	16	NRG3
chr10	83867746	83869176	412	392	32	156	4	180	38	0	7	19	20	6	0	0	0	0	0	0	0	0	4	0	6	NRG3-AS1
chr10	84174500	84176601	670	906	368	321	2	240	60	6	66	22	47	62	0	0	0	0	0	2	8	2	2	0	18	NRG3-AS1
chr10	84179514	84181292	490	476	80	214	0	125	12	6	16	16	22	29	0	0	0	0	0	0	2	0	3	0	2	NRG3-AS1
chr10	84240164	84241661	570	598	92	244	0	212	24	0	129	20	263	219	24	0	0	0	0	4	4	0	5	2	7	NRG3-AS1
chr10	84251296	84253242	568	848	510	638	4	327	112	12	140	6	382	429	64	0	0	0	0	0	0	2	4	2	7	NRG3-AS1
chr10	84384721	84387517	1946	1710	846	766	8	792	298	6	244	58	386	388	350	0	2	2	0	2	6	2	10	2	6	NRG3-AS1
chr10	84396603	84398845	570	794	66	198	0	262	22	0	140	14	43	63	64	0	0	0	0	2	0	0	6	2	10	NRG3-AS1
chr10	84499999	84502078	1136	1780	822	884	4	516	180	4	143	76	349	309	61	0	0	0	0	2	0	2	1	10	12	NRG3-AS1
chr10	86152392	86153750	1618	1420	74	72	8	573	8	0	37	46	39	17	2	0	2	0	0	0	0	0	2	3	6	CCSER2
chr10	86229326	86230666	642	508	6	336	2	2	2	0	170	51	309	494	160	2	0	0	0	2	0	0	0	0	4	CCSER2
chr10	86298510	86300659	1108	1108	514	810	4	522	208	0	611	284	663	948	351	2	0	2	2	9	8	5	24	11	10	CCSER2
chr10	90671844	90673963	268	280	676	464	0	144	282	6	162	37	437	308	8	0	0	0	0	4	4	0	0	1	2	ACTA2-AS1
chr10	90675606	90680166	855	544	818	939	2	353	168	2	327	132	858	1000	438	6	0	0	0	16	2	0	9	2	12	ACTA2-AS1
chr10	90850632	90851878	478	536	114	86	0	226	52	2	30	19	37	68	9	0	0	0	0	0	0	2	5	0	0	MIR4679-2
chr10	90881119	90883219	786	598	386	500	4	447	108	4	392	84	828	924	425	2	2	4	0	7	6	4	20	8	35	MIR4679-2
chr10	90887102	90890361	876	954	354	470	0	422	58	0	221	106	211	196	51	0	0	0	2	2	8	2	10	2	12	MIR4679-2
chr10	90922232	90924299	658	698	402	578	0	226	188	6	118	10	401	449	126	0	0	1	0	2	0	0	4	6	11	CH25H
chr10	91384689	91387128	908	946	906	1414	2	382	388	6	353	105	941	1218	18	2	0	0	0	4	18	2	12	18	41	PANK1
chr10	91957250	91959512	544	294	434	400	0	142	100	0	10	2	38	88	9	2	0	2	0	6	0	0	5	0	4	LINC01375
chr10	92535839	92538546	477	720	192	150	0	79	104	6	108	32	87	61	194	0	0	0	0	8	8	2	11	8	44	HTR7
chr10	93591549	93594236	416	820	112	124	4	192	4	0	316	75	159	186	351	0	2	0	0	4	0	6	6	0	4	TNKS2
chr10	93644734	93647096	446	552	126	390	2	294	32	4	454	39	247	211	438	2	1	1	2	16	17	4	14	12	12	FGFBP3
chr10	93806882	93808725	1044	960	28	138	0	420	30	0	144	112	30	40	47	2	0	0	2	6	2	0	8	0	6	BTAF1
chr10	94167173	94168936	390	180	714	1810	0	362	464	2	316	70	447	469	351	4	2	2	2	17	17	4	51	17	30	MARK2P9
chr10	94172029	94173536	46	168	342	592	0	51	170	0	28	0	90	156	0	2	0	4	2	2	12	6	36	8	29	MARK2P9
chr10	95626860	95628628	564	616	234	316	0	224	118	2	145	30	80	103	24	0	2	0	0	2	12	0	13	8	54	SLC35G1
chr10	95633236	95636482	626	650	444	629	2	144	320	4	70	33	92	158	27	0	0	2	0	10	16	8	12	10	31	SLC35G1
chr10	95998494	96001354	1412	2872	438	358	0	370	198	8	114	62	127	73	126	2	0	0	0	4	2	0	4	4	15	PLCE1-AS1
chr10	96007097	96008388	550	1200	296	328	2	226	144	2	67	40	45	82	23	0	2	0	0	2	2	2	2	0	2	PLCE1-AS1
chr10	97035370	97036957	832	434	344	486	4	222	20	0	487	174	447	474	59	3	0	2	0	2	4	0	4	0	14	PDLIM1
chr10	97560026	97561824	304	248	404	628	0	146	50	0	1496	467	1597	1875	192	0	0	0	2	12	29	24	45	34	98	ENTPD1
chr10	97572930	97575928	1670	1620	1762	2258	12	710	364	4	5034	1552	6179	6583	423	2	2	0	2	36	20	23	44	40	105	CC2D2B
chr10	97600072	97601912	487	244	502	594	2	314	196	4	1787	494	2143	2359	760	0	0	0	0	4	4	4	8	4	6	CC2D2B
chr10	98335553	98337782	402	390	152	112	0	24	14	2	183	65	249	146	23	0	0	0	0	4	2	0	6	0	4	TM9SF3
chr10	99927412	99933422	1222	512	1216	1576	2	362	622	4	670	221	3716	4219	1748	4	0	4	2	20	12	3	26	16	26	R3HCC1L
chr10	99973612	99975109	654	660	616	766	2	358	302	2	464	237	1374	2029	47	0	0	0	2	0	2	0	6	0	10	LOXL4
chr10	101580698	101584548	800	1070	680	683	2	98	138	10	260	96	367	359	64	0	0	0	0	0	0	2	4	2	2	ABCC2
chr10	101604844	101607270	740	1266	410	413	2	290	114	0	396	187	508	687	55	0	0	0	0	2	2	0	9	2	0	ABCC2
chr10	102371875	102377250	1148	772	2132	2338	2	626	882	6	401	192	2198	2301	40	142	52	66	42	800	83	32	90	49	232	HIF1AN
chr10	102413420	102416350	2	120	1006	696	0	2	54	0	32	0	298	513	4	37	38	39	25	437	79	24	30	41	200	PAX2
chr10	102427514	102431213	162	88	532	932	0	72	351	0	60	38	430	477	11	32	6	34	14	155	11	2	15	17	30	PAX2
chr10	102897180	102898853	872	848	479	616	0	356	170	4	183	86	69	60	23	31	14	29	14	170	20	9	34	18	57	TLX1NB
chr10	102976029	102977602	204	288	643	624	2	100	240	0	97	53	417	610	54	7	2	13	2	55	38	16	44	34	55	LBX1
chr10	103201243	103202240	128	152	594	568	0	1	43	2	123	13	304	291	54	4	0	0	0	8	2	2	2	2	3	BTRC
chr10	103526744	103529538	430	450	246	778	2	122	148	0	76	80	54	99	9	76	68	113	100	763	24	17	60	27	114	FGF8
chr10	103529700	103532193	428	388	451	1260	0	102	187	0	137	52	55	153	68	28	15	38	23	279	34	14	54	27	133	FGF8
chr10	104027849	104029860	62	50	803	858	0	4	56	0	280	137	1045	1370	84	6	4	6	0	71	7	10	30	10	77	GBF1
chr10	104471763	104474440	82	85	284	642	0	2	396	115	545	203	1726	1217	351	0	0	0	4	12	14	2	6	13	18	ARL3
chr10	106892038	106895047	524	1060	174	416	0	168	4	0	62	18	90	54	23	2	0	0	0	14	2	0	3	0	9	SORCS3-AS1
chr10	108153847	108157311	586	596	114	202	4	136	28	0	64	24	24	32	29	10	9	2	3	30	2	5	8	2	23	LINC02624
chr10	108272971	108277071	1071	616	1414	1232	6	465	278	6	310	141	435	605	26	3	0	2	0	7	8	3	8	9	28	LINC02624
chr10	108662368	108663931	808	880	138	246	0	306	72	0	26	6	40	24	10	0	0	0	0	4	2	0	8	6	2	SORCS1
chr10	108885259	108887746	746	910	376	482	0	256	70	2	34	44	64	76	16	0	0	0	2	0	6	0	12	4	14	SORCS1
chr10	109167781	109169888	888	990	104	100	0	194	4	4	72	2	26	32	1	0	0	0	2	3	2	0	10	2	0	SORCS1
chr10	109572723	109575526	854	1308	186	292	0	444	31	6	169	81	138	207	106	0	2	2	0	6	2	2	2	0	4	LINC01435
chr10	112408085	112411880	604	390	618	988	2	336	208	10	425	170	1100	1065	186	0	0	2	2	24	4	0	14	6	10	RBM20
chr10	112445519	112447799	378	309	406	412	0	254	134	6	255	82	624	635	175	0	0	2	0	0	4	3	10	6	19	RBM20
chr10	112458827	112460412	683	890	320	418	0	450	52	2	297	77	250	411	23	0	0	4	0	2	2	6	22	11	22	RBM20
chr10	112484879	112486572	220	584	567	766	2	334	488	2	155	12	482	548	11	0	0	0	0	11	8	0	6	12	23	RBM20
chr10	112525360	112526965	248	244	434	462	0	176	87	0	160	44	309	327	44	0	0	0	0	2	2	4	6	11	17	PDCD4-AS1
chr10	113036423	113038286	860	734	520	1202	0	224	308	2	258	92	561	724	18	3	0	4	0	9	25	5	30	24	18	HEAT2
chr10	113115303	113117637	859	654	556	922	2	274	274	6	343	78	1157	1601	54	0	0	0	2	2	6	1	27	6	26	HEAT2
chr10	113119602	113122318	726	1128	1276	1806	2	400	492	6	480	183	1103	1294	671	0	3	4	0	12	18	6	26	17	47	HEAT2
chr10	113207926	113209637	986	1308	1578	1920	4	416	450	6	150	26	482	624	126	0	0	4	2	18	6	0	27	18	32	HEAT2
chr10	113405739	113407930	626	334	736	712	2	276	467	2	228	76	503	994	13	2	0	0	0	6	5	9	34	24	22	HEAT2
chr10	113444804	113447376	2204	1812	1466	2764	2	812	1074	2	279	50	833	1304	16	0	0	0	0	8	26	14	82	48	48	GPAM
chr10	113563637	113565253	150	114	486	390	2	65	126	2	17	14	85	86	0	0	0	0	0	4	10	6	8	14	18	GPAM
chr10	113748649	113750553	368	252	610	1020	0	404	272	4	66	46	246	380	0	4	2	4	0	15	23	2	34	28	56	GPAM
chr10	113770740	113773242	236	716	2	10	0	990	0	0	24	16	0	32	2	4	2	2	0	15	4	4	33	19	45	GPAM
chr10	113779922	113781729	598	598	172	168	2	190	86	4	14	4	12	26	5	2	0	0	0	3	1	0	1	4	8	GPAM
chr10	113986365	113987740	116	98	582	570	0	136	77	0	135	73	478	897	4	2	1	6	3	25	127	79	212	149	592	GPAM
chr10	114070319	114072679	1140	1408	1596	2172	2	634	280	2	1305	339	2491	3097	21	2	0	0	0	10	14	8	22	16	35	MIR6715B
chr10	114075985	114078097	804	826	960	1372	6	512	212	2	353	136	1008	1344	18	0	2	1	0	2	2	0	13	2	4	MIR6715B
chr10	114109733	114111196	358	456	488	608	0	30	188	6	210	23	180	330	82	0	2	1	0	10	39	12	99	50	156	GUCY2GP
chr10	114281414	114283341	493	1132	66	42	4	228	70	2	9	10	2	11	9	0	0	2	0	0	0	0	0	2	6	ZDHHC6
chr10	114571601	114574131	1550	1675	322	710	0	653	106	0	609	252	598	875	600	4	2	0	2	8	14	10	26	12	40	NR_120684.1
chr10	114584786	114587585	710	602	272	740	0	254	72	4	405	187	532	505	582	0	0	2	0	10	4	6	13	12	31	NR_120684.1
chr10	114602731	114604801	308	250	438	694	2	368	251	4	135	36	338	463	4	2	0	2	2	6	41	20	77	29	136	NR_120684.1
chr10	114971276	114972626	590	712	196	134	2	221	4	2	124	32	56	44	26	1	0	0	0	4	6	2	27	8	41	SNORA87
chr10	116627763	116630773	792	794	524	808	8	361	168	4	810	206	1779	2083	155	0	0	2	0	6	2	0	6	2	16	FAM160B1
chr10	116809573	116813094	1248	886	877	784	0	420	238	0	1606	603	2714	2744	64	0	0	0	0	4	14	14	12	10	75	ATRNL1
chr10	117701041	117703468	438	428	120	94	0	142	42	4	238	98	108	170	2	0	0	0	0	2	4	0	0	1	22	SNORD158
chr10	118075735	118078025	798	912	404	408	6	290	390	2	114	30	96	71	126	0	4	8	2	12	0	2	11	2	2	CCDC172
chr10	118297253	118298935	822	898	224	212	2	272	164	8	35	14	26	82	9	0	0	0	0	6	10	4	27	10	19	PNLIP
chr10	118652336	118654470	570	814	432	442	8	312	116	2	259	164	222	142	23	2	0	0	0	9	2	4	4	10	12	HSPA12A
chr10	119967417	119969435	416	602	254	204	2	5	20	4	141	60	101	170	8	0	0	0	0	0	8	2	8	4	8	FAM204A
chr10	119971707	119974977	976	1104	746	854	2	394	184	2	300	155	756	885	28	0	0	0	0	7	3	0	2	0	12	FAM204A
chr10	119975056	119977974	1720	1504	992	1274	8	704	388	4	545	101	1102	1208	351	4	0	4	0	3	4	0	12	12	20	FAM204A
chr10	120230624	120233278	22	20	530	790	0	66	210	0	4	0	121	210	23	32	10	2	6	112	14	4	19	10	38	LINC00867
chr10	120666300	120667367	262	167	275	612	2	212	148	0	48	12	148	180	9	2	0	2	0	12	14	5	27	29	73	NANOS1
chr10	120709229	120710759	8	43	291	830	0	6	852	0	58	8	569	624	0	0	2	2	0	6	2	0	20	9	12	NANOS1
chr10	121543797	121546286	68	146	640	1402	2	328	116	0	1984	633	4278	5072	817	2	2	10	2	22	8	0	12	8	22	INPP5F
chr10	121549090	121552056	1152	2014	1118	1386	2	586	264	4	811	397	2631	2889	80	0	0	0	0	0	2	0	2	2	4	INPP5F
chr10	121681294	121682817	632	440	16	52	0	154	2	0	178	68	64	44	23	0	0	0	0	0	0	0	2	0	0	SEC23IP
chr10	122810588	122814516	560	738	200	124	0	184	8	2	288	73	194	231	106	4	2	0	0	20	60	22	104	57	139	WDR11
chr10	122816851	122819139	562	254	500	736	2	198	152	2	256	138	841	1117	160	0	0	2	0	19	6	6	17	10	36	WDR11
chr10	123019048	123022592	1398	900	710	690	2	411	282	2	363	190	471	726	0	0	0	2	2	4	16	13	38	21	69	FGFR2
chr10	123043964	123046103	510	756	420	818	2	216	80	0	240	86	582	800	175	2	0	0	0	4	4	4	2	9	12	FGFR2
chr10	123052947	123056411	2222	2178	1966	2760	8	1138	802	6	1398	437	3343	3783	44	4	0	4	4	13	20	14	28	25	63	FGFR2
chr10	123069194	123070827	102	158	480	638	0	34	121	2	78	22	290	273	23	0	0	0	0	7	6	6	22	6	26	FGFR2
chr10	123259547	123262555	718	484	432	674	4	601	172	0	817	251	941	1347	29	0	4	3	2	28	4	4	21	20	36	FGFR2
chr10	123365649	123367002	98	17	410	554	0	48	138	2	44	28	245	285	2	0	1	2	0	25	15	0	14	12	23	FGFR2
chr10	123440091	123441806	120	302	460	796	2	146	2	6	176	69	736	1124	23	2	6	0	2	40	38	6	68	33	38	FGFR2
chr10	123442309	123443999	1124	816	1962	3786	0	711	502	4	286	87	1035	1379	18	8	0	1	0	40	12	2	16	16	26	FGFR2
chr10	123444098	123445896	442	430	658	1002	0	113	256	6	183	23	714	921	23	10	4	3	3	71	6	10	25	32	60	FGFR2
chr10	124826790	124829061	272	241	618	1254	2	160	340	4	36	42	113	159	2	16	7	5	6	113	12	4	30	14	51	ACADSB
chr10	124905209	124906712	204	296	748	1814	0	164	254	2	76	31	234	307	9	2	0	2	0	17	102	40	298	170	214	HMX2
chr10	125064269	125066509	507	446	354	646	2	192	202	0	43	12	77	77	0	2	0	2	2	12	8	2	21	8	32	BUB3
chr10	125533102	125534781	342	274	588	482	0	129	140	0	4	4	52	42	23	0	3	2	1	16	0	2	8	2	0	GPR26
chr10	126788339	126793934	582	1160	1676	1428	4	427	566	10	728	245	4063	5254	39	8	0	0	0	16	9	6	16	10	16	CTBP2
chr10	126826471	126828702	0	24	832	482	2	46	160	0	232	102	1299	1046	23	0	0	2	0	2	3	2	11	5	4	CTBP2
chr10	127328186	127330147	1464	834	654	302	4	402	304	2	92	87	116	247	39	12	6	8	6	68	6	1	14	3	30	TEX36
chr10	127379015	127381276	2510	4338	3456	4952	4	954	1120	8	478	154	1270	1783	93	6	4	5	8	50	18	3	27	17	35	LOC283038
chr10	127475661	127477842	568	396	64	70	0	128	2	2	637	125	322	345	10	0	0	0	0	11	9	10	10	8	15	MMP21
chr10	128893530	128894678	16	34	390	668	0	117	75	0	148	56	591	829	35	0	0	0	2	0	1	2	2	2	8	INSYN2A
chr10	128934697	128940087	492	968	468	802	2	308	186	8	448	129	789	1103	35	1	0	0	2	18	8	6	17	6	12	INSYN2A
chr10	129000305	129002701	1338	1836	790	1376	2	669	454	0	428	244	463	661	38	0	0	0	2	1	2	0	5	0	6	INSYN2A
chr10	129167267	129169685	84	308	434	529	2	52	338	0	90	44	298	431	7	2	0	0	0	2	8	2	4	4	0	INSYN2A
chr10	131649528	131652349	578	641	480	528	4	236	212	0	44	26	132	188	2	23	18	13	16	283	18	6	29	2	43	MIR4297
chr10	131668491	131671082	102	336	454	616	0	152	380	4	11	14	80	123	0	27	22	6	6	214	28	4	35	26	38	MIR4297
chr10	131679251	131681788	1074	1090	178	57	0	175	86	2	62	16	63	94	23	20	3	10	7	98	3	7	18	8	12	MIR4297
chr10	131688197	131692531	1808	3160	1326	2302	6	854	548	6	141	92	484	703	8	40	19	26	14	378	27	14	51	10	107	MIR4297
chr10	131857311	131861301	886	258	1054	2152	4	374	256	0	24	2	86	118	2	23	14	25	12	248	43	25	88	43	186	CTAGE7P
chr10	134490073	134492870	148	72	828	878	2	112	404	0	93	54	104	97	77	6	0	1	0	17	48	26	104	56	70	NKX6-2
chr10	134616900	134618963	262	234	856	696	0	8	170	0	54	50	62	94	2	53	41	57	25	367	44	22	91	37	95	NKX6-2
chr10	134952649	134954995	348	376	1474	3630	0	126	476	2	367	95	1045	1430	55	10	13	10	5	14	14	4	26	22	32	KNDC1
chr10	135516400	135518311	914	1898	1464	1460	2	20	320	0	28	2	40	22	0	0	0	0	0	4	0	0	2	0	4	FRG2B
chr11	6284137	6287897	368	676	602	580	4	84	202	4	38	18	58	44	0	44	16	20	16	450	8	8	23	10	71	CCKBR
chr11	6321951	6324122	630	666	882	1042	0	298	50	0	109	16	378	444	23	4	2	8	4	75	2	6	16	4	21	CAVIN3
chr11	7561813	7564831	406	727	696	1234	0	218	79	10	285	172	636	878	160	2	2	2	2	6	4	2	6	6	4	PPFIBP2
chr11	7596630	7599159	502	378	458	1674	2	76	412	0	429	231	618	998	160	10	6	12	10	17	9	4	30	8	22	PPFIBP2
chr11	7625069	7628483	231	132	908	630	0	124	346	0	315	224	577	1019	40	2	0	2	0	2	8	0	14	8	24	CYB5R2
chr11	9195147	9196566	908	771	1590	1218	0	78	252	0	343	92	402	365	54	0	0	0	0	2	0	2	3	1	1	KRT8P41
chr11	9450822	9452796	382	818	798	1176	0	130	562	6	213	136	258	301	34	0	0	0	0	0	2	0	2	0	2	SNORA23
chr11	9589357	9591536	332	350	408	678	0	64	100	0	909	250	1861	2309	351	6	2	2	0	70	13	12	40	16	52	WEE1
chr11	9822868	9824671	402	600	270	246	4	290	80	2	467	156	371	576	351	0	0	0	0	8	2	0	4	2	16	NR_120539.1
chr11	10232673	10235045	1496	1644	706	988	4	822	436	0	582	169	567	794	88	0	0	0	0	2	10	2	22	14	28	SBF2
chr11	11091255	11093968	494	380	628	1094	4	238	196	0	330	125	784	872	93	4	4	8	9	72	24	6	35	14	49	ZBED5-AS1
chr11	11314795	11316747	482	294	530	560	0	748	368	4	563	155	717	1466	36	1	0	2	2	2	2	2	13	13	9	CSNK2A3
chr11	11484384	11488622	790	846	1836	3030	4	280	660	8	3804	1403	5570	7556	829	10	8	2	2	45	22	12	51	33	42	CSNK2A3
chr11	12470851	12474777	654	512	682	980	0	438	202	2	493	244	864	708	166	2	0	0	2	12	20	2	31	14	38	PARVA
chr11	13004972	13006267	191	374	406	572	0	76	218	0	114	76	344	362	126	0	0	0	0	6	0	0	10	4	18	LINC00958
chr11	13033257	13035489	186	458	684	1004	4	212	212	2	393	101	747	867	32	2	0	0	0	4	22	16	38	35	107	RASSF10
chr11	14380223	14382014	674	744	96	682	0	260	2	6	204	62	43	95	33	0	0	0	0	2	2	0	12	6	6	RRAS2
chr11	14432495	14434200	506	796	114	12	2	97	21	0	215	65	457	561	48	4	0	2	0	12	6	4	10	4	28	RRAS2
chr11	15522030	15524286	1014	805	282	208	2	464	32	0	204	42	102	157	33	0	0	0	0	0	7	8	12	5	22	NM_001293172.1
chr11	15763457	15765186	676	624	614	826	2	216	360	0	229	34	249	405	13	0	2	2	0	6	6	6	12	2	21	NM_001293172.1
chr11	16460201	16462283	874	1286	50	112	2	287	42	4	151	50	14	10	23	0	0	0	0	6	6	1	2	0	13	SOX6
chr11	18547915	18549823	652	814	230	430	0	230	258	2	1924	739	1569	2103	806	4	4	0	4	37	4	6	22	22	42	TSG101
chr11	19206117	19207635	210	224	354	839	2	204	136	4	11	7	193	334	0	2	0	2	0	6	8	2	21	10	24	CSRP3
chr11	19469353	19471687	590	543	394	1206	2	330	322	0	88	22	73	129	0	43	20	15	18	241	20	8	13	12	54	NAV2-AS5
chr11	19482445	19486196	224	360	536	454	0	198	244	0	60	8	95	109	11	79	33	42	36	802	30	7	16	12	106	NAV2-AS5
chr11	19551279	19552803	1486	2022	924	1072	6	430	88	6	116	42	72	72	10	31	15	18	24	199	14	5	16	6	36	NAV2-AS4
chr11	19959645	19962851	438	708	984	1460	4	202	490	8	279	114	665	893	16	0	0	0	0	8	4	4	10	4	10	NAV2-AS2
chr11	20133571	20135906	464	500	200	372	0	112	110	0	827	359	834	1118	25	2	2	6	1	14	8	0	25	17	22	DBX1
chr11	20172114	20173998	494	472	210	760	4	316	456	4	55	12	172	208	2	26	6	18	7	246	6	2	16	12	53	DBX1
chr11	20179684	20186523	1968	1254	3016	3864	6	708	764	12	118	38	1156	1240	126	490	269	338	203	4577	168	64	213	116	718	DBX1
chr11	20213008	20215565	677	1162	828	963	2	522	403	6	69	54	306	334	0	61	33	38	18	613	27	2	36	13	76	DBX1
chr11	20242577	20244050	90	70	400	494	2	70	68	2	2	0	34	22	0	9	2	13	4	34	8	10	14	8	16	DBX1
chr11	20268573	20271239	1252	1424	1492	1338	4	420	312	6	34	12	129	172	16	43	24	38	17	406	11	4	32	14	59	DBX1
chr11	20296504	20299363	3940	3226	2954	4971	10	1196	1048	8	432	120	868	1060	114	99	22	31	30	831	24	20	57	20	131	HTATIP2
chr11	20301616	20303556	304	708	463	448	4	158	54	4	18	2	60	40	0	8	3	9	1	127	2	0	4	5	24	HTATIP2
chr11	20790806	20793637	204	201	452	914	4	54	259	0	37	8	315	393	2	2	2	5	4	44	4	12	20	10	29	NELL1
chr11	21041947	21043942	812	713	730	1248	0	582	234	4	44	32	115	166	2	0	0	0	0	7	0	0	6	0	0	NELL1
chr11	21592928	21595473	384	434	58	18	0	360	4	0	80	10	2	32	39	0	0	0	0	6	0	0	2	2	6	ANO5
chr11	21913775	21918916	2656	2574	2092	2238	2	1256	800	14	186	74	665	763	194	4	4	4	2	61	8	2	24	22	50	ANO5
chr11	22139912	22142041	1532	1178	544	916	8	270	224	10	77	24	76	140	9	3	2	2	0	8	0	0	2	2	1	ANO5
chr11	22186283	22188913	1020	1126	120	220	2	380	58	8	180	39	62	107	23	0	0	0	0	6	5	2	6	0	19	ANO5
chr11	22492335	22494058	658	334	194	70	2	401	76	0	125	23	6	13	9	2	0	0	0	2	1	2	12	4	35	LINC01495
chr11	24038722	24041511	718	594	68	146	0	366	24	4	48	22	60	50	9	0	2	4	0	11	0	0	6	0	0	LUZP2
chr11	24620152	24621802	588	448	206	168	0	168	12	0	68	35	18	53	23	0	0	0	0	0	0	0	2	0	7	LUZP2
chr11	25600178	25603100	384	274	988	1140	4	196	210	2	76	38	698	824	9	0	0	0	2	2	0	0	2	2	0	ANO3
chr11	25874105	25876679	760	844	38	15	2	402	36	4	148	7	10	10	35	2	0	0	0	3	2	0	5	0	6	ANO3
chr11	25918987	25921907	906	798	876	886	0	414	210	2	264	75	853	1094	84	2	0	0	2	8	24	10	62	41	25	ANO3
chr11	26848813	26850143	530	686	142	120	0	120	64	0	96	32	103	116	23	0	0	0	0	4	4	4	4	10	12	SLC5A12
chr11	27108831	27116425	2384	2320	1648	2158	12	1239	902	20	445	135	958	1142	425	2	2	0	6	50	32	20	103	36	98	BBOX1
chr11	27450920	27452499	614	640	182	308	2	244	24	0	1040	289	899	1167	47	0	0	2	0	10	14	0	6	2	13	LGR4-AS1
chr11	27468831	27470274	556	572	84	200	2	114	0	0	165	62	77	43	82	0	0	0	0	5	0	1	2	0	5	LGR4-AS1
chr11	27489556	27491156	678	328	120	44	0	418	16	0	672	171	192	285	18	2	0	0	0	4	4	0	6	2	14	LGR4-AS1
chr11	29148813	29149964	416	434	434	756	2	134	182	2	52	30	146	99	21	2	0	0	0	2	0	1	4	4	9	LINC02546
chr11	30364899	30365870	430	510	176	248	2	182	56	0	51	10	71	54	23	0	0	2	0	0	0	2	2	2	4	ARL14EP
chr11	30491705	30494253	1038	702	506	914	4	304	220	2	211	92	224	234	0	0	0	0	0	3	10	4	17	8	35	MPPED2
chr11	30932136	30934115	1902	1988	1200	1452	0	718	180	6	180	20	148	142	23	2	0	0	0	4	6	4	8	0	18	MPPED2
chr11	31397517	31398783	660	834	146	240	4	136	108	6	59	16	64	52	32	0	0	0	0	2	0	0	0	0	2	DNAJC24
chr11	31433350	31435375	1042	772	216	230	2	352	52	2	106	29	92	148	77	0	0	0	0	7	1	0	2	5	7	DNAJC24
chr11	31641660	31642864	618	970	44	44	0	134	2	6	84	48	56	55	77	0	0	0	0	2	0	0	2	2	2	ELP4
chr11	32221002	32222673	1082	658	542	518	4	220	138	0	44	2	225	97	2	10	0	0	0	31	6	2	3	3	20	SNORA88
chr11	32233994	32236819	1914	1950	2264	2308	8	991	704	8	275	59	1435	1591	61	9	6	5	0	44	8	2	12	2	12	SNORA88
chr11	32237307	32239211	280	131	792	564	0	106	180	0	118	44	914	1124	126	12	2	11	6	72	4	2	8	10	21	SNORA88
chr11	32808096	32811910	858	649	514	620	4	146	68	6	74	26	296	226	23	6	6	4	4	154	10	6	18	14	36	CCDC73
chr11	32812382	32815068	235	735	394	391	4	474	156	4	253	66	529	499	35	4	0	4	0	16	4	4	6	4	4	CCDC73
chr11	32826024	32828170	496	434	154	402	0	111	54	0	65	5	81	123	9	0	0	0	0	2	1	0	11	0	14	CCDC73
chr11	32911280	32914342	610	742	804	962	0	292	198	2	565	257	1066	1334	113	0	0	2	2	8	5	3	12	16	26	QSER1
chr11	33509721	33515304	554	1040	442	286	2	240	46	4	950	278	300	481	202	0	0	2	0	2	22	2	27	12	35	KIAA1549L
chr11	33663600	33665245	556	752	318	268	0	828	192	2	461	99	402	503	18	0	0	4	1	4	8	8	9	2	6	C11orf91
chr11	34118462	34122520	428	816	6	66	0	212	8	4	509	169	146	159	77	0	0	0	4	6	2	4	0	4	6	NAT10
chr11	34828400	34830370	540	710	503	290	2	234	136	2	185	68	115	186	33	4	0	4	2	50	15	4	28	8	58	PDHX
chr11	34982914	34984366	528	624	312	394	2	86	140	4	194	59	215	176	57	0	0	0	0	0	0	0	3	2	4	MIR1343
chr11	35007191	35009545	728	880	422	1060	2	460	352	4	633	240	971	1239	562	1	0	0	2	6	8	0	8	8	15	MIR1343
chr11	35027739	35030031	500	514	338	114	0	238	38	0	217	94	345	445	59	0	0	2	0	5	16	2	19	11	55	MIR1343
chr11	35808113	35810243	1210	1919	2664	3262	10	124	676	2	1125	343	2025	2523	50	0	0	4	4	11	4	4	12	9	14	TRIM44
chr11	37508328	37510237	460	732	184	158	4	132	54	0	18	20	34	33	0	0	0	0	0	3	0	2	2	2	0	LINC02760
chr11	38568726	38570441	610	570	100	284	2	236	68	0	12	12	18	30	0	0	0	0	0	2	2	0	0	0	1	LINC02759
chr11	41261454	41263396	614	646	164	326	2	208	128	0	47	34	60	24	3	2	3	0	0	17	0	0	2	0	2	LRRC4C
chr11	43781321	43785097	594	1086	632	1050	0	226	270	4	360	92	1233	1499	26	0	2	0	2	4	6	2	20	8	26	HSD17B12
chr11	43851919	43857405	948	1314	922	1410	2	386	364	6	528	149	1674	1764	8	2	0	0	2	11	2	2	16	6	12	ALKBH3
chr11	46473946	46475245	550	478	40	78	0	140	8	2	270	108	99	124	26	0	0	0	0	6	0	2	4	2	0	MIR3160-1
chr11	47086504	47088532	164	135	432	1046	0	14	110	4	81	27	188	206	13	0	0	0	0	2	3	0	0	0	4	ARFGAP2
chr11	47114126	47121265	1828	2410	1508	1412	2	914	616	4	1121	458	1226	1342	315	2	0	0	2	8	2	4	30	6	39	ARFGAP2
chr11	49450339	49453198	480	452	219	284	2	208	40	2	14	4	56	62	5	2	2	0	2	34	1	0	3	5	13	LOC440040
chr11	49624192	49626584	520	974	715	844	2	90	228	0	77	6	149	226	9	0	2	2	4	8	0	2	3	5	2	LOC440040
chr11	49996720	49998411	512	562	356	804	0	176	142	0	140	26	228	292	64	0	0	0	0	12	0	0	2	3	1	OR4C12
chr11	50277061	50278985	998	1542	334	386	0	664	78	6	383	100	124	137	24	0	0	0	0	0	0	0	0	0	0	LOC441601
chr11	51510798	51512250	608	520	246	728	0	138	208	2	62	23	162	205	23	0	0	0	0	15	1	0	2	4	2	OR4C46
chr11	58299739	58301627	222	504	454	622	2	118	66	0	168	37	337	247	13	2	0	0	1	14	43	24	78	45	125	OR5B21
chr11	60214191	60215234	3502	5704	616	64	6	180	18	2	69	6	4	0	0	2	0	4	0	14	25	22	18	12	32	MS4A1
chr11	65886341	65888791	148	446	438	860	0	156	258	0	2298	864	4092	5307	493	6	4	6	4	91	16	15	16	20	61	PACS1
chr11	66932348	66934365	264	268	490	754	0	50	112	8	568	376	976	1052	33	0	2	2	0	13	0	0	4	12	2	KDM2A
chr11	69642468	69645730	292	644	1170	1720	0	134	280	2	303	88	671	1196	57	85	24	46	30	630	111	34	170	75	332	FGF3
chr11	69950792	69952864	264	1134	904	2248	0	618	502	0	715	400	1886	2811	64	4	2	1	2	16	12	14	19	14	33	ANO1
chr11	71163433	71164514	420	66	570	1340	0	42	222	0	194	15	123	253	57	0	2	4	6	4	10	12	10	10	20	NADSYN1
chr11	73282589	73285057	552	886	740	518	0	139	92	0	379	289	686	705	47	2	0	0	0	4	18	10	17	12	25	FAM168A
chr11	74508201	74510824	108	256	724	1086	0	142	244	0	80	18	337	279	39	0	2	0	0	14	78	13	143	86	208	RNF169
chr11	75049164	75056738	700	1172	1228	2222	2	876	926	0	3311	1350	4720	5765	832	15	4	12	6	80	50	26	56	42	68	MIR326
chr11	75062034	75064179	276	276	540	552	0	12	66	0	667	223	1128	1256	186	2	2	6	2	29	10	2	22	18	19	ARRB1
chr11	75065679	75068571	292	548	550	1484	2	449	174	0	786	240	2920	3345	247	8	2	2	2	50	19	10	40	27	74	ARRB1
chr11	75551289	75554744	960	1092	340	582	4	275	118	6	555	262	632	795	88	0	0	0	2	8	4	2	4	10	15	UVRAG
chr11	75586332	75588737	714	612	782	362	0	190	181	2	342	179	441	528	290	4	4	6	2	82	9	2	31	14	53	UVRAG
chr11	75697130	75698332	2048	4928	16	378	0	392	2	8	23	2	48	13	5	0	0	0	0	10	2	0	2	0	2	UVRAG
chr11	75734514	75737114	618	758	538	566	0	240	198	8	205	84	294	281	40	6	2	0	0	41	7	0	14	7	17	WNT11
chr11	76118016	76120267	536	744	340	746	4	165	156	8	1412	712	2513	3412	43	2	0	2	0	24	8	2	26	8	32	GVQW3
chr11	79787458	79789935	172	446	674	704	10	308	232	0	26	8	76	119	10	0	0	0	0	13	0	0	4	0	2	TENM4
chr11	82611008	82613167	230	462	120	680	2	544	216	2	1015	316	1905	2327	235	0	2	0	0	30	10	6	12	22	36	DDIAS
chr11	82614194	82616316	304	458	838	747	2	160	148	0	319	95	629	672	22	0	0	0	0	2	4	2	0	0	0	PRCP
chr11	83057430	83059236	226	78	310	560	0	112	88	0	138	8	240	461	23	23	18	12	4	197	2	0	14	4	35	CCDC90B
chr11	84165848	84167733	474	298	394	524	6	126	72	4	36	14	127	188	2	0	2	2	0	6	0	0	4	0	0	CCDC90B
chr11	85431611	85433654	714	652	526	966	4	252	205	4	336	147	885	996	142	0	0	0	0	4	0	0	0	0	2	CCDC89
chr11	85920980	85924962	320	538	748	676	0	266	82	0	282	98	506	531	425	0	4	2	2	10	12	0	9	2	9	EED
chr11	86610822	86614369	564	462	470	570	6	172	42	0	579	140	721	788	84	0	2	0	4	16	6	0	6	8	13	OR7E2P
chr11	87014933	87016555	220	332	455	468	6	124	34	2	124	6	388	520	26	0	0	0	0	2	2	2	2	0	0	TMEM135
chr11	87036372	87037884	386	248	418	1054	2	92	128	0	68	42	648	956	23	0	0	0	0	0	2	2	12	4	0	TMEM135
chr11	87115300	87117735	534	548	394	500	0	166	50	4	82	4	261	307	27	6	4	2	4	24	10	4	25	16	16	LINC02711
chr11	87423016	87425068	750	854	82	268	6	222	2	0	88	34	20	58	0	0	2	0	0	8	2	2	0	4	6	LINC02711
chr11	87588269	87590423	486	1110	34	76	0	485	6	6	161	25	19	4	48	0	0	0	2	0	0	0	0	0	2	LINC02711
chr11	87745390	87748343	732	689	288	212	0	216	80	4	68	32	20	34	23	0	0	0	0	0	12	2	5	0	4	RAB38
chr11	88752490	88754941	672	730	666	850	4	168	246	0	104	29	327	432	5	0	0	2	0	0	0	2	1	4	5	GRM5
chr11	88775130	88778118	400	552	236	250	2	228	50	4	112	50	46	74	62	0	0	0	0	0	0	0	2	0	4	GRM5
chr11	89832194	89834096	806	410	250	150	0	148	134	0	88	35	55	19	0	2	0	0	0	0	2	0	2	0	2	UBTFL1
chr11	92588983	92591041	218	56	454	564	0	56	72	0	0	4	36	23	0	0	0	0	2	20	2	0	0	0	0	LINC02746
chr11	92625621	92628456	822	902	82	180	0	307	50	0	108	12	56	76	194	5	2	0	0	1	2	0	4	4	2	LINC02746
chr11	95002787	95004004	26	240	438	662	0	152	84	2	40	4	220	284	0	0	2	0	0	2	4	0	11	6	12	SESN3
chr11	100412549	100414563	400	506	144	372	2	124	160	6	14	0	48	42	5	3	2	1	4	45	2	2	6	9	6	ARHGAP42
chr11	103276314	103278011	434	492	320	344	6	145	84	0	9	0	34	59	9	0	0	0	0	2	0	0	2	6	0	DYNC2H1
chr11	103492578	103494241	540	388	646	398	4	166	60	2	162	54	482	620	8	2	0	0	0	0	6	4	4	4	3	MIR4693
chr11	103864576	103867640	929	628	106	164	4	398	8	0	157	68	155	171	16	0	2	0	0	2	7	2	6	0	12	DDI1
chr11	104068503	104070393	602	722	564	780	6	380	78	2	58	28	169	160	0	0	0	0	2	2	4	2	6	6	15	PDGFD
chr11	105298957	105300878	454	642	270	640	2	120	36	4	116	24	342	554	10	0	0	0	0	0	6	0	10	5	12	GRIA4
chr11	105692022	105693774	398	390	98	132	2	200	0	2	12	12	6	5	0	0	0	0	0	0	2	0	6	8	4	MSANTD4
chr11	106022630	106024662	424	742	116	20	2	138	20	0	82	26	36	42	27	2	0	0	0	2	6	2	0	8	18	LINC02719
chr11	106865231	106868155	708	926	712	1110	0	290	170	2	258	115	1046	1155	18	1	0	0	2	2	5	2	13	1	15	GUCY1A2
chr11	106986217	106990967	876	742	476	716	2	478	155	4	248	54	1146	1429	160	0	0	0	2	6	9	2	30	19	56	GUCY1A2
chr11	108484003	108485670	612	574	370	470	0	254	112	0	390	74	424	373	206	0	0	0	0	1	0	2	5	2	7	EXPH5
chr11	109575225	109577521	1036	1628	238	378	2	628	200	0	45	36	30	38	22	2	0	2	0	12	2	0	6	0	2	C11orf87
chr11	109578887	109582380	1076	702	262	618	2	642	132	4	108	22	175	152	194	2	2	2	0	22	4	0	10	2	2	C11orf87
chr11	109664818	109666771	1442	1364	814	838	8	438	136	8	314	117	1347	1787	121	0	3	4	0	3	12	2	20	11	21	ZC3H12C
chr11	109719731	109722192	788	922	526	790	2	446	313	4	129	34	623	1059	24	0	0	0	0	0	0	0	4	4	0	ZC3H12C
chr11	110245889	110248788	580	904	166	240	6	348	44	0	509	246	507	573	77	2	0	0	0	6	6	4	8	5	15	LINC02732
chr11	110735301	110737592	641	412	122	188	2	154	140	2	199	84	124	73	44	0	0	0	0	2	0	0	10	4	11	ARHGAP20
chr11	111445293	111447620	608	510	144	326	4	113	2	4	129	78	72	130	24	0	0	0	0	2	0	0	2	0	3	SIK2
chr11	111501995	111505324	555	894	822	830	2	214	136	8	1190	331	2753	3009	28	0	2	0	2	12	8	2	12	4	18	SIK2
chr11	113750833	113753693	440	330	1234	998	0	186	478	6	80	8	298	297	39	0	0	6	0	8	8	2	20	13	25	USP28
chr11	113999779	114001961	222	278	346	412	0	124	50	0	12	1	74	50	0	143	76	136	56	1172	28	11	38	10	99	ZBTB16
chr11	115076613	115078224	234	286	716	596	0	155	36	2	264	71	813	1259	84	0	0	0	0	0	6	0	2	0	2	NR_135108.1
chr11	115083622	115085581	543	798	310	356	4	254	64	2	175	30	149	237	16	2	0	0	0	2	2	0	0	1	0	NR_135108.1
chr11	115280342	115282437	1652	1677	464	778	10	434	74	6	249	86	163	185	80	0	0	0	0	2	2	0	4	4	10	NR_135102.1
chr11	118594342	118597214	608	600	338	458	0	148	90	0	106	42	64	108	77	0	1	2	0	6	2	2	7	0	6	TREH
chr11	119375814	119378544	102	16	492	734	0	2	231	4	6	10	227	458	2	2	0	2	0	23	20	16	81	31	63	THY1
chr11	122549234	122552661	600	1264	76	140	0	260	56	0	202	142	57	131	25	2	4	0	0	7	5	1	8	2	6	UBASH3B
chr11	125476012	125477746	634	826	144	38	2	188	36	2	147	41	81	59	8	0	0	0	0	0	2	2	0	0	0	STT3A
chr11	126626142	126627485	260	36	442	584	2	152	12	0	80	22	291	381	39	4	2	4	4	27	13	6	25	7	31	NR_120533.1
chr11	127491840	127492724	408	774	74	12	0	133	19	6	39	16	2	0	10	0	0	0	0	6	0	0	0	0	7	LINC02712
chr11	127520604	127522249	418	388	50	60	0	130	2	2	87	38	6	52	18	2	4	0	0	4	16	2	18	6	31	LINC02712
chr11	129951263	129952850	482	406	228	330	0	348	38	0	301	71	348	370	160	0	0	0	0	2	2	0	0	0	9	APLP2
chr12	94871	95739	634	420	772	852	0	410	282	2	2768	1278	1097	1319	732	0	0	2	0	4	40	22	40	24	64	WASH8P
chr12	754004	755867	648	456	180	192	2	157	34	4	238	157	190	239	2	0	0	0	2	8	8	11	31	10	59	NINJ2-AS1
chr12	859093	862269	480	586	218	1300	0	140	472	4	903	460	1571	1702	285	2	2	6	2	6	4	0	24	14	16	WNK1
chr12	1160251	1161392	114	504	424	440	0	46	7	0	427	147	217	345	84	0	0	0	0	2	2	0	2	0	2	ERC1
chr12	1325562	1327855	494	544	264	578	2	156	50	0	1283	433	1317	1563	452	2	0	2	6	22	4	4	20	8	18	ERC1
chr12	9819031	9821151	636	930	98	160	0	246	42	4	561	248	207	290	0	0	0	0	0	0	0	0	6	0	8	CLEC2D
chr12	10204844	10206373	754	448	108	160	0	122	2	0	91	58	2	22	56	0	0	0	0	4	7	0	5	4	29	CLEC9A
chr12	12481698	12482786	404	504	460	440	2	38	364	2	115	30	170	176	56	0	0	0	0	4	0	0	0	0	3	MANSC1
chr12	13520266	13522294	736	902	658	740	0	108	124	4	68	22	88	150	23	12	2	8	3	54	5	8	28	12	23	LINC01559
chr12	13754642	13756238	500	384	556	846	4	274	208	0	91	10	208	265	56	6	2	2	1	11	2	4	12	21	5	LINC01559
chr12	13764045	13767538	890	788	1860	1844	2	226	352	0	114	8	278	286	126	14	4	2	0	32	4	0	10	8	20	LINC01559
chr12	13786241	13788182	288	508	1374	1984	4	580	332	6	30	10	214	234	9	5	0	6	2	24	2	2	5	0	0	LINC01559
chr12	15431435	15433901	1564	1696	636	940	4	994	296	0	386	128	472	584	28	0	2	0	0	12	26	10	69	40	95	PTPRO
chr12	15488566	15490965	1300	1542	408	490	4	478	120	6	172	42	142	184	59	0	0	2	0	4	0	2	4	2	8	PTPRO
chr12	15491976	15495564	1447	1212	144	244	0	640	26	8	208	100	92	131	26	4	0	4	0	14	4	3	11	2	14	PTPRO
chr12	15504977	15506712	1238	1176	427	528	4	614	162	4	198	83	317	195	49	0	2	0	0	8	4	6	12	6	19	PTPRO
chr12	15627160	15628451	828	676	170	96	2	192	32	2	81	27	63	46	13	4	1	0	0	15	2	4	13	2	8	PTPRO
chr12	15805792	15808811	502	528	28	8	0	170	0	0	186	51	27	26	194	0	0	0	0	8	8	2	9	2	18	EPS8
chr12	19015736	19018527	610	1181	486	530	0	514	104	6	240	56	337	363	175	2	0	0	0	8	6	6	13	3	13	CAPZA3
chr12	19056354	19059005	506	732	68	184	0	274	4	0	91	46	14	13	56	0	0	0	0	44	2	0	2	3	22	CAPZA3
chr12	19574900	19576050	508	532	246	224	2	158	60	0	327	123	238	279	438	1	0	2	0	2	8	4	12	11	9	AEBP2
chr12	20004953	20005964	163	228	388	404	0	0	103	2	139	60	739	1061	5	2	2	2	0	9	37	21	100	46	166	LINC02398
chr12	20072220	20073919	458	762	300	516	2	158	70	0	106	46	172	158	77	2	0	0	0	19	69	24	152	57	383	LINC02398
chr12	20092694	20094450	1272	1548	964	1158	4	462	164	2	62	38	273	276	23	0	0	2	0	10	13	10	20	16	47	LINC02398
chr12	20110194	20112854	1942	1704	1422	1798	0	926	382	10	514	200	1722	2028	55	2	0	0	0	8	28	8	44	22	112	LINC02398
chr12	20121278	20125598	802	608	938	1403	4	217	232	0	1718	484	3028	3918	1369	7	2	6	10	43	32	10	48	25	68	LINC02398
chr12	20149825	20152121	408	542	314	632	2	260	338	0	140	68	376	413	64	0	0	0	0	6	6	4	12	8	43	LINC02398
chr12	20206329	20209055	525	774	496	554	8	256	101	6	231	46	586	865	220	0	0	0	0	6	4	4	16	4	22	LINC02398
chr12	20270653	20272139	778	614	344	200	6	379	96	0	75	36	84	177	16	2	0	0	0	5	20	17	34	37	83	LINC02468
chr12	21717060	21718284	636	746	138	392	4	165	114	4	10	2	66	30	9	6	4	0	2	58	4	0	2	0	9	SPX
chr12	21797565	21798746	442	392	264	382	4	336	104	0	472	118	954	1278	29	0	0	4	0	5	6	0	6	2	5	LDHB
chr12	21814113	21816416	1950	2372	964	1132	4	596	76	8	154	92	204	327	27	7	2	9	3	32	101	49	149	68	264	LDHB
chr12	22918085	22923777	2258	2488	714	1134	8	1070	194	12	873	252	484	693	600	0	0	2	0	12	22	26	66	20	123	ETNK1
chr12	22943909	22947704	1814	924	506	978	10	424	276	6	701	304	1432	1642	65	0	2	2	0	12	19	2	41	10	54	ETNK1
chr12	23412218	23413816	1324	1718	754	1140	8	604	134	12	282	136	361	370	425	0	0	3	0	0	0	6	4	8	24	NR_120471.1
chr12	23502087	23505426	916	1278	437	710	2	278	101	2	121	24	126	72	7	0	0	2	2	1	8	2	12	2	8	NR_120471.1
chr12	23506457	23508068	548	642	46	98	2	194	8	0	124	53	82	83	26	2	0	0	0	0	2	2	4	2	7	NR_120471.1
chr12	23716038	23718825	1986	2296	1254	1238	8	482	424	14	219	60	177	150	23	0	0	0	0	0	4	4	4	4	9	NR_120471.1
chr12	24041048	24043125	1358	1492	535	676	2	432	170	4	486	129	390	475	438	0	0	0	4	2	7	2	9	2	26	MIR920
chr12	24221725	24224939	1792	1915	794	663	2	638	206	10	619	184	254	248	435	2	0	0	2	9	22	14	24	18	56	MIR920
chr12	24254333	24256545	1168	1374	844	1166	6	648	176	10	168	27	128	140	13	0	0	0	0	8	2	6	2	12	25	MIR920
chr12	24869449	24872617	718	508	64	94	6	456	20	4	434	122	100	125	234	0	0	2	2	18	16	2	23	20	66	LINC00477
chr12	25341226	25343197	1258	1066	1542	1932	2	440	397	2	445	153	1024	1374	425	0	0	0	0	14	2	2	16	6	6	CASC1
chr12	25361196	25365671	492	638	84	86	0	272	14	4	449	207	434	389	54	2	0	0	0	8	4	0	6	4	8	ETFRF1
chr12	25403252	25404462	82	4	424	514	0	128	0	0	335	196	350	585	40	0	0	0	0	4	6	8	11	14	24	KRAS
chr12	25513368	25515482	115	178	435	730	0	104	207	0	137	54	707	984	68	4	0	0	0	2	9	10	34	12	40	KRAS
chr12	25520853	25522891	315	346	486	404	2	74	168	0	67	66	552	566	23	2	0	0	0	2	34	26	65	41	112	KRAS
chr12	25846244	25847773	554	402	350	666	0	182	120	6	839	249	1026	1520	18	0	2	0	0	25	70	40	137	69	121	LMNTD1
chr12	26013249	26018803	1182	1668	692	920	10	552	226	10	589	218	914	929	5	0	2	0	0	9	23	7	51	17	61	MIR4302
chr12	26128771	26131308	1036	948	628	1110	6	220	172	4	1058	259	2115	2723	119	2	0	2	0	15	17	9	26	15	70	RASSF8-AS1
chr12	26244312	26247173	1048	516	96	378	0	153	68	2	588	182	732	732	4	0	2	0	0	6	6	6	10	3	12	BHLHE41
chr12	26253329	26255483	1754	2386	1146	1328	6	1092	388	10	410	133	382	536	22	2	2	0	0	1	14	4	11	19	47	BHLHE41
chr12	26265137	26267526	688	587	284	718	0	448	112	2	1731	598	1091	1601	100	2	0	2	4	30	8	18	31	16	69	BHLHE41
chr12	27256747	27259327	654	1132	106	274	2	202	16	0	86	16	38	18	16	0	6	0	0	0	14	0	8	2	29	C12orf71
chr12	27675673	27677417	272	278	406	724	0	116	75	0	757	352	1125	1298	12	0	0	2	2	19	14	6	25	9	20	PPFIBP1
chr12	27766922	27770143	1246	1154	538	906	4	566	482	8	839	347	2842	2803	18	0	0	0	0	2	10	0	16	7	30	REP15
chr12	27774969	27777279	52	176	460	634	0	34	128	2	234	102	609	584	7	0	0	0	0	8	23	4	14	6	19	REP15
chr12	27781152	27782906	808	767	602	870	6	426	144	10	306	108	764	806	386	0	0	0	2	2	0	4	4	2	6	REP15
chr12	27793117	27794443	844	934	744	792	2	308	564	2	993	232	2534	2379	144	0	0	2	0	0	0	0	2	4	7	REP15
chr12	27802688	27804766	1006	714	490	752	4	184	102	6	292	86	567	512	351	0	0	0	2	2	4	0	0	0	6	REP15
chr12	28053825	28055321	470	568	184	520	2	321	68	2	81	34	66	73	13	0	0	0	0	4	0	0	7	3	15	PTHLH
chr12	29399959	29402582	596	688	256	336	6	152	112	0	16	2	24	16	0	12	0	0	0	30	4	4	11	6	26	NR_103860.1
chr12	29406057	29408252	840	817	632	656	4	249	66	4	72	16	98	69	1	10	4	4	2	23	3	2	23	11	20	NR_103860.1
chr12	29420668	29423191	694	790	584	642	2	465	102	0	79	19	138	131	0	16	14	9	8	138	15	8	14	17	18	NR_103860.1
chr12	29580797	29582456	290	284	394	512	0	134	102	0	22	22	67	142	3	0	2	0	0	0	4	4	22	11	14	OVCH1-AS1
chr12	29678893	29681732	598	882	20	42	2	324	6	0	53	24	12	0	11	0	0	0	0	2	1	0	0	0	4	OVCH1
chr12	29907293	29910622	1222	1060	206	310	4	372	18	2	214	91	58	132	2	0	0	2	0	3	2	3	12	11	17	TMTC1
chr12	29973188	29975118	602	596	4	26	0	276	12	2	54	38	8	0	2	0	0	4	0	11	10	2	10	2	44	TMTC1
chr12	30120191	30121908	926	946	256	462	0	328	94	4	109	37	155	111	23	0	0	0	0	0	0	0	4	4	5	TMTC1
chr12	30142466	30145311	751	1066	400	900	2	236	150	2	103	28	428	581	23	0	0	2	1	39	3	0	21	24	33	TMTC1
chr12	30263345	30264979	436	294	420	664	0	168	230	4	328	141	803	1291	6	1	2	14	2	49	45	26	101	89	152	TMTC1
chr12	30269439	30272567	830	700	838	1280	0	482	658	0	150	58	420	584	126	5	0	8	0	13	13	4	50	24	45	TMTC1
chr12	31720216	31721969	384	468	404	384	0	311	302	2	542	338	1075	1305	568	0	0	2	2	6	4	3	11	2	19	DENND5B-AS1
chr12	31730734	31732328	630	168	1055	624	0	554	352	4	1198	333	1499	1495	19	2	6	0	0	8	4	4	12	10	22	DENND5B-AS1
chr12	31860268	31862585	246	206	620	780	0	87	228	2	61	16	359	412	33	4	4	4	6	39	282	140	463	246	1050	AMN1
chr12	31874349	31876388	980	1346	746	1288	0	684	317	0	410	94	103	199	22	0	0	0	4	3	63	34	130	56	162	AMN1
chr12	32099617	32102352	984	904	862	1190	12	486	292	6	260	106	915	1295	64	4	2	6	1	32	169	45	287	191	625	RESF1
chr12	32102779	32105980	2260	2240	2620	3459	12	1454	429	6	1414	456	3413	4133	50	4	2	2	2	20	95	40	223	137	351	RESF1
chr12	32355588	32357559	326	212	662	590	2	351	158	2	319	86	1085	1024	22	0	2	2	0	10	21	4	30	17	33	BICD1
chr12	32370199	32372196	1240	892	1366	1516	2	592	304	6	213	30	398	567	34	0	0	0	0	2	0	0	18	18	6	BICD1
chr12	32418293	32419085	170	40	548	510	0	64	182	2	148	14	411	568	35	0	0	0	0	2	4	0	2	4	2	FGD4
chr12	32981030	32984091	402	556	63	136	0	218	44	0	46	46	0	2	23	19	29	24	11	286	2	4	16	8	29	PKP2
chr12	33305303	33307546	118	158	410	578	2	46	114	0	16	5	82	68	0	0	0	0	0	2	13	2	30	12	16	PKP2
chr12	34775768	34777939	860	972	502	1398	8	240	243	4	44	8	36	26	2	4	2	2	4	38	0	2	8	6	10	ALG10
chr12	39666299	39667512	434	388	208	418	0	18	14	0	60	18	104	99	11	0	2	0	0	1	4	1	10	3	2	KIF21A
chr12	39711932	39713910	588	792	346	174	0	124	278	0	136	91	225	235	4	0	0	0	0	0	2	4	2	0	12	KIF21A
chr12	39717874	39719951	524	656	116	114	4	295	6	0	141	42	150	134	8	0	0	0	0	4	1	2	5	0	2	KIF21A
chr12	40187107	40189014	894	952	218	768	0	655	76	0	154	48	356	447	27	0	0	0	0	0	0	2	4	2	2	C12orf40
chr12	40214817	40216250	418	375	273	308	0	404	76	4	121	48	92	129	7	0	0	0	0	2	0	2	6	6	9	C12orf40
chr12	40707387	40710840	1076	956	606	730	8	163	132	6	328	116	842	818	6	0	0	0	0	4	4	0	8	4	8	MUC19
chr12	40725474	40728037	1010	942	34	248	0	408	16	2	166	6	152	93	43	2	0	0	0	2	6	2	16	18	26	MUC19
chr12	40884673	40886134	152	250	736	560	2	36	46	2	14	6	63	39	5	0	0	0	0	17	0	0	10	2	10	MUC19
chr12	41529047	41532582	664	652	112	104	0	276	52	2	32	24	80	79	4	2	0	2	0	2	8	0	6	4	8	PDZRN4
chr12	41829266	41830973	461	548	303	108	0	396	62	4	50	13	22	74	23	0	0	0	0	2	4	0	2	0	2	PDZRN4
chr12	41846517	41848501	462	422	216	218	2	104	68	0	12	8	22	18	0	0	0	0	0	4	8	0	4	4	35	PDZRN4
chr12	41852317	41854237	1174	1406	246	416	2	198	58	8	14	7	34	23	5	2	0	2	0	2	0	0	7	2	16	PDZRN4
chr12	41999106	42001847	1170	1234	1046	702	6	426	248	4	214	92	493	492	2	0	0	0	0	4	12	0	8	6	10	LINC02400
chr12	43179685	43182517	749	722	482	276	0	264	116	0	200	124	252	240	23	0	0	0	0	0	8	2	8	4	21	LINC02450
chr12	43206033	43208297	672	774	168	182	2	366	86	5	92	55	96	46	39	0	0	0	2	4	12	6	12	18	25	LINC02450
chr12	43645601	43649421	798	830	322	652	2	272	118	2	164	75	512	754	18	0	0	2	0	2	17	2	18	14	35	LINC02461
chr12	44182560	44185969	1755	1587	2688	3047	6	326	1026	8	227	57	544	714	26	1	0	0	0	2	7	0	6	2	8	TWF1
chr12	44353725	44354920	600	450	4	8	0	18	0	0	107	32	12	29	82	2	0	0	0	2	2	2	0	0	4	TMEM117
chr12	44549060	44550127	432	386	112	196	0	64	6	2	44	12	38	34	2	0	2	1	0	4	2	0	2	0	2	TMEM117
chr12	44721242	44722716	764	702	614	758	6	164	118	4	85	20	102	81	0	0	0	2	2	0	2	0	4	2	2	TMEM117
chr12	46517479	46519592	430	158	486	554	2	322	50	0	239	51	158	187	38	4	2	4	0	26	6	2	8	8	10	SCAF11
chr12	46553548	46555331	582	1116	1248	1154	4	226	58	0	251	147	516	743	18	2	2	6	0	39	9	4	27	24	32	SLC38A1
chr12	51404265	51408070	1372	1794	484	1204	4	316	342	2	850	443	689	696	684	0	0	0	0	4	14	8	12	18	10	SLC11A2
chr12	51749581	51755141	1506	958	1532	2542	2	508	218	4	769	355	3088	3036	166	13	8	5	2	58	26	12	55	12	72	CELA1
chr12	51763798	51765826	94	170	396	602	0	92	161	2	246	100	1140	1307	41	2	0	0	0	4	4	6	9	2	14	SLC4A8
chr12	58706784	58710614	932	858	188	230	4	370	68	2	172	42	114	138	59	2	0	0	2	0	12	2	22	14	43	LINC02403
chr12	58966247	58967729	452	1384	224	490	0	150	32	0	201	41	107	114	34	0	0	0	0	0	1	2	1	2	2	NR_126341.1
chr12	58968922	58970774	458	602	74	98	2	6	62	2	183	48	168	178	23	0	0	0	0	4	6	4	8	10	32	NR_126341.1
chr12	60011340	60013897	950	1050	778	1180	0	326	270	8	162	38	299	444	8	0	0	0	2	2	2	0	8	0	4	SLC16A7
chr12	61019943	61024034	528	442	112	150	0	70	23	6	44	5	8	24	2	2	0	2	0	17	2	0	4	0	4	SLC16A7
chr12	62873635	62876614	554	40	440	578	2	28	148	0	306	176	730	782	386	0	0	2	0	4	16	4	13	16	16	MON2
chr12	62914920	62918090	1864	2024	278	178	0	882	44	0	701	249	277	305	65	0	0	0	0	5	2	0	0	4	8	MON2
chr12	63141983	63144219	718	562	380	434	0	186	234	2	728	224	1004	921	39	2	0	0	2	16	2	5	6	0	18	MIRLET7I
chr12	63144289	63146458	1240	1042	614	700	0	472	140	6	988	270	1533	1924	38	0	2	0	0	12	4	0	12	4	22	MIRLET7I
chr12	64310517	64312911	546	394	300	684	4	126	102	0	1215	465	1557	2477	112	4	2	2	0	19	7	2	8	8	29	SRGAP1
chr12	65697970	65700731	774	1188	110	98	0	206	6	2	231	61	87	79	220	0	0	0	0	6	6	4	16	0	39	MSRB3
chr12	65705293	65709330	430	484	148	196	4	178	110	2	339	84	179	227	95	0	0	2	0	6	0	2	0	4	0	MSRB3
chr12	66023163	66026662	516	550	618	526	0	412	44	6	1567	549	1709	2108	370	2	0	0	2	25	12	8	34	20	54	NR_120431.1
chr12	66211125	66213084	442	478	178	160	2	176	44	0	318	94	313	338	26	0	0	0	0	5	4	4	6	4	12	HMGA2
chr12	66570879	66572244	458	464	138	158	2	60	72	2	24	26	24	21	2	2	4	0	0	18	4	0	5	14	25	TMBIM4
chr12	66633787	66636250	566	755	854	996	12	212	270	4	184	18	888	1094	80	8	6	12	2	71	10	6	25	15	53	MIR6502
chr12	66725029	66726586	1034	814	226	276	4	264	88	0	63	32	61	58	22	0	0	0	0	2	2	2	8	4	2	HELB
chr12	66787361	66789677	1174	1678	968	1012	10	444	311	12	70	20	271	238	27	16	0	9	6	117	4	2	10	6	18	HELB
chr12	66821709	66823308	398	468	236	144	0	402	52	2	25	6	42	45	0	1	2	6	0	18	0	4	7	2	4	HELB
chr12	66887091	66890207	830	1002	492	808	0	814	66	6	250	73	310	384	8	4	0	6	1	26	6	4	18	4	11	HELB
chr12	66997328	66998749	642	468	928	1130	2	284	276	2	18	4	86	108	0	4	2	0	2	34	2	2	2	11	14	GRIP1
chr12	67019991	67021861	276	216	534	576	0	185	160	4	34	2	123	130	16	18	3	4	2	72	10	2	21	10	8	GRIP1
chr12	67136712	67138363	10	18	872	1090	2	10	188	6	47	9	424	463	3	0	0	0	2	4	2	8	6	3	16	GRIP1
chr12	67176538	67179041	736	532	396	640	2	266	240	4	150	78	120	235	126	0	2	0	0	1	6	0	4	6	3	GRIP1
chr12	67517514	67519564	406	296	390	1047	2	304	106	2	26	10	94	159	10	2	4	0	0	15	0	4	4	0	2	NR_120490.1
chr12	67672226	67674757	502	459	146	300	2	102	236	4	260	118	347	405	64	0	0	0	0	3	0	2	4	2	14	CAND1
chr12	67694678	67696837	452	562	218	338	0	192	104	2	179	59	438	578	13	2	0	0	0	4	0	2	0	0	0	CAND1
chr12	67707651	67710818	714	898	120	44	2	214	32	2	162	159	89	117	8	2	0	0	0	0	0	0	2	2	4	CAND1
chr12	67813246	67815038	488	780	222	358	2	278	132	0	182	116	272	331	220	2	0	0	0	0	0	2	10	4	6	LINC02420
chr12	68532339	68534615	490	1160	232	216	2	212	58	0	14	2	10	22	5	0	0	0	0	4	2	2	4	4	6	IFNG
chr12	68683210	68684720	510	598	346	414	0	208	159	8	98	27	309	429	5	4	0	0	0	7	4	2	8	2	16	IL22
chr12	68714811	68718626	560	656	164	324	0	216	116	0	518	180	524	624	42	0	0	0	0	0	0	2	2	0	0	MDM1
chr12	69662771	69665410	598	864	2	17	0	150	4	2	119	52	11	16	106	0	0	0	0	0	0	0	2	0	2	MIR1279
chr12	69774415	69776929	758	1476	1140	1304	6	204	182	4	372	154	1220	1475	129	0	0	0	0	0	2	2	8	3	10	YEATS4
chr12	69796772	69799953	276	638	722	1310	2	266	362	6	492	225	1697	2527	327	2	2	2	0	8	2	0	36	8	25	YEATS4
chr12	71245776	71248080	836	828	630	706	2	500	102	6	164	46	211	214	18	0	0	0	1	13	9	6	10	0	24	PTPRR
chr12	71255056	71258172	664	534	620	366	4	310	154	2	41	6	76	95	7	3	0	0	0	11	20	3	31	16	65	PTPRR
chr12	71809984	71812238	1222	816	1072	1154	8	362	142	6	124	62	402	549	26	0	2	2	0	20	0	0	3	6	6	LGR5
chr12	75404110	75406064	3726	3862	2038	3206	16	1060	366	4	251	108	655	810	18	0	2	0	4	14	12	2	61	26	25	KCNC2
chr12	75479585	75482499	1812	1606	377	440	6	534	272	6	344	96	441	421	93	0	0	0	2	4	10	2	18	14	20	KCNC2
chr12	75489709	75491455	498	442	282	300	0	240	130	0	246	58	424	304	41	0	0	0	0	2	2	6	4	2	22	KCNC2
chr12	75494145	75496134	618	824	492	744	8	192	178	2	160	32	381	514	44	0	0	0	0	4	0	0	20	18	20	KCNC2
chr12	75522305	75526192	1323	1116	244	1130	2	803	30	12	276	82	532	696	42	2	0	0	0	11	6	4	16	8	24	KCNC2
chr12	76440387	76442366	506	490	148	34	6	464	166	0	161	112	117	193	48	0	0	0	0	0	0	0	2	2	2	PHLDA1
chr12	76473507	76475839	666	618	102	82	0	46	148	2	423	167	275	393	8	0	0	0	0	5	12	4	8	4	22	NAP1L1
chr12	76667592	76671441	310	262	536	780	2	12	312	12	125	92	794	788	9	0	0	4	2	9	18	2	28	18	44	LNCOG
chr12	76853442	76855565	506	550	792	483	2	214	104	4	692	178	2035	2590	166	0	0	0	0	8	0	0	4	6	4	OSBPL8
chr12	76862647	76864989	398	396	718	632	2	114	140	4	494	141	1842	2457	0	0	0	2	0	2	8	0	16	6	6	OSBPL8
chr12	77225156	77227373	388	498	14	17	0	199	0	0	180	38	57	58	23	0	0	0	0	6	10	2	20	10	21	CSRP2
chr12	77410051	77411486	486	642	54	78	2	230	4	2	11	0	7	6	0	0	0	0	0	0	2	0	4	0	2	E2F7
chr12	79345268	79348006	630	520	232	486	2	478	176	6	68	24	196	232	23	0	0	0	0	6	28	6	42	14	184	SYT1
chr12	79568352	79570483	1020	1052	649	780	2	334	96	2	84	30	296	282	77	0	0	0	0	8	0	0	10	8	6	MIR1252
chr12	79589354	79591549	632	1360	698	668	2	202	194	8	74	14	461	475	23	0	0	0	0	7	2	2	6	6	2	MIR1252
chr12	79619521	79621544	722	862	278	238	2	226	32	6	20	4	26	24	2	0	0	0	0	13	3	2	0	4	8	MIR1252
chr12	79927613	79928881	830	784	580	424	0	140	60	0	26	18	17	54	10	0	0	0	0	5	9	2	8	4	15	MIR1252
chr12	80930100	80933292	986	1124	536	708	2	306	210	12	100	32	221	340	25	2	0	0	0	10	6	0	10	2	11	PTPRQ
chr12	80946644	80948126	1704	1702	694	972	6	636	44	10	150	66	991	961	126	4	0	9	0	38	6	4	20	15	27	PTPRQ
chr12	80986811	80988145	1028	1130	586	614	4	364	80	6	141	18	418	503	8	2	0	4	0	11	8	1	11	4	7	MYF6
chr12	81021008	81024378	654	656	172	184	2	230	16	0	156	18	306	272	351	0	0	2	0	2	28	2	32	6	39	MYF6
chr12	81225108	81226772	982	872	94	218	0	242	2	2	41	24	20	21	7	0	0	0	0	4	2	0	4	0	15	MIR617
chr12	81348415	81350331	588	370	838	1094	4	382	242	4	76	30	203	207	9	0	0	0	0	2	2	2	12	0	12	LIN7A
chr12	81690477	81691806	1306	1204	94	200	2	276	8	8	388	199	201	237	160	2	0	0	0	2	12	4	8	4	41	PPFIA2-AS1
chr12	82008344	82011493	676	900	726	488	10	254	196	4	115	36	289	284	56	0	0	0	0	4	2	2	4	2	10	PPFIA2
chr12	83163433	83166990	458	526	42	72	2	254	102	0	232	48	102	90	23	0	0	0	2	4	6	1	6	3	22	TMTC2
chr12	83190524	83191997	543	478	141	162	0	164	12	0	78	77	132	108	23	0	0	0	2	6	8	10	2	6	42	TMTC2
chr12	83232319	83234433	932	1420	408	542	0	540	270	2	485	139	283	243	121	0	0	2	0	10	5	6	15	2	22	TMTC2
chr12	83242460	83244223	1364	1056	246	146	2	582	72	8	322	107	71	66	106	0	0	0	2	0	11	0	5	0	22	TMTC2
chr12	83706550	83709080	932	914	70	100	4	334	48	4	98	33	32	52	5	0	0	2	0	2	4	4	12	2	8	TMTC2
chr12	84802901	84806782	1004	783	464	854	6	378	76	8	373	130	1106	1342	4	0	0	0	0	12	26	6	40	16	90	SLC6A15
chr12	84990126	84992734	988	648	178	68	0	162	22	8	879	261	553	764	29	1	2	4	2	22	41	20	58	24	208	SLC6A15
chr12	84996245	84997884	388	707	134	201	0	70	18	6	150	26	250	303	126	2	0	0	0	4	30	10	37	22	191	SLC6A15
chr12	85120774	85122659	874	886	8	4	2	162	6	6	180	76	12	20	23	0	0	0	0	0	13	2	10	0	16	SLC6A15
chr12	85414081	85416960	445	640	164	82	3	246	24	2	264	82	77	84	84	0	0	0	0	0	2	0	2	2	6	TSPAN19
chr12	88383137	88384969	772	536	168	210	4	252	94	4	175	37	255	287	16	0	0	1	0	0	4	4	8	5	5	C12orf50
chr12	88693267	88695522	2094	2170	1160	1568	18	716	456	8	517	194	1040	1615	43	0	0	0	0	10	12	4	18	17	44	TMTC3
chr12	88696069	88697575	425	436	650	942	2	319	212	2	138	43	399	646	23	4	0	0	0	2	4	0	6	2	8	TMTC3
chr12	88733276	88734856	820	644	306	492	2	274	168	2	73	22	124	155	2	0	0	0	0	2	6	0	11	4	4	TMTC3
chr12	88748433	88750011	1214	1338	594	534	2	488	269	0	111	60	374	438	47	0	0	2	0	5	6	1	18	9	17	TMTC3
chr12	88760396	88763403	1194	710	556	804	6	522	234	4	528	222	1566	1625	8	0	0	0	0	4	15	0	27	15	24	KITLG
chr12	88888269	88889629	402	552	244	572	0	270	101	0	132	39	229	295	33	0	0	0	0	2	2	0	0	0	0	KITLG
chr12	88896274	88898879	840	756	956	1158	6	472	190	2	314	76	1157	1114	121	2	0	0	0	8	3	0	4	4	12	KITLG
chr12	88970772	88973832	874	708	429	521	2	346	140	8	497	213	1359	1406	351	0	2	0	0	22	2	0	21	4	8	KITLG
chr12	89149630	89151339	964	654	570	1050	6	389	126	6	317	166	267	504	5	2	0	2	0	4	8	10	8	7	36	KITLG
chr12	89348580	89350500	791	1042	680	601	8	320	300	2	87	16	193	193	18	0	0	0	0	3	1	0	4	0	8	LINC02458
chr12	89378353	89380426	954	852	464	680	0	388	368	2	279	84	395	462	16	0	0	0	0	8	4	2	21	8	20	LINC02458
chr12	89653808	89656120	896	758	202	128	0	396	18	0	190	59	24	65	121	2	0	2	0	10	2	4	3	2	32	DUSP6
chr12	89731407	89732933	402	386	282	362	2	36	130	2	222	34	165	137	5	0	0	0	2	2	3	2	6	2	12	DUSP6
chr12	89754695	89757236	622	581	466	605	2	138	178	0	258	87	156	193	18	0	0	6	0	1	5	2	12	7	10	DUSP6
chr12	90372893	90374998	1166	862	298	354	4	500	44	2	216	76	151	113	5	0	2	2	0	4	8	4	17	2	10	LINC02399
chr12	90458577	90461052	675	826	108	188	0	136	2	2	36	14	30	27	2	0	0	0	0	0	4	0	3	4	11	LINC02399
chr12	91568845	91570102	440	424	32	264	2	182	53	0	105	6	45	40	54	0	0	0	0	0	2	0	0	2	0	DCN
chr12	92421531	92424087	824	994	166	318	0	364	122	2	758	411	570	778	18	0	0	0	1	10	22	8	16	21	46	LINC01619
chr12	92720556	92722455	300	196	196	396	4	62	160	4	207	48	759	868	18	0	0	0	0	6	34	10	48	32	72	CLLU1
chr12	92728129	92731518	676	802	834	864	2	288	104	10	206	86	975	1015	26	0	0	0	0	2	21	8	52	20	78	CLLU1
chr12	93349354	93351680	1601	2060	856	1572	3	942	420	6	2277	653	2390	3232	1199	4	2	8	2	20	58	43	93	58	299	EEA1
chr12	94364802	94367141	438	416	386	452	2	204	26	2	236	77	173	229	671	2	0	4	0	12	22	16	54	23	98	NR_135017.1
chr12	94565302	94568591	502	298	310	314	0	406	66	2	1627	600	1846	2034	430	8	4	6	0	15	8	2	11	16	21	PLXNC1
chr12	94626478	94628815	634	878	592	502	2	378	58	4	1167	399	1200	1149	325	0	0	0	0	3	8	2	6	6	8	PLXNC1
chr12	94631205	94633749	502	528	236	270	2	182	58	4	384	135	851	698	290	0	0	0	2	0	0	6	0	2	2	PLXNC1
chr12	97471762	97474960	508	448	284	520	4	252	152	8	32	2	45	36	4	4	2	2	1	35	1	2	8	0	8	NEDD1
chr12	97533275	97535651	547	642	342	454	2	126	103	2	126	24	210	302	39	1	0	2	0	14	6	1	2	0	15	NEDD1
chr12	97884861	97886309	702	314	803	896	4	150	248	2	24	2	46	47	2	0	0	6	2	34	4	2	5	2	0	MIR1251
chr12	97948678	97950901	546	588	800	644	4	158	268	4	52	8	234	303	21	2	0	0	0	26	3	0	7	2	2	MIR135A2
chr12	97954574	97958180	250	120	578	774	2	118	100	4	49	25	246	436	23	16	6	8	7	81	2	0	8	6	6	MIR135A2
chr12	98458033	98461252	1160	1162	1794	2652	2	440	792	12	587	185	1251	1715	753	2	0	4	4	26	14	6	30	18	62	MIR4303
chr12	99788328	99792400	1102	772	72	122	0	264	52	4	38	10	56	30	0	0	0	2	2	5	4	2	2	0	1	FAM71C
chr12	100352184	100354753	484	893	334	409	6	152	209	0	82	66	176	120	27	10	4	4	3	69	0	0	5	2	18	ANKS1B
chr12	100971790	100973761	1194	2114	68	34	2	302	6	4	347	95	42	42	212	2	2	0	0	2	21	2	31	8	55	GAS2L3
chr12	102493384	102495290	456	866	186	276	2	200	64	4	99	40	76	44	39	0	0	2	0	2	2	0	0	0	10	NUP37
chr12	103718326	103720819	386	744	394	458	0	242	156	6	307	180	1049	1322	18	0	2	2	0	8	28	13	24	21	61	C12orf42
chr12	103725486	103726754	572	390	284	424	0	80	54	2	309	80	1238	1779	106	0	1	2	0	12	20	13	21	11	36	C12orf42
chr12	103772794	103774259	562	730	592	1022	0	104	262	4	86	28	480	627	16	0	2	0	0	2	4	0	2	6	10	C12orf42
chr12	104547894	104549122	148	408	694	1532	2	150	224	2	8	15	84	26	0	6	3	8	0	27	4	3	12	19	21	NFYB
chr12	104612648	104614952	322	554	498	474	6	202	176	0	1486	638	917	1292	704	6	2	2	4	23	10	7	30	14	35	TXNRD1
chr12	104618991	104620965	486	1406	18	58	4	130	0	0	182	104	18	26	220	2	0	0	0	7	24	12	20	26	54	TXNRD1
chr12	105016005	105017703	412	564	146	210	0	74	132	0	81	31	125	133	13	0	0	0	0	2	2	0	4	0	1	MIR3922
chr12	105061377	105063008	86	56	362	616	0	63	149	0	957	278	1523	1934	629	6	2	2	4	27	16	2	29	21	25	MIR3922
chr12	105064519	105066494	24	176	412	388	0	22	2	4	1649	740	2473	2983	817	3	2	4	0	17	6	5	15	24	28	MIR3922
chr12	105071516	105075899	187	242	760	754	2	12	592	2	442	208	2015	2386	671	0	0	0	2	2	4	2	17	6	16	MIR3922
chr12	106799756	106802591	486	584	86	64	0	341	6	2	162	47	4	19	8	0	0	0	0	6	2	3	0	0	15	POLR3B
chr12	107024292	107025950	78	72	424	522	0	4	88	0	47	31	114	130	3	0	0	0	0	2	8	4	18	2	44	RFX4
chr12	108665310	108667526	232	109	388	406	0	8	90	0	20	9	28	65	2	2	0	2	0	8	2	2	4	4	4	CMKLR1
chr12	108834982	108838756	1286	1496	1380	1202	4	468	548	4	699	196	1098	1383	13	21	10	10	4	119	12	4	28	12	54	LINC01498
chr12	109899739	109901853	308	294	676	932	0	298	178	0	830	285	1972	2852	119	4	4	4	4	27	7	4	16	10	24	KCTD10
chr12	110537445	110538982	119	144	752	704	4	28	118	2	196	94	698	686	220	0	0	0	0	0	2	4	0	0	6	IFT81
chr12	110550247	110551363	19	84	432	386	0	38	192	0	117	28	312	286	22	0	0	0	2	3	1	1	14	9	16	IFT81
chr12	110605726	110607653	320	521	660	464	0	326	418	4	224	89	711	590	49	0	0	0	0	0	2	0	6	2	0	IFT81
chr12	110608004	110613291	1568	1897	1342	2022	4	464	518	4	3815	2203	4120	5093	2961	0	4	0	4	59	26	6	43	14	74	IFT81
chr12	111142727	111143970	16	18	678	614	0	26	242	0	24	2	70	111	2	0	0	0	0	1	0	0	8	0	4	HVCN1
chr12	111919756	111921417	456	454	154	242	0	138	40	0	219	97	161	132	23	0	0	0	0	0	0	1	0	2	0	SH2B3
chr12	114310173	114311853	4	4	16	409	0	4	0	0	48	78	51	129	9	0	0	0	0	0	4	1	2	1	4	RBM19
chr12	114336840	114338836	762	771	740	1366	10	418	381	6	441	237	949	1367	41	2	2	2	0	26	2	0	9	8	10	RBM19
chr12	115426471	115429580	700	908	330	232	0	434	270	2	34	6	26	32	16	10	0	7	0	46	14	0	17	12	18	TBX3
chr12	116036394	116037620	6	116	484	444	2	336	0	0	110	98	128	170	106	0	1	4	0	10	8	2	12	0	2	MIR620
chr12	117887502	117889421	178	54	668	844	0	122	180	2	28	4	86	110	0	6	9	7	4	57	9	6	30	23	38	NOS1
chr12	117963623	117966982	108	62	886	866	0	88	234	0	28	18	52	136	0	24	20	20	14	202	3	4	26	16	22	NOS1
chr12	118757745	118759675	548	518	202	130	0	268	32	2	300	84	164	228	28	0	0	0	0	2	2	0	2	6	2	TAOK3
chr12	120922982	120924553	0	16	178	410	0	2	384	0	66	42	119	216	0	0	0	0	0	0	0	0	2	0	6	NRAV
chr12	121223708	121227059	1168	1736	366	576	8	270	144	2	1080	359	1078	1141	629	0	0	2	2	8	6	2	19	2	22	ACADS
chr12	123094080	123096121	392	704	406	255	4	94	22	2	162	97	316	395	8	0	0	2	0	6	4	0	3	1	3	KNTC1
chr12	123773099	123774556	168	296	526	555	2	68	74	2	270	152	1039	1231	26	0	0	0	0	2	0	0	10	3	5	CDK2AP1
chr12	124185514	124188923	456	480	340	352	0	294	28	2	201	78	108	186	34	0	0	0	0	8	6	0	8	10	18	ATP6V0A2
chr12	124212594	124215477	492	388	1544	1532	2	190	336	0	665	295	2616	3364	32	0	0	0	0	0	0	0	2	2	4	ATP6V0A2
chr12	124277939	124280958	42	168	488	684	2	46	214	4	104	24	399	456	5	3	0	4	0	23	18	13	22	9	63	DNAH10
chr12	124489916	124491022	130	274	410	391	0	126	148	4	101	21	223	260	5	2	0	0	0	1	2	0	0	2	6	NM_001204299.3
chr12	125582553	125584172	362	219	206	498	0	142	647	0	130	20	280	511	22	4	0	1	4	18	2	0	4	4	7	AACS
chr12	125635937	125637387	104	132	444	414	0	166	76	2	100	23	146	117	25	2	5	0	0	12	43	14	80	40	121	TMEM132B
chr12	125638030	125640533	472	398	734	878	4	222	224	0	461	138	742	738	18	2	2	6	4	14	23	16	41	25	94	TMEM132B
chr12	126871964	126873066	1918	2908	856	776	0	1037	179	4	158	6	116	234	13	0	0	0	0	8	6	6	11	8	31	LINC02350
chr12	126887369	126890301	936	1060	204	292	2	124	16	4	72	5	98	129	1	0	4	0	1	6	16	8	28	5	52	LINC02350
chr12	129712445	129715649	762	726	1542	1806	2	222	408	4	182	54	358	592	220	10	1	2	0	39	14	2	20	8	19	NR_110058.1
chr12	131516668	131518305	326	386	436	428	0	306	231	2	97	40	253	403	54	0	0	0	0	5	34	10	57	44	79	ADGRD1-AS1
chr12	131703760	131705805	280	501	428	748	0	48	235	6	171	29	498	672	33	7	6	2	11	34	8	10	18	17	13	LINC01257
chr12	131925301	131927057	0	24	384	260	0	2	28	0	14	12	42	59	5	7	3	12	7	72	28	8	44	10	23	LINC02370
chr12	132064498	132068389	633	630	546	102	0	377	8	0	78	16	70	60	23	56	38	67	30	397	75	39	79	61	132	LINC02414
chr12	132168218	132171610	686	2184	1258	962	0	146	634	4	225	91	778	848	8	1	5	6	0	36	94	35	360	220	197	SFSWAP
chr12	132174390	132177197	432	444	776	1082	6	243	262	2	194	89	496	888	57	24	14	26	13	365	41	10	122	97	188	SFSWAP
chr12	132268198	132271666	660	921	448	1635	8	278	250	0	2697	999	4621	5601	1088	6	6	11	0	47	14	14	29	14	55	MMP17
chr12	133471535	133474036	264	276	900	3166	0	492	804	0	1355	435	2795	4057	1184	4	0	4	1	30	92	57	134	90	240	NR_110919.1
chr13	21585445	21588076	256	468	388	414	0	150	421	2	203	74	560	524	26	2	0	2	2	4	8	2	10	4	22	LATS2
chr13	21588978	21592923	1026	958	800	978	2	238	178	0	623	197	837	925	54	0	0	4	0	21	10	5	4	12	14	LATS2
chr13	21818965	21821123	278	666	544	632	0	134	200	0	42	14	303	314	23	2	0	6	1	12	59	24	57	26	228	LINC01046
chr13	25911421	25914927	854	941	330	516	6	130	122	4	248	130	605	527	160	0	0	0	0	2	0	0	0	0	1	ATP8A2
chr13	26551181	26554682	600	490	226	234	0	239	42	2	510	224	252	288	27	2	2	2	0	12	15	4	23	12	82	SHISA2
chr13	26958283	26959865	540	1026	122	110	4	181	46	2	37	18	0	24	2	0	0	0	0	0	0	2	0	2	0	CDK8
chr13	27395270	27399947	736	1074	558	866	8	732	124	2	424	178	550	575	8	2	7	0	6	43	17	12	30	21	48	GPR12
chr13	27968827	27970830	104	82	906	1122	4	124	442	4	188	64	826	959	82	2	1	0	0	15	25	10	20	10	70	GTF3A
chr13	28034888	28036600	272	445	718	878	0	248	102	0	331	112	765	792	80	0	0	0	0	2	10	0	15	14	6	MTIF3
chr13	28067144	28070008	3092	2934	1704	2172	10	1357	616	4	871	180	1141	967	305	0	0	0	0	10	13	4	15	12	23	MTIF3
chr13	28074974	28076982	88	192	822	1168	4	106	194	2	67	22	430	469	23	0	0	1	0	0	11	4	10	11	14	MTIF3
chr13	28122092	28124039	992	704	654	917	8	285	142	0	466	232	1278	1388	16	0	0	2	0	2	4	0	18	2	6	LNX2
chr13	28143152	28144650	888	878	382	452	2	306	118	4	368	120	489	571	2	0	0	2	0	4	2	0	6	4	2	LNX2
chr13	28155322	28157339	708	560	412	360	2	354	94	2	372	134	474	614	129	0	0	0	2	2	4	0	9	6	12	LNX2
chr13	28216496	28219335	750	632	296	616	2	324	136	4	693	230	1252	1300	681	0	0	0	0	5	2	0	4	0	9	POLR1D
chr13	28290846	28293865	837	880	1048	1504	4	586	276	4	244	145	438	409	350	17	10	11	4	196	18	8	33	19	101	GSX1
chr13	29304704	29307194	736	240	136	606	2	536	28	2	214	94	487	516	2	0	2	0	2	16	7	1	14	8	30	SLC46A3
chr13	29340499	29342697	1351	1690	398	630	2	288	174	2	293	78	109	143	5	4	2	0	0	11	68	21	130	72	246	SLC46A3
chr13	29743988	29747448	364	268	510	446	0	60	244	6	18	2	24	90	0	3	0	2	0	27	4	0	10	6	6	MTUS2-AS1
chr13	29978564	29980477	752	518	76	338	2	202	68	0	87	45	40	32	18	17	4	7	8	171	6	7	8	0	35	MTUS2-AS1
chr13	30038611	30040245	306	620	14	58	0	434	26	0	125	75	26	72	9	0	0	2	2	12	14	8	17	5	26	MTUS2-AS1
chr13	30228648	30229874	504	648	158	316	2	192	56	0	232	49	112	167	23	0	0	0	0	12	14	2	26	17	50	NR_135320.1
chr13	31139045	31144321	1250	1238	230	282	2	532	92	8	1312	530	694	762	6	0	0	2	0	5	8	4	14	10	12	HMGB1
chr13	31347276	31349383	58	146	658	414	0	62	70	0	118	10	256	315	126	1	0	0	0	3	12	4	10	12	24	LINC00398
chr13	31617772	31621420	637	812	520	1292	4	282	290	2	4201	1597	4956	5744	1729	4	8	6	2	52	23	9	42	32	64	TEX26
chr13	32633327	32636445	586	594	162	228	4	338	34	2	168	58	256	281	13	10	2	8	0	86	2	0	8	8	18	FRY
chr13	33426713	33428081	420	276	398	546	0	98	134	4	43	4	148	235	0	0	2	2	0	7	6	0	0	0	17	LINC00423
chr13	33465730	33467861	910	796	1038	774	4	586	98	6	154	58	208	351	27	2	2	5	2	72	88	27	98	64	311	LINC00423
chr13	33473441	33474829	1014	1458	1588	1474	4	542	450	4	153	33	250	638	59	0	0	0	0	5	11	0	26	12	35	LINC00423
chr13	34832248	34834200	482	412	192	284	0	144	118	2	34	4	61	38	16	0	0	0	0	4	9	4	19	14	25	LINC02343
chr13	34841548	34843310	526	430	386	458	0	165	352	0	166	68	111	208	43	0	0	0	2	0	1	2	29	5	17	LINC02343
chr13	35195964	35197696	362	522	108	184	0	446	24	0	134	193	109	257	16	0	0	2	0	5	4	3	17	4	27	LINC00457
chr13	35227193	35229067	534	966	962	612	4	418	228	0	114	50	120	146	126	2	0	2	2	18	44	40	105	37	141	LINC00457
chr13	35677233	35678600	570	578	212	320	4	134	98	2	79	28	189	148	0	0	0	0	0	0	0	2	4	3	10	NBEA
chr13	35902555	35905465	534	864	140	94	2	244	138	4	178	142	191	127	23	0	0	2	0	6	8	4	4	0	20	MAB21L1
chr13	36089792	36091005	732	994	154	292	2	100	88	4	12	2	17	9	0	0	0	0	0	0	0	0	0	0	2	MAB21L1
chr13	36111759	36113326	534	734	80	26	0	66	0	2	113	24	27	34	77	0	2	0	0	4	4	2	6	0	12	MAB21L1
chr13	36387972	36390258	1494	1356	721	974	2	650	262	12	126	56	301	230	39	2	0	0	0	0	8	2	4	0	16	LINC00445
chr13	36534976	36536707	1052	708	582	612	2	340	68	8	186	56	567	514	194	0	0	0	0	4	0	2	10	4	2	DCLK1
chr13	36537013	36539235	654	960	458	424	4	331	120	0	98	33	247	248	5	0	0	0	0	8	4	2	8	2	16	DCLK1
chr13	36551628	36552855	374	154	584	622	6	494	18	0	88	19	371	347	0	0	0	0	0	4	5	0	13	4	5	DCLK1
chr13	36566453	36569562	448	136	1164	1526	10	144	634	2	64	14	1136	1374	29	2	0	0	2	4	8	0	16	18	25	DCLK1
chr13	36599394	36606393	2256	1608	1650	1292	6	1308	328	4	1597	503	3309	4066	163	2	0	0	2	18	44	16	127	61	169	DCLK1
chr13	36677567	36681181	672	752	50	68	0	210	4	6	243	54	62	55	26	2	0	0	0	0	10	0	16	6	33	DCLK1
chr13	36697898	36699915	802	466	98	222	2	453	10	0	143	28	50	45	61	4	0	4	0	10	4	5	13	6	7	DCLK1
chr13	36935756	36938509	680	546	674	760	4	330	96	0	391	101	1231	1484	351	0	0	0	0	8	2	0	10	4	6	SPART
chr13	38195315	38196938	184	196	458	706	0	52	142	0	15	18	128	175	0	0	0	0	2	0	0	2	4	2	8	POSTN
chr13	38319420	38320701	676	602	122	270	0	140	137	2	24	6	34	49	2	0	0	0	2	12	2	0	2	2	2	TRPC4
chr13	39722176	39724418	570	1094	402	474	6	374	208	2	127	32	393	324	43	4	6	0	0	31	10	2	14	8	44	NHLRC3
chr13	39944313	39946156	340	340	454	458	0	208	50	0	218	50	1389	1580	21	2	0	2	0	4	2	1	2	4	2	LHFPL6
chr13	39987147	39989946	1366	1776	1190	1420	8	952	439	10	606	209	1953	2174	351	0	0	0	0	10	2	0	6	2	5	LHFPL6
chr13	40032816	40036343	548	1042	684	868	4	626	110	0	1101	244	4176	5133	53	0	0	0	0	6	4	0	5	0	7	LHFPL6
chr13	40338831	40341342	722	820	352	479	2	196	136	8	484	216	1381	1526	146	0	0	0	0	2	12	14	30	14	44	MIR4305
chr13	40360931	40362578	474	576	36	100	2	184	120	4	30	20	40	50	9	0	0	0	0	12	36	27	80	37	192	MIR4305
chr13	43523692	43526337	598	658	54	52	0	250	50	0	114	16	36	22	126	0	0	0	0	4	12	10	35	6	43	EPSTI1
chr13	43774435	43775872	780	1260	102	108	2	290	36	2	211	103	31	46	0	0	2	0	0	5	14	8	20	14	55	LINC00400
chr13	43803337	43806095	550	696	444	314	2	288	174	2	178	87	284	258	23	0	0	0	0	2	9	6	21	7	19	LINC00400
chr13	43873590	43876393	634	354	1356	1010	0	518	300	4	149	49	1129	1539	69	0	0	0	0	16	0	2	10	4	21	ENOX1-AS2
chr13	43921704	43923446	572	718	670	974	2	264	272	2	364	84	1147	1492	160	2	0	0	2	9	12	4	18	10	12	ENOX1-AS2
chr13	43927489	43928739	361	304	416	618	4	166	109	8	96	37	328	439	23	0	0	0	0	1	2	0	6	2	6	ENOX1-AS2
chr13	43950382	43951842	1214	1866	296	286	4	490	52	2	83	61	116	177	29	0	0	0	0	6	12	4	26	23	19	ENOX1-AS2
chr13	44035715	44038152	518	792	42	54	0	242	26	0	32	23	34	35	4	0	0	0	0	0	0	0	8	0	9	ENOX1-AS2
chr13	44615060	44617067	470	831	263	362	6	332	130	2	92	22	111	118	39	0	2	0	0	4	2	4	28	4	14	NRAD1
chr13	44617492	44620700	1488	1091	1381	1578	8	712	344	12	583	146	2600	3263	23	2	0	4	2	53	6	5	16	17	31	NRAD1
chr13	44690418	44692272	298	242	543	828	0	250	148	0	764	216	2272	2456	174	2	0	0	0	2	6	4	12	16	12	SMIM2-AS1
chr13	44799754	44802308	1026	1602	118	100	0	296	44	6	320	80	71	84	374	0	0	2	0	6	24	10	26	16	60	MIR8079
chr13	45332660	45334610	388	476	744	1360	2	62	358	0	528	154	1335	1652	8	2	0	4	2	18	12	0	20	10	35	LINC00330
chr13	45504843	45507818	166	330	458	506	0	124	180	0	468	107	843	1511	16	2	0	2	0	5	6	4	16	3	22	NUFIP1
chr13	46360300	46363835	376	404	556	1104	0	208	242	2	106	36	515	547	77	60	35	24	18	403	24	11	33	13	70	SIAH3
chr13	46463606	46465119	258	270	1038	1312	4	104	205	0	176	58	619	753	23	2	4	2	0	23	18	4	14	6	17	SIAH3
chr13	46708913	46710709	3794	1546	3784	4538	2	676	1156	0	655	296	1383	1903	593	0	0	0	0	4	6	0	8	6	13	CPB2
chr13	46725810	46726813	294	154	414	572	0	64	38	2	72	12	223	249	1	0	0	2	0	2	2	0	4	0	7	LCP1
chr13	47100185	47101614	216	96	410	640	0	80	101	2	148	55	583	687	35	0	2	0	0	2	2	0	18	10	5	LRCH1
chr13	49358756	49361128	508	88	490	636	2	228	180	2	434	98	1368	2018	234	0	0	0	0	6	34	8	39	25	158	CYSLTR2
chr13	49392399	49394676	1000	1296	1364	1332	12	494	552	18	442	183	1502	1923	671	2	0	0	2	6	16	10	35	22	66	FNDC3A
chr13	49837595	49838894	578	390	6	10	0	48	2	0	89	28	8	2	32	0	0	0	0	0	0	2	0	2	0	CDADC1
chr13	49841628	49842706	414	512	78	8	0	44	42	2	69	22	32	3	0	0	0	0	0	6	3	0	2	6	2	CDADC1
chr13	49944578	49946890	814	544	452	528	0	512	258	2	271	73	478	490	26	0	0	0	0	0	2	2	14	6	10	CAB39L
chr13	50017658	50020531	474	1150	462	372	0	392	136	0	2045	835	2992	3550	16	0	0	12	2	57	24	10	40	32	34	CAB39L
chr13	51896932	51899025	782	1116	314	742	8	288	48	2	425	260	733	711	186	2	0	0	2	11	12	8	16	9	37	SERPINE3
chr13	52032315	52033940	580	788	84	94	0	158	62	0	26	8	16	6	10	0	0	0	0	0	4	1	8	8	6	INTS6-AS1
chr13	53382423	53385594	398	384	276	354	4	114	88	0	68	9	288	314	23	0	0	11	6	64	14	4	16	13	19	MIR759
chr13	55731646	55733274	638	576	76	116	0	136	234	0	39	2	32	38	10	0	0	0	0	2	5	2	5	1	2	MIR5007
chr13	56184200	56186211	1108	1136	642	784	4	162	98	6	78	22	74	76	23	0	2	0	2	4	8	0	0	4	20	MIR5007
chr13	58330473	58334292	2178	2228	878	1194	8	1104	310	14	394	169	1283	1706	56	0	2	0	4	13	10	12	46	16	63	PCDH17
chr13	58353937	58356109	512	742	46	142	4	244	74	2	38	16	25	62	0	0	0	0	0	0	2	2	2	6	16	PCDH17
chr13	58499238	58501007	448	498	52	156	2	128	90	2	22	10	8	32	3	0	0	0	0	1	4	1	2	0	8	LINC02338
chr13	58512432	58514581	812	758	24	48	2	282	26	0	33	24	26	20	0	0	0	0	0	0	2	0	2	2	16	LINC02338
chr13	60802942	60805028	448	518	570	604	2	226	154	2	665	147	1238	1258	32	0	2	0	0	2	6	2	9	12	9	LINC00434
chr13	61164882	61167047	488	400	284	650	0	126	80	2	44	14	163	156	2	9	2	0	0	56	16	11	42	17	73	LINC00378
chr13	61787016	61790642	732	966	196	326	0	187	28	2	23	11	15	22	5	1	0	0	2	14	4	0	13	3	12	MIR3169
chr13	63237455	63241099	764	1289	198	142	2	312	8	4	158	76	38	66	13	0	0	0	0	6	0	6	4	2	34	LINC00448
chr13	63314106	63315148	780	468	86	108	2	212	6	2	117	35	45	69	22	0	0	0	0	0	0	0	8	8	6	LINC00448
chr13	64171795	64173057	596	424	80	0	0	161	2	0	10	13	6	0	9	0	2	2	0	2	10	9	10	4	14	OR7E156P
chr13	64474046	64475664	536	652	94	20	0	164	4	4	44	8	12	11	2	0	0	0	0	0	2	2	6	0	6	NR_130763.1
chr13	66370233	66371314	390	432	616	282	0	170	14	0	38	2	18	56	0	0	0	0	0	0	3	0	0	0	0	LINC01052
chr13	67692110	67693924	402	522	24	26	2	144	6	4	58	30	18	11	0	0	0	0	0	0	0	0	7	1	15	PCDH9
chr13	67754227	67755985	412	626	60	126	4	242	6	4	43	8	22	14	0	2	0	0	0	3	2	0	4	0	4	PCDH9
chr13	70335209	70337279	652	530	170	426	0	122	110	0	52	34	81	79	21	0	0	0	0	6	4	0	8	2	10	ATXN8OS
chr13	70478406	70480637	574	722	238	530	2	76	100	2	59	48	166	215	32	0	0	2	0	2	4	2	18	0	36	ATXN8OS
chr13	70523379	70525714	704	636	366	276	2	160	40	2	76	10	104	95	9	0	2	0	0	2	4	2	2	2	10	ATXN8OS
chr13	71390143	71393063	1270	646	190	590	0	343	422	2	64	11	192	167	29	4	0	0	2	42	0	0	0	0	12	LINC00348
chr13	72269194	72270920	508	676	152	68	4	242	78	0	12	2	1	2	0	0	0	2	0	26	4	2	0	1	8	DACH1
chr13	72372554	72374567	618	628	112	324	4	272	28	2	38	18	39	48	0	14	3	4	2	168	2	0	6	0	16	DACH1
chr13	72425852	72428560	743	740	286	506	2	112	86	6	12	0	66	76	0	11	4	4	5	68	0	0	3	0	2	DACH1
chr13	72999961	73003088	1100	1246	516	598	6	534	124	10	196	28	409	647	220	0	2	0	0	2	6	0	10	6	14	MZT1
chr13	74472755	74477170	984	842	658	658	2	246	108	14	331	110	975	976	80	0	2	0	0	4	14	6	20	10	21	KLF12
chr13	74543359	74544915	814	628	248	490	2	134	76	2	225	23	486	722	8	0	0	0	0	0	7	2	15	5	17	KLF12
chr13	74661184	74664499	558	754	96	70	0	110	20	0	154	38	277	377	27	0	0	0	0	2	8	8	17	10	31	KLF12
chr13	74765421	74767150	390	628	128	180	4	115	16	2	297	107	277	291	23	0	2	0	0	2	2	0	5	2	3	LINC00402
chr13	74861181	74863807	878	374	490	1006	4	436	176	4	546	101	1134	1225	312	0	0	4	0	4	16	0	28	16	22	LINC00402
chr13	75900158	75901455	324	440	55	72	2	404	2	6	470	136	354	391	4	0	0	2	2	8	0	0	2	2	7	LINC01078
chr13	75903613	75905131	458	868	194	162	4	123	23	0	288	55	128	136	106	0	2	0	0	4	2	0	4	1	0	LINC01078
chr13	77458277	77459786	168	1176	245	574	0	446	258	0	191	48	493	516	9	0	0	0	0	2	8	6	12	14	28	KCTD12
chr13	78432761	78435414	604	294	200	304	0	406	56	0	292	134	246	279	351	2	0	4	0	8	10	8	26	18	63	EDNRB-AS1
chr13	78492995	78495495	260	278	598	764	4	124	162	0	1059	379	1916	2478	730	0	0	6	0	12	16	12	35	12	40	EDNRB
chr13	78519248	78521494	802	540	226	475	4	160	38	0	503	305	549	580	351	2	0	2	0	5	1	4	12	17	48	EDNRB
chr13	78936625	78940731	2792	3590	2602	4040	20	1248	856	22	251	62	1301	1866	18	6	2	0	4	31	10	0	26	18	7	LOC780529
chr13	78975876	78977227	484	410	320	292	0	176	124	4	13	2	69	106	0	2	0	4	0	12	0	0	4	0	8	LOC780529
chr13	80072407	80073693	214	176	466	390	0	17	96	4	52	36	136	178	21	0	0	0	0	2	2	4	10	0	11	NDFIP2-AS1
chr13	80075205	80076794	406	580	286	270	4	170	107	2	120	79	232	349	23	0	0	2	0	0	7	0	30	20	47	NDFIP2-AS1
chr13	80167141	80168723	782	872	686	719	4	302	294	2	260	120	873	1248	64	0	2	4	0	14	14	4	43	8	41	LINC01068
chr13	80348259	80351461	350	456	294	490	0	391	136	4	305	107	653	1029	425	0	0	0	4	18	21	10	44	29	117	LINC01038
chr13	80486664	80490402	1642	1514	1402	1620	4	932	312	6	621	256	1041	1465	10	0	0	4	0	4	12	2	29	29	95	LINC00382
chr13	84002462	84004271	444	414	154	222	2	114	8	4	36	2	32	48	2	0	0	0	0	0	0	0	4	1	3	SLITRK1
chr13	84044006	84045755	922	1022	818	1112	6	236	142	6	133	14	401	536	23	0	0	0	0	0	0	0	7	7	4	SLITRK1
chr13	84999655	85000773	2220	753	12	400	0	639	4	12	1	2	0	36	0	0	0	0	0	2	0	0	0	0	1	LINC00333
chr13	88432921	88434838	998	760	314	484	0	186	80	4	98	13	79	103	5	0	0	0	0	3	8	0	4	0	12	LINC00397
chr13	88776335	88778510	664	458	114	108	0	262	64	2	69	2	25	16	0	0	0	0	0	0	6	4	12	10	10	LINC00373
chr13	89111160	89113927	1862	1546	1842	1900	12	478	370	12	311	96	864	1022	234	2	0	0	0	6	6	2	38	4	22	LINC00433
chr13	89974121	89976112	632	766	292	554	2	249	248	4	24	14	228	214	2	0	0	2	0	2	14	0	18	8	16	LINC01047
chr13	90839470	90841303	544	682	122	162	4	280	148	0	40	34	24	12	0	0	0	0	0	4	0	2	2	0	16	MIR622
chr13	91036972	91039559	408	448	220	158	2	142	36	7	97	28	121	113	54	0	0	0	0	4	0	2	8	2	25	LINC01049
chr13	91186935	91188750	598	908	24	74	0	468	30	4	68	48	7	72	23	0	0	0	0	0	0	2	3	0	10	LINC01049
chr13	91728045	91729900	642	890	380	124	4	268	34	0	64	4	18	37	29	0	0	0	0	0	0	0	0	0	4	LINC00380
chr13	91764186	91765520	678	810	178	182	0	78	24	4	22	13	22	2	3	0	2	3	2	26	2	0	2	3	11	LINC00380
chr13	91892694	91894364	774	928	210	162	4	276	4	8	101	20	44	96	5	2	0	0	1	14	16	8	15	12	42	LINC00379
chr13	92260411	92262422	613	818	44	88	4	136	44	0	57	32	30	50	27	2	0	2	0	6	4	0	10	8	12	GPC5
chr13	93433897	93435236	464	464	40	6	0	129	4	0	48	4	5	8	9	0	0	0	0	2	0	0	0	0	0	GPC5-AS1
chr13	93727157	93729878	586	582	354	618	6	258	104	0	68	11	248	298	23	2	0	0	0	12	8	0	4	4	8	LINC00363
chr13	93941011	93944141	1204	1194	820	1284	8	490	390	10	62	24	362	645	23	2	2	0	0	18	0	4	14	10	14	GPC6
chr13	94965581	94967552	488	776	129	74	4	418	28	4	62	35	22	14	23	0	0	0	0	6	3	5	10	5	9	GPC6-AS1
chr13	95066277	95068914	1890	2134	1460	2274	8	814	254	10	493	146	1091	1139	166	0	0	2	2	10	6	3	20	11	15	DCT
chr13	95078045	95080599	434	422	342	204	0	218	10	2	364	59	385	292	160	0	0	0	0	7	6	0	6	4	2	DCT
chr13	95333858	95336314	592	531	850	716	2	434	232	4	270	96	2006	2750	26	0	2	0	1	18	14	4	68	22	29	NR_120417.1
chr13	95358533	95361404	662	862	266	356	2	504	218	2	349	70	527	680	155	2	4	4	2	94	44	20	154	70	144	NR_120417.1
chr13	95603785	95606074	750	440	0	4	0	286	2	2	40	7	6	7	0	0	0	0	0	4	15	4	22	15	34	LINC00557
chr13	95617269	95620263	1498	1314	246	520	0	436	76	4	106	82	65	69	77	0	0	0	0	30	2	0	4	0	20	LINC00557
chr13	96084571	96086629	602	694	148	244	0	74	14	6	224	102	172	193	49	0	0	0	0	2	6	2	14	12	14	CLDN10
chr13	97185066	97186701	684	702	190	426	2	284	58	4	93	16	69	49	77	0	2	0	0	3	2	0	12	3	5	MIR4501
chr13	97468257	97471088	238	140	403	454	2	144	102	0	24	18	148	86	2	6	4	0	0	38	2	2	21	8	13	LINC00359
chr13	98961987	98962953	78	172	548	716	0	22	114	2	107	23	389	436	82	0	0	0	0	4	2	0	8	4	10	MIR3170
chr13	98973043	98975588	1382	1872	1240	1548	2	754	312	10	1383	367	1821	2539	71	2	0	0	0	8	11	4	18	6	20	MIR3170
chr13	99158446	99162495	731	1048	740	946	0	244	182	8	1886	692	2568	3715	1813	0	2	0	2	31	26	5	21	19	33	STK24
chr13	99489350	99491301	266	454	460	590	2	216	108	4	173	52	387	203	23	0	2	0	0	0	0	0	0	0	0	DOCK9-AS1
chr13	99496886	99498799	176	133	408	512	0	144	181	0	110	32	231	226	106	0	0	2	0	8	0	0	8	4	6	DOCK9-AS1
chr13	99693701	99696765	596	638	718	1322	4	246	166	0	499	294	863	1028	186	0	0	0	2	7	12	4	20	20	20	DOCK9
chr13	99850462	99853550	460	444	548	814	2	230	242	0	2232	1096	3138	4280	477	0	2	2	0	18	10	0	10	10	15	UBAC2-AS1
chr13	102498677	102499869	468	838	120	92	0	214	22	0	81	42	12	20	13	0	0	4	0	0	0	0	2	0	8	MIR2681
chr13	102587759	102589899	546	394	172	170	2	218	114	0	4	22	22	30	23	7	6	8	7	92	6	0	6	6	9	MIR2681
chr13	102618876	102621188	1398	1482	1204	1384	10	564	200	4	109	67	232	351	23	4	0	0	1	12	0	2	15	0	8	MIR2681
chr13	104309913	104311527	504	456	68	135	0	111	24	2	25	8	13	23	0	0	0	2	0	27	2	2	13	2	9	LINC01309
chr13	105110714	105112255	676	406	608	458	0	276	130	2	149	48	346	390	69	2	0	0	0	2	11	6	21	10	53	DAOA
chr13	106140053	106142150	2282	2316	1188	1008	16	679	318	12	126	76	127	115	39	1	0	0	0	1	4	2	12	2	12	DAOA-AS1
chr13	106175611	106177253	708	970	134	248	0	362	4	4	25	6	0	8	0	0	0	0	0	0	0	2	6	1	11	DAOA-AS1
chr13	106466377	106467464	482	634	70	194	2	114	40	2	55	0	38	40	2	0	0	0	0	9	8	0	10	8	10	LINC00343
chr13	106571042	106572485	894	788	128	260	2	538	20	0	153	23	67	92	59	0	2	0	2	4	4	5	19	9	24	LINC00343
chr13	107998368	108001644	638	732	606	618	2	404	318	0	562	142	1443	2027	166	4	2	2	0	10	62	14	87	39	282	SNORD31B
chr13	108665292	108666479	610	670	174	256	0	66	0	0	16	0	21	16	0	2	0	0	2	7	2	0	4	0	2	FAM155A
chr13	110655069	110660692	518	700	632	718	0	320	260	4	362	162	1167	1784	232	10	0	2	2	36	328	159	332	162	1261	LINC00396
chr13	110662306	110664193	124	292	620	700	2	20	162	0	188	89	1145	1717	82	2	0	0	0	7	27	8	25	10	70	LINC00396
chr13	110830268	110833175	538	870	518	912	2	332	218	2	379	148	1065	1595	47	1	2	0	0	17	26	13	65	25	114	NR_148221.1
chr13	110838897	110840433	185	272	640	718	0	360	390	0	256	56	874	1310	160	2	0	2	0	6	11	8	28	23	15	NR_148221.1
chr13	110867872	110871494	358	354	1515	2114	2	262	590	0	390	167	2907	3934	206	0	0	4	0	4	4	4	26	15	25	COL4A1
chr13	111063622	111065529	372	260	603	396	0	203	172	2	426	115	883	1324	27	2	0	4	0	50	29	9	76	32	76	COL4A2-AS2
chr13	111542689	111544160	386	384	106	86	0	114	10	2	123	34	53	97	54	0	0	0	0	1	0	4	2	0	2	LINC00346
chr13	112750518	112754250	420	514	766	743	4	378	300	4	100	46	202	352	25	25	13	18	16	237	14	4	28	25	34	SOX1
chr13	112882695	112885461	1371	826	2000	2588	0	490	362	4	230	76	680	1025	160	93	43	60	34	689	26	7	50	13	105	LINC01070
chr13	115003545	115006051	608	446	8	0	2	130	0	0	315	217	160	186	40	0	0	2	0	2	0	2	0	0	4	CDC16
chr14	20580175	20583392	456	842	496	786	2	232	188	6	38	24	244	230	0	2	0	2	2	9	2	0	6	8	11	OR4K17
chr14	21203036	21205255	1118	1758	320	508	0	490	236	0	138	32	84	54	23	10	8	16	16	190	0	6	25	10	32	EDDM3A
chr14	21275226	21277023	484	402	120	116	0	156	38	2	97	44	11	20	54	30	8	13	5	228	10	4	9	14	77	RNASE1
chr14	21295692	21297398	1464	904	524	992	0	362	618	4	240	57	429	540	175	3	3	4	2	27	43	17	92	42	165	RNASE1
chr14	21306689	21308418	652	678	554	270	6	438	138	8	84	71	270	329	77	0	0	0	0	2	4	0	14	10	10	RNASE1
chr14	21848165	21849627	448	554	140	247	4	118	36	0	211	142	255	240	0	0	0	2	0	0	0	2	0	2	2	SUPT16H
chr14	22973936	22976256	582	336	405	438	0	116	190	0	611	177	862	1210	351	0	0	6	4	16	8	7	17	7	21	NR_148361.1
chr14	23000957	23002966	430	468	297	380	0	160	70	2	757	197	1067	1042	12	0	0	0	0	10	3	0	2	2	19	LINC02332
chr14	23424084	23427173	134	298	540	924	2	112	176	2	848	252	2095	2692	8	2	0	0	0	10	6	4	9	11	6	MIR4707
chr14	23441017	23442912	394	574	1084	1298	0	354	321	0	238	103	1242	1529	2	0	0	2	0	5	0	4	5	4	1	AJUBA
chr14	25990584	25993089	1686	2938	2998	3318	8	938	684	10	175	16	436	331	16	25	10	6	2	170	10	2	4	4	30	STXBP6
chr14	26271674	26273668	334	614	627	899	0	104	112	0	22	26	38	47	3	0	0	0	0	12	2	0	0	0	2	STXBP6
chr14	26379010	26381606	1018	820	862	694	4	386	218	6	138	38	171	195	23	3	4	0	4	40	4	2	8	5	17	NOVA1
chr14	26388022	26389844	500	426	190	442	0	139	124	2	94	38	108	107	194	2	0	0	0	3	0	0	2	2	8	NOVA1
chr14	27153580	27155717	842	1212	804	690	4	246	130	2	86	26	233	280	16	4	2	0	0	8	19	3	42	36	71	LINC02588
chr14	27244724	27246545	632	452	802	1163	0	224	198	2	479	106	1447	1705	40	0	0	0	0	2	3	0	8	4	8	LINC02293
chr14	27249046	27253133	1500	1282	740	1092	4	472	218	6	371	118	1235	1436	186	0	0	2	0	6	4	0	6	2	13	LINC02293
chr14	27339930	27342531	1376	1764	532	754	4	606	230	2	404	80	522	539	26	0	2	0	0	2	4	2	8	6	6	MIR4307HG
chr14	27345933	27347206	454	438	20	14	0	165	0	0	44	29	10	17	2	0	0	0	0	1	2	2	4	2	6	MIR4307HG
chr14	27695589	27697838	392	584	10	22	0	84	4	4	58	16	16	36	0	0	0	0	0	4	2	0	4	2	8	MIR4307
chr14	28598172	28600766	1150	936	958	1339	6	174	229	6	86	4	132	138	16	1	2	4	1	53	2	0	16	4	6	LOC728755
chr14	28984413	28985895	662	602	128	83	4	163	183	1	60	36	53	86	11	8	0	2	0	16	6	0	6	0	12	FOXG1-AS1
chr14	29348176	29349172	422	1042	58	26	0	130	76	2	24	2	5	2	2	0	0	0	0	2	0	0	0	0	6	LINC02282
chr14	29857214	29860349	1478	1766	822	862	6	454	172	0	24	8	16	44	2	8	2	6	2	124	4	0	6	4	26	PRKD1
chr14	30102732	30104835	651	708	453	686	10	395	148	2	100	48	226	288	25	0	0	0	0	4	10	0	14	4	22	PRKD1
chr14	30109543	30110911	474	470	244	156	0	136	93	0	12	8	68	101	0	0	0	0	0	2	2	0	2	0	6	PRKD1
chr14	30136921	30138611	460	662	490	774	0	330	110	6	84	48	46	82	77	2	2	0	2	12	12	6	8	12	37	PRKD1
chr14	31514242	31515457	722	1168	98	246	4	150	112	0	75	37	49	52	16	0	0	0	0	5	13	2	31	27	28	STRN3
chr14	32390351	32393353	1912	1352	248	430	0	1095	200	6	392	84	190	235	425	0	0	0	0	5	17	6	19	14	28	LINC02313
chr14	32551936	32554090	896	1168	252	153	2	242	42	6	976	360	464	444	532	0	2	0	0	2	5	1	0	7	14	ARHGAP5
chr14	33297343	33300513	628	1342	70	352	2	392	102	6	164	52	134	79	18	0	0	0	0	4	7	0	16	4	26	NPAS3
chr14	33531900	33534019	1124	1664	292	150	2	362	24	4	176	25	75	105	23	0	0	0	0	0	4	0	3	0	7	NPAS3
chr14	33675060	33679728	1996	1563	1466	2440	6	842	472	18	334	82	590	786	42	0	0	2	0	6	2	2	22	0	10	NPAS3
chr14	33749035	33752649	2068	2676	1728	2484	16	1170	640	8	336	75	1289	1860	142	2	0	0	0	6	10	4	26	10	30	NPAS3
chr14	33818994	33820815	906	582	908	1304	2	218	336	10	58	34	62	132	0	0	0	2	0	5	6	4	16	6	52	SNORA89
chr14	33875500	33877093	1930	1540	1142	1358	8	686	212	6	133	49	315	420	23	0	0	0	0	8	19	13	78	56	39	SNORA89
chr14	33983391	33985029	499	748	292	268	0	160	68	4	16	6	15	10	0	11	16	4	2	114	12	2	15	0	27	SNORA89
chr14	34174855	34176021	490	540	18	12	0	67	4	4	49	40	10	4	23	0	0	0	0	1	2	0	0	1	15	SNORA89
chr14	34919696	34923781	1404	1108	1034	2202	6	618	354	10	1668	616	3252	3553	307	0	0	2	0	14	8	10	23	6	12	SPTSSA
chr14	36188315	36191146	444	574	94	126	2	210	68	10	392	130	172	204	425	0	4	2	0	4	0	2	6	2	3	SNORA101B
chr14	36381640	36383338	929	1226	268	362	2	530	80	4	119	52	128	132	106	0	0	0	0	10	11	0	15	14	20	BRMS1L
chr14	36417249	36418846	1462	2362	282	374	0	32	296	0	410	102	405	452	22	0	0	0	0	0	0	1	8	6	10	LINC00609
chr14	36520891	36522480	836	1296	14	68	2	546	4	3	159	78	15	21	8	2	0	0	0	2	6	0	2	4	4	LINC00609
chr14	36543588	36546251	1072	1348	690	1172	0	350	100	6	154	66	868	1214	27	0	0	2	0	9	8	11	16	8	30	LINC00609
chr14	36750176	36752768	3654	5483	1986	3140	12	1244	486	12	173	52	549	607	23	2	4	2	2	17	6	2	14	4	31	MBIP
chr14	36835925	36837721	454	722	554	496	4	194	232	0	38	12	72	102	0	6	0	8	2	41	4	4	10	4	10	MBIP
chr14	36911406	36913504	4428	4498	2752	2716	2	1932	478	12	243	34	586	526	26	14	2	6	2	101	2	4	7	4	12	NKX2-1-AS1
chr14	37551375	37554066	818	936	480	368	0	384	78	6	50	10	43	34	23	8	4	5	4	49	10	4	19	2	21	NR_033240.1
chr14	37557690	37559526	582	498	298	548	0	260	86	6	109	74	231	425	23	4	0	0	4	40	0	2	9	3	13	NR_033240.1
chr14	39178690	39180779	542	490	1126	1110	2	166	280	6	36	20	164	190	2	11	10	6	4	32	2	0	0	2	16	NR_135256.1
chr14	39642109	39644690	588	742	120	512	0	452	134	2	1077	563	1083	1469	484	2	0	6	2	30	18	2	19	17	29	PNN
chr14	41363700	41364539	614	670	25	0	2	130	0	0	7	0	12	4	0	0	0	0	0	0	0	0	0	0	2	LINC02315
chr14	42686006	42687841	812	848	658	832	8	460	258	2	282	123	680	784	425	0	2	0	0	4	12	3	18	23	23	LRFN5
chr14	42766309	42767887	384	344	696	654	2	85	232	0	118	28	437	467	126	0	0	0	0	4	19	7	41	23	50	LRFN5
chr14	42856363	42859759	1060	1483	891	1180	6	406	128	8	212	52	1020	1207	2	0	0	0	0	0	4	2	4	2	0	LRFN5
chr14	45316702	45318380	1626	2236	308	380	6	418	266	4	60	72	16	45	11	2	0	0	0	6	4	2	4	2	4	C14orf28
chr14	45372179	45374219	1274	1578	46	90	4	240	44	10	54	30	16	10	2	2	0	2	0	4	2	0	0	0	6	C14orf28
chr14	45687543	45689978	738	850	404	800	4	334	164	8	456	205	1197	1907	33	0	0	0	0	6	5	2	6	2	3	MIS18BP1
chr14	46203326	46205829	672	776	696	1398	8	407	318	2	168	62	842	990	13	0	0	0	4	12	22	4	38	16	74	LINC02303
chr14	46267491	46271317	996	914	468	512	6	316	128	0	186	84	336	310	194	2	0	0	0	10	14	6	22	8	64	LINC02303
chr14	46791074	46792994	260	674	562	548	4	8	336	0	78	22	199	252	23	6	0	0	0	17	6	0	4	2	9	LINC00871
chr14	46870406	46871697	596	846	514	456	4	267	160	6	89	12	166	211	32	2	0	0	2	3	6	9	8	6	10	RPL10L
chr14	46873205	46875141	405	510	430	934	2	178	70	0	38	12	92	166	0	0	0	0	0	4	0	2	8	8	7	RPL10L
chr14	48131473	48133334	1810	2396	176	268	8	561	60	14	168	31	97	87	13	0	0	0	0	4	0	0	3	0	27	MDGA2
chr14	48794362	48795581	752	800	114	164	2	144	86	4	18	5	6	8	0	0	0	0	0	0	0	4	2	4	4	LINC00648
chr14	48802539	48803641	554	770	46	31	4	62	16	0	20	0	2	0	2	0	0	0	0	0	2	0	2	0	0	LINC00648
chr14	49405597	49407231	534	794	121	146	0	192	81	2	36	20	63	118	2	2	3	4	2	15	6	0	7	5	17	RN7SL1
chr14	50363079	50364838	474	640	296	356	0	195	48	0	399	115	667	648	4	0	0	0	0	3	2	0	0	0	6	ARF6
chr14	50365248	50366756	430	868	125	430	2	61	204	0	365	210	485	559	40	0	0	0	0	2	0	0	4	2	6	ARF6
chr14	50466967	50468798	830	1626	438	734	0	428	26	2	2700	944	1466	1801	911	4	10	4	0	58	8	13	20	18	56	LINC01588
chr14	50981950	50983161	564	562	190	244	2	120	142	4	200	141	161	230	23	0	0	0	0	2	2	4	9	6	7	MAP4K5
chr14	50999371	51003137	612	786	358	464	8	312	148	8	1075	356	559	679	12	0	2	2	0	25	66	17	64	46	134	ATL1
chr14	51020373	51021830	386	490	10	180	0	86	32	0	66	14	38	44	0	2	0	0	0	8	86	27	95	44	357	ATL1
chr14	51561723	51563496	608	448	62	73	0	72	50	0	1193	343	566	854	50	6	6	0	2	12	20	14	32	18	38	TRIM9
chr14	51634437	51636456	50	168	506	864	2	22	52	0	156	51	487	510	351	0	0	4	0	8	2	0	12	4	20	TMX1
chr14	51820303	51821830	142	168	404	663	0	4	77	0	43	18	251	271	0	0	0	0	0	1	14	1	19	6	28	LINC00640
chr14	51832698	51834392	15	43	539	576	0	0	10	0	50	9	96	134	23	0	0	2	0	0	22	7	19	5	39	LINC02310
chr14	53253867	53254891	424	810	240	270	4	148	8	0	61	56	125	149	33	0	0	0	0	0	0	2	0	3	2	GNPNAT1
chr14	53299806	53303555	2424	1800	1430	2450	6	668	734	4	1560	371	4588	4763	930	0	2	1	0	16	14	12	57	38	43	GNPNAT1
chr14	53577660	53579957	752	1168	176	114	0	594	68	6	272	126	141	122	40	0	2	0	0	0	14	2	9	9	56	DDHD1
chr14	53646196	53651409	4626	4684	4478	6770	14	1984	1654	26	1400	505	4864	5696	628	32	14	11	14	200	40	14	102	60	170	NR_110062.1
chr14	55603495	55607183	1161	1267	1650	2400	4	596	336	8	3584	1498	7428	8014	511	2	0	8	4	30	4	0	8	8	12	LGALS3
chr14	56758951	56761832	9473	8314	5094	7896	10	4290	1470	26	2409	551	4844	5085	30	2	2	0	0	6	8	10	27	19	10	PELI2
chr14	56762741	56765197	4032	3418	2372	3964	7	2119	649	16	1104	327	3129	3039	650	4	0	0	0	6	2	4	14	6	14	PELI2
chr14	56971256	56973117	755	1264	428	432	2	370	140	0	95	6	46	80	82	0	0	0	0	11	3	2	9	10	22	NR_135241.1
chr14	56979724	56983542	1018	634	228	278	6	308	70	4	503	238	613	483	351	2	0	2	2	17	27	10	40	19	112	NR_135241.1
chr14	57051572	57053504	836	1182	618	614	4	272	66	4	124	41	215	218	26	0	0	0	0	2	2	0	2	0	0	TMEM260
chr14	57751878	57753738	1122	962	266	284	4	300	74	4	199	79	190	162	44	0	0	0	0	2	0	0	2	2	3	AP5M1
chr14	57755455	57756939	982	870	302	190	4	198	8	0	100	20	122	68	25	0	0	0	0	1	0	2	2	0	0	AP5M1
chr14	58167898	58170561	742	466	54	96	4	140	48	4	93	37	35	37	77	7	4	3	2	30	2	4	8	4	16	SLC35F4
chr14	58177785	58180333	1350	1662	148	364	4	319	20	4	114	32	8	42	126	0	0	4	0	14	8	0	18	8	11	SLC35F4
chr14	58756337	58759731	1036	774	1126	1212	4	466	78	6	601	184	948	760	115	0	0	0	2	9	4	0	2	2	6	LINC00216
chr14	59007208	59009022	430	414	100	248	0	140	14	4	106	44	107	130	77	0	0	0	0	5	4	0	0	0	7	DACT1
chr14	59101210	59103578	1324	2346	1050	770	2	816	137	0	409	111	466	522	350	1	0	2	0	6	2	0	10	2	8	DACT1
chr14	59654661	59657509	886	424	890	826	2	259	224	2	987	387	1807	2368	26	2	4	0	2	22	26	12	32	32	24	DAAM1
chr14	59814035	59816442	424	514	320	616	4	135	80	0	612	288	465	667	216	2	0	0	2	9	6	6	6	2	20	GPR135
chr14	59948466	59951737	1640	2002	722	858	0	414	124	0	2847	1040	2697	3843	1015	6	8	4	6	40	10	10	36	22	47	L3HYPDH
chr14	60085293	60088808	384	520	10	24	2	116	12	0	261	57	18	24	174	14	0	2	2	80	19	6	33	23	50	MIR5586
chr14	60763784	60766065	374	352	468	540	0	128	142	4	598	264	1581	1852	19	0	0	0	0	2	4	2	4	0	4	LINC02322
chr14	60789879	60791042	374	404	588	1234	2	224	196	8	934	336	1486	1837	247	4	0	0	4	22	38	34	67	40	92	LINC02322
chr14	60810171	60811883	596	1644	234	110	4	164	76	2	187	133	107	75	59	0	0	0	0	6	24	2	18	8	45	LINC02322
chr14	61409263	61411375	596	1852	1540	834	0	286	150	2	326	151	938	1009	351	0	0	0	0	2	0	4	6	6	18	SLC38A6
chr14	61941824	61945077	228	626	426	570	0	320	124	0	3311	966	2956	3992	832	8	2	8	4	57	18	8	35	17	63	FLJ22447
chr14	62017858	62020055	212	258	390	634	0	64	162	0	917	412	1008	1829	24	2	0	0	0	16	15	1	22	8	56	FLJ22447
chr14	63262525	63266351	1258	1329	682	974	6	358	264	2	76	8	30	78	9	4	0	8	4	44	3	2	10	2	8	KCNH5
chr14	63892996	63896633	402	806	258	734	4	642	138	2	352	128	668	698	47	0	0	0	0	2	4	0	4	6	2	GPHB5
chr14	64502995	64504861	440	406	179	350	0	162	4	0	441	225	214	344	41	2	0	2	0	2	6	4	30	12	39	MIR548H1
chr14	64576371	64577818	738	1308	340	588	2	186	123	2	291	190	236	349	39	0	0	0	0	6	0	0	1	0	6	MIR548H1
chr14	64610520	64612263	1376	570	431	1148	4	431	96	4	51	40	119	178	23	0	0	0	0	0	0	0	2	0	2	MIR548H1
chr14	64613651	64617280	958	1272	1394	330	4	860	318	2	552	118	719	808	68	0	0	2	2	11	4	0	7	8	14	MIR548H1
chr14	64670350	64672341	1224	2224	56	68	2	470	4	4	205	42	23	18	40	0	0	0	0	2	4	0	4	0	5	MIR548H1
chr14	64704762	64707521	948	1174	60	72	0	356	46	4	227	106	100	82	26	0	0	0	0	2	4	4	4	6	36	ESR2
chr14	64747935	64750686	604	814	170	198	2	412	4	2	478	172	360	357	93	0	0	2	0	4	7	4	4	11	16	ESR2
chr14	65190935	65193099	1606	2518	1886	4532	6	200	736	2	814	460	1264	1661	285	1	0	5	0	19	22	6	29	13	22	PLEKHG3
chr14	65636436	65638037	399	472	1482	1532	2	194	278	2	602	175	1296	1622	22	0	2	0	0	6	6	2	17	17	18	LINC02324
chr14	65645363	65647593	358	360	522	632	0	350	108	4	895	197	1559	2014	50	2	2	6	0	21	80	21	84	45	131	LINC02324
chr14	65810268	65813766	324	364	946	2024	4	198	476	2	299	129	1698	2318	175	17	8	9	10	230	31	10	59	22	83	MIR4708
chr14	65815942	65817825	672	656	1338	2252	2	326	730	2	475	75	1857	2699	41	20	8	14	12	235	20	2	33	14	111	MIR4708
chr14	66586264	66587849	74	12	584	584	0	19	182	0	24	10	34	124	2	4	6	2	0	22	2	2	12	12	12	CCDC196
chr14	67096065	67097261	544	570	144	238	6	130	50	4	269	135	212	243	18	2	0	0	0	0	1	0	4	2	4	GPHN
chr14	67110244	67111899	570	552	78	64	2	232	58	5	287	33	117	157	2	0	0	0	0	0	1	0	6	0	17	GPHN
chr14	67115330	67117245	684	1004	350	510	2	544	78	6	713	142	1351	1201	166	2	4	5	3	57	13	16	37	26	79	GPHN
chr14	67464788	67466980	476	420	16	42	0	54	0	0	142	22	17	4	7	0	0	0	0	6	0	0	5	0	3	FAM71D
chr14	67634262	67636700	800	646	696	1008	0	506	517	6	1077	376	1931	2175	484	0	0	0	0	7	4	0	18	7	28	FAM71D
chr14	67707169	67708900	310	100	426	1000	0	12	398	0	521	248	552	961	127	2	2	0	0	22	16	4	15	20	18	MPP5
chr14	67800459	67802100	1076	1190	758	924	4	246	148	6	869	246	1923	1793	33	0	0	2	2	6	0	0	4	4	8	ATP6V1D
chr14	67804204	67806820	402	734	228	182	0	495	22	4	332	200	479	416	57	2	2	0	2	4	8	2	10	4	8	ATP6V1D
chr14	67814161	67817920	650	614	350	462	2	184	132	6	750	195	1305	1267	1184	2	0	2	0	0	0	4	4	0	4	ATP6V1D
chr14	68505034	68507823	1026	1844	860	860	0	450	82	2	848	239	940	905	8	0	0	2	0	8	2	0	17	13	9	RAD51B
chr14	68577526	68579543	628	360	596	807	4	202	244	2	831	228	2145	2786	671	0	0	2	4	4	10	4	27	18	91	RAD51B
chr14	68739384	68741639	1376	1430	454	378	6	368	54	2	643	248	325	355	126	0	0	0	2	10	3	2	2	2	14	NR_135816.1
chr14	68772576	68774818	272	422	654	738	4	330	248	2	973	383	2268	2739	22	0	0	0	6	17	6	2	14	14	29	NR_135816.1
chr14	68840563	68842935	4557	4246	2782	4595	8	1374	908	13	1710	807	4105	4920	108	2	0	0	4	26	8	0	57	20	36	NR_135816.1
chr14	69013950	69017958	423	416	638	870	2	218	275	4	2316	862	3569	4438	781	6	12	6	2	63	58	48	132	56	155	NR_135816.1
chr14	69756665	69760660	1772	1998	1694	2724	6	890	446	6	2626	1002	2398	3454	55	29	13	25	14	236	22	8	46	40	56	GALNT16
chr14	69805871	69807274	200	116	434	886	0	123	206	2	60	44	130	81	11	52	23	25	7	272	21	18	31	10	95	ERH
chr14	71370364	71375661	2387	2416	2002	3684	2	1396	674	4	2987	1127	5406	5362	231	4	2	4	6	20	12	6	22	14	34	PCNX1
chr14	71522285	71523741	516	820	78	160	4	258	106	2	134	40	179	178	16	0	0	0	0	3	0	0	2	0	2	PCNX1
chr14	71581946	71584161	632	736	82	24	0	162	32	2	98	80	36	38	5	0	0	0	0	2	4	0	6	4	16	SIPA1L1
chr14	72093661	72096006	590	938	290	182	4	100	42	4	232	148	94	82	23	0	2	0	0	8	7	2	6	0	15	LOC145474
chr14	72362118	72364208	292	480	498	400	0	136	136	0	48	16	92	98	9	0	6	6	4	44	44	18	55	35	69	RGS6
chr14	72883803	72886674	112	24	452	464	2	2	123	0	8	14	48	94	0	21	16	13	11	155	6	4	37	25	37	MIR7843
chr14	74131904	74134358	140	296	640	508	2	81	130	2	195	104	465	452	142	2	0	0	0	2	6	2	9	4	6	DNAL1
chr14	75037551	75040944	802	974	1874	3050	6	224	702	0	1576	669	5037	6222	357	6	8	8	2	52	17	6	29	16	63	LTBP2
chr14	75120661	75122648	280	210	486	763	2	60	166	4	931	362	2656	3262	38	0	2	2	0	3	0	2	10	7	6	LTBP2
chr14	75575999	75579281	523	810	104	172	0	172	4	2	486	260	272	374	438	2	0	2	0	8	2	0	0	0	0	NEK9
chr14	76426203	76429320	1032	1244	1196	2148	6	304	470	8	927	397	2135	2556	80	0	0	6	2	6	16	6	24	10	32	TGFB3
chr14	77498631	77500927	398	362	568	516	0	218	116	0	2797	1225	2395	2717	1441	0	4	12	2	34	14	4	28	28	42	IRF2BPL
chr14	77523476	77526114	57	6	620	1080	0	64	438	2	53	35	366	494	11	0	2	4	0	8	27	8	37	13	55	LINC02288
chr14	80122244	80123901	62	54	722	440	0	5	522	4	24	0	16	42	2	0	0	2	2	4	0	0	0	2	0	NR_135159.1
chr14	80125667	80127763	510	536	552	946	4	146	120	6	54	18	59	79	2	2	0	2	0	7	0	0	0	0	4	NR_135159.1
chr14	81367222	81368715	680	920	708	818	4	360	46	4	154	24	201	215	27	0	0	2	0	2	2	0	2	0	3	CEP128
chr14	81439793	81441430	430	442	270	606	2	116	202	0	164	49	54	71	18	0	0	2	0	10	0	2	8	6	10	TSHR
chr14	84543512	84545230	952	990	348	510	2	806	180	4	86	10	154	301	16	2	0	0	0	2	14	0	18	8	85	SNORD3P3
chr14	84666188	84669401	1014	908	592	700	8	512	132	2	244	60	395	592	350	2	0	1	2	11	39	13	101	29	297	SNORD3P3
chr14	84868424	84871881	914	702	504	684	4	400	189	4	106	26	136	165	77	0	0	0	4	6	43	16	59	16	147	SNORD3P3
chr14	91146122	91149228	560	922	382	782	0	144	190	0	368	78	1950	2333	2	2	0	0	0	2	0	2	0	6	10	NR_135190.1
chr14	96601079	96603442	492	1014	798	862	0	436	76	6	91	48	108	161	56	0	0	2	0	5	4	0	18	2	9	BDKRB2
chr14	100911925	100914501	694	664	1516	1360	0	544	290	2	1410	482	2684	3227	145	0	2	2	4	8	10	4	10	9	63	WDR25
chr14	101115346	101117177	454	474	194	298	2	200	68	2	344	110	199	166	93	0	0	0	2	4	13	3	37	10	59	LINC00523
chr14	101143766	101145132	20	4	418	400	0	6	26	0	28	36	245	215	0	13	4	13	1	43	15	4	28	12	21	LINC00523
chr14	101249556	101250985	84	74	572	396	0	54	86	2	36	10	114	162	2	40	18	24	4	155	10	2	19	8	28	MIR2392
chr14	101276900	101278580	304	278	796	868	0	46	119	4	65	38	212	370	9	13	5	1	2	95	9	4	36	12	66	MIR2392
chr14	101592853	101597130	62	4	676	948	6	50	314	0	45	6	213	154	22	92	27	58	24	538	42	10	43	36	114	LINC02285
chr14	101690614	101692473	148	66	392	564	2	80	230	0	2	2	184	140	0	24	16	32	13	183	8	6	22	6	34	LINC02285
chr14	102845031	102847365	21546	35284	4458	2784	16	6676	598	16	228	112	61	82	13	0	0	0	0	0	8	2	0	0	0	TECPR2
chr14	103223763	103227033	492	608	886	956	0	94	241	2	305	190	971	784	425	1	0	2	0	11	18	10	30	17	44	TRAF3
chr14	103342685	103344743	2052	1952	3068	2736	2	466	1200	4	156	62	230	289	351	0	0	0	0	0	0	0	4	2	2	AMN
chr14	103912998	103915204	364	428	392	1018	2	96	38	0	421	183	1132	1524	4	0	0	0	0	2	4	0	4	9	2	MARK3
chr14	104798653	104801878	126	404	617	836	2	78	300	0	42	10	324	399	23	24	19	4	17	88	12	14	54	24	50	LINC02691
chr15	20590320	20592904	3372	3250	290	244	0	1308	70	4	279	102	52	56	16	4	0	0	2	19	16	4	22	8	36	CHEK2P2
chr15	20593118	20595080	510	840	92	118	2	150	84	0	48	46	18	8	9	0	0	0	0	2	0	0	7	2	6	CHEK2P2
chr15	22562090	22563765	436	4	204	276	0	466	8	2	118	50	249	338	126	0	0	0	0	6	1	0	4	8	4	REREP3
chr15	25885672	25887850	1260	1240	564	1148	6	640	70	8	482	179	591	508	16	0	2	0	0	14	10	8	32	11	75	UBE3A
chr15	26332101	26337317	1590	1621	2258	3288	10	817	534	8	774	264	2703	3285	876	0	2	8	0	10	32	16	86	57	122	LINC00929
chr15	26836670	26839247	324	290	458	560	4	142	182	0	24	4	238	298	2	0	0	0	0	2	2	2	9	5	16	GABRB3
chr15	26905430	26909516	2603	2529	2300	4014	16	2009	1289	8	496	160	2158	2702	5	0	8	10	0	60	14	12	36	24	24	GABRB3
chr15	26988469	26991404	1752	1180	1332	1830	8	1364	678	16	256	28	613	726	160	28	10	12	6	153	11	0	14	8	36	GABRB3
chr15	27481457	27483791	1502	1300	1812	1528	6	788	422	4	507	200	1341	1612	312	0	2	0	0	4	17	14	37	26	55	GABRG3-AS1
chr15	27494249	27495892	4	10	582	794	0	10	296	2	40	26	297	360	0	0	4	0	0	4	48	19	97	42	145	GABRG3-AS1
chr15	27657447	27660462	802	766	344	352	2	212	42	0	64	32	95	94	29	0	0	0	0	0	6	6	10	6	39	GABRG3-AS1
chr15	27671841	27675488	1536	1445	608	822	4	703	46	6	221	54	172	208	51	2	0	0	2	4	64	26	90	28	200	GABRG3-AS1
chr15	27750155	27752043	604	434	444	954	12	210	248	4	236	42	628	813	671	0	0	0	0	0	18	6	40	12	63	GABRG3-AS1
chr15	28065585	28068669	888	1288	246	612	2	742	94	6	456	135	613	731	33	0	0	0	0	2	0	2	7	7	4	OCA2
chr15	28178135	28180585	92	77	476	758	0	4	124	0	634	258	1287	1050	11	0	2	2	2	28	12	6	58	16	44	OCA2
chr15	30045259	30046238	186	640	390	270	0	10	54	2	186	96	249	266	194	0	0	0	0	0	4	4	9	6	2	NR_135221.1
chr15	30237964	30245312	2070	1948	2294	2729	8	897	546	8	1410	479	5753	6933	145	2	0	4	2	8	30	22	80	54	59	TJP1
chr15	30334237	30335640	60	104	400	464	0	60	111	6	268	74	593	668	38	0	0	0	2	4	13	6	12	7	11	GOLGA8J
chr15	31896734	31898781	312	230	138	1072	2	344	184	2	474	181	1100	1506	160	2	0	5	2	27	44	16	76	57	120	OTUD7A
chr15	32273253	32275176	424	836	910	756	2	270	136	2	78	24	152	200	23	2	2	0	0	6	6	6	10	6	9	CHRNA7
chr15	32440911	32443498	549	329	678	640	2	62	306	3	249	101	545	725	80	0	0	0	2	0	11	2	6	8	13	CHRNA7
chr15	33161160	33164039	384	628	194	784	2	210	102	4	2799	948	2910	3286	1638	10	2	6	4	34	6	4	14	16	64	NR_109767.1
chr15	33164295	33166051	270	594	342	534	0	485	130	2	1054	374	1756	2010	954	4	0	2	2	15	2	2	5	6	16	NR_109767.1
chr15	33244167	33246072	254	467	918	1298	2	118	116	0	460	233	1431	2031	40	1	0	2	0	9	1	0	19	6	6	NR_109767.1
chr15	33416225	33419028	354	442	845	645	2	210	116	4	842	289	1040	1125	13	0	2	3	3	23	13	0	12	3	33	FMN1
chr15	34156693	34158730	460	454	292	320	2	204	210	2	290	78	214	340	26	0	0	0	0	2	6	0	7	2	2	CHRM5
chr15	34235720	34237170	352	416	694	1060	4	180	132	0	179	64	658	876	13	0	0	0	0	4	4	4	9	5	8	CHRM5
chr15	34247267	34249573	682	302	653	880	4	460	118	2	132	66	539	736	33	0	0	2	0	2	0	0	9	2	2	CHRM5
chr15	35330734	35332334	404	452	28	14	0	147	4	0	83	13	62	28	29	0	0	0	0	0	2	0	0	0	0	NANOGP8
chr15	35769428	35771998	2496	2142	1700	2230	8	814	348	12	631	195	1395	1527	295	0	0	2	0	6	10	0	26	4	48	DPH6
chr15	35947915	35951557	936	1256	1006	2152	0	276	582	2	371	220	1385	2026	186	0	0	0	0	0	14	2	20	7	50	DPH6-DT
chr15	37225509	37227529	862	866	886	876	4	580	250	0	190	38	329	395	121	0	0	0	0	1	4	0	2	0	3	MIR8063
chr15	37237410	37242279	3576	4252	2106	2984	12	1570	616	6	1135	288	1014	1423	672	0	0	2	0	10	2	0	8	0	3	MIR8063
chr15	37306843	37308465	878	668	1400	2110	2	314	358	2	962	487	1495	1910	127	0	0	3	0	5	4	4	4	1	10	MIR8063
chr15	37317254	37320163	2338	2928	496	678	8	526	86	16	188	25	98	139	82	0	0	0	0	7	0	1	4	0	2	MIR8063
chr15	37320913	37322308	602	453	79	102	0	216	8	2	71	39	121	57	9	0	0	0	0	5	2	0	0	0	3	MIR8063
chr15	37326801	37328648	569	536	1102	1425	0	468	208	4	176	46	389	368	23	0	0	2	0	1	2	0	9	0	4	MIR8063
chr15	37347239	37350663	2894	3442	1946	2438	4	907	632	12	2398	778	2126	2473	1043	4	2	0	3	34	5	14	24	15	39	MEIS2
chr15	37392589	37394413	758	424	368	214	2	190	282	0	1278	239	2048	2260	12	4	2	2	2	18	16	8	5	7	18	MEIS2
chr15	37512137	37514607	970	890	746	832	4	362	368	4	180	46	233	284	23	0	0	2	6	25	10	4	11	8	2	MEIS2
chr15	37877928	37882437	1740	1762	716	1318	4	936	311	6	248	36	614	721	160	6	4	4	0	76	6	4	26	10	18	TMCO5A
chr15	38197375	38200284	576	366	406	450	0	222	178	2	20	6	40	38	2	2	2	4	5	133	2	0	2	4	15	TMCO5A
chr15	38498706	38500869	364	162	216	424	0	118	64	0	968	427	2259	2886	36	0	0	2	4	6	4	2	27	4	51	SPRED1
chr15	38516438	38519779	1365	1524	828	1260	4	378	448	2	2157	904	3413	4628	134	2	7	2	0	48	12	6	30	20	56	SPRED1
chr15	38562056	38563081	520	492	0	12	2	471	0	4	375	132	50	77	40	0	0	0	0	0	2	0	6	0	4	SPRED1
chr15	39185866	39188617	770	698	912	1466	2	226	322	8	573	243	1451	1844	4	0	0	0	4	14	19	4	36	29	66	LINC02694
chr15	39984167	39985687	556	384	370	384	0	131	116	4	5	14	13	16	2	0	0	0	0	2	0	0	2	0	0	FSIP1
chr15	40884033	40886442	794	1534	762	942	4	378	170	6	530	202	645	579	26	0	2	0	2	8	0	0	5	4	11	KNL1
chr15	40928988	40930379	374	252	648	850	0	382	15	0	329	81	659	455	40	0	0	2	0	0	0	0	1	0	2	KNL1
chr15	41541536	41542935	782	1108	404	762	0	294	100	0	233	179	322	237	2	0	0	0	0	2	0	2	0	2	2	CHP1
chr15	42582792	42585482	468	1010	208	268	2	120	194	2	73	56	58	44	2	0	0	0	0	0	4	0	2	4	4	GANC
chr15	42718623	42720812	548	732	532	327	0	212	126	2	525	142	468	406	386	0	0	0	0	5	4	2	4	10	11	ZNF106
chr15	43419571	43421472	468	856	484	1042	0	312	282	0	630	221	1042	1075	121	2	0	6	0	10	41	20	69	30	208	TMEM62
chr15	43434900	43438460	448	598	224	114	0	420	6	2	481	146	266	313	311	0	0	0	0	0	0	4	2	2	8	TMEM62
chr15	45174850	45176255	254	150	531	1014	0	12	70	4	15	8	103	287	0	0	4	4	4	24	18	1	27	6	25	SORD2P
chr15	47505159	47507214	486	400	8	28	0	73	6	4	8	22	4	0	0	0	0	0	2	13	3	2	6	6	17	SEMA6D
chr15	47954756	47956215	744	650	258	124	2	412	92	0	178	74	279	551	23	2	4	0	0	13	2	2	2	4	2	LINC01491
chr15	48169480	48171138	512	468	230	384	2	15	112	2	185	33	161	114	33	2	0	0	0	6	31	12	24	20	70	LINC01491
chr15	48752429	48753755	442	656	78	58	0	94	98	0	68	40	65	48	23	0	0	0	0	0	0	0	2	4	6	DUT
chr15	50488327	50491080	466	486	365	668	0	254	176	0	492	213	1275	1860	327	2	0	0	0	14	2	0	6	4	22	SLC27A2
chr15	50512999	50515032	1046	1110	1309	1994	0	532	474	4	946	319	2725	3521	30	8	2	7	0	60	8	4	15	22	37	SLC27A2
chr15	50742361	50745794	1076	788	755	1328	2	300	156	12	723	278	1518	1784	113	2	0	0	0	6	4	0	8	8	8	USP8
chr15	51741251	51742873	1228	1230	770	1530	2	608	386	10	441	148	1227	1198	41	0	0	0	2	2	2	2	16	8	10	GLDN
chr15	51898075	51899703	42	84	118	680	0	50	126	0	66	4	300	353	0	0	0	0	0	3	10	4	14	8	20	DMXL2
chr15	51914395	51918330	446	596	464	1308	4	102	149	4	576	156	1195	1200	26	0	0	0	0	4	4	4	11	6	6	DMXL2
chr15	53574598	53577072	3068	2770	2456	3246	10	936	538	18	300	102	950	1308	28	0	0	2	4	10	21	6	40	10	86	LINC02490
chr15	53807506	53810020	1170	1256	552	526	8	410	254	12	316	92	354	488	351	0	0	0	0	2	0	2	10	0	32	WDR72
chr15	53828071	53829699	480	661	262	348	2	403	66	2	796	241	298	579	105	0	0	6	2	13	26	20	31	17	49	WDR72
chr15	53857129	53859499	1426	1478	726	782	2	440	136	2	110	26	148	138	106	0	0	0	0	7	18	4	10	22	42	WDR72
chr15	55589230	55592233	610	558	444	540	2	216	236	2	240	60	495	493	175	2	0	0	0	2	22	6	67	10	60	RAB27A
chr15	55698486	55701073	34	94	647	1198	2	4	124	0	701	392	2082	2798	65	0	0	0	2	2	6	0	15	10	15	C15orf65
chr15	56089669	56092963	936	895	658	1208	4	730	134	4	503	184	843	706	351	0	0	2	0	4	2	0	15	8	11	PRTG
chr15	57160179	57162758	272	568	133	286	4	709	240	2	337	92	206	281	64	0	0	0	0	6	4	2	5	0	8	TCF12
chr15	57274132	57278209	1846	1730	1208	1018	12	712	419	0	1643	409	1531	1443	30	0	0	2	0	4	4	4	6	4	28	LOC145783
chr15	57425270	57428392	1590	2248	948	1250	6	386	256	4	248	161	282	270	160	0	0	0	0	12	4	0	8	2	8	SNORD13D
chr15	57446841	57449808	634	826	126	256	2	285	86	6	272	42	145	164	40	0	0	0	0	4	0	0	2	4	11	SNORD13D
chr15	57943475	57945375	398	396	846	688	2	236	315	2	256	68	1074	1365	160	18	4	10	8	99	4	6	13	6	21	POLR2M
chr15	57945603	57948215	630	977	1686	659	2	328	248	2	375	68	1599	1915	40	22	11	8	14	220	6	4	19	10	24	POLR2M
chr15	58812066	58814126	268	358	646	1858	0	224	472	4	200	120	1398	2047	23	1	0	3	0	12	23	8	40	12	43	LIPC-AS1
chr15	59528349	59531063	394	658	320	520	2	88	96	0	554	210	777	821	22	0	2	0	0	4	6	2	13	0	12	LDHAL6B
chr15	59739459	59742267	460	520	358	844	6	234	166	2	333	130	1024	1116	29	4	0	2	2	27	13	8	18	20	31	FAM81A
chr15	60069549	60071172	452	396	26	50	2	22	2	0	10	2	0	0	9	8	2	3	1	73	8	1	1	3	8	BNIP2
chr15	60109421	60112043	448	970	228	336	2	208	38	2	34	18	8	16	16	22	3	17	8	169	1	2	3	4	16	BNIP2
chr15	60683298	60686033	1066	971	874	916	4	497	24	2	744	397	1351	1785	266	4	4	2	2	43	8	6	22	12	47	ANXA2
chr15	60864831	60867152	494	452	528	380	2	240	110	4	340	226	1162	1264	220	4	2	0	0	11	2	0	9	4	20	RORA-AS1
chr15	61080117	61081807	554	414	270	326	0	103	10	4	24	18	12	54	2	2	2	11	2	30	7	2	12	5	16	RORA-AS2
chr15	61208747	61211695	1762	2238	1274	1486	4	412	350	10	326	154	374	564	351	16	2	12	4	58	6	2	8	4	15	RORA-AS2
chr15	61478896	61480720	262	304	448	424	2	68	244	2	28	6	56	90	0	2	2	4	0	48	4	2	0	6	9	RORA
chr15	63530524	63533717	1038	1300	835	1200	6	510	230	6	914	298	1304	1542	5	2	2	6	2	8	4	2	12	11	21	APH1B
chr15	63797737	63800441	598	900	206	492	0	198	212	4	375	126	610	657	40	0	0	4	0	5	0	0	6	0	4	USP3
chr15	63830106	63833835	684	760	692	648	0	142	86	4	679	221	1002	950	1748	0	0	0	0	4	0	0	4	4	2	USP3
chr15	65183386	65185864	286	998	582	650	0	412	256	0	1680	731	1657	1707	81	0	0	0	0	12	2	0	10	12	19	ANKDD1A
chr15	66469082	66473771	318	122	594	1416	0	24	172	2	170	144	1299	1449	160	123	57	79	38	1325	40	6	43	21	128	MEGF11
chr15	66481530	66484161	98	94	981	1415	0	190	308	2	88	14	377	397	0	41	18	20	10	307	8	6	22	14	46	MEGF11
chr15	66590612	66592742	224	250	968	560	2	186	218	2	72	48	353	429	1	0	0	0	0	10	0	4	0	0	15	DIS3L
chr15	67333405	67335811	900	670	1182	1782	2	442	710	4	342	117	1530	1787	290	0	0	2	4	2	4	2	12	2	6	NR_135686.1
chr15	67378284	67380741	100	296	498	424	0	82	178	0	362	129	1048	1733	232	0	0	2	0	8	4	1	7	10	14	SMAD3
chr15	67393271	67395332	1340	1696	1376	2400	4	384	456	6	641	236	860	1310	212	2	2	2	0	7	6	2	19	9	27	SMAD3
chr15	67884567	67886502	884	791	84	126	0	487	82	2	313	127	225	229	174	0	0	0	0	0	0	0	0	0	0	MAP2K5
chr15	68123950	68127219	1168	692	1378	2038	4	344	621	0	454	124	2278	2447	438	0	2	0	4	11	15	10	37	23	22	NR_120345.1
chr15	68474476	68479513	1722	1834	1068	1990	6	618	474	12	686	322	2477	3037	241	0	0	0	0	4	4	0	8	2	6	CALML4
chr15	69263535	69266098	962	446	228	270	2	210	84	4	450	140	379	366	114	0	0	0	4	35	175	73	227	110	722	NOX5
chr15	70667575	70670910	330	375	430	1083	6	260	236	0	500	128	1674	1849	312	35	6	32	17	169	23	10	37	20	70	LINC02205
chr15	70678324	70680295	128	268	1239	2080	0	80	436	4	78	0	336	242	23	8	4	7	2	44	10	2	26	12	46	LINC02205
chr15	71477716	71481670	1472	1094	638	452	4	798	162	2	84	20	90	77	77	27	16	16	10	284	16	2	21	18	91	THSD4-AS1
chr15	71784830	71787591	62	59	442	702	4	6	118	4	10	10	93	149	9	12	12	14	6	184	4	10	24	12	69	THSD4-AS2
chr15	72495650	72497904	722	902	1062	2068	0	322	686	10	622	221	2470	2907	659	0	0	2	2	7	0	2	7	4	11	GRAMD2A
chr15	72518630	72522125	198	410	456	974	0	118	0	0	1141	354	1685	1890	26	2	2	0	0	28	14	2	20	8	26	PKM
chr15	73364561	73366970	1220	1460	80	121	4	121	6	8	96	38	7	30	23	0	0	0	0	0	0	2	2	0	3	NEO1
chr15	74249582	74252380	246	148	446	624	0	156	106	0	496	146	1460	1589	5	2	0	4	2	7	9	2	15	2	5	LOXL1-AS1
chr15	74518931	74521764	294	330	614	1118	0	299	160	0	294	110	1294	1364	351	10	2	6	3	34	10	4	12	6	23	CCDC33
chr15	78315621	78318083	292	458	436	698	0	42	164	0	745	325	1430	1874	8	2	2	2	4	41	5	8	19	8	30	LOC91450
chr15	78853222	78858425	1646	1844	1686	1564	8	566	628	6	918	408	1199	1352	36	0	0	2	1	16	4	12	24	8	11	CHRNA5
chr15	80028503	80032475	570	516	856	848	10	280	301	2	248	58	536	732	160	0	0	0	0	18	96	34	126	54	239	MTHFS
chr15	80166103	80167808	480	486	518	876	0	198	96	2	613	184	1191	1591	174	2	2	2	0	13	32	18	73	23	142	MTHFS
chr15	81277253	81278257	136	43	416	584	2	0	252	0	335	121	741	840	40	0	0	2	0	1	0	0	6	6	2	MESD
chr15	81331314	81333270	472	664	861	1330	0	202	106	0	327	124	1200	1482	438	0	0	0	0	2	2	6	7	12	6	TLNRD1
chr15	81711216	81712665	258	594	462	396	0	212	45	2	191	104	270	281	9	4	0	2	0	31	6	2	17	6	17	TMC3
chr15	81782835	81786130	196	250	614	880	2	108	76	0	26	14	136	187	10	2	0	2	0	13	9	9	16	12	38	TMC3
chr15	81793263	81794523	664	766	806	1622	4	322	528	2	93	62	120	221	77	1	0	0	0	2	16	0	10	4	26	TMC3
chr15	84750399	84753378	480	808	546	910	2	130	240	6	63	60	210	329	22	22	2	7	2	141	5	0	10	7	19	EFL1P1
chr15	85274564	85275745	40	166	460	538	0	116	40	2	63	29	263	352	22	0	0	0	0	2	0	2	6	4	6	SEC11A
chr15	85896024	85897584	424	275	130	194	0	484	28	2	208	77	101	141	26	0	2	0	0	0	2	4	8	4	15	MIR7706
chr15	86501570	86503535	224	444	472	480	0	142	20	2	67	42	80	64	23	0	0	2	0	6	13	12	21	8	34	AGBL1
chr15	86796562	86800575	1086	1888	1094	1158	2	514	270	10	348	118	463	424	55	20	9	8	6	166	16	2	20	18	33	AGBL1-AS1
chr15	89804913	89806188	428	718	30	241	2	106	56	2	39	12	37	33	10	0	0	0	0	0	0	0	0	0	2	FANCI
chr15	91618441	91619903	456	512	2	0	0	26	34	0	42	19	2	7	23	4	2	0	0	10	5	2	8	5	8	SV2B
chr15	92055114	92059310	916	1076	66	78	0	322	24	6	131	44	50	68	2	2	0	2	2	12	6	10	33	10	52	CRAT37
chr15	92174486	92176691	376	476	396	518	0	134	324	2	98	20	78	79	5	4	4	6	0	6	14	10	33	13	51	CRAT37
chr15	94423878	94425733	1242	1192	498	1246	2	469	186	4	257	75	596	735	129	0	0	0	0	3	2	4	14	11	8	LINC01579
chr15	94988999	94991708	1422	1052	990	924	2	740	120	6	316	107	445	590	351	0	0	2	0	6	40	8	57	27	167	MCTP2
chr15	96040262	96042010	2008	2299	1656	1798	6	600	474	16	267	74	698	1098	110	0	0	0	0	0	8	8	16	20	26	LINC00924
chr15	96091712	96095376	1816	1750	1640	2458	6	564	880	10	369	54	1082	1579	671	0	0	0	0	14	22	8	50	32	111	LINC00924
chr15	96107437	96110116	947	1048	928	578	0	260	108	4	671	162	1204	1465	46	0	0	0	2	12	57	34	68	22	124	LINC00924
chr15	96119260	96120880	512	482	166	94	2	300	40	2	211	45	111	130	0	0	0	0	0	3	2	0	15	6	40	LINC00924
chr15	96136349	96139278	632	398	244	198	4	420	14	4	135	55	118	137	4	0	0	0	0	8	16	14	52	14	73	LINC00924
chr15	96139532	96141499	534	830	354	628	2	596	346	0	149	55	64	56	69	0	0	0	0	3	10	4	26	18	45	LINC00924
chr15	96142668	96144706	2758	2280	1374	1776	8	862	654	4	533	234	1091	1293	29	0	0	0	0	10	54	28	117	80	225	LINC00924
chr15	96206589	96209027	250	344	676	772	0	278	340	4	92	4	101	210	39	0	0	0	2	6	12	2	21	14	28	LINC00924
chr15	96417124	96420682	1988	1622	1502	1440	10	820	543	14	998	290	1697	2107	36	0	0	0	2	7	10	4	35	18	56	NR_158193.1
chr15	96991484	96993673	820	938	396	830	4	218	210	2	111	54	210	316	47	1	0	1	4	24	0	0	2	3	14	MIR1469
chr15	97490087	97493286	730	668	186	190	2	400	34	0	78	18	154	187	23	55	19	29	15	402	14	2	25	4	65	SPATA8
chr15	98618696	98621345	1342	1578	1176	1822	10	588	452	6	994	309	1791	2186	376	2	0	2	0	4	12	6	32	16	45	LINC01582
chr15	98628434	98629504	280	290	388	374	2	148	86	4	58	30	254	295	0	0	0	0	2	6	6	3	11	2	6	LINC01582
chr15	98756761	98758723	290	316	238	516	2	224	426	4	30	0	59	74	9	0	0	0	0	6	11	14	33	11	62	LINC01582
chr15	98818388	98820252	742	879	394	444	2	408	114	0	150	104	517	462	126	6	0	2	2	5	84	26	150	51	329	LINC02351
chr15	98823171	98825139	300	468	464	394	2	284	4	4	154	39	125	218	27	2	0	0	0	4	84	24	100	56	249	LINC02351
chr15	98926063	98928438	331	503	454	1056	0	212	158	2	190	69	416	692	121	0	0	0	0	7	28	4	34	25	86	LINC02351
chr15	99599887	99603244	810	920	1004	1284	4	438	236	2	563	202	548	657	36	0	0	0	3	7	21	6	23	18	25	LUNAR1
chr15	99603370	99606144	1550	1748	390	742	2	346	260	4	240	114	249	269	175	2	4	2	0	2	18	6	39	31	30	SYNM
chr15	100135587	100137948	978	836	188	640	4	288	96	6	312	184	314	356	16	0	2	0	2	7	49	18	77	36	178	MEF2A
chr15	100145008	100146204	566	522	44	61	6	514	93	0	305	55	166	217	425	0	0	0	0	10	12	5	16	4	33	MEF2A
chr15	100275046	100277363	190	332	946	1056	0	120	296	2	148	74	603	681	35	0	0	1	0	7	13	2	30	16	43	LYSMD4
chr15	100442456	100444503	1202	990	316	318	4	312	156	2	80	6	40	95	39	11	2	2	0	38	6	0	11	4	14	LOC400464
chr15	100449830	100451513	20	60	430	442	0	0	108	0	10	0	115	206	9	4	2	0	2	15	10	2	6	4	0	LOC400464
chr15	100764862	100766596	2918	3856	2614	3418	0	1434	755	0	1486	625	725	1033	704	7	5	1	0	28	33	21	40	33	49	ADAMTS17
chr15	101089975	101091733	940	808	376	444	2	132	106	8	32	16	34	76	4	15	4	4	8	121	54	24	81	34	293	CERS3
chr15	101120498	101123123	1338	946	912	1676	2	536	170	6	671	194	924	1076	46	0	0	0	0	0	6	12	41	14	26	LINS1
chr15	101203028	101204968	658	550	502	984	0	446	150	4	668	193	745	985	45	0	0	0	0	16	2	3	12	16	14	ASB7
chr15	101259286	101262793	860	876	506	776	0	373	108	0	1976	673	1021	1585	172	6	2	2	0	24	28	4	46	26	62	ASB7
chr15	101546164	101548145	1150	996	18	244	4	694	312	4	420	135	166	86	186	2	2	2	2	10	12	8	54	22	53	LRRK1
chr15	101929417	101932377	376	464	404	918	2	310	218	0	236	104	470	829	671	48	33	37	24	330	32	16	46	24	78	PCSK6-AS1
chr15	101980407	101981873	610	878	292	230	2	354	76	0	70	34	152	88	27	7	8	4	9	57	14	12	34	7	41	PCSK6
chr15	102264217	102266033	930	1374	860	1480	2	298	322	4	722	290	486	1053	36	6	4	8	2	13	17	3	16	14	24	TARS3
chr16	383531	385708	4394	2844	384	500	0	1690	182	2	447	248	175	253	186	0	0	2	0	0	24	20	22	13	57	AXIN1
chr16	1478725	1482097	1168	850	890	2266	2	274	292	8	333	154	1975	2453	29	3	2	6	12	36	10	8	16	12	34	PERCC1
chr16	2710109	2718080	2190	2758	3138	2882	14	634	512	6	761	278	1687	1609	42	0	0	6	0	24	10	2	16	27	19	ERVK13-1
chr16	2954834	2957484	1627	2384	1215	7052	0	698	1045	2	875	448	924	1368	64	0	2	6	10	26	36	28	62	37	30	FLYWCH1
chr16	2964800	2966442	560	856	640	2084	2	257	321	0	530	215	1088	1297	26	0	0	2	0	6	2	2	8	4	6	FLYWCH1
chr16	2974508	2977870	520	518	1434	1952	2	274	324	2	1905	869	4417	5470	1102	6	0	3	2	32	10	12	19	16	36	FLYWCH1
chr16	6096883	6099098	1026	620	1210	1432	2	532	310	2	32	30	203	310	4	10	5	5	4	73	5	0	6	6	11	RBFOX1
chr16	6496902	6498275	700	616	359	587	2	184	86	8	110	4	14	54	106	2	0	4	2	13	0	0	2	3	8	RBFOX1
chr16	6609342	6612487	1614	2156	2916	3120	6	492	488	10	101	22	208	210	5	6	2	3	0	51	2	2	11	0	6	RBFOX1
chr16	7240233	7244040	1122	1092	486	611	0	544	52	0	76	26	60	90	9	33	7	18	10	330	19	2	23	12	79	RBFOX1
chr16	7874535	7877928	124	184	958	892	2	34	334	0	10	4	37	36	9	10	4	11	4	80	2	0	11	4	13	TMEM114
chr16	9021733	9024202	148	142	412	1206	4	108	22	0	172	120	821	985	59	0	2	2	2	3	4	0	8	10	10	USP7
chr16	9917471	9919759	400	454	554	578	4	202	104	2	6	0	38	35	2	19	14	12	8	76	2	2	11	8	9	GRIN2A
chr16	10028236	10029597	338	216	594	624	2	593	0	0	26	12	169	59	10	2	8	11	0	52	6	4	8	5	17	GRIN2A
chr16	10129624	10131807	48	28	622	620	0	2	158	0	44	34	40	67	2	0	0	0	1	8	20	1	20	14	30	GRIN2A
chr16	10156992	10159843	1158	1308	376	350	6	490	266	4	81	43	18	40	13	0	0	2	0	3	7	2	28	7	44	GRIN2A
chr16	10233510	10238751	1686	1082	320	418	0	612	127	2	538	204	221	280	4	2	0	2	0	6	16	6	34	10	51	GRIN2A
chr16	11066808	11068771	82	132	554	426	0	4	129	4	296	124	632	742	54	0	2	0	0	8	0	4	6	4	7	CLEC16A
chr16	12118869	12121926	286	278	386	798	2	396	114	2	483	180	1509	1458	28	2	0	0	0	11	6	4	3	6	14	SNX29
chr16	12210720	12211645	386	852	46	548	0	2	0	2	36	39	18	10	2	0	0	0	0	2	3	1	9	3	6	SNX29
chr16	12243951	12246297	10	17	368	536	0	0	416	0	34	17	315	304	16	0	0	2	0	11	2	2	14	2	12	SNX29
chr16	12282641	12284852	230	394	478	568	2	198	186	0	245	114	222	222	351	1	0	0	0	4	8	4	9	11	8	SNX29
chr16	12398167	12400521	454	698	222	218	2	162	72	2	79	18	54	49	0	6	0	4	0	9	4	0	18	8	13	SNX29
chr16	12654103	12655774	1268	1498	508	914	0	758	344	4	174	62	98	129	39	2	2	2	0	9	6	2	20	2	12	MIR4718
chr16	12706206	12710537	1998	1984	1536	2214	2	1148	284	6	470	86	740	980	4	162	45	60	44	1193	38	20	76	42	259	MIR4718
chr16	12766225	12770535	1558	1662	1854	2066	6	630	682	4	198	129	487	565	49	4	2	2	4	10	10	6	23	16	34	MIR4718
chr16	12791941	12794319	766	1216	862	984	4	300	192	4	196	81	338	436	220	0	0	0	0	2	2	0	13	8	11	MIR4718
chr16	12794636	12798657	572	620	326	770	0	298	58	0	272	72	215	309	40	0	0	0	0	20	16	6	27	10	19	MIR4718
chr16	12849953	12852559	1382	2390	244	146	4	330	130	0	388	109	60	126	160	0	0	0	0	14	9	5	23	18	36	MIR4718
chr16	14106795	14108293	312	200	626	1138	0	148	254	2	134	52	483	555	16	0	0	6	4	4	2	0	12	7	10	LINC02185
chr16	14268358	14270834	654	750	557	836	8	188	318	2	111	59	219	187	47	0	0	0	0	3	5	0	8	0	7	MRTFB
chr16	14287050	14289756	1386	2642	659	1270	4	578	76	4	97	76	124	171	54	2	0	0	0	4	6	2	8	1	13	MIR193BHG
chr16	14303726	14305996	566	710	412	444	4	278	114	2	98	66	234	208	5	0	0	2	0	4	6	2	6	0	4	MIR193BHG
chr16	14373311	14375567	538	473	840	580	0	408	134	1	303	88	874	1195	57	2	2	0	2	2	7	6	20	17	20	MIR193BHG
chr16	14679956	14681717	482	798	96	48	0	114	86	2	188	99	72	81	82	2	0	0	2	8	4	0	0	6	4	PARN
chr16	14726534	14728593	536	390	160	718	2	290	209	0	2578	1041	2494	3166	2702	4	3	9	4	68	20	14	37	18	66	BFAR
chr16	14730193	14731147	88	54	386	446	0	32	182	0	1406	772	887	1116	30	4	10	2	3	42	17	8	40	23	69	BFAR
chr16	14740838	14742969	678	442	570	926	2	208	68	0	441	108	574	537	41	0	0	0	0	2	0	0	2	0	12	BFAR
chr16	14744156	14747844	588	814	410	535	6	198	145	0	1463	779	1757	1485	904	0	0	0	2	13	4	2	8	2	6	BFAR
chr16	15175373	15177136	732	1660	1402	2268	0	388	324	6	182	102	530	542	220	0	0	0	0	2	0	0	2	2	0	RRN3
chr16	17150453	17152709	210	542	692	1328	0	56	390	2	74	4	74	99	23	8	6	13	9	82	42	16	59	61	74	NR_135179.1
chr16	17318227	17324746	922	889	1006	1500	4	470	254	6	843	230	1358	1736	212	4	2	0	2	14	4	0	19	16	24	NR_135179.1
chr16	17334305	17338376	2376	2958	1738	3198	8	1094	408	4	1491	314	2029	2350	22	2	2	2	2	6	15	5	24	12	32	NR_135179.1
chr16	17338647	17341041	486	560	320	761	0	198	92	4	361	139	450	514	5	2	0	3	0	4	0	4	10	6	7	NR_135179.1
chr16	17453816	17455287	294	456	482	730	2	198	405	2	306	133	291	545	386	0	0	3	2	4	2	8	15	6	16	XYLT1
chr16	17468449	17470511	291	338	254	970	0	256	217	2	1030	362	1055	1222	753	2	0	4	0	14	10	2	18	4	14	XYLT1
chr16	19711393	19713408	112	124	360	616	0	31	76	2	251	128	669	783	18	0	0	0	0	11	8	2	26	14	52	IQCK
chr16	19758083	19760387	638	460	566	360	0	122	182	0	305	153	293	351	425	1	0	0	0	2	2	0	5	6	18	KNOP1
chr16	19762541	19764384	600	492	382	360	0	262	176	2	477	154	589	779	115	2	0	0	2	12	4	2	6	4	13	KNOP1
chr16	20820062	20821796	390	608	44	156	0	198	18	0	98	24	79	101	5	0	0	0	0	0	2	0	0	2	0	REXO5
chr16	21214324	21216945	96	208	398	526	0	4	180	0	28	2	104	151	0	38	10	17	4	209	25	12	33	21	92	ZP2
chr16	21233070	21235267	656	582	926	1994	0	286	354	2	134	46	232	388	16	17	20	21	10	303	21	10	34	12	72	ZP2
chr16	21511984	21514295	632	1283	838	1596	0	113	430	0	2166	1280	2628	3565	897	0	4	6	2	10	2	0	4	6	14	SMG1P3
chr16	21522690	21527495	396	724	600	780	4	263	292	0	4637	2398	2515	3860	3785	4	6	6	2	90	23	16	36	34	102	SLC7A5P2
chr16	21529022	21531132	25	282	446	164	0	78	164	0	1648	695	1629	2186	16	0	2	2	2	24	2	8	20	8	16	SLC7A5P2
chr16	21791413	21795029	8	190	564	749	0	2	50	0	23	4	95	96	5	0	0	0	0	6	0	0	1	0	2	RRN3P1
chr16	21818545	21821407	2634	3092	2122	2590	4	1284	740	12	200	32	398	576	23	2	0	0	2	23	2	0	4	4	27	RRN3P1
chr16	21869165	21876179	546	1564	592	1098	2	722	100	4	258	108	130	260	18	4	0	0	0	12	0	0	2	0	0	NPIPB4
chr16	21999914	22002842	1210	744	208	374	0	442	44	2	256	105	106	104	160	0	2	0	0	4	0	2	0	0	4	PDZD9
chr16	22026657	22029230	494	670	522	600	0	211	328	0	224	79	213	249	49	0	0	0	0	0	0	0	0	0	0	MOSMO
chr16	22074556	22077516	1198	1062	576	576	8	410	84	2	417	142	372	208	212	0	0	0	1	2	1	0	10	2	13	VWA3A
chr16	22200027	22203992	1048	770	2466	3266	6	825	616	2	2351	769	2499	3089	13	14	16	15	8	55	48	26	90	54	65	EEF2K
chr16	22691780	22694104	316	1090	654	406	4	132	134	4	114	40	209	144	126	27	9	24	6	128	17	7	45	16	51	HS3ST2
chr16	24678797	24681556	448	332	136	730	0	362	74	2	954	448	997	1392	64	0	0	4	6	16	8	4	14	6	21	LINC01567
chr16	24996882	25000896	434	466	848	1024	2	160	130	2	1253	553	4356	5460	509	0	2	2	2	44	7	6	24	5	47	ARHGAP17
chr16	25060044	25062078	64	70	592	861	2	50	572	0	1373	591	3766	4793	499	4	2	0	5	31	8	0	24	8	16	LINC02175
chr16	25093565	25095331	542	754	584	591	2	227	288	2	292	119	1684	2012	351	6	2	4	0	58	25	10	37	37	101	LINC02175
chr16	25098226	25100035	412	660	1566	1248	14	218	52	4	460	135	2060	2821	40	4	0	2	4	51	15	2	13	11	29	LINC02175
chr16	27337883	27339333	438	712	638	814	0	388	212	0	357	140	509	946	179	2	0	1	0	23	6	2	17	7	23	IL4R
chr16	27355133	27356501	1940	1112	500	802	0	326	100	2	260	115	208	97	64	0	0	0	0	0	7	5	13	8	9	IL4R
chr16	27425433	27427523	512	546	716	1142	4	150	246	4	59	24	152	137	32	2	2	1	0	16	2	4	11	5	44	IL21R
chr16	28277869	28279429	78	222	854	908	2	34	186	2	6	2	53	66	2	4	5	4	3	67	18	4	12	8	29	SBK1
chr16	29098864	29100523	992	1034	366	1144	2	64	185	0	93	48	80	120	77	0	0	0	0	0	0	0	4	2	10	RRN3P2
chr16	29415874	29418144	222	502	290	227	0	402	70	2	162	71	150	183	8	0	2	2	0	2	4	4	2	0	6	NPIPB11
chr16	30158325	30159871	50	210	412	630	0	58	54	4	76	1	204	239	9	0	0	0	0	2	28	21	80	26	112	MAPK3
chr16	30464011	30466216	30	16	460	712	2	2	244	0	189	29	791	1114	93	0	0	0	2	2	8	2	0	4	2	SEPHS2
chr16	31417265	31418762	14	284	756	1222	0	4	176	0	74	42	74	58	23	0	6	0	2	22	6	6	7	12	30	ITGAD
chr16	48288308	48290194	960	2244	298	352	4	494	116	4	363	113	390	436	0	0	0	0	0	0	0	0	6	2	0	ABCC11
chr16	48297570	48299758	824	660	570	448	4	296	250	4	469	243	977	1159	54	0	0	0	0	4	6	4	14	6	24	ABCC11
chr16	48300432	48304786	1412	1508	222	666	4	678	238	6	1074	396	1292	1361	911	0	0	0	0	10	6	4	6	0	21	ABCC11
chr16	48399119	48401945	892	1024	564	1616	2	180	536	2	1894	674	3105	4020	766	0	0	2	0	10	8	6	8	8	16	SIAH1
chr16	51189049	51191044	170	172	487	606	2	18	126	0	26	28	266	316	10	13	9	15	3	154	14	4	22	20	36	SALL1
chr16	51610773	51612501	648	1262	318	414	2	326	78	2	43	16	41	58	0	2	0	2	4	2	0	0	3	6	1	LINC01571
chr16	51670638	51673388	596	792	552	576	4	302	262	4	72	8	189	351	1	4	2	2	2	10	6	6	22	0	5	LINC01571
chr16	51791496	51796624	1318	1357	1078	904	6	504	204	4	67	11	90	160	23	21	14	20	6	237	6	2	14	0	25	LINC01571
chr16	51900484	51901778	410	680	312	386	0	122	138	6	4	10	14	21	23	8	0	2	0	28	2	0	0	2	0	LINC01571
chr16	52499459	52500669	768	548	234	184	4	142	60	2	146	54	211	234	106	0	0	0	0	20	0	0	12	0	16	TOX3
chr16	52738515	52743277	2560	2188	452	366	6	1237	184	12	298	113	195	148	160	3	8	4	1	40	43	11	81	45	182	CASC16
chr16	52997147	52999340	718	518	888	914	4	208	104	8	62	16	152	140	23	6	1	0	0	39	3	0	18	6	6	NR_136518.1
chr16	53035348	53037131	1062	761	832	1129	2	376	206	0	80	20	300	299	39	8	4	6	2	72	22	6	33	18	49	NR_136518.1
chr16	53047913	53049914	337	408	732	816	2	124	208	2	18	12	110	78	0	3	0	0	1	13	0	1	8	4	12	NR_136518.1
chr16	53562532	53567108	1041	988	354	644	0	474	211	4	718	233	841	789	33	0	2	0	0	16	91	39	255	100	183	AKTIP
chr16	54952885	54954132	576	584	782	758	4	140	124	6	187	63	419	563	59	0	0	0	0	4	0	0	2	2	0	CRNDE
chr16	55001044	55003806	960	850	1202	1218	4	388	356	0	182	42	375	516	220	5	3	12	0	58	6	3	23	6	60	IRX5
chr16	59244420	59245949	362	400	522	418	4	132	164	0	70	22	127	165	27	0	0	0	0	12	4	0	2	4	6	GOT2
chr16	59579509	59582050	302	441	304	592	2	447	32	0	44	8	88	98	2	0	0	0	0	4	4	2	4	0	6	APOOP5
chr16	59616406	59621754	1456	1832	858	1006	6	862	126	12	70	24	324	250	27	0	0	0	0	0	24	4	27	6	71	APOOP5
chr16	59629792	59631905	1568	1224	656	716	2	634	14	2	107	55	296	231	82	0	0	0	0	4	6	2	14	6	40	APOOP5
chr16	59642284	59643695	450	444	244	232	4	175	54	0	66	17	130	154	0	0	0	0	0	0	2	2	4	3	7	APOOP5
chr16	59860201	59862008	626	772	676	636	4	134	130	10	18	2	44	52	0	0	0	0	0	12	0	6	7	0	15	LINC02141
chr16	60248331	60249423	848	610	43	80	0	263	2	4	88	13	19	14	0	0	0	0	0	4	6	0	4	4	14	NPAP1L
chr16	61687539	61689997	520	588	4	12	0	62	0	0	48	0	2	7	9	19	4	9	4	118	4	0	4	7	16	CDH8
chr16	61754609	61756418	420	642	28	174	2	116	6	0	16	6	8	9	0	0	0	0	1	0	2	0	0	0	0	CDH8
chr16	61776778	61778148	668	526	162	174	0	228	66	2	50	16	24	31	23	0	2	0	0	2	0	0	2	2	2	CDH8
chr16	61779758	61781426	828	456	186	156	6	340	214	0	52	0	4	26	21	0	0	0	0	0	0	0	2	0	2	CDH8
chr16	61784275	61785741	1124	900	336	4	0	342	0	0	59	72	10	40	32	0	0	0	0	2	0	0	0	0	3	CDH8
chr16	61908181	61910916	454	388	174	324	2	348	38	2	26	14	75	181	10	0	0	0	0	8	2	0	4	4	8	CDH8
chr16	62349635	62351086	408	454	102	126	0	91	22	0	17	6	5	28	0	0	0	0	2	0	0	0	4	0	2	CDH8
chr16	62404106	62405200	392	590	330	446	0	214	134	2	14	6	40	70	5	0	0	0	0	0	0	0	4	4	4	CDH8
chr16	62577484	62581406	428	490	358	304	0	78	54	0	28	12	136	158	0	3	0	2	0	9	0	1	2	2	0	CDH8
chr16	63380047	63382465	528	582	460	369	2	110	70	4	162	118	192	364	8	0	1	2	3	8	2	0	14	4	25	CDH8
chr16	63383610	63385379	182	322	448	544	0	100	124	6	40	8	179	215	0	0	0	2	0	4	4	0	0	4	8	CDH8
chr16	64573499	64575282	474	604	558	674	0	232	24	2	140	32	403	680	64	4	2	2	2	14	13	6	16	12	18	CDH11
chr16	64651905	64653065	412	648	80	146	2	182	34	2	8	4	15	10	0	0	0	0	0	11	0	0	14	2	27	CDH11
chr16	66455536	66457099	260	122	332	550	2	84	128	0	100	14	243	242	25	0	0	0	0	4	4	4	17	22	22	BEAN1
chr16	68935928	68938044	166	588	574	1058	0	130	80	0	425	115	736	1113	186	0	0	0	0	2	0	0	0	0	4	TANGO6
chr16	72824652	72826507	72	72	524	686	0	34	446	0	280	98	870	1250	84	0	2	0	2	5	15	2	5	11	37	LINC01572
chr16	74594445	74596107	1192	1100	468	690	0	258	152	10	305	102	191	171	425	0	0	0	0	1	5	4	6	2	6	GLG1
chr16	75841201	75842727	436	406	312	234	4	106	60	2	15	12	11	79	0	0	0	0	0	2	4	2	10	4	49	CPHXL
chr16	76564424	76566192	526	568	192	302	4	234	40	2	28	23	279	290	0	0	0	0	0	4	2	4	10	0	9	LINC02125
chr16	76648189	76650652	1086	1608	1402	1063	10	632	278	8	166	30	578	532	43	0	0	0	0	4	0	2	6	8	8	LINC02125
chr16	76810169	76813200	1412	1324	630	824	0	440	86	4	142	38	300	468	7	0	0	0	0	4	6	0	12	2	8	MIR4719
chr16	76842067	76844348	516	698	32	62	2	95	4	6	62	14	16	16	23	0	0	0	0	7	12	2	27	20	49	MIR4719
chr16	76980675	76982305	1456	1010	410	812	6	419	94	4	119	82	169	231	106	0	0	0	2	4	8	6	9	11	44	MIR4719
chr16	77131961	77134350	470	712	242	496	4	284	152	0	181	22	323	446	47	2	0	0	0	0	2	0	6	4	15	MON1B
chr16	77386500	77389526	3228	3240	854	1100	8	580	258	12	102	24	108	76	9	10	8	4	0	49	2	4	8	4	12	ADAMTS18
chr16	77667961	77673491	1250	848	772	1401	2	618	208	4	236	36	678	903	671	18	0	5	9	75	4	6	14	12	13	NUDT7
chr16	81233083	81235512	484	504	330	266	0	340	52	2	52	32	34	47	21	0	0	0	0	2	4	3	24	4	26	PKD1L2
chr16	81334077	81335655	694	844	360	1130	0	248	36	2	103	15	174	158	23	0	0	0	0	10	4	4	9	15	31	GAN
chr16	81407398	81408922	507	450	551	722	0	88	242	0	309	149	645	494	106	0	0	0	0	4	0	4	2	0	2	MIR4720
chr16	81749159	81752507	358	1264	390	918	6	482	216	2	1490	526	1615	2507	35	2	2	4	2	6	6	0	25	13	11	NR_045112.1
chr16	81988819	81990556	262	340	654	567	6	120	238	2	28	19	174	181	0	0	0	0	0	12	11	4	34	13	27	SDR42E1
chr16	82554928	82556641	556	566	306	842	0	78	64	0	24	53	66	146	2	0	2	4	4	21	4	2	24	10	13	CDH13
chr16	82697561	82699517	902	948	206	250	0	174	6	4	16	4	9	4	0	21	4	11	14	141	24	6	23	14	57	MIR8058
chr16	83619759	83622631	1038	1321	3044	3696	4	646	572	2	116	60	543	889	10	20	6	9	13	136	2	5	10	12	40	MIR3182
chr16	83852499	83853315	114	100	442	534	0	110	52	2	20	4	97	28	2	4	0	2	2	13	0	0	9	4	6	HSBP1
chr16	83859744	83862202	2	90	582	764	0	0	375	0	47	12	233	268	3	2	0	2	0	14	9	2	24	11	23	HSBP1
chr16	84700541	84702189	500	420	184	360	2	86	62	2	469	170	791	787	54	2	0	0	0	2	2	0	0	0	3	KLHL36
chr16	85437641	85446153	914	1500	18	198	0	382	0	0	521	390	188	202	127	0	0	0	0	0	4	0	5	2	18	MIR5093
chr16	85523099	85525549	336	326	768	1806	0	376	96	0	228	228	1929	2244	13	0	2	4	2	10	4	2	8	2	12	GSE1
chr16	85626998	85628030	848	532	13	316	2	124	2	0	175	79	72	99	16	0	0	0	0	0	0	0	0	2	5	GSE1
chr16	86103404	86105039	438	604	866	1800	0	138	116	0	20	22	92	234	2	32	18	23	30	184	20	14	33	30	41	LINC01082
chr16	86554389	86558010	1078	526	944	1566	4	578	60	2	324	146	1566	1952	5	0	6	16	2	43	51	23	123	56	71	FOXF1
chr16	86804957	86807595	1332	1082	1534	2482	8	762	844	8	493	130	706	1167	166	17	5	24	4	107	8	8	44	22	31	LINC02188
chr16	89409613	89411222	424	689	566	1279	0	164	98	0	720	285	1194	1449	13	0	4	2	2	24	26	8	41	29	73	NM_001242885.2
chr16	89608318	89610449	768	1336	1432	2234	0	466	1220	2	384	135	1727	2121	290	12	0	5	4	57	10	6	25	17	35	RPL13
chr16	90182620	90185426	3344	8842	3280	4068	8	756	926	2	238	161	272	230	2	0	0	0	0	0	0	0	0	0	2	FAM157C
chr17	246539	249012	9606	10386	6744	5556	24	1292	1944	18	236	86	215	234	671	37	9	10	9	199	40	33	67	39	230	C17orf97
chr17	462416	464744	666	1072	828	1136	0	310	302	2	1539	513	1334	2094	120	6	2	2	6	14	14	5	30	28	34	VPS53
chr17	475083	476944	196	80	403	234	0	6	94	0	335	178	429	718	40	0	0	0	2	8	25	23	45	28	111	VPS53
chr17	2450355	2451980	168	250	936	1790	4	156	528	0	335	153	1006	1689	40	0	2	0	0	4	4	2	16	16	40	METTL16
chr17	5142811	5145907	30494	42542	28866	40390	18	11412	10076	20	2275	923	4510	5277	32	0	0	0	0	8	16	6	25	16	16	SCIMP
chr17	5146543	5148572	290	162	478	906	6	110	162	2	237	100	711	1055	2	2	0	0	1	1	7	6	24	12	30	SCIMP
chr17	5234219	5236176	264	457	344	421	2	148	306	4	606	313	1019	868	351	0	0	1	4	2	2	2	7	2	4	RABEP1
chr17	6033944	6035789	124	170	374	686	0	92	34	0	40	6	179	217	0	14	10	14	6	106	0	0	17	12	15	WSCD1
chr17	8021469	8025680	846	1094	1106	2592	46	246	320	6	607	245	1383	1555	217	2	6	6	0	28	4	4	11	6	25	ALOXE3
chr17	8151033	8154976	166	210	412	1148	2	100	232	2	777	384	2394	3072	28	2	2	4	0	15	4	4	8	4	4	CTC1
chr17	8818599	8821050	78	130	476	400	0	8	201	2	148	33	1381	1794	35	8	2	6	0	27	145	81	176	118	391	PIK3R6
chr17	8825249	8826590	226	500	448	464	0	138	110	0	106	17	573	724	77	8	2	3	0	16	30	14	65	34	82	PIK3R5
chr17	9108676	9111313	16	74	414	478	0	40	266	0	8	8	142	130	0	0	0	2	0	8	6	6	12	2	18	NR_110828.1
chr17	9311918	9315446	1338	1912	1598	1764	4	546	404	6	750	132	765	686	1184	0	2	0	0	6	9	4	10	6	12	STX8
chr17	9322017	9323853	432	474	68	348	0	112	10	0	152	40	52	89	7	0	0	0	0	4	13	5	57	37	52	STX8
chr17	9347327	9349642	490	572	36	140	0	207	10	0	238	48	36	30	2	2	0	0	0	4	0	4	5	3	5	STX8
chr17	10607864	10609600	446	528	588	590	2	78	242	8	74	24	474	613	23	2	0	0	0	2	0	2	0	2	0	ADPRM
chr17	10646666	10649374	264	232	758	546	2	132	324	0	110	56	787	1315	106	22	12	20	0	243	12	2	7	10	31	TMEM220
chr17	13296730	13300142	1310	1072	1460	1472	4	350	748	4	1178	398	2622	3399	271	0	0	1	2	6	18	16	47	34	64	LINC02093
chr17	13955112	13957128	1152	1998	1348	1178	2	366	236	4	201	18	406	503	34	2	0	0	0	0	0	0	4	3	4	COX10-AS1
chr17	14026004	14030055	2780	3106	1804	3198	8	1268	454	10	776	229	2347	2765	179	0	0	2	4	12	2	0	10	2	12	COX10
chr17	15861936	15863334	356	376	422	692	2	302	84	0	589	228	463	776	5	6	8	6	6	79	24	22	50	27	98	ADORA2B
chr17	17181321	17182911	366	218	728	742	0	214	244	2	348	124	1128	1081	55	0	0	0	0	0	6	2	3	2	0	COPS3
chr17	17183955	17184955	2	338	426	384	0	21	0	18	384	305	870	1237	290	0	0	2	2	14	0	10	8	0	12	COPS3
chr17	17946103	17949529	350	528	390	1182	0	120	368	0	322	195	729	648	106	0	0	2	0	8	2	0	4	2	6	GID4
chr17	17964914	17966604	194	414	526	1216	4	96	92	6	204	60	570	530	33	0	0	0	0	8	0	0	3	0	3	GID4
chr17	18086004	18087253	54	38	398	430	0	84	76	0	260	126	230	447	64	2	2	2	2	12	11	0	6	4	17	ALKBH5
chr17	18852142	18856311	1236	1092	1302	1678	0	668	282	0	410	248	818	1044	22	0	0	0	0	8	15	4	20	12	27	SLC5A10
chr17	21732282	21734147	448	508	4	56	0	234	0	0	82	35	10	17	27	0	0	0	0	9	21	12	33	7	55	UBBP4
chr17	22020039	22021181	1012	1402	412	1100	626	882	358	58	3878	686	1144	2288	2350	40	26	10	8	256	12	12	9	12	58	MTRNR2L1
chr17	26130558	26132468	94	186	498	764	2	20	221	2	32	22	53	126	4	3	2	4	2	26	7	0	5	4	5	NOS2
chr17	26156364	26159076	244	320	614	1020	0	334	178	2	66	27	172	215	0	2	0	0	0	20	4	2	3	1	10	NOS2
chr17	26165199	26167884	146	272	846	858	4	56	176	0	58	6	155	190	0	0	0	0	0	6	0	0	2	2	10	NOS2
chr17	26277912	26280400	1304	1404	2280	3266	6	556	546	2	4593	2155	5251	6349	4603	12	6	6	8	115	41	20	71	30	117	LINC01992
chr17	26299285	26301368	400	580	470	586	0	116	178	4	397	116	546	814	55	0	0	2	0	3	14	14	7	14	29	LINC01992
chr17	26379880	26382178	178	350	636	770	4	178	207	8	363	109	670	872	0	0	0	3	0	0	2	0	4	8	6	NLK
chr17	26411307	26413069	442	940	141	106	0	52	11	0	122	30	89	92	25	2	0	2	0	0	2	6	14	0	25	NLK
chr17	27294519	27297585	1052	2110	1380	2430	4	396	692	8	1279	423	2467	3182	340	6	0	2	2	27	16	6	18	21	27	PHF12
chr17	27308838	27311889	322	358	770	930	2	204	180	2	1096	318	2540	2857	105	2	0	4	0	18	13	4	14	11	26	SEZ6
chr17	27342928	27344649	60	340	998	1152	0	58	167	2	251	101	1105	1536	18	0	2	0	0	9	0	0	6	0	7	SEZ6
chr17	27367178	27370601	56	50	580	698	2	96	98	0	574	173	2301	2572	425	2	0	4	1	35	18	8	25	23	40	PIPOX
chr17	27376916	27380521	663	848	1958	3634	4	664	817	2	772	221	2653	3745	57	10	9	7	10	66	20	8	37	23	83	PIPOX
chr17	27586385	27588019	982	1008	621	802	2	794	152	2	396	148	572	393	55	0	0	0	0	6	0	0	2	0	0	CRYBA1
chr17	27705727	27707866	404	300	762	1248	0	454	154	4	516	202	1402	1504	174	0	2	0	0	2	0	0	2	0	2	MIR4523
chr17	27784633	27785976	626	488	394	516	2	184	44	4	316	123	355	341	351	0	0	0	0	3	2	2	8	0	8	TAOK1
chr17	29394177	29395596	352	364	416	1024	2	88	72	2	535	273	1222	1413	38	0	2	0	2	10	0	2	14	13	17	LOC646030
chr17	30324161	30327061	604	924	2030	1964	4	786	1380	6	626	207	3503	3973	4	0	0	0	0	0	0	2	0	4	2	LRRC37B
chr17	30843682	30848169	420	626	1154	1486	2	494	224	2	2228	714	3201	3696	1284	4	8	2	4	30	7	0	34	10	19	CDK5R1
chr17	31097712	31100928	146	320	896	1336	2	6	546	2	508	295	3410	3302	206	0	0	2	0	15	14	8	18	12	44	MYO1D
chr17	34219975	34223498	502	954	940	1760	2	142	308	2	444	176	945	1606	312	4	0	2	2	29	21	10	35	31	65	CCL5
chr17	34766087	34770249	414	822	660	684	0	460	214	0	32	0	133	76	4	0	0	5	0	8	0	0	0	0	2	TBC1D3H
chr17	35424303	35426155	232	574	576	936	0	68	410	0	184	42	198	179	80	0	0	0	0	10	15	8	4	8	59	MIR2909
chr17	35640006	35642455	500	678	196	94	2	104	102	2	309	90	248	335	106	0	0	0	0	4	2	0	6	4	27	SNORA90
chr17	35900687	35902515	652	602	346	388	2	338	218	0	685	131	549	658	8	0	0	2	0	4	0	0	2	0	0	DUSP14
chr17	35922136	35925357	1232	1206	508	714	2	284	234	10	1316	441	2546	2998	307	0	0	2	0	12	0	2	7	1	4	SYNRG
chr17	35925448	35928581	1264	1562	602	1382	2	546	304	4	1379	639	2820	4113	53	0	0	2	2	6	12	1	5	2	6	SYNRG
chr17	35947282	35948727	460	568	246	336	0	32	44	0	121	56	398	414	7	0	0	0	0	2	2	0	0	0	0	SYNRG
chr17	36720307	36721614	190	392	394	438	0	2	18	0	149	87	166	174	69	2	2	6	0	18	4	0	0	0	4	SRCIN1
chr17	37955570	37957880	468	314	646	567	0	104	344	4	576	193	843	943	26	0	0	0	0	1	2	0	7	0	9	GRB7
chr17	38978625	38982127	410	416	120	100	2	161	70	2	111	43	54	57	47	0	0	0	0	4	0	0	0	0	3	KRT10
chr17	39204002	39206895	634	1006	700	862	4	200	336	4	299	78	442	648	175	2	0	0	2	10	10	4	5	13	18	KRTAP2-1
chr17	39235293	39237412	930	1728	930	732	2	244	194	8	79	37	151	126	0	0	0	0	0	6	15	5	35	15	37	KRTAP4-7
chr17	41918499	41921494	110812	120468	138678	138077	50	28248	23501	92	2694	1580	3933	3854	44	0	0	2	0	6	6	8	26	12	18	CD300LG
chr17	43065185	43067663	120	50	440	802	2	10	265	0	14	10	99	129	5	14	6	6	6	48	19	6	23	6	19	C1QL1
chr17	43983144	43984431	82	128	696	586	0	24	168	2	24	17	238	153	2	0	0	0	0	0	0	0	0	2	10	MAPT-IT1
chr17	45006286	45007645	20	108	380	60	0	22	453	2	102	74	692	789	9	2	0	2	0	2	2	2	2	8	4	GOSR2
chr17	45027998	45030057	238	218	412	1000	0	92	116	2	58	62	356	638	0	7	2	0	8	52	18	8	20	12	41	MIR5089
chr17	45251933	45253684	1202	1690	3118	4820	4	828	1100	4	465	349	2394	2723	186	2	0	0	4	0	0	0	4	0	6	CDC27
chr17	45253896	45257627	556	574	714	1000	4	188	142	0	706	285	3222	3581	185	0	0	0	0	9	4	0	2	6	3	CDC27
chr17	45306628	45307852	74	106	404	436	0	8	28	4	88	14	216	250	0	0	0	0	0	0	4	5	6	6	7	MYL4
chr17	46187242	46189152	504	476	372	216	0	200	102	4	333	98	553	637	29	0	0	0	0	4	0	0	0	2	2	SNX11
chr17	46228863	46232291	1034	1226	598	572	4	348	326	0	182	45	304	364	220	31	9	2	1	146	1	4	6	6	17	MIR1203
chr17	46337256	46339179	964	742	208	316	4	484	128	4	104	38	126	145	5	0	0	4	2	8	0	0	7	0	6	THRA1/BTR
chr17	46877144	46880674	246	434	788	1128	2	94	217	0	1141	410	2158	2650	26	11	4	18	0	58	8	6	14	8	49	TTLL6
chr17	49723712	49726831	356	108	776	518	0	47	288	0	65	16	120	123	9	2	6	6	4	21	10	2	11	10	17	LINC02073
chr17	50767249	50774410	1696	1812	1022	1686	6	716	210	12	411	112	879	1035	179	2	0	2	0	11	4	0	18	4	10	LINC02089
chr17	50818679	50820787	2078	2160	940	1278	0	986	202	4	251	44	828	885	18	0	0	2	2	2	4	0	2	0	8	LINC02089
chr17	50867472	50869119	384	500	128	60	0	118	90	0	198	94	381	592	49	0	0	0	0	0	6	2	10	6	8	LINC02089
chr17	50870089	50872942	902	1122	710	976	4	612	149	8	356	221	1257	1501	21	0	0	0	0	8	4	0	12	2	8	LINC02089
chr17	51269898	51271942	734	1076	566	512	4	242	94	4	56	38	106	76	25	4	2	4	0	18	2	0	6	0	6	LINC02876
chr17	52295435	52300000	2020	2206	1874	2810	8	758	770	6	86	62	614	758	16	0	0	0	0	19	0	0	8	2	0	KIF2B
chr17	52572071	52574842	284	366	656	606	0	88	284	6	60	20	84	169	11	2	2	2	0	9	4	0	6	2	6	TOM1L1
chr17	52757788	52760236	1360	1252	1390	1360	4	728	422	8	206	63	1050	1362	26	4	2	6	0	24	2	0	10	8	10	TOM1L1
chr17	52982780	52988825	2706	2394	2930	4380	14	1039	570	24	1154	423	5090	6308	340	2	2	0	2	14	4	2	18	14	18	TOM1L1
chr17	53243798	53245590	688	590	662	770	4	170	120	0	115	36	450	512	56	0	0	0	2	6	2	0	4	4	7	HLF
chr17	53818655	53821014	470	562	40	208	2	164	160	4	145	50	112	175	24	0	0	0	2	3	8	0	10	6	14	PCTP
chr17	54888339	54889671	260	360	500	509	0	39	0	1	55	15	17	5	2	0	0	2	0	5	2	1	3	9	4	C17orf67
chr17	55161197	55163040	384	396	101	518	0	62	76	2	371	158	395	697	186	2	0	0	0	11	4	0	16	4	4	AKAP1
chr17	55514710	55516894	494	914	2002	3020	4	192	532	0	1046	220	2386	2857	271	0	2	4	0	17	2	3	12	16	30	NR_110808.1
chr17	55594623	55596816	290	730	424	520	2	296	48	2	694	269	763	669	374	1	0	2	4	29	19	4	25	5	33	NR_110808.1
chr17	55887917	55889619	170	278	354	648	2	262	152	2	770	308	1973	1962	78	1	0	2	0	30	9	6	16	12	35	MRPS23
chr17	56083863	56086408	724	782	776	864	4	546	266	0	1142	575	2461	2588	428	0	0	8	0	29	14	9	7	8	31	SRSF1
chr17	56718730	56720073	56	262	484	576	0	34	254	2	126	48	475	666	39	0	0	3	0	4	0	0	10	2	4	TEX14
chr17	56724934	56726568	204	290	532	1042	0	8	102	2	90	78	979	1585	7	1	0	0	0	15	19	4	18	10	24	TEX14
chr17	57017318	57019339	674	1424	824	592	0	362	160	2	233	60	137	260	2	0	0	0	0	8	0	0	6	2	8	TRIM37
chr17	57183695	57185109	346	44	458	356	2	46	300	0	373	148	548	844	4	0	6	2	0	9	14	0	15	6	23	TRIM37
chr17	57874294	57875888	386	444	0	15	0	117	0	0	276	125	123	205	42	0	0	0	0	1	0	0	0	0	8	MIR21
chr17	58463755	58465525	520	876	286	170	2	196	42	6	309	137	140	168	106	2	0	2	0	4	0	0	2	2	6	USP32
chr17	58466842	58470520	362	166	1078	890	0	606	322	326	3891	1436	2972	2843	998	4	4	4	2	35	26	16	38	20	48	USP32
chr17	58470627	58473732	628	540	1266	1059	6	158	264	4	680	209	1383	1120	115	0	0	0	1	8	4	0	7	4	12	USP32
chr17	58866027	58869110	620	1082	516	732	4	430	112	6	278	67	278	315	28	0	2	0	0	0	5	0	12	6	12	BCAS3
chr17	59273269	59275067	212	364	390	492	2	60	104	0	382	218	633	808	568	4	2	3	0	9	21	10	27	16	100	NR_136397.1
chr17	59399911	59404179	702	700	614	1106	4	186	268	0	3119	1195	2507	3308	2687	6	12	10	8	88	42	10	45	35	85	NR_136397.1
chr17	59895152	59896642	760	518	250	100	4	108	20	2	76	207	155	277	9	0	2	0	0	0	2	0	0	4	14	BRIP1
chr17	60579096	60580653	322	145	506	506	0	22	312	2	93	62	496	462	77	0	0	0	0	4	5	2	11	0	26	TLK2
chr17	60972085	60973907	116	208	494	366	2	4	72	0	49	20	56	102	23	10	14	11	4	88	10	6	13	12	36	MIR633
chr17	61229428	61232491	420	662	142	104	0	260	54	0	492	159	83	97	327	2	0	0	0	8	6	0	10	8	15	TANC2
chr17	61248713	61252442	1064	1104	534	412	0	606	168	6	1129	302	556	666	730	2	2	0	0	6	11	4	18	10	37	TANC2
chr17	61381382	61383840	928	1080	426	592	4	518	176	2	1235	440	654	844	34	2	2	0	2	18	189	82	325	178	445	CYB561
chr17	62466134	62467469	390	570	24	14	2	84	0	0	107	9	4	15	82	0	0	0	0	2	3	0	18	1	14	MILR1
chr17	62496154	62497586	354	530	502	884	4	62	243	0	173	63	707	757	23	0	0	1	0	2	4	0	0	6	8	MIR3064
chr17	62497749	62500936	274	283	419	542	0	18	0	2	522	199	1468	1504	105	0	0	2	0	8	0	2	2	0	9	MIR5047
chr17	62627299	62629268	1368	2020	317	794	2	1002	196	0	912	351	889	847	267	6	0	0	0	8	0	0	4	2	7	SMURF2
chr17	62712446	62713899	16	10	520	582	0	36	406	0	38	10	39	119	0	2	2	0	2	2	9	7	24	14	53	SMURF2
chr17	62968814	62972813	1670	2028	1916	3204	2	654	812	6	3028	1340	4368	5563	1102	8	2	6	2	36	21	14	36	18	40	AMZ2P1
chr17	64291691	64293571	148	128	403	579	0	160	100	0	114	6	236	250	126	0	0	2	0	4	4	6	2	4	12	PRKCA
chr17	64309703	64311924	490	632	122	166	2	102	6	0	74	34	64	34	23	0	0	0	0	4	4	2	4	2	23	PRKCA
chr17	64402362	64405258	868	1098	698	626	6	200	54	4	145	18	185	232	24	0	2	0	0	2	0	0	20	4	19	PRKCA-AS1
chr17	64535485	64539175	406	426	840	1058	6	594	324	4	2362	815	3103	3693	28	14	10	18	4	126	32	18	80	49	132	PRKCA-AS1
chr17	64566353	64569255	598	418	342	488	0	202	72	6	162	48	461	503	8	2	0	2	0	4	9	10	18	7	18	PRKCA-AS1
chr17	64571482	64573882	714	1316	392	692	0	430	154	2	176	30	231	270	23	4	0	0	0	6	13	4	19	13	22	PRKCA-AS1
chr17	64940447	64942429	844	1462	2326	2922	6	819	302	4	89	46	737	684	32	84	42	58	46	807	35	17	49	14	164	CACNG4
chr17	64943047	64944965	382	308	646	1072	2	200	84	4	79	28	386	307	0	42	23	31	13	462	26	15	38	19	91	CACNG4
chr17	65109411	65111453	480	502	80	40	4	328	36	0	110	56	96	85	106	2	0	0	0	0	4	0	2	0	7	CACNG1
chr17	65334755	65336571	512	140	962	378	4	200	224	0	274	85	1078	1096	93	0	0	0	2	0	2	2	12	4	8	PSMD12
chr17	66183023	66185115	770	922	46	72	0	236	22	0	97	14	58	28	54	0	0	0	2	2	0	0	6	4	14	ARHGAP27P2
chr17	66572756	66575044	187	293	398	446	2	46	106	0	195	75	688	907	142	0	2	0	2	8	8	8	14	16	29	FAM20A
chr17	66597988	66600159	952	1056	332	764	2	338	104	10	1790	633	2668	3094	817	0	0	2	2	6	16	16	32	18	68	FAM20A
chr17	66923951	66926316	564	828	222	290	2	252	62	0	48	28	56	116	9	0	1	0	0	0	0	0	2	4	0	ABCA8
chr17	67126646	67128350	990	1068	262	308	6	396	18	10	97	41	54	83	54	2	0	0	0	10	3	0	2	5	12	ABCA6
chr17	67131384	67134700	742	1080	602	932	8	426	288	6	102	46	213	259	9	0	0	0	0	19	17	4	58	24	98	ABCA6
chr17	67170276	67172505	806	694	324	466	4	352	90	2	343	86	117	201	54	0	0	0	0	0	14	2	12	4	12	ABCA6
chr17	67535026	67536832	155	334	414	584	2	112	252	4	202	95	422	461	25	0	4	0	2	5	8	0	17	6	44	LINC01483
chr17	67552228	67553934	604	474	302	702	4	86	138	0	68	16	219	285	23	0	0	0	0	0	2	9	4	14	12	LINC01483
chr17	67707918	67710239	568	436	428	544	4	186	158	2	195	112	106	170	142	2	0	0	0	4	10	3	22	14	19	LINC01483
chr17	68167409	68168839	880	778	154	490	0	494	88	0	64	10	41	28	29	0	0	0	0	2	0	0	0	0	1	KCNJ2
chr17	68314601	68317804	1140	748	484	940	6	406	186	2	166	72	162	187	43	0	2	0	0	4	8	6	35	8	45	KCNJ2
chr17	68327294	68329048	514	395	160	112	0	181	12	0	36	21	29	16	2	2	0	0	0	10	17	16	61	36	123	KCNJ2
chr17	69765960	69768520	436	476	4	86	0	188	272	4	58	2	16	90	0	0	4	0	0	6	4	0	4	5	13	ROCR
[truncated: 3,998 more rows]
