# Supplementary material for: Divergent transcriptional and transforming properties of PAX3-FOXO1 and PAX7-FOXO1 paralogs
Source: PLoS Genet. 2022 May 23;18(5):e1009782. doi: 10.1371/journal.pgen.1009782 (PMC9166405; doi:10.1371/journal.pgen.1009782)
Supplement: S2 Table — Sheet 1: PWM for 21 DNA binding motifs previously identified for PAX3, PAX7 and PAX3-FOXO1 as well as bHLH and FOXO1. Sheet 2: Distribution of all 21 PWM across cluster 1, 2 and 3 defined in Fig 1B. The adjusted p-value was calculated by AME of the MEME-suite and correspond to “The optimal enrichment p-value of the motif according to the statistical test, adjusted for multiple tests using a Bonferroni correction. If the best p-value is p before adjustment, and the number of multiple tests is n, then the adjusted p-value is 1 - (1-p)n”. (XLSX) [file pgen.1009782.s010.xlsx]

## Sheet: Motifs
Motif 1	sraTkAGTCACgGTgw	Type: PrD - Origin: de novo motifs search ChIPseq 7250 Gryder et al 2017 - Accession number: GSE83728
		A	0.177083333333333	0.302083333333333	0.375	0.104166666666667	0.0416666666666667	0.864583333333333	0.0625	0.0208333333333333	0.0208333333333333	0.979166666666667	0.0208333333333333	0.166666666666667	0.0520833333333333	0.0833333333333333	0.197916666666667	0.364583333333333
		C	0.291666666666667	0.21875	0.239583333333333	0.03125	0.104166666666667	0.0416666666666667	0.0416666666666667	0.0416666666666667	0.927083333333333	0.0104166666666667	0.791666666666667	0.0833333333333333	0.0729166666666667	0.145833333333333	0.21875	0.104166666666667
		G	0.333333333333333	0.291666666666667	0.1875	0.03125	0.604166666666667	0.0104166666666667	0.822916666666667	0.0104166666666667	0.0416666666666667	0.0104166666666667	0.0625	0.614583333333333	0.8125	0.0729166666666667	0.364583333333333	0.239583333333333
		T	0.197916666666667	0.1875	0.197916666666667	0.833333333333333	0.25	0.0833333333333333	0.0729166666666667	0.927083333333333	0.0104166666666667	0	0.125	0.135416666666667	0.0625	0.697916666666667	0.21875	0.291666666666667
Motif 2	aTAATyrATTAtct	Type: HD - Origin: JASPAR database PAX3 MA0780.1
		A	0.188540	0.980380	0.993870	0.001115	0.001496	0.335500	0.986344	0.000000	0.007124	0.841988
		C	0.022977	0.003949	0.003002	0.012512	0.656815	0.006000	0.002731	0.001756	0.011914	0.024693
		G	0.037254	0.011846	0.001501	0.002106	0.007732	0.657625	0.007076	0.001756	0.005158	0.020877
		T	0.751229	0.003825	0.001626	0.984267	0.333957	0.000875	0.003849	0.996488	0.975804	0.112442
Motif 3	mmasCGTGACTAATtgmw	Type: PrD-HD - Origin: de novo motifs search ChIPseq ARMS Cao et al 2010 et Gryder et al 2017
		A	0.31404958677686	0.421487603305785	0.553719008264463	0.00826446280991736	0.0165289256198347	0.247933884297521	0.0413223140495868	0.0826446280991736	0.867768595041322	0.0413223140495868	0.115702479338843	0.834710743801653	0.966942148760331	0.0826446280991736	0.0743801652892562	0.206611570247934	0.355371900826446	0.297520661157025
		C	0.289256198347107	0.305785123966942	0.0909090909090909	0.43801652892562	0.801652892561983	0.0247933884297521	0	0.00826446280991736	0.00826446280991736	0.942148760330578	0.0826446280991736	0.0247933884297521	0.0165289256198347	0.0247933884297521	0.165289256198347	0.181818181818182	0.256198347107438	0.15702479338843
		G	0.190082644628099	0.181818181818182	0.148760330578512	0.512396694214876	0.0330578512396694	0.710743801652893	0.0330578512396694	0.892561983471074	0.0578512396694215	0	0.0743801652892562	0.0991735537190083	0	0.0578512396694215	0.132231404958678	0.413223140495868	0.247933884297521	0.132231404958678
		T	0.206611570247934	0.0909090909090909	0.206611570247934	0.0413223140495868	0.148760330578512	0.0165289256198347	0.925619834710744	0.0165289256198347	0.0661157024793388	0.0165289256198347	0.727272727272727	0.0413223140495868	0.0165289256198347	0.834710743801653	0.628099173553719	0.198347107438017	0.140495867768595	0.413223140495868
Motif 4	CAGCTG	Type: Ebox - Origin: de novo motifs search ChIPseq 7250 Gryder et al 2017 - Accession number: GSE83728
		A	0.271099744245524	0.286445012787724	0.460358056265985	0.245524296675192	0.0051150895140665	0.951406649616368	0.010230179028133	0.0051150895140665	0.020460358056266	0.00767263427109974	0.104859335038363	0.163682864450128	0.179028132992327	0.253196930946292
		C	0.191815856777494	0.289002557544757	0.18925831202046	0.153452685421995	0.979539641943734	0.0127877237851662	0.0127877237851662	0.971867007672634	0.0153452685421995	0.00767263427109974	0.493606138107417	0.18925831202046	0.248081841432225	0.286445012787724
		G	0.283887468030691	0.245524296675192	0.186700767263427	0.49616368286445	0.00767263427109974	0.0153452685421995	0.971867007672634	0.0127877237851662	0.0153452685421995	0.979539641943734	0.153452685421995	0.18925831202046	0.289002557544757	0.191815856777494
		T	0.253196930946292	0.179028132992327	0.163682864450128	0.104859335038363	0.00767263427109974	0.020460358056266	0.0051150895140665	0.010230179028133	0.948849104859335	0.0051150895140665	0.248081841432225	0.457800511508951	0.283887468030691	0.268542199488491
Motif 5	TAATyrATTA	Type: HD - Origin: JASPAR database PAX7 MA0680.1
		A	0.149132	0.989328	0.999192	0.001605	0.002672	0.303882	0.994635	0.003226	0.005581	0.909715
		C	0.014935	0.004803	0.000808	0.005618	0.784073	0.007229	0.000000	0.000000	0.006644	0.017664
		G	0.021524	0.004269	0.000000	0.000803	0.006414	0.688889	0.002682	0.000000	0.002392	0.011531
		T	0.814408	0.001601	0.000000	0.991974	0.206841	0.000000	0.002682	0.996774	0.985384	0.061089
Motif 6	CCGTCACGCTAATTAA	Type: PrD-HD - Origin: JASPAR database PAX3(var.2) MA1546.1
		A	0.150929	0.069008	0.000679	0.112422	0.005491	0.983175	0.008333	0.106906	0.002217	0.146577	0.380669	0.694574	0.034223	0.051330	0.775534	0.289963
		C	0.382900	0.542206	0.001358	0.049068	0.820012	0.001463	0.861538	0.000664	0.617886	0.308036	0.169517	0.078553	0.029432	0.085343	0.038084	0.242379
		G	0.160595	0.285890	0.912424	0.003727	0.014033	0.013899	0.001282	0.892430	0.375462	0.094494	0.102602	0.182429	0.016427	0.032158	0.062320	0.269888
		T	0.305576	0.102896	0.085540	0.834783	0.160464	0.001463	0.128846	0.000000	0.004435	0.450893	0.347212	0.044444	0.919918	0.831169	0.124062	0.197770
Motif 7	NCGTGACN	Type: PrD - Origin: JASPAR database PAX2 MA067.1
		A	0.322581	0.225806	0.096774	0.000000	0.838710	0.064516	0.064516	0.032258
		C	0.225806	0.032258	0.064516	0.903226	0.032258	0.548387	0.000000	0.354839
		G	0.161290	0.677419	0.000000	0.032258	0.096774	0.032258	0.612903	0.354839
		T	0.290323	0.064516	0.838710	0.064516	0.032258	0.354839	0.322581	0.258065
Motif 8	GCGTGACC	Type: PrD - Origin: JASPAR database PAX5 MA0014.3
		A	0.382436	0.442635	0.012748	0.012748	0.078612	0.066572	0.011331	0.880312	0.022663	0.048867	0.266997	0.186261
		C	0.126771	0.104816	0.106941	0.903683	0.024788	0.062323	0.026204	0.027620	0.924221	0.765581	0.286827	0.285411
		G	0.409348	0.250708	0.871813	0.024079	0.880312	0.021246	0.959632	0.049575	0.040368	0.083569	0.220963	0.254249
		T	0.081445	0.201841	0.008499	0.059490	0.016289	0.849858	0.002833	0.042493	0.012748	0.101983	0.225212	0.274079
Motif 9	GAACAGCTGTTC	Type: Ebox - Origin: JASPAR database MYF5 MA1641.1
		A	0.240678	0.312846	0.668153	0.008475	0.978145	0.008921	0.019893	0.011508	0.003747	0.051561	0.140232	0.227832
		C	0.240856	0.266369	0.122034	0.973327	0.004193	0.020517	0.950669	0.006066	0.014362	0.158341	0.280642	0.290633
		G	0.290633	0.280553	0.158252	0.014362	0.006155	0.950758	0.020517	0.004193	0.973417	0.122034	0.266280	0.240946
		T	0.227832	0.140232	0.051561	0.003836	0.011508	0.019804	0.008921	0.978234	0.008475	0.668064	0.312846	0.240589
Motif 10	ATTAGTCACGGT	Type: PrD - Origin: de novo motifs search ChIPseq 7250 Gryder et al 2017 - Accession number: GSE83728
		A	0.36231884057971	0.304347826086957	0.101449275362319	0.217391304347826	0.72463768115942	0.0434782608695652	0.0289855072463768	0.826086956521739	0.0289855072463768	0.0579710144927536	0	0.927536231884058	0.0289855072463768	0.115942028985507	0.0289855072463768	0.144927536231884	0.188405797101449	0.289855072463768
		C	0.188405797101449	0.27536231884058	0.246376811594203	0.202898550724638	0.0434782608695652	0.0289855072463768	0.0869565217391304	0.0289855072463768	0	0.0289855072463768	0.956521739130435	0.0434782608695652	0.623188405797101	0	0.130434782608696	0.159420289855072	0.231884057971014	0.202898550724638
		G	0.217391304347826	0.173913043478261	0.333333333333333	0.463768115942029	0.0869565217391304	0.0289855072463768	0.101449275362319	0.0434782608695652	0.942028985507246	0.0289855072463768	0	0.0144927536231884	0.0869565217391304	0.840579710144927	0.782608695652174	0.0869565217391304	0.289855072463768	0.260869565217391
		T	0.231884057971014	0.246376811594203	0.318840579710145	0.115942028985507	0.144927536231884	0.898550724637681	0.782608695652174	0.101449275362319	0.0289855072463768	0.884057971014493	0.0434782608695652	0.0144927536231884	0.260869565217391	0.0434782608695652	0.0579710144927536	0.608695652173913	0.289855072463768	0.246376811594203
Motif 11	kmmASCGTGACTAATtgvw	Type: PrD-HD - Origin: de novo motifs search ChIPseq ARMS Cao et al 2010 et Gryder et al 2017
		A	0.229357798165138	0.275229357798165	0.321100917431193	0.688073394495413	0.00917431192660551	0.018348623853211	0.229357798165138	0.0458715596330275	0.0917431192660551	0.862385321100917	0.0458715596330275	0.119266055045872	0.871559633027523	0.944954128440367	0.0642201834862385	0.100917431192661	0.211009174311927	0.302752293577982	0.302752293577982
		C	0.18348623853211	0.293577981651376	0.412844036697248	0.0825688073394495	0.697247706422018	0.752293577981651	0.00917431192660551	0.00917431192660551	0.00917431192660551	0.00917431192660551	0.926605504587156	0.0917431192660551	0	0.018348623853211	0.055045871559633	0.165137614678899	0.18348623853211	0.293577981651376	0.201834862385321
		G	0.311926605504587	0.201834862385321	0.192660550458716	0.0825688073394495	0.26605504587156	0.0642201834862385	0.743119266055046	0.0275229357798165	0.880733944954128	0.036697247706422	0	0.055045871559633	0.0825688073394495	0.00917431192660551	0.055045871559633	0.119266055045872	0.385321100917431	0.275229357798165	0.128440366972477
		T	0.275229357798165	0.229357798165138	0.073394495412844	0.146788990825688	0.0275229357798165	0.165137614678899	0.018348623853211	0.917431192660551	0.018348623853211	0.0917431192660551	0.0275229357798165	0.73394495412844	0.0458715596330275	0.0275229357798165	0.825688073394495	0.614678899082569	0.220183486238532	0.128440366972477	0.36697247706422
Motif 12	dbaaCAGCTGttsh	Type: Ebox - Origin: de novo motifs search ChIPseq ARMS Cao et al 2010 et Gryder et al 2017
		A	0.273015873015873	0.244444444444444	0.396825396825397	0.60952380952381	0.00634920634920635	0.955555555555556	0.0253968253968254	0.0253968253968254	0.00952380952380952	0.00634920634920635	0.0984126984126984	0.152380952380952	0.247619047619048	0.257142857142857
		C	0.184126984126984	0.250793650793651	0.231746031746032	0.133333333333333	0.977777777777778	0.0253968253968254	0.0158730158730159	0.933333333333333	0.00952380952380952	0.00952380952380952	0.158730158730159	0.222222222222222	0.257142857142857	0.285714285714286
		G	0.285714285714286	0.253968253968254	0.222222222222222	0.158730158730159	0.00952380952380952	0.00952380952380952	0.93015873015873	0.0158730158730159	0.0253968253968254	0.977777777777778	0.13015873015873	0.231746031746032	0.250793650793651	0.184126984126984
		T	0.257142857142857	0.250793650793651	0.149206349206349	0.0984126984126984	0.00634920634920635	0.00952380952380952	0.0285714285714286	0.0253968253968254	0.955555555555556	0.00634920634920635	0.612698412698413	0.393650793650794	0.244444444444444	0.273015873015873
Motif 13	hmaSCrTGACTAATtgvw	Type: PrD-HD - Origin: de novo motifs search ChIPseq ARMS Cao et al 2010 et Gryder et al 2017
		A	0.305555555555556	0.425925925925926	0.601851851851852	0	0.00925925925925926	0.574074074074074	0.0277777777777778	0.12962962962963	0.861111111111111	0.037037037037037	0.12037037037037	0.87037037037037	0.972222222222222	0.0648148148148148	0.0833333333333333	0.231481481481481	0.324074074074074	0.287037037037037
		C	0.25	0.287037037037037	0.0925925925925926	0.703703703703704	0.907407407407407	0.0185185185185185	0.00925925925925926	0.00925925925925926	0.0185185185185185	0.935185185185185	0.0833333333333333	0.0462962962962963	0.00925925925925926	0.037037037037037	0.166666666666667	0.12037037037037	0.259259259259259	0.148148148148148
		G	0.166666666666667	0.175925925925926	0.138888888888889	0.259259259259259	0.00925925925925926	0.388888888888889	0.0555555555555556	0.842592592592593	0.0462962962962963	0	0.037037037037037	0.0648148148148148	0	0.037037037037037	0.111111111111111	0.425925925925926	0.259259259259259	0.138888888888889
		T	0.277777777777778	0.111111111111111	0.166666666666667	0.037037037037037	0.0740740740740741	0.0185185185185185	0.907407407407407	0.0185185185185185	0.0740740740740741	0.0277777777777778	0.759259259259259	0.0185185185185185	0.0185185185185185	0.861111111111111	0.638888888888889	0.222222222222222	0.157407407407407	0.425925925925926
Motif 14	wscrTramTAATCAATTAgtsawd	Type: HD - Origin: de novo motifs search ChIPseq PAX3 Soleimani et al 2012
		A	0.282051282051282	0.179487179487179	0.205128205128205	0.384615384615385	0.128205128205128	0.256410256410256	0.487179487179487	0.256410256410256	0.102564102564103	1	0.923076923076923	0	0	0.871794871794872	0.897435897435897	0.0256410256410256	0	0.871794871794872	0.128205128205128	0.230769230769231	0.205128205128205	0.538461538461538	0.256410256410256	0.282051282051282
		C	0.230769230769231	0.307692307692308	0.487179487179487	0.0512820512820513	0.102564102564103	0.179487179487179	0.179487179487179	0.615384615384615	0.0769230769230769	0	0.0256410256410256	0	0.871794871794872	0.0256410256410256	0	0	0.0256410256410256	0.0512820512820513	0.230769230769231	0.153846153846154	0.358974358974359	0.230769230769231	0.179487179487179	0.179487179487179
		G	0.230769230769231	0.282051282051282	0.128205128205128	0.384615384615385	0.0769230769230769	0.435897435897436	0.230769230769231	0.0512820512820513	0.0512820512820513	0	0	0.0512820512820513	0	0.0769230769230769	0.102564102564103	0	0.0256410256410256	0	0.41025641025641	0.205128205128205	0.358974358974359	0.0512820512820513	0.179487179487179	0.256410256410256
		T	0.256410256410256	0.230769230769231	0.179487179487179	0.179487179487179	0.692307692307692	0.128205128205128	0.102564102564103	0.0769230769230769	0.769230769230769	0	0.0512820512820513	0.948717948717949	0.128205128205128	0.0256410256410256	0	0.974358974358974	0.948717948717949	0.0769230769230769	0.230769230769231	0.41025641025641	0.0769230769230769	0.179487179487179	0.384615384615385	0.282051282051282
Motif 15	yraTTTCACGGTkky	Type: PrD - Origin: de novo motifs search ChIPseq PAX3 Soleimani et al 2012
		A	0.2	0.333333333333333	0.68	0.106666666666667	0.0266666666666667	0.0666666666666667	0.0133333333333333	0.96	0	0.106666666666667	0.0266666666666667	0.0533333333333333	0.2	0.2	0.226666666666667
		C	0.346666666666667	0.146666666666667	0.08	0.0133333333333333	0	0.0533333333333333	0.92	0.0133333333333333	0.826666666666667	0.0133333333333333	0.16	0.08	0.213333333333333	0.2	0.293333333333333
		G	0.186666666666667	0.293333333333333	0.0533333333333333	0.0666666666666667	0.186666666666667	0.0133333333333333	0.0133333333333333	0	0.0533333333333333	0.853333333333333	0.693333333333333	0.0266666666666667	0.253333333333333	0.306666666666667	0.16
		T	0.266666666666667	0.226666666666667	0.186666666666667	0.813333333333333	0.786666666666667	0.866666666666667	0.0533333333333333	0.0266666666666667	0.12	0.0266666666666667	0.12	0.84	0.333333333333333	0.293333333333333	0.32
Motif 16	dycACCGTGAChawt	Type: PrD - Origin: de novo motifs search ChIPseq PAX3 Soleimani et al 2012
		A	0.323529411764706	0.176470588235294	0.176470588235294	0.897058823529412	0	0.0588235294117647	0.161764705882353	0.0294117647058824	0.0882352941176471	0.926470588235294	0.0294117647058824	0.279411764705882	0.602941176470588	0.455882352941176	0.191176470588235
		C	0.147058823529412	0.352941176470588	0.514705882352941	0.0441176470588235	0.867647058823529	0.808823529411765	0.0882352941176471	0	0.0147058823529412	0.0147058823529412	0.941176470588235	0.441176470588235	0.147058823529412	0.147058823529412	0.205882352941176
		G	0.264705882352941	0.205882352941176	0.205882352941176	0.0294117647058824	0.0882352941176471	0.0294117647058824	0.735294117647059	0.0147058823529412	0.882352941176471	0.0441176470588235	0	0.0147058823529412	0.176470588235294	0.0735294117647059	0.235294117647059
		T	0.264705882352941	0.264705882352941	0.102941176470588	0.0294117647058824	0.0441176470588235	0.102941176470588	0.0147058823529412	0.955882352941177	0.0147058823529412	0.0147058823529412	0.0294117647058824	0.264705882352941	0.0735294117647059	0.323529411764706	0.367647058823529
Motif 17	whcaATTTCACGst	Type: PrD - Origin: de novo motifs search ChIPseq PAX3 Soleimani et al 2012
		A	0.329411764705882	0.270588235294118	0.152941176470588	0.6	0.835294117647059	0.0235294117647059	0.0352941176470588	0.0823529411764706	0.0117647058823529	0.917647058823529	0.0117647058823529	0.117647058823529	0.176470588235294	0.152941176470588
		C	0.223529411764706	0.270588235294118	0.458823529411765	0.129411764705882	0.0235294117647059	0.0117647058823529	0	0.0470588235294118	0.929411764705882	0.0235294117647059	0.823529411764706	0.0588235294117647	0.294117647058824	0.2
		G	0.152941176470588	0.176470588235294	0.164705882352941	0.141176470588235	0.0235294117647059	0	0.0823529411764706	0.0117647058823529	0.0117647058823529	0	0.0352941176470588	0.752941176470588	0.352941176470588	0.105882352941176
		T	0.294117647058824	0.282352941176471	0.223529411764706	0.129411764705882	0.117647058823529	0.964705882352941	0.882352941176471	0.858823529411765	0.0470588235294118	0.0588235294117647	0.129411764705882	0.0705882352941176	0.176470588235294	0.541176470588235
Motif 18	wwwagaTAATyrATTAtctwww	Type: HD - Origin: de novo motifs search ChIPseq PAX7 Soleimani et al 2012
		A	0.295406360424028	0.307420494699647	0.440989399293286	0.566077738515901	0.173851590106007	0.578798586572438	0.0643109540636042	0.978091872791519	0.990812720848056	0.00424028268551237	0.00706713780918728	0.361837455830389	0.990106007067138	0.00282685512367491	0.0113074204946996	0.917314487632509	0.197173144876325	0.178798586572438	0.210600706713781	0.25583038869258	0.295406360424028	0.30530035335689
		C	0.212014134275618	0.216254416961131	0.148409893992933	0.080565371024735	0.13356890459364	0.102473498233216	0.00706713780918728	0.00424028268551237	0.00282685512367491	0.00424028268551237	0.619081272084806	0.0127208480565371	0.00141342756183746	0.00353356890459364	0.00636042402826855	0.0113074204946996	0.120848056537102	0.512367491166078	0.142756183745583	0.154770318021201	0.181625441696113	0.187279151943463
		G	0.187279151943463	0.181625441696113	0.154063604240283	0.142756183745583	0.513780918727915	0.121554770318021	0.0113074204946996	0.00636042402826855	0.00353356890459364	0.00141342756183746	0.0134275618374558	0.618374558303887	0.00424028268551237	0.00282685512367491	0.00424028268551237	0.00706713780918728	0.103180212014134	0.13356890459364	0.0812720848056537	0.148409893992933	0.216961130742049	0.212014134275618
		T	0.30530035335689	0.29469964664311	0.256537102473498	0.210600706713781	0.178798586572438	0.197173144876325	0.917314487632509	0.0113074204946996	0.00282685512367491	0.990106007067138	0.360424028268551	0.00706713780918728	0.00424028268551237	0.990812720848056	0.978091872791519	0.0643109540636042	0.578798586572438	0.175265017667845	0.565371024734982	0.440989399293286	0.306007067137809	0.295406360424028
Motif 19	wwwarwTAATCAATTAwtwawwww	Type: HD - Origin: de novo motifs search ChIPseq PAX7 Soleimani et al 2012
		A	0.331104356636272	0.314083080040527	0.291185410334347	0.454711246200608	0.280243161094225	0.371833839918946	0.0994934143870314	0.969402228976697	0.980547112462006	0.00506585612968592	0.00810536980749747	0.836271529888551	0.977507598784195	0.00506585612968592	0.0099290780141844	0.920567375886525	0.347315096251266	0.210739614994934	0.257548125633232	0.408510638297872	0.400405268490375	0.286322188449848	0.298277608915907	0.341033434650456
		C	0.200405268490375	0.191894630192503	0.182978723404255	0.156636271529889	0.188652482269504	0.16757852077001	0.0218844984802432	0.00445795339412361	0.0060790273556231	0.0137791286727457	0.859777102330294	0.0154002026342452	0.00466058763931104	0.00790273556231003	0.0228976697061803	0.00628166160081054	0.138804457953394	0.247619047619048	0.193110435663627	0.202634245187437	0.168186423505572	0.18500506585613	0.190070921985816	0.184397163120567
		G	0.18419452887538	0.175886524822695	0.164944275582573	0.159473150962513	0.324417426545086	0.125430597771023	0.027355623100304	0.0129685916919959	0.00810536980749747	0.00770010131712259	0.0099290780141844	0.143262411347518	0.0123606889564336	0.00628166160081054	0.00668693009118541	0.0101317122593718	0.236676798378926	0.17467071935157	0.190881458966565	0.156636271529889	0.16838905775076	0.178723404255319	0.176494427558257	0.171225937183384
		T	0.284295845997974	0.318135764944276	0.360891590678825	0.229179331306991	0.206686930091185	0.33515704154002	0.851266464032421	0.0131712259371834	0.00526849037487335	0.973454913880446	0.122188449848024	0.00506585612968592	0.00547112462006079	0.980749746707194	0.96048632218845	0.0630192502532928	0.277203647416413	0.366970618034448	0.358459979736576	0.232218844984802	0.263019250253293	0.349949341438703	0.33515704154002	0.303343465045593
Motif 20	TGTTTAC	Type: FOXO1 - Origin: Jaspar database MA0480.1 MA0480.1.Foxo1
		A	0.187952	0.051004	0.034940	0.000000	0.000000	0.000000	0.000000	0.000000	0.751406	0.000000	0.430522
		C	0.111245	0.513655	0.564659	0.000000	0.000000	0.000000	0.000000	0.000000	0.063052	0.806024	0.230120
		G	0.191968	0.302008	0.083936	0.000000	1.000000	0.000000	0.000000	0.115261	0.000000	0.000000	0.028514
		T	0.508835	0.133333	0.316466	1.000000	0.000000	1.000000	1.000000	0.884739	0.185542	0.193976	0.310843
Motif 21	GTAAACA	Type: FOXO1 - Origin: Jaspar database MA0480.2 MA0480.2.Foxo1
		A	0.304831	0.301998	0.099957	0.066945	0.879003	0.897067	0.918957	0.020757	0.944460	0.256517	0.287688
		C	0.225985	0.118801	0.034075	0.039317	0.066166	0.060145	0.027416	0.900397	0.019623	0.260768	0.242774
		G	0.252834	0.238949	0.826721	0.072613	0.033862	0.027203	0.035988	0.025220	0.010839	0.286979	0.247521
		T	0.216350	0.340252	0.039246	0.821125	0.020969	0.015585	0.017640	0.053627	0.025078	0.195735	0.222018

## Sheet: Distribution
			adjusted p-value
Motif		Type	Cluster 1	Cluster 2	Cluster 3
Motif 1	sraTkAGTCACgGTgw	PrD	4.3e-74	4.8e-42	3.64e-36
Motif 2	aTAATyrATTAtct	HD	5.13e-23	0.285	4.78e-62
Motif 3	mmasCGTGACTAATtgmw	PrD-HD	9.44e-37	1.27e-13	1.5e-33
Motif 4	CAGCTG	Ebox	9.83e-19	0.0476	7.37e-23
Motif 5	TAATyrATTA	HD	1.52e-20		6.48e-48
Motif 6	CCGTCACGCTAATTAA	PrD-HD	2.85e-12	3.7e-09	9.9e-14
Motif 7	NCGTGACN	PrD	2.27e-29	8.06e-24	3.81e-17
Motif 8	GCGTGACC	PrD	2.73e-48	5.99e-29	9.22e-24
Motif 9	GAACAGCTGTTC	Ebox	3.04e-23	0.409	1.28e-21
Motif 10	ATTAGTCACGGT	PrD	1.32e-24	4.19e-14	5.54e-26
Motif 11	kmmASCGTGACTAATtgvw	PrD-HD	1.46e-29	7.16e-13	2.8e-30
Motif 12	dbaaCAGCTGttsh	Ebox	7.12e-22		5.64e-19
Motif 13	hmaSCrTGACTAATtgvw	PrD-HD	2.75e-32	1.14e-10	3.02e-28
Motif 14	wscrTramTAATCAATTAgtsawd	HD	4.17e-06		6.77e-25
Motif 15	yraTTTCACGGTkky	PrD	1.96e-57	4.61e-28	1.54e-30
Motif 16	dycACCGTGAChawt	PrD	1.86e-73	1.16e-32	2.2e-37
Motif 17	whcaATTTCACGst	PrD	5.15e-47	8.19e-26	3.3e-26
Motif 18	wwwagaTAATyrATTAtctwww	HD	6.96e-23		2.82e-36
Motif 19	wwwarwTAATCAATTAwtwawwww	HD	1.27e-23		5.53e-48
Motif 20	TGTTTAC	FOXO1	3.62e-05	0.00711	3.98e-07
Motif 21	GTAAACA	FOXO1	1.24e-06
