# Supplementary material for: Divergent transcriptional and transforming properties of PAX3-FOXO1 and PAX7-FOXO1 paralogs
Source: PLoS Genet. 2022 May 23;18(5):e1009782. doi: 10.1371/journal.pgen.1009782 (PMC9166405; doi:10.1371/journal.pgen.1009782)
Supplement: S3 Table — Sheet 1: Stable HFF lines. Genes RPKM for all samples; results of the pairwise differential analysis performed using Cufflinks. Genes with a q-value <0.05 after Benjamini-Hochberg correction for multiple-testing were considered to be significant; Cluster (A, B, C, D defined in Fig 2A); Functional association with cell morphology; Association with cell cycle regulation. Sheet 2: Transient transfected HFF. Genes RPKM for all samples; results of the pairwise differential analysis performed using Cufflinks. Genes with a q-value <0.05 after Benjamini-Hochberg correction for multiple-testing were considered to be significant. (XLSX) [file pgen.1009782.s011.xlsx]

## Sheet: Stable-HFF-Lines
gene	gene_ID	P3F-1	P3F-3	P3F-2	P7F-1	P7F-2	P7F-3	HFF-1	HFF-2	HFF-3	q_value P7F/HFF	q_value P3F/HFF	q_value P3F/P7F	Cluster	Cell Morphology	Cell cycle
A1BG	ENSG00000121410	0.896495	1.49458	2.04163	2.8838	1.80046	1.90696	1.76144	0.959284	0.728405	0.0094437	0.449238	0.125984	D
A1CF	ENSG00000148584	0	0	0	0	0	0	0	0	0	1	1	1
A26C1B	ENSG00000196604	0.014332	0.0658891	0.0637813	0.0911972	0.111783	0.0534802	0.0225653	0.0688763	0.00608575	1	1	1
A2LD1	ENSG00000134864	2.15444	3.50395	3.89281	3.11621	1.90991	2.35706	4.96968	2.18735	1.79762	0.628903	0.908683	0.484369
A2M	ENSG00000175899	0.980976	1.07458	1.01601	1.25938	1.04216	1.52711	1.97281	2.18398	1.72431	0.0356156	0.00439159	0.441465	A
A2ML1	ENSG00000166535	0.00815632	0	0	0	0.00414163	0	0.00416577	0	0	1	1	1
A3GALT2	ENSG00000184389	0	0.049277	0.0572962	0.032325	0.0558539	0	0	0	0	1	1	1
A4GALT	ENSG00000128274	2.43325	1.85748	2.8303	2.01534	1.86675	1.68331	2.65616	2.10973	1.51037	0.79383	0.78053	0.452865
A4GNT	ENSG00000118017	0	0.0253107	0	0	0	0.0136901	0	0	0.0140026	1	1	1
AAAS	ENSG00000094914	37.9939	32.6689	33.6043	31.4991	31.601	32.5963	40.4294	36.776	33.9303	0.242532	0.709342	0.575181
AACS	ENSG00000081760	11.1079	11.5701	13.8773	16.747	14.0518	14.6333	7.26031	8.03023	5.85009	0.000450366	0.000450366	0.0887227	B
AACSL	ENSG00000250420	1.40596	1.72863	1.83276	2.10645	2.60367	2.82898	2.7392	2.97074	2.78259	0.8057	0.149357	0.256692
AADAC	ENSG00000114771	0	0	0	0	0	0	0	0	0	1	1	1
AADACL1	ENSG00000144959	8.26936	6.99225	6.68081	3.00012	3.19905	3.62108	5.49958	4.72476	6.12726	0.00121784	0.0695282	0.000450366	C
AADACL2	ENSG00000197953	0	0	0	0	0	0	0.0133354	0	0	1	1	1
AADACL3	ENSG00000188984	0	0	0	0	0	0	0	0	0	1	1	1
AADACL4	ENSG00000204518	0	0	0	0	0	0	0	0	0	1	1	1
AADAT	ENSG00000109576	4.48102	5.93803	3.68522	3.19768	4.23956	4.15342	7.25492	7.90501	7.65949	0.000450366	0.00257098	0.328864	A
AAGAB	ENSG00000103591	17.3467	19.5746	17.9012	16.802	18.6003	17.7127	17.0724	19.7303	21.9028	0.503322	0.686658	0.882954
AAK1	ENSG00000115977	10.2479	8.76973	11.348	8.1045	8.6633	7.98785	5.7961	6.66741	6.66314	0.330446	0.0468877	0.468943	C
AAMP	ENSG00000127837	89.9719	124.613	125.078	85.6773	111.557	117.282	93.3335	143.701	158.815	0.375499	0.5863	0.72615
AANAT	ENSG00000129673	0	0	0	0.0564664	0	0	0.0424727	0.0243465	0.0270084	1	1	1
AARS	ENSG00000090861	41.4517	60.9494	54.0112	40.9447	53.0182	62.1159	55.2292	68.2787	78.447	0.0099441	0.010929	0.991656
AARS2	ENSG00000124608	16.5153	17.9125	22.3926	17	19.7076	20.6666	26.2302	27.5661	22.8172	0.010929	0.00739252	0.96967
AARSD1	ENSG00000108825	22.9794	27.8558	24.7938	18.4502	26.1107	24.2132	24.7182	32.6073	33.3409	0.0580028	0.274535	0.64141
AASDH	ENSG00000157426	3.10324	3.14022	2.76958	2.51612	2.75013	2.56568	3.86887	4.01046	4.45927	0.00410328	0.0519263	0.518201	A
AASDHPPT	ENSG00000149313	21.8028	20.8223	18.5148	21.6235	18.4023	18.5227	26.7339	21.2892	21.8487	0.164102	0.326386	0.825632
AASS	ENSG00000008311	15.7115	18.0524	19.5002	15.3683	14.8251	15.4103	8.08223	8.29886	8.99544	0.000450366	0.000450366	0.25621	C
AATF	ENSG00000108270	28.8156	38.7143	37.4755	22.6948	33.2203	33.3863	27.9826	44.1268	52.6032	0.000450366	0.145866	0.18004
AATK	ENSG00000181409	0.152031	0.190139	0.588063	0.48059	0.238317	0.364146	0.0628447	0.0258196	0.0227453	0.526808	1	0.973161
AB015752.1	ENSG00000244360	0	0	0	0	0	0	0	0	0	1	1	1
AB015752.3	ENSG00000254180	0.356265	0.152629	0.235241	0.0331863	0.0389587	0.164727	0.188054	0.105883	0.111567	1	1	1
AB015752.4	ENSG00000253799	0	0.0362133	0.0419659	0	0	0.0782377	0	0	0	1	1	1
AB019437.56	ENSG00000223506	0	0	0	0	0	0	0	0	0	1	1	1
AB019438.55	ENSG00000187156	12.5448	13.4943	12.914	15.2833	15.8089	14.4426	13.7587	15.6867	21.0907	0.603321	0.0705729	0.393924
AB019438.63	ENSG00000228966	1.2144	1.29495	1.47327	0.914334	1.42667	1.03579	0.467027	0.974179	0.885523	0.249717	0.0676802	0.651998
AB019438.66	ENSG00000228757	0	0	0	3.47367	0	0	5.594	5.86945	0	1	1	1
AB019439.1	ENSG00000214398	0	0	0	0	0	0	0	0	0	1	1	1
AB019439.2	ENSG00000231008	0	0	0	0	0	0	0	0	0	1	1	1
AB019439.3	ENSG00000211894	0	0	0	0	0	0	0	0	0	1	1	1
AB019439.68	ENSG00000238275	0.304453	0.151436	0.0871591	0.0936241	0.171782	0.407867	0.0521834	0.235504	0.165125	1	1	1
AB019440.1	ENSG00000221180	0	0	0	0	0	0	0	0	0	1	1	1
AB019440.30	ENSG00000235506	0	0	0	0	0	0	0	0	0	1	1	1
AB019441.29	ENSG00000225200	0.891254	1.62955	0.785614	0.742112	1.70339	1.61272	1.71706	1.60293	1.83875	0.534142	0.208078	0.671325
ABAT	ENSG00000183044	0.524085	0.332555	0.49856	0.644491	0.925474	0.738553	0.0222588	0.0181105	0.0335134	0.000450366	0.000450366	0.00525042
ABCA1	ENSG00000165029	0.00941385	0.0540856	0.00454407	0.0273967	0.0107211	0.03018	0	0	0.00216202	1	1	1
ABCA10	ENSG00000154263	0.100709	0.0985526	0.280158	0.182787	0.194496	0.11895	0.0469726	0.00354601	0.040367	1	1	1
ABCA11	ENSG00000251595	0.0434956	0	0	0.16568	0.0449474	0.0779451	0.0504102	0.0212774	0.0439119	1	1	1
ABCA12	ENSG00000144452	0.104917	0.0383716	0.0681233	0.216997	0.0634444	0.066969	0.00181174	0.00709452	0.00500106	1	1	1
ABCA13	ENSG00000179869	0.0836923	0.100504	0.125435	0.0563317	0.0752792	0.123547	0.219085	0.157406	0.10716	1	1	1
ABCA17P	ENSG00000238098	0.0340682	0.0132477	0	0	0.049726	0.0143303	0.116749	0.0277416	0	1	1	1
ABCA2	ENSG00000107331	14.4238	10.9268	17.1866	15.2882	10.6804	10.6991	13.2535	8.06187	5.75745	0.214626	0.0728085	0.673466
ABCA3	ENSG00000167972	0.380402	0.182278	0.450637	0.367481	0.378922	0.259399	0.0482489	0.043567	0.00815157	1	1	1
ABCA4	ENSG00000198691	0.42733	0.0956591	0.187783	1.24069	1.36337	1.53497	0	0.00591571	0.00625539	0.189688	1	0.000450366	D
ABCA5	ENSG00000154265	1.98889	1.7777	1.5753	1.7669	1.60755	1.80628	2.2931	2.03237	2.41866	0.0626869	0.10948	0.912308
ABCA6	ENSG00000154262	0.201952	0.220352	0.205733	0.401459	0.139785	0.310164	0.00675527	0	0	1	1	1
ABCA7	ENSG00000064687	0.948141	0.608575	1.02925	1.27663	1.03359	0.718093	0.549026	0.389284	0.22512	0.677406	0.764807	0.95604
ABCA8	ENSG00000141338	2.39321	2.70849	2.24583	2.44289	2.58144	2.87988	3.32479	3.52466	4.15994	0.0356156	0.00894027	0.791115
ABCA9	ENSG00000154258	0.0956779	0.105693	0.0492048	0.0196518	0.0220914	0.0175669	0.036669	0.0267328	0	1	1	1
ABCB1	ENSG00000085563	1.14677	1.27623	2.36384	1.61353	0.996206	1.67814	0.346635	0.381117	0.436791	0.000450366	0.000450366	0.816963	B
ABCB10	ENSG00000135776	9.95948	9.54486	7.48142	9.29513	8.32749	9.36482	17.0826	14.1311	14.7867	0.000450366	0.000450366	0.999819	A
ABCB11	ENSG00000073734	0	0	0	0.00278309	0	0.00876125	0	0	0	1	1	1
ABCB4	ENSG00000005471	0.564475	0.701035	0.693531	0.538053	0.511146	0.709148	0.439639	0.458452	0.714033	0.897931	0.69352	0.86621
ABCB5	ENSG00000004846	8.03389	8.96011	7.06032	6.33468	6.00986	8.01141	13.5064	12.2822	13.7297	0.000450366	0.000846443	0.365787	A
ABCB6	ENSG00000115657	20.9874	20.3746	18.3275	15.4381	17.5078	19.5637	26.0253	24.4754	21.8622	0.206866	0.564713	0.751328
ABCB7	ENSG00000131269	12.913	16.7928	17.5859	12.6399	12.9083	14.432	12.1263	12.841	15.3005	0.978923	0.263035	0.249814
ABCB8	ENSG00000197150	16.1679	13.3468	21.9975	23.5687	18.4602	14.8891	19.7751	12.0618	8.03122	0.0146858	0.111357	0.610085
ABCB9	ENSG00000150967	3.03286	3.20605	4.98449	3.88977	4.4487	3.20186	4.45401	3.25593	2.18807	0.60568	0.67075	0.952159
ABCC1	ENSG00000103222	13.1919	14.985	16.9293	12.5505	13.6806	18.6815	19.5432	24.4209	19.1823	0.000450366	0.000450366	0.98471
ABCC10	ENSG00000124574	11.0327	10.0682	12.4174	9.78119	10.3772	10.8834	11.2243	10.8726	6.8851	0.840566	0.564595	0.817165
ABCC11	ENSG00000121270	0.0621376	0.150952	0.197162	0.146479	0.0861425	0.0812996	0.0182737	0.00976289	0.0301788	1	1	1
ABCC12	ENSG00000140798	0	0	0	0.00298793	0	0	0	0	0	1	1	1
ABCC13	ENSG00000243064	0	0	0	0	0	0	0	0	0	1	1	1
ABCC13,AF130358.5	ENSG00000215557,ENSG00000243064	0	0	0	0	0	0	0	0	0	1	1	1
ABCC2	ENSG00000023839	26.8322	25.6326	17.4669	10.5103	16.2025	17.2046	30.7961	40.9252	38.4963	0.000450366	0.00288953	0.00191441	A
ABCC3	ENSG00000108846	0.0461428	0.111262	0.129644	0.0642838	0.152046	0.0859714	0	0.039396	0.0415502	1	1	1
ABCC4	ENSG00000125257	5.08868	6.92003	5.13029	3.33912	4.62405	5.47585	9.65094	11.7279	12.2809	0.000450366	0.000450366	0.0630016	A
ABCC5	ENSG00000114770	37.9152	35.0886	46.8873	44.5712	36.8625	37.3066	13.246	14.7996	12.5134	0.000450366	0.000450366	0.973575	B
ABCC6	ENSG00000091262	0	0	0.0136477	0.0308881	0	0.00456925	0	0.0123011	0.0046807	1	1	1
ABCC8	ENSG00000006071	0	0	0	0	0	0	0	0	0	1	1	1
ABCC9	ENSG00000069431	1.78998	1.65121	1.38961	1.58072	1.64988	1.53457	1.44167	1.31258	1.72745	0.794934	0.732874	0.964801
ABCD1	ENSG00000101986	19.9824	21.4582	25.3606	22.5799	23.2662	19.4107	20.2396	20.9334	11.4225	0.378328	0.386962	0.959091
ABCD1P2	ENSG00000215151	0	0	0	0	0	0	0	0	0	1	1	1
ABCD1P4	ENSG00000225293	0	0	0	0	0	0	0	0	0	1	1	1
ABCD2	ENSG00000173208	0.0442153	0.0703069	0.0273109	0.100655	0.119583	0.0760952	0.0213569	0.012288	0.0173234	1	1	1
ABCD3	ENSG00000117528	24.9381	26.6754	21.6443	22.238	24.7706	25.1024	29.1002	26.7699	31.17	0.134476	0.174518	0.947974
ABCD4	ENSG00000119688	25.6431	31.5812	41.9774	32.0351	41.0224	37.258	27.4956	36.3179	26.4652	0.359647	0.727143	0.699106
ABCE1	ENSG00000164163	42.248	69.4376	55.927	38.6673	54.1661	56.7275	53.7033	75.2454	79.7067	0.199124	0.49262	0.772714
ABCF1	ENSG00000204574	102.274	119.092	120.108	82.7615	107.832	108.654	104.019	125.886	153.675	0.0529496	0.472244	0.413496
ABCF2	ENSG00000033050	0	0	0	0	0	0	0	0	0	1	1	1
ABCF3	ENSG00000161204	0	0	0	0	0	0	0	0	0	1	1	1
ABCG1	ENSG00000160179	0	0	0	0	0	0	0	0	0	1	1	1
ABCG2	ENSG00000118777	0	0	0	0	0	0	0	0	0	1	1	1
ABCG4	ENSG00000172350	0	0	0	0	0	0	0	0	0	1	1	1
ABCG5	ENSG00000138075	0	0	0	0	0	0	0	0	0	1	1	1
ABCG8	ENSG00000143921	49.6468	60.9821	52.7624	42.058	59.6281	57.1662	53.5707	71.4545	75.6973	0.13925	0.184674	0.912117
ABHD1	ENSG00000143994	31.6824	28.815	32.8825	30.312	31.0902	31.7584	20.2238	26.8696	22.7937	0.845528	0.85152	0.998469
ABHD10	ENSG00000144827	0	0	0.0634723	0	0	0.0422945	0	0.0488085	0.014419	1	1	1
ABHD11	ENSG00000106077	0.863034	1.19882	1.37426	0.831585	0.810024	1.2202	1.30234	2.88972	2.32422	0.0205885	0.145406	0.762747	A
ABHD12	ENSG00000100997	1.51032	0.0293275	0.0341657	0.00523049	0.027598	0.0126944	0.0116478	0.00614777	1.33959	0.285119	0.956345	1
ABHD12B	ENSG00000131969	0.422906	0.565879	0.341148	0.303803	0.277945	0.242547	1.08477	0.940355	1.08028	0.000450366	0.000450366	0.10694	A
ABHD13	ENSG00000139826	0	0.0162068	0	0	0	0	0	0	0.00897586	1	1	1
ABHD14A	ENSG00000114786	0.653294	0.395175	0.366319	0.748553	0.456872	0.26522	0.805788	0.625117	0.615726	0.92036	0.915778	0.990833
ABHD14B	ENSG00000114779	28.8175	32.9306	29.9993	42.6139	40.5336	37.4343	27.7676	27.1426	29.6961	0.0063357	0.718057	0.0738143
ABHD15	ENSG00000168792	6.45714	7.1378	7.1581	6.48044	7.48637	6.78518	7.96545	7.09048	4.81268	0.908577	0.904217	0.999907
ABHD2	ENSG00000140526	50.1943	46.121	42.8921	43.7352	46.0076	46.6621	57.8343	60.5609	55.4147	0.384161	0.423896	0.963068
ABHD3	ENSG00000158201	0.272872	0.348188	0.21675	0.208085	0.311856	0.285562	0.381226	0.471892	0.429308	0.937149	0.933275	1
ABHD4	ENSG00000100439	7.28409	6.46738	6.22391	8.16298	5.82068	6.63698	6.45621	4.69719	5.66674	0.115399	0.205387	0.89148
ABHD5	ENSG00000011198	55.0593	55.2689	66.2838	53.222	49.6287	48.1234	50.4003	48.7589	29.743	0.579407	0.159124	0.547352
ABHD6	ENSG00000163686	41.0809	33.555	31.2425	32.168	32.8307	33.104	51.8753	38.3359	33.6309	0.298355	0.544265	0.834876
ABHD8	ENSG00000127220	7.52805	5.41394	7.11145	9.57587	6.988	7.07997	5.06449	4.55868	4.11667	0.000450366	0.00157138	0.269717	B
ABI1	ENSG00000136754	5.05644	4.63144	4.03939	6.16572	5.71754	5.35767	6.04956	5.17287	4.71037	0.629987	0.281822	0.0592704
ABI2	ENSG00000138443	4.87123	3.85691	3.96709	4.09862	3.25075	3.69884	4.48772	4.05124	4.08029	0.516484	0.985327	0.495601
ABI3	ENSG00000108798	18.4298	16.2349	15.2397	14.7636	14.8648	13.7043	10.1764	13.5991	11.0298	0.0931178	0.00191441	0.338666
ABI3BP	ENSG00000154175	10.8525	13.2899	12.3426	10.3219	10.7063	10.7684	7.81188	9.84321	10.5544	0.796991	0.437884	0.748221
ABL1	ENSG00000097007	7.22734	8.73046	6.87215	6.70013	7.19472	8.60815	8.52452	10.5973	7.97573	0.463939	0.512754	0.972841
ABL2	ENSG00000143322	0.993608	0.674805	1.85325	2.34262	1.53407	1.15214	1.23008	0.62955	0.408527	0.000450366	0.0815795	0.120962	D
ABLIM1	ENSG00000099204	21.2738	25.6829	22.949	21.0651	22.9187	22.9221	10.8356	14.4767	16.752	0.0116541	0.00496469	0.866647	B	Cell Morphology
ABLIM2	ENSG00000163995	31.0782	37.3123	33.8691	25.8584	31.3509	31.1865	23.8209	29.6315	36.242	0.979817	0.764775	0.70259
ABLIM3	ENSG00000173210	0.0261316	0	0	0.0326893	0.0244875	0	0	0	0	1	1	1
ABO	ENSG00000175164	0.0386917	0.021476	0.00354887	0.0393319	0.110673	0.0231864	0.0712592	0.0451186	0.0397447	1	1	1
ABP1	ENSG00000002726	49.685	39.5297	32.2908	31.6304	33.9543	43.3988	27.6037	48.931	40.0578	0.899392	0.951884	0.790146
ABR	ENSG00000159842	15.3999	18.4505	14.743	8.99683	11.8234	13.2064	11.6179	16.5513	16.4018	0.0897043	0.71374	0.0274853
ABRA	ENSG00000174429	18.4761	22.6197	20.0952	9.37162	12.0062	19.0231	21.0955	23.6235	22.6695	0.00257098	0.638619	0.0193148	A
ABT1	ENSG00000146109	0.0649642	0.019764	0.0789926	0.040692	0	0.0530139	0.0672496	0.028111	0.0296094	1	1	1
ABTB1	ENSG00000114626	8.24901	6.99328	6.51919	3.46792	5.88486	4.40003	2.27267	3.25048	3.2417	0.13714	0.000846443	0.0979697	C
ABTB2	ENSG00000166016	0	0	0	0	0	0	0	0	0	1	1	1
AC000003.1	ENSG00000221486	0	0.026374	0.0206147	0	0.020458	0	0.0926955	0	0	1	1	1
AC000029.1	ENSG00000221069	14.9773	17.3129	19.7136	11.5797	13.715	17.7481	19.6044	22.314	19.0407	0.000450366	0.199653	0.111471
AC000029.2	ENSG00000239800	0	0	0.0181987	0	0	0	0.0058661	0	0	1	1	1
AC000032.1	ENSG00000188756	22.9401	19.2915	29.437	32.9807	25.7768	26.2139	25.096	22.7612	18.7936	0.033384	0.662578	0.177505
AC000035.3	ENSG00000224381	8.23266	5.43014	9.81525	9.77588	6.67936	6.29191	2.46956	1.87687	1.90125	0.000450366	0.000450366	0.928146	B
AC000036.4	ENSG00000225929	3.50753	3.12661	4.37096	2.1664	2.14772	2.76925	3.43669	3.05188	2.63172	0.204855	0.320902	0.0169326	C
AC000036.5,SHANK3	ENSG00000099882,ENSG00000251322	0	0	0	0	0	0	0	0	0	1	1	1
AC000041.8	ENSG00000242156	0	0	0	0	0	0	0	0	0	1	1	1
AC000059.1	ENSG00000223584	0	0	0	0	0	0	0	0	0	1	1	1
AC000067.1	ENSG00000225007	0	0	0	0	0	0	0	0	0	1	1	1
AC000068.1	ENSG00000250369	0	0	0	0	0	0	0	0	0	1	1	1
AC000068.5	ENSG00000185065	0	0	0	0	0	0	0	0	0	1	1	1
AC000077.2	ENSG00000230485	0.141875	0.107025	0.160753	0.207694	0.195065	0.218299	0.299222	0.182101	0.102687	1	1	1
AC000078.5	ENSG00000232926	0	0	0	0	0	0	0	0	0	1	1	1
AC000079.1	ENSG00000248786	0	0	0	0.0305246	0	0.0475881	0	0	0	1	1	1
AC000081.2	ENSG00000230194	0	0	0	0	0.133039	0	0	0	0	1	1	1
AC000086.1	ENSG00000227127	0	0	0	0	0	0	0	0	0	1	1	1
AC000089.3	ENSG00000235776	0.424275	0.294	0.293328	0.27485	0.287474	0.295355	0.157717	0.175978	0.1976	1	1	1
AC000092.1	ENSG00000244296	0	0	0	0	0	0	0	0	0	1	1	1
AC000093.3	ENSG00000228287	0.124036	0.725085	1.02621	0.636972	0.899523	0.652583	0.180037	0.084035	0.0443545	0.585641	0.549996	0.784842
AC000094.3	ENSG00000233471	0.0167757	0.00583867	0.0203932	0.0284343	0.0411862	0.0126313	0.0233524	0.0183513	0.0258677	1	1	1
AC000095.8	ENSG00000241527	0	0	0	0	0	0	0	0	0	1	1	1
AC000099.1	ENSG00000236340	0	0	0	0	0	0	0	0	0	1	1	1
AC000110.1	ENSG00000236105	0	0.0980397	0	0	0	0	0.0212231	0.0341073	0.0359858	1	1	1
AC000111.3	ENSG00000232661	0	0	0	0	0.140863	0	0.151648	0	0	1	1	1
AC000111.4	ENSG00000237974	0	0	0	0	0	0	0	0	0	1	1	1
AC000111.5	ENSG00000234001	0	0	0	0.00970662	0.0141815	0	0	0.0190445	0	1	1	1
AC000111.6	ENSG00000083622	0	0.0278363	0.0323049	0	0.0431495	0.0300848	0	0.0581507	0	1	1	1
AC000120.7	ENSG00000243107	0	0	0	0	0	0	0	0	0	1	1	1
AC000120.8	ENSG00000240720	0	0	0	0	0	0	0	0	0	1	1	1
AC000123.4	ENSG00000224138	0	0	0	0	0	0	0	0	0	1	1	1
AC000124.1	ENSG00000226770	0	0	0	0	0	0	0	0	0	1	1	1
AC000362.1	ENSG00000230820	0	0	0	0	0	0	0	0	0	1	1	1
AC000364.1	ENSG00000230206	0	0	0	0	0	0	0	0	0	1	1	1
AC000367.1	ENSG00000224981	0.3557	0.0976774	0.0732927	0.230241	0.154668	0.222355	0.210124	0.109325	0.196398	1	1	1
AC000370.2	ENSG00000241921	0	0	0	0	0	0.00906045	0.00736674	0	0.0720657	1	1	1
AC000374.1	ENSG00000227249	0.598671	0.361979	0.208879	0.217897	0.275849	0.585638	0.386798	0.877621	1.0561	0.818796	0.853721	1
AC002055.1	ENSG00000253909	0	0	0	0	0	0.0561331	0	0	0	1	1	1
AC002055.4	ENSG00000184319	0	0	0	0	0	0	0	0	0	1	1	1
AC002056.3	ENSG00000213683	0	0	0	0	0	0	0	0	0	1	1	1
AC002064.3	ENSG00000227646	0	0	0	0	0	0	0	0	0	1	1	1
AC002064.4	ENSG00000234459	0	0	0	0	0	0	0	0	0	1	1	1
AC002064.5	ENSG00000225498	0	0	0	0	0	0	0	0	0	1	1	1
AC002066.1	ENSG00000237813	1.0457	1.48002	0.188134	1.06519	2.61525	0.678858	0.756563	1.06204	1.7444	0.939425	0.922985	0.862202
AC002066.2	ENSG00000216076	5.39061	6.71918	7.02707	8.64461	10.7057	9.34555	5.83727	9.00435	10.0444	0.764024	0.522482	0.21266
AC002069.5	ENSG00000228928	1.0091	0.383156	0.726754	0.293912	0.242077	0.188151	0.0862782	0.181704	0.191681	1	0.0453372	0.0554356
AC002069.6	ENSG00000235639	0	0	0	0.0506013	0.0346109	0	0	0	0	1	1	1
AC002069.7	ENSG00000225701	0	0	0	0.132243	0.261943	0	0	0	0	1	1	1
AC002070.1	ENSG00000222647	0	0	0	0.0658382	0.0281926	0.0394737	0	0	0	1	1	1
AC002073.3	ENSG00000242313	0.0500179	0.0389505	0.408639	0.0384013	0.154633	0.022706	0	0.125374	0	1	1	1
AC002073.4	ENSG00000184726	0	0	0	0	0	0	0	0	0	1	1	1
AC002075.3	ENSG00000225898	0	0.0153881	0	0	0	0.0166435	0.0129409	0.0161062	0	1	1	1
AC002075.4	ENSG00000237729	0	0	0	0	0	0	0	0	0	1	1	1
AC002076.10	ENSG00000234695	0	0	0	0	0	0	0	0	0	1	1	1
AC002076.9	ENSG00000213483	0	0	0	0	0	0	0	0	0	1	1	1
AC002094.1	ENSG00000203470	0	0	0	0	0	0	0	0	0	1	1	1
AC002094.2	ENSG00000203475	5.20933	4.86849	3.57492	6.16089	4.16509	8.85748	7.10001	9.10444	6.3585	0.962711	0.884777	0.930513
AC002094.3	ENSG00000203472	0	0.203837	0.0944128	0.139268	0.0627648	0.264158	0.131412	0.0424915	0.089611	1	1	1
AC002094.4	ENSG00000203474	0	0	0	0.477351	0.182185	0	0.10801	0	0	1	1	1
AC002094.5	ENSG00000225996	0.947277	0.175217	0.674277	0.338975	1.0247	0.567035	0.347796	0.849878	0.447503	0.972224	0.981385	0.982623
AC002115.5	ENSG00000224910	0	0	0	0.0379328	0	0	0	0	0	1	1	1
AC002115.6	ENSG00000089336	0	0	0	0	0	0	0	0	0	1	1	1
AC002115.7	ENSG00000226510	0	0	0	0	0	0	0	0	0	1	1	1
AC002117.1	ENSG00000224505	2.05278	0	1.77653	0	0	1.67208	0	0	0	1	1	1
AC002126.5	ENSG00000064489	0	2.76782	0	0	1.69145	2.70493	0	0	2.85641	1	1	1
AC002127.2	ENSG00000227979	2.66495	0	0	0	0	0	0	0	0	1	1	1
AC002127.4	ENSG00000233420	0	0	0	0	0	0	0	0	0	1	1	1
AC002303.1	ENSG00000250593	4.97917	3.46091	4.45699	6.31155	6.24515	5.76957	5.04666	3.70328	3.20529	0.022862	0.816436	0.106812	D
AC002310.1	ENSG00000235560	0.146014	0.262721	1.06621	0.312953	0.101543	0.887055	0.162178	0.102821	0.108482	0.103081	0.0814356	0.878828
AC002310.2	ENSG00000245600	4.82922	5.07373	3.76412	3.26474	3.45536	3.5247	4.67096	4.40814	6.50554	0.750939	0.938916	0.848662
AC002310.7	ENSG00000239791	20.5826	19.9288	26.0803	25.6718	25.0892	23.0563	19.3394	20.6842	15.1104	0.235636	0.508467	0.760123
AC002314.2	ENSG00000226120	0	0	0	0	0	0	0	0	0	1	1	1
AC002314.3	ENSG00000241762	0	0	0	0.021059	0	0	0	0	0	1	1	1
AC002321.1	ENSG00000215611	0	0.00827352	0.00963431	0.0979928	0.0907167	0.0984756	0	0.00866983	0.00916392	1	1	1
AC002321.2	ENSG00000215616	2.49247	2.13574	1.46401	2.6158	2.47494	2.84026	3.07667	2.67984	2.92413	0.78005	0.10948	0.273584
AC002331.1	ENSG00000221481	0.276946	0.284171	0.357191	0.319886	0.417716	0.270538	0.306557	0.226199	0.176131	1	1	1
AC002347.1	ENSG00000249095	0	0.1078	0.125375	0.185153	0.0841134	0.0832849	0.1122	0.177306	0.102169	1	1	1
AC002347.2	ENSG00000205351	0	0.121016	0	0	0	0	0	0	0	1	1	1
AC002351.1	ENSG00000185847	0	0	0	0	0	0	0	0	0	1	1	1
AC002359.1	ENSG00000249651	0	0	0	0	0	0	0	0	0	1	1	1
AC002365.2	ENSG00000230326	0	0	0	0	0	0	0	0	0	1	1	1
AC002365.4	ENSG00000225076	0	0	0	0	0	0	0	0	0	1	1	1
AC002366.3	ENSG00000232392	0	0	0	0	0	0	0	0	0	1	1	1
AC002368.2	ENSG00000176970	0	0.0336482	0.0783631	0.0240784	0.079052	0.0364086	0.0476945	0.0176296	0.0372683	1	1	1
AC002368.3	ENSG00000223516	0	0	0	0	0	0	0	0	0	1	1	1
AC002368.4	ENSG00000237741	0	0	0	0	0	0	0	0	0	1	1	1
AC002383.2	ENSG00000227863	0	0	0	0	0	0	0	0	0	1	1	1
AC002386.1	ENSG00000230941	0	0	0	0	0	0.0806758	0	0	0	1	1	1
AC002398.5	ENSG00000225872	0.38841	0.113519	0	0.134786	0.433326	0.24494	0.157925	0.0590094	0.310751	1	1	1
AC002400.1	ENSG00000245868	0	0	0	0	0	0.0549183	0	0	0	1	1	1
AC002401.1	ENSG00000236472	0	0	0	0	0	0	0	0	0	1	1	1
AC002407.1	ENSG00000224908	0.0472534	0.187818	0.0435114	0	0.0579191	0.0405632	0.0510641	0	0.0826205	1	1	1
AC002407.2	ENSG00000232664	0	0	0.0887987	0	0	0.0833199	0	0	0.0841103	1	1	1
AC002429.4	ENSG00000231153	0	0	0	0.236329	0.0729846	0.104848	0	0	0	1	1	1
AC002429.5	ENSG00000236197	0	0	0	0	0	0	0	0	0	1	1	1
AC002450.1	ENSG00000248129	0	0	0	0	0	0	0	0	0	1	1	1
AC002451.3	ENSG00000231170	0	0	0	0	0	0	0	0	0	1	1	1
AC002454.1	ENSG00000237819	0.25121	0.447839	0.488419	0.343035	0.524501	0.37845	0.30377	0.410241	0.479875	0.991902	0.996272	0.989437
AC002456.2	ENSG00000223969	0.0992611	0.35221	0.162317	0.212327	0.320457	0.227765	0.147968	0.292343	0.230692	1	1	1
AC002457.1	ENSG00000249009	0	0	0	0	0	0	0	0	0	1	1	1
AC002458.1	ENSG00000226254	0	0	0	0	0	0	0	0	0	1	1	1
AC002463.2	ENSG00000238252	0	0	0	0	0	0	0	0	0	1	1	1
AC002463.3	ENSG00000223646	0.0868794	0.0954957	0.0988065	0.0707429	0.0829965	0.0573979	0.0181361	0.0111146	0.0352379	1	1	1
AC002464.1	ENSG00000241162	0.0758441	0.10684	0.0248826	0.0933328	0.0417942	0.10403	0.140956	0.100722	0.165577	1	1	1
AC002465.2	ENSG00000238202	0.225046	0.635764	0.247656	0.302299	0.437066	0.909897	0.705881	0.490471	1.24715	0.570874	0.156847	0.586856
AC002467.5	ENSG00000241292	0	0.359155	0	0.717517	0.65319	0.652915	0	0	0.0974565	0.366461	1	0.610055
AC002467.7	ENSG00000241764	0.218452	0.150887	0.607879	2.89541	1.88134	1.54263	0.123243	0.155852	0.472503	0.543412	1	0.586569
AC002470.1	ENSG00000239266	0.00604308	0	0.00353655	0.00278763	0.00238308	0	0.00326223	0.00318238	0.0100952	1	1	1
AC002470.2	ENSG00000206152	0	0	0	0.0696336	0	0	0	0	0	1	1	1
AC002472.1	ENSG00000243616	0	0	0	0	0	0	0	0	0	1	1	1
AC002472.11	ENSG00000226872	0	0	0.023239	0.0283047	0	0	0	0	0	1	1	1
AC002472.13	ENSG00000187905	0	0	0	0	0	0	0	0	0	1	1	1
AC002472.14	ENSG00000249680	0	0	0	0	0	0	0	0	0	1	1	1
AC002472.8	ENSG00000161149	0	0.374917	0	0	0	0.147285	0	0.546895	0	1	1	1
AC002472.9	ENSG00000230513	4.12911	1.95947	3.10783	3.99876	2.76972	2.90576	3.20099	3.00229	3.77871	0.982426	0.958823	0.973256
AC002480.2	ENSG00000238033	0	0	0	0	0	0	0	0	0	1	1	1
AC002480.3	ENSG00000232759	0.10334	0.15281	0.213444	0.227006	0.135512	0.176351	0.297203	0.149401	0.135342	1	1	1
AC002480.4	ENSG00000232949	0	0	0	0	0	0	0	0	0	1	1	1
AC002480.5	ENSG00000225541	0	0	0	0	0.040641	0.171342	0.0482083	0.110111	0.0580645	1	1	1
AC002481.5	ENSG00000235058	0.0109996	0	0	0.0161908	0.0193891	0	0	0	0.00635735	1	1	1
AC002485.1	ENSG00000221281	0	0	0	0	0	0	0	0	0	1	1	1
AC002486.2	ENSG00000231525	3.52754	2.14374	1.51322	5.2428	6.08139	4.39631	1.06777	1.53476	0.834567	0.685259	0.909443	0.822506
AC002486.3	ENSG00000223866	0.732419	0.459971	0.726266	0.695989	0.715392	0.534287	0.860781	0.341168	0.430536	0.9345	0.930043	0.947419
AC002504.1	ENSG00000240439	0	0.00834259	0.0097146	0.00602552	0.00653339	0.00902712	0.0138478	0	0	1	1	1
AC002511.1	ENSG00000185897	0	0.044679	0.0104047	0.0443789	0.0769539	0.0290059	0.0249533	0.0187259	0.00989603	1	1	1
AC002511.2	ENSG00000233174	0	0	0	0	0	0	0	0	0	1	1	1
AC002511.3	ENSG00000232680	0.0957539	0.109721	0.0425158	0.112803	0.170945	0.0395515	0.0319713	0.0573936	0.0202065	1	1	1
AC002523.1	ENSG00000242186	0	0	0	0	0	0	0	0	0	1	1	1
AC002539.1	ENSG00000230258	0	0	0	0	0	0	0	0	0	1	1	1
AC002542.2	ENSG00000227532	0	0.0987557	0	0.0546433	0.0756808	0.0532965	0	0	0.0541591	1	1	1
AC002543.2	ENSG00000235945	0	0	0	0.0657091	0	0	0	0	0	1	1	1
AC002553.2	ENSG00000227782	0	0	0	0	0	0	0	0	0	1	1	1
AC002553.4	ENSG00000233979	0	0	0	0	0	0	0	0	0	1	1	1	A
AC002558.1	ENSG00000221016	0.564074	0.275993	0.636113	0.356691	0.157057	1.04123	4.66698	3.65174	1.95897	0.00288953	0.00380866	1	A
AC002558.2	ENSG00000249938	0	0	0	0	0	0	0	0	0	1	1	1
AC002565.1	ENSG00000249217	0	0	0	0	0	0	0	0	0	1	1	1
AC002978.1	ENSG00000221259	0	0	0	0	0	0	0	0	0	1	1	1
AC002979.1	ENSG00000221386	0	0	0	0	0	0	0	0	0	1	1	1
AC002981.2	ENSG00000252111	0	0	0	0	0	0	0	0	0	1	1	1
AC002990.1	ENSG00000230808	0	0.616352	0	0	0	0	0	0	0	1	1	1
AC002992.1	ENSG00000252586	0	0.0113476	0	0	0.0177452	0.0122764	0.025995	0.0118851	0.0251191	1	1	1
AC002992.4	ENSG00000239204	0	0	0	0	0	0	0	0	0	1	1	1
AC002994.1	ENSG00000196861	0.801075	0	0.691997	0.530026	0.020219	0.219711	0	0.0489114	0.392637	1	1	1
AC003002.1	ENSG00000246220	0	0	0	0	0	0	0	0	0	1	1	1
AC003029.4	ENSG00000226469	0	0	0	136.489	177.196	0	0	0	0	1	1	1
AC003030.1	ENSG00000245833	0.45806	0.496505	0.564054	0.547398	0.462042	0.524338	0.473871	0.383796	0.44481	0.966712	0.966992	0.99705
AC003043.2	ENSG00000237411	0	0.0238152	0.0231275	0.0190279	0.0311578	0.0214798	0.0147696	0.0332984	0.00880185	1	1	1
AC003043.3	ENSG00000225835	0	0	0	0	0	0	0	0	0	1	1	1
AC003045.1	ENSG00000214684	70.1775	43.6847	0	0	25.4786	0	0	0	96.1213	0.567054	0.603221	1
AC003050.1	ENSG00000230519	0	0	0	0	0	0	0	0	0	1	1	1
AC003051.1	ENSG00000227517	0	0	0	0	0	0	0	0	0	1	1	1
AC003070.2	ENSG00000185602	0	0	0	0	0	0	0	0	0	1	1	1
AC003075.4	ENSG00000237773	0	0	0	0	0	0	0	0	0	1	1	1
AC003077.1	ENSG00000225572	0	0	0	0	0.0332179	0	0	0	0	1	1	1
AC003079.1	ENSG00000203505	1.2223	1.20532	0.936465	1.16475	1.11552	1.11877	1.32038	1.27552	1.57143	0.290541	0.254532	0.978743
AC003080.4	ENSG00000234358	0.0559331	0.0442412	0.0128732	0.0419437	0.0518958	0.0358973	0.0634953	0.0579238	0.0244848	1	1	1
AC003084.2	ENSG00000234826	15.146	17.0626	23.3809	21.4511	19.3723	20.5403	13.5082	15.4924	9.83587	0.119798	0.255578	0.808327
AC003087.4	ENSG00000231328	45.5284	57.4854	69.4841	46.5077	62.8922	67.7456	72.462	86.8285	75.2051	0.277197	0.261253	0.957781
AC003088.1	ENSG00000226965	0	0	0	0	0	0	0	0	0	1	1	1
AC003090.1	ENSG00000223561	0	0	0	0	0	0	0	0	0	1	1	1
AC003092.1	ENSG00000236453	0	0	0	0	0	0	0	0	0.18044	1	1	1
AC003092.2	ENSG00000236938	0.0099584	0	0.00806585	0.0143012	0.0108549	0.0374687	0.0165658	0.0943581	0.0537092	1	1	1
AC003099.1	ENSG00000239931	0	0	0	0	0	0	0	0	0	1	1	1
AC003099.2	ENSG00000241389	6.94272	8.10846	8.06283	8.77883	9.8823	9.22222	8.37116	9.24885	6.68131	0.922974	0.970791	0.914848
AC003101.1	ENSG00000228768	0	0	0.0202511	0.0227294	0.00682847	0.00940965	0	0	0.00964185	1	1	1
AC003101.2	ENSG00000239595	0	0.185552	0	0	0.134096	0	0	0.380849	0	1	1	1
AC003102.3	ENSG00000225445	0	0	0	0	0	0	0	0	0	1	1	1
AC003104.1	ENSG00000236194	0	0	0	0	0	0	0	0	0	1	1	1
AC003111.1	ENSG00000239601	0	0	0	0	0	0	0	0	0	1	1	1
AC003111.2	ENSG00000240004	0.265496	0.450631	0.519716	0.538332	0.538539	0.347075	0.144502	0.133702	0.140738	1	1	1
AC003658.1	ENSG00000221278	0.68674	1.01853	0.826958	0.730746	1.15699	1.34085	1.35789	1.75237	1.84896	0.238472	0.0779327	0.628509
AC003664.1	ENSG00000234634	0.253165	0.159929	0.153018	0.0841387	0.272827	0.0951763	0.0975847	0.0918275	0.274572	1	1	1
AC003665.1	ENSG00000234494	0	0	0	0	0	0	0	0	0	1	1	1
AC003666.1	ENSG00000222133	0	0	0	0	0	0	0	0	0	1	1	1
AC003681.1	ENSG00000249836	0	0	0	0	0	0	0	0.160461	0	1	1	1
AC003681.2	ENSG00000221736	0	0	0	0	0	0	0	0	0	1	1	1
AC003682.1	ENSG00000247474	0	0	0	0	0	0	0	0	0	1	1	1
AC003682.2	ENSG00000251369	0	0.0531617	0	0.116173	0.0813216	0.172101	0	0	0	1	1	1
AC003684.1	ENSG00000241422	0	0	0	0	0	0	0	0.0422362	0.044603	1	1	1
AC003684.2	ENSG00000242205	0	0	0	0	0	0	0	0	0	1	1	1
AC003950.1	ENSG00000240830	0	0	0	0	0	0	0	0	0	1	1	1
AC003950.2	ENSG00000230792	0	0	0	0	0	0	0	0	0	1	1	1
AC003956.2	ENSG00000237229	0	0	0	0	0	0	0	0	0	1	1	1
AC003958.1	ENSG00000225438	0.761437	1.07111	1.1831	0.829575	1.19883	1.10208	0.752449	0.977234	1.20857	0.965506	0.986102	0.979983
AC003958.2	ENSG00000234859	0	0	0	0	0	0	0	0	0	1	1	1
AC003958.5	ENSG00000233014	0.00761796	0.01286	0	0	0	0.00697869	0.0045328	0	0.00713554	1	1	1
AC003958.6	ENSG00000108516	0	0	0	0	0	0	0	0	0	1	1	1
AC003963.1	ENSG00000229966	0.145798	0.143451	0.227859	0.1418	0.19935	0.119956	0.186791	0.088853	0.166182	1	1	1
AC003963.2	ENSG00000250018	0.235957	1.6271	1.66761	0.0017847	1.03184	1.35176	0.633532	2.00075	2.37984	1	1	1
AC003967.1	ENSG00000250450	0	0	0	0	0	0	0	0	0	1	1	1
AC003968.1	ENSG00000221418	0	0	0	0	0	0	0	0	0	1	1	1
AC003984.1	ENSG00000235139	0	0	0	0	0	0	0	0	0	1	1	1
AC003985.1	ENSG00000233824	0	0	0	0	0	0	0	0	0	1	1	1
AC003986.5	ENSG00000229533	0	0	0	0	0	0	0	0	0	1	1	1
AC003986.6	ENSG00000232821	0	0	0	0	0	0	0	0	0	1	1	1
AC003986.7	ENSG00000236536	0	0	0	0	0	0	0	0	0	1	1	1
AC003988.1	ENSG00000234223	0	0	0	0	0	0	0	0	0	1	1	1
AC003989.3	ENSG00000243621	0	0	0	0	0	0	0	0	0	1	1	1
AC003989.4	ENSG00000227948	0.552235	0.392469	0.419391	0.44865	0.432687	0.360524	0.263921	0.239763	0.245169	1	0.530841	0.944586
AC003991.3	ENSG00000228113	0.13727	0.125435	0.104322	0.116167	0.133274	0.174499	0.18004	0.103265	0.099224	1	1	1
AC004001.1	ENSG00000221558	0	0	0	0	0	0	0	0	0	1	1	1
AC004006.2	ENSG00000228711	0	0	0	0	0	0	0	0	0	1	1	1
AC004009.3,RP5-1103I5.1	ENSG00000224322,ENSG00000244597	0	0	0	0.00498057	0	0	0	0	0	1	1	1
AC004012.1	ENSG00000233942	0	0	0	0	0	0	0	0	0	1	1	1
AC004014.3	ENSG00000229603	0	0	0	0	0	0	0	0	0	1	1	1
AC004014.4	ENSG00000227968	0.115734	0.0657615	0.107118	0.0883628	0.0924642	0.128045	0.194236	0.123941	0.218261	1	1	1
AC004016.1	ENSG00000238976	0.210392	0.0789723	0.182931	0.12362	0.243331	0.127937	0.214963	0.411646	0.17364	1	1	1
AC004016.2	ENSG00000234999	0	0	0	0	0	0	0	0	0	1	1	1
AC004017.1	ENSG00000249233	0	1.07203	0	0.730601	0	0	0	0	0	1	1	1
AC004019.10	ENSG00000229492	0.0616945	0	0.0607917	0.0288267	0	0	0	0	0	1	1	1
AC004019.13	ENSG00000236754	0	0	0	0	0.0349165	0	0	0	0	1	1	1
AC004019.16	ENSG00000228045	0	0	0	0	0	0	0	0	0	1	1	1
AC004019.17	ENSG00000232305	0	0	0	0	0	0	0	0	0	1	1	1
AC004022.7	ENSG00000237160	0	0	0	0	0	0	0	0	0.000462578	1	1	1
AC004022.8	ENSG00000228751	0	0	0	0	0	0.12351	0	0	0	1	1	1
AC004034.1	ENSG00000232055	0	0	0	0	0	0	0	0	0	1	1	1
AC004034.2	ENSG00000242303	0.0379592	0	0	0	0	0	0	0	0	1	1	1
AC004041.2	ENSG00000223442	0	0	0	0	0	0	0	0	0	1	1	1
AC004049.2	ENSG00000251441	0	0	0	0	0	0	0	0	0	1	1	1
AC004049.3	ENSG00000248697	0	0	0	0	0	0.0728987	0	0	0	1	1	1
AC004051.1	ENSG00000249465	0	0	0	0	0	0	0	0	0	1	1	1
AC004051.2	ENSG00000246774	0	0	0	0.010289	0.00949049	0.0131362	0.023389	0.0127165	0.0268747	1	1	1
AC004053.1	ENSG00000245384	0	0	0	0	0	0	0	0	0.251518	1	1	1
AC004054.1	ENSG00000248984	0	0	0	0	0	0	0	0	0	1	1	1
AC004057.1	ENSG00000196656	0	0	0	0	0	0	0	0	0	1	1	1
AC004062.1	ENSG00000251483	0	0	0	0.0350803	0	0	0	0	0	1	1	1
AC004062.2	ENSG00000251312	0	0.0729858	0	0	0.110538	0.235943	0	0.0757044	0	1	1	1
AC004063.1	ENSG00000250670	0	0	0	0	0	0	0	0	0	1	1	1
AC004066.1	ENSG00000245205	1.83411	1.28174	1.74967	1.37163	1.56848	1.02145	2.3247	1.46936	1.75854	0.906854	0.968136	0.950343
AC004066.2	ENSG00000216425	0	0	0.0136629	0.0169534	0.03219	0.0190385	0.00472265	0.0245897	0	1	1	1
AC004066.3	ENSG00000250522	0	0	0	0	0	0	0	0	0	1	1	1
AC004066.5	ENSG00000249885	0	0	0.0736614	0.0118143	0.0493128	0	0	0	0.023335	1	1	1
AC004067.4	ENSG00000248785	0.0171266	0.0682011	0.105835	0.0774711	0.0799882	0.110675	0.0628576	0.0238105	0.0251616	1	1	1
AC004069.1	ENSG00000251473	0	0	0	0.0119104	0	0	0	0	0	1	1	1
AC004069.2	ENSG00000251259	0	0	0	0	0	0	0	0	0	1	1	1
AC004069.3	ENSG00000251586	6.42601	4.33138	4.53633	2.5727	3.65498	3.48443	5.81725	4.83925	5.72185	0.774176	0.978161	0.82836
AC004070.1	ENSG00000231110	0	0	0	0	0	0	0	0	0	1	1	1
AC004073.1	ENSG00000230665	0	0	0	0	0	0	0	0	0	1	1	1
AC004073.2	ENSG00000213695	0	0	0	0	0	0	0	0	0	1	1	1
AC004073.4	ENSG00000231206	0.0420435	0.0278735	0.016213	0.08836	0.0761739	0.0301501	0.0447243	0.0145906	0.0462469	1	1	1
AC004074.1	ENSG00000225664	0.0663726	0.0167475	0.0389468	0.0301973	0.0652852	0.0362247	0.022966	0.0350502	0.148097	1	1	1
AC004074.3	ENSG00000230311	0	0	0	0.0239355	0.0251035	0	0	0	0.125758	1	1	1
AC004074.4	ENSG00000237014	0	0.103321	0	0.254011	0.118629	0.223008	0	0	0.113265	1	1	1
AC004079.4	ENSG00000214869	0	0	0	0	0.0556561	0.079216	0	0	0	1	1	1
AC004080.12	ENSG00000253850	0	0	0	0	0	0	0	0	0	1	1	1
AC004080.12,CTD-2536K9.1	ENSG00000253552,ENSG00000253850	0	0	0	0	0.0336091	0	0	0	0	1	1	1
AC004080.14	ENSG00000235345	0.174149	0.054902	0.126841	0	0.125863	0.355429	0.0989647	0	0.120283	1	1	1
AC004080.15	ENSG00000253289	0	0	0.131095	0.0407157	0	0.0612452	0	0	0	1	1	1
AC004080.15,RP1-170O19.6	ENSG00000253187,ENSG00000253289	0	0	0	0	0	0	0	0	0	1	1	1
AC004080.17	ENSG00000253769	0	0	0	0	0	0	0	0.0104121	0	1	1	1
AC004080.22	ENSG00000254379	0	0	0	0	0	0	0	0	0	1	1	1
AC004086.1	ENSG00000089009	0	0	0	0	0	0	0	0	0	1	1	1
AC004112.1	ENSG00000242587	0	0	0	0	0	0	0	0	0.0293162	1	1	1
AC004112.3	ENSG00000244448	0	0	0	0	0	0	0	0	0	1	1	1
AC004112.4	ENSG00000226851	0.12105	0.865251	0.362	0.737853	0.653399	0.169443	0.684645	0.652142	0.342865	0.959716	0.843547	1
AC004112.5	ENSG00000232922	0	0	0	0	0	0	0	0	0	1	1	1
AC004112.6	ENSG00000230999	0	0	0	0	0	0	0	0	0	1	1	1
AC004112.7	ENSG00000236232	0.381376	0.357924	0.412879	0.669279	0.460677	0.251658	0.063941	0.0946773	0.113735	0.552487	0.60425	0.965596
AC004128.1	ENSG00000245682	1.82565	1.09596	1.84055	3.38263	2.2957	2.1113	0.580145	0.421912	0.919896	0.341064	0.570025	0.805787
AC004129.7	ENSG00000234406	1.44343	1.58565	2.55987	3.40832	2.09155	2.04082	1.56455	1.02717	0.638993	0.146955	0.455064	0.745776
AC004129.8	ENSG00000234922	0	0	0	0	0	0	0	0	0	1	1	1
AC004129.9	ENSG00000213798	0	0	0	0	0	0	0	0	0	1	1	1
AC004134.1	ENSG00000245181	0	0	0	0	0	0	0	0	0	1	1	1
AC004142.1	ENSG00000241795	0.0454888	0.00224947	0	0.00223428	0	0.00219753	0.000406505	0.00200925	0.00216372	1	1	1
AC004142.3	ENSG00000237305	530.76	673.788	606.423	501.137	626.456	638.996	499.551	608.501	664.56	0.987736	0.919194	0.904614
AC004148.1	ENSG00000215099	0	0	0	0	0	0	0	0	0	1	1	1
AC004159.1	ENSG00000230853	0	0	0	0	0	0	0	0	0	1	1	1
AC004160.4	ENSG00000230435	0	0.0531617	0	0	0.0406608	0	0	0	0	1	1	1
AC004161.4	ENSG00000232199	0	0	0	0	0	0	0	0	0	1	1	1
AC004166.6	ENSG00000184616	0	0	0	0.0216789	0.0173581	0	0	0	0	1	1	1
AC004221.1	ENSG00000247073	0	0	0	0	0	0	0	0	0	1	1	1
AC004222.1	ENSG00000244587	0.0148412	0.00785934	0.0183053	0.0282929	0.0369399	0.0510263	0.00836672	0.00823716	0.00870754	1	1	1
AC004223.1	ENSG00000224113	0	0	0	0	0	0	0	0	0	1	1	1
AC004231.2	ENSG00000234477	0	0	0	0	0	0	0	0	0	1	1	1
AC004237.1	ENSG00000230612	0	0	0	0	0	0	0	0	0	1	1	1
AC004240.2	ENSG00000227601	0	0.00638787	0.00744095	0.0103525	0	0.027651	0.0119957	0.0267838	0.00707855	1	1	1
AC004241.1	ENSG00000249687	0	0	0	0	0	0	0	0	0	1	1	1
AC004258.1	ENSG00000226593	0.939895	1.47943	0.960235	1.19698	1.25663	1.18424	0.558505	0.984766	1.04004	0.675078	0.754448	0.945859
AC004381.1	ENSG00000239538	0.392875	0.264412	0.488865	0.89388	0.606793	0.513598	0.468698	0.770163	0.811385	0.93264	0.858936	0.878443
AC004381.3	ENSG00000243937	0	0.0928296	0	0	0	0	0	0	0	1	1	1
AC004381.4	ENSG00000244093	0	0	0	0	0	0.0570664	0	0	0	1	1	1
AC004381.6	ENSG00000005189	0	0	0	0	0	0	0	0	0	1	1	1
AC004383.1	ENSG00000240262	0.605975	0.385895	0.512061	0.365023	0.363632	0.487733	0.313585	0.729743	0.315818	0.917044	0.923646	0.787993
AC004383.3	ENSG00000226107	12.0897	11.6383	13.9486	11.4108	12.6446	12.2372	12.5131	12.9568	13.0052	0.831612	0.953929	0.915072
AC004383.4	ENSG00000223749	0	0	0	0	0	0	0	0	0	1	1	1
AC004383.5	ENSG00000227060	1.26562	1.43881	1.20556	0.969747	0.989748	1.17132	1.02204	0.939183	1.07771	0.978409	0.759285	0.79006
AC004386.1	ENSG00000244416	0	0	0	0	0.0491916	0	0	0	0	1	1	1
AC004386.3	ENSG00000226515	0.162885	0.126082	0.21792	0.0403813	0.239616	0.0680669	0.184776	0.19621	0.0689232	1	1	1
AC004386.4	ENSG00000213269	0.110708	0.167041	0.960303	0.681054	0.880911	0.899174	0.0592434	0.259491	0	0.751621	1	0.910644
AC004410.1	ENSG00000005206	0	0	0	0	0	0	0	0	0	1	1	1
AC004447.1	ENSG00000245755	0.000555986	7.78759	28.3193	29.4702	16.7359	12.99	3.88442	10.7056	4.86035	0.0630016	0.499318	0.456078
AC004448.1	ENSG00000240117	0	0	0	0	0	0	0	0	0	1	1	1
AC004448.2	ENSG00000227078	0	0	0	0	0	0	0	0	0	1	1	1
AC004448.3	ENSG00000189343	0	0	0	0	0	0	0	0	0	1	1	1
AC004448.4	ENSG00000228331	2.08824	2.90006	2.65924	3.94114	4.07998	4.21411	3.63635	3.33488	3.69982	0.679119	0.259501	0.0708581
AC004448.5	ENSG00000235979	0	0	0	0	0	0	0	0	0	1	1	1
AC004448.6	ENSG00000232820	0.790938	0.361885	0.409452	0	0.916801	0	0.141562	0.55723	0.387235	1	1	1
AC004448.7	ENSG00000231477	0.414637	0.322078	0.847351	1.3634	1.31684	0.683628	0.732944	0.908039	0.602107	0.353823	0.514871	0.0867812
AC004449.1	ENSG00000196614	0	0	0.043045	0.049458	0	0	0	0	0	1	1	1
AC004453.8	ENSG00000146677	0	0	0	0	0	0	0	0	0	1	1	1
AC004455.1	ENSG00000181211	0	0	0	0	0	0	0	0	0	1	1	1
AC004458.3	ENSG00000238385	0	0	0	0	0	0	0	0	0	1	1	1
AC004460.1	ENSG00000203289	5.94647	3.37292	6.51652	10.0357	7.00106	5.73274	5.36917	4.16976	2.12228	0.686658	0.899812	0.850441
AC004460.2	ENSG00000221379	7.32352	9.21091	10.3785	8.61637	10.1221	10.4338	11.5954	13.2264	10.3102	0.67396	0.540563	0.892372
AC004460.3	ENSG00000241266	0	0	0	0	0	0	0	0	0	1	1	1
AC004460.4	ENSG00000103832	0	0	0	0	0	0	0	0	0	1	1	1
AC004461.4	ENSG00000237347	11.9701	14.4992	25.153	26.8903	22.7097	23.1475	25.7342	21.769	13.1329	0.251856	0.362205	0.0164833
AC004463.1	ENSG00000249108	0	0	0.0624084	0	0	0	0	0	0	1	1	1
AC004471.1	ENSG00000182490	0	0	0	0	0	0	0	0	0	1	1	1
AC004471.9	ENSG00000223461	0	0	0	0	0	0	0	0	0	1	1	1
AC004478.2	ENSG00000234702	0	0	0	0	0	0	0	0	0	1	1	1
AC004485.3	ENSG00000228944	0.659695	0.422067	0.776149	1.16236	0.870286	0.713124	0.861722	0.519953	0.295319	0.0311214	0.804067	0.103358
AC004490.1	ENSG00000246306	0	0	0	0	0	0.0960611	0	0.092113	0	1	1	1
AC004490.2	ENSG00000234432	0	0	0	0	0	0	0	0	0	1	1	1
AC004492.1	ENSG00000221356	0	0	0	0	0	0	0	0	0	1	1	1
AC004507.1	ENSG00000164241	2.32758	2.19665	1.62781	2.2097	2.14495	2.05088	4.11325	3.25839	3.22587	0.00410328	0.00191441	0.916066	A
AC004510.1	ENSG00000250388	0	0	0	0	0	0	0	0	0	1	1	1
AC004510.2	ENSG00000248453	0	0	0	0	0	0	0	0	0	1	1	1
AC004522.1	ENSG00000253272	0.0647686	0.0496221	0.0577009	0.0291286	0.0128973	0.125223	0.03277	0.0346186	0.0548535	1	1	1
AC004535.2	ENSG00000236414	0	0	0.09111	0	0	0.0849586	0	0	0	1	1	1
AC004538.2	ENSG00000226827	0	0	0	0	0	0	0.0338445	0	0.00247487	1	1	1
AC004538.3	ENSG00000230333	0	0	0.00379709	0	0.0702698	0.0618664	0	0	0	1	1	1
AC004540.4	ENSG00000225792	0	0.050367	0.116453	0.342896	0.192894	0.163082	0.049564	0.0524158	0	1	1	1
AC004540.5	ENSG00000214870	0	0	0	0.0335608	0.0232912	0	0	0	0	1	1	1
AC004541.1	ENSG00000241761	0	0	0	0	0	0	0	0	0	1	1	1
AC004543.2	ENSG00000237921	0.0913258	0.0393472	0.0824548	0.111371	0.0678772	0.0766184	0.0810445	0.0741952	0.0435643	1	1	1
AC004547.1	ENSG00000243427	0.248334	0	0	0.0930869	0	0	0	0	0	1	1	1
AC004549.6	ENSG00000229893	0	0	0	0	0	0	0	0	0	1	1	1
AC004562.1	ENSG00000237560	0.282699	0.431754	0.336737	0.277264	0.287245	0.423482	0.348093	0.473258	0.779767	0.210488	0.343079	0.944066
AC004593.2	ENSG00000237065	0.0430449	0	0	0.00984887	0.0334755	0	0	0	0	1	1	1
AC004593.3	ENSG00000235669	0	0	0	0	0	0	0	0	0	1	1	1
AC004596.2	ENSG00000251119	0	0	0	0	0	0	0	0	0	1	1	1
AC004597.1	ENSG00000225607	0	0	0	0	0	0	0	0	0	1	1	1
AC004603.4	ENSG00000225877	0	0	0	0	0	0	0	0	0	1	1	1
AC004611.1	ENSG00000233743	0	0	0	0.0717235	0	0.0114735	0	0	0	1	1	1
AC004659.1	ENSG00000198367	0.208847	0.28174	0.271578	0.340141	0.252212	0.304146	0.0392907	0.342254	0.154598	1	1	1
AC004668.1	ENSG00000244430	0.439389	0.254971	0.294936	0.398447	0.408815	0.26558	0.109384	0.115598	0.114719	1	1	1
AC004671.1	ENSG00000249628	0	0	0	0	0	0	0	0	0	1	1	1
AC004672.1	ENSG00000249028	0	0	0	0	0	0	0	0	0	1	1	1
AC004673.1	ENSG00000221786	0	0	0	0	0	0	0	0	0	1	1	1
AC004675.1	ENSG00000251502	0	0.0299388	0.0345237	0	0	0.0643998	0	0	0	1	1	1
AC004687.1	ENSG00000246115	0	0	0	0	0	0	0	0	0	1	1	1
AC004691.5	ENSG00000229263	0	0.0280158	0	0.0160978	0.0867873	0	0.0375532	0.0292368	0	1	1	1
AC004692.4	ENSG00000228680	1.31789	0.849706	1.13686	0.545131	0.631617	0.741534	1.47998	0.886789	0.863689	0.91444	0.995188	0.897793
AC004692.5	ENSG00000213717	0.507638	0.463278	0.457833	0.450744	0.517102	0.334215	0.368912	0.331068	0.412185	0.898289	0.806676	0.94059
AC004696.1	ENSG00000166770	0	0	0	0	0	0	0	0	0	1	1	1
AC004699.1	ENSG00000223201	0.0142179	0.0356745	0.0138387	0.00666069	0.0185904	0.0128644	0	0	0.0131598	1	1	1
AC004741.3	ENSG00000229688	1.56183	1.62897	1.75631	0.704964	1.14585	1.37943	1.5138	2.60701	1.6693	0.0753106	0.725352	0.232497
AC004741.4	ENSG00000241044	0	0	0	0	0	0	0	0	0	1	1	1
AC004743.1	ENSG00000231126	0	0	0	0	0	0	0	0	0	1	1	1
AC004744.3	ENSG00000226522	0.0126457	0.0180156	0.0419521	0.0346476	0.00705197	0	0.0131124	0.00943815	0.0498774	1	1	1
AC004745.1	ENSG00000221192	0	0	0	0	0	0	0	0.0110741	0	1	1	1
AC004746.1	ENSG00000239584	0	0	0	0	0	0	0	0	0	1	1	1
AC004754.1	ENSG00000215289	0	0	0	0	0	0.00589555	0	0.00571127	0	1	1	1
AC004771.1	ENSG00000203562	0.114224	0.0972801	0.100684	0.119322	0.100179	0.0935859	0.093481	0.0679274	0.0598196	1	1	1
AC004771.2	ENSG00000234203	0	0.110406	0	0	0	0	0	0.0574051	0.181402	1	1	1
AC004772.1	ENSG00000243980	0	0	0	0	0	0	0	0	0	1	1	1
AC004774.1	ENSG00000244318	0	0	0	0	0	0	0	0	0	1	1	1
AC004782.1	ENSG00000230789	15.4686	25.323	20.0478	17.5598	20.1276	23.887	17.8423	25.5537	23.8871	0.683495	0.630334	0.969902
AC004785.1	ENSG00000213904	0	0	0	0	0	0	0	0	0	1	1	1
AC004790.1	ENSG00000205396	0.23776	0.125932	0.0452315	0.0147564	0.158608	0.0242368	0.0172385	0.0305279	0.0929717	1	1	1
AC004790.2	ENSG00000235046	0	0	0	0	0	0.060645	0	0	0	1	1	1
AC004797.1	ENSG00000229944	0	0	0	0	0.00895301	0.0123942	0	0.0239865	0	1	1	1
AC004801.2	ENSG00000226138	0	0	0	0	0	0	0	0	0	1	1	1
AC004803.1	ENSG00000250132	0	0	0	0	0	0	0	0	0	1	1	1
AC004815.1	ENSG00000243800	0	0	0	0	0	0	0	0	0	1	1	1
AC004832.2	ENSG00000203606	0	0	0	0	0	0	0	0	0	1	1	1
AC004834.1	ENSG00000239956	0.551916	0.0823705	0.667612	0.857149	0.570545	0.400286	0.167639	0.214619	0	0.611388	0.771782	0.923799
AC004837.3	ENSG00000106540	0.657449	0.391775	0.180309	0.328171	0.177537	0.42198	0.628233	0.487235	0.341561	0.91565	0.967209	1
AC004837.4	ENSG00000231951	0	0	0	0	0	0	0	0	0	1	1	1
AC004837.5	ENSG00000228554	0	0	0	0	0	0	0	0	0	1	1	1
AC004840.1	ENSG00000231761	0	0	0	0.0767648	0	0	0	0	0	1	1	1
AC004840.8	ENSG00000230914	0.152207	0.18316	0.0887394	0.0885571	0.214316	0.115533	0.314342	0.175692	0.134988	1	1	1
AC004840.9	ENSG00000175873	0	0	0	0.00470617	0	0.00690617	0	0	0	1	1	1
AC004841.1	ENSG00000229811	0	0	0	0	0	0	0	0	0	1	1	1
AC004846.1	ENSG00000247548	3.45749	3.75508	3.70461	2.20692	2.72367	2.71854	2.7176	3.29019	6.37522	0.0396018	0.695972	0.162426	A
AC004846.2	ENSG00000248570	0	0	0	0	0	0	0	0	0	1	1	1
AC004851.1	ENSG00000252378	0.616367	0.897264	0.69206	0.880954	0.676401	0.666648	1.15428	0.928525	0.993223	0.190842	0.177856	0.985139
AC004854.4	ENSG00000234183	0	0	0	0	0	0	0	0	0	1	1	1
AC004854.5	ENSG00000230160	0	0.0388153	0	0	0	0	0	0	0	1	1	1
AC004855.1	ENSG00000243737	0	0	0	0	0.0111225	0	0	0	0	1	1	1
AC004862.1	ENSG00000240347	0	0.0527437	0	0	0	0	0.054655	0	0	1	1	1
AC004862.6	ENSG00000232667	0	0	0	0	0.0804942	0	0	0	0	1	1	1
AC004863.6	ENSG00000231419	0.0602983	0.0366759	0.127496	0.115357	0.056587	0.237705	0.134551	0.0382526	0.16139	1	1	1
AC004866.1	ENSG00000223514	0	0	0	0	0	0	0	0	0	1	1	1
AC004866.3	ENSG00000224134	0.0951211	0.094576	0.0546956	0.156966	0.145113	0.306285	0.0863676	0	0	1	1	1
AC004869.2	ENSG00000230680	2.38199	1.96272	2.9054	2.75945	2.89518	2.03112	1.42674	1.57551	1.08635	0.620193	0.671853	0.969476
AC004869.3	ENSG00000240355	1.52653	1.51412	1.42968	1.68991	1.87179	1.42047	3.23737	1.60822	1.66442	0.811839	0.696491	0.955916
AC004869.4	ENSG00000225340	0	0	0	0	0	0	0	0	0	1	1	1
AC004870.3	ENSG00000229192	13.6955	13.5083	13.8568	12.0979	10.5836	12.1203	9.86113	9.08217	11.3219	0.564277	0.0991934	0.444713
AC004870.4	ENSG00000223829	0	0	0	0	0	0	0	0	0	1	1	1
AC004870.5	ENSG00000214754	0	0	0	0	0	0	0	0	0	1	1	1
AC004870.6	ENSG00000242552	0	0	0	0	0	0	0	0.246753	0	1	1	1
AC004875.1	ENSG00000221690	0	0	0	0	0	0	0	0	0	1	1	1
AC004876.1	ENSG00000205267	0	0	0	0	0	0	0	0	0	1	1	1
AC004878.2	ENSG00000224804	0	0	0.143068	0.317227	0.188837	0	0	0	0	1	1	1
AC004878.3	ENSG00000198632	0.0499422	0.036385	0.0316329	0.0337617	0.0243214	0.0523569	0.106367	0.0963972	0.0332018	1	1	1
AC004878.5	ENSG00000205508	0	0	0	0	0	0	0	0	0	1	1	1
AC004878.6	ENSG00000205506	0	0	0	0	0	0	0	0	0	1	1	1
AC004878.7	ENSG00000249595	0	0	0	0	0	0	0	0	0	1	1	1
AC004884.1	ENSG00000241712	0	0	0	0	0	0	0	0	0	1	1	1
AC004889.1	ENSG00000243963	0	0	0	0	0	0	0	0	0	1	1	1
AC004893.10	ENSG00000238109	0	0	0	0	0	0	0	0	0	1	1	1
AC004893.11	ENSG00000242687	0	0	0	0	0	0	0	0	0	1	1	1
AC004894.2	ENSG00000213530	0.699563	0.554197	0.756784	0.549391	0.681591	0.705618	0.107441	0.160279	0.169035	0.0268978	0.0245109	0.962187
AC004895.2	ENSG00000240718	0	0	0	0	0	0	0	0	0	1	1	1
AC004895.4	ENSG00000231704	0	0	0	0	0	0	0	0.0799814	0	1	1	1
AC004898.1	ENSG00000240206	0	0	0	0	0	0	0	0	0	1	1	1
AC004898.2	ENSG00000213990	0	0	0	0.0428487	0	0	0	0	0	1	1	1
AC004899.3	ENSG00000225705	0.309932	0.399836	0	0.11295	0.166726	0.257619	0	0.236013	0.0749967	1	1	1
AC004901.1	ENSG00000232072	1.425	1.53952	1.46178	1.21783	1.61092	1.3916	1.33522	1.54954	1.31218	0.990541	0.915371	0.925819
AC004906.3	ENSG00000237286	0	0	0	0	0	0	0	0	0	1	1	1
AC004907.2	ENSG00000227982	0	0	0	0	0	0	0	0	0	1	1	1
AC004909.3	ENSG00000223445	0	0.314417	0.178531	0	0.114769	0.167895	0.167904	0	0	1	1	1
AC004911.2	ENSG00000226592	0	0	0	0	0	0	0	0	0	1	1	1
AC004917.1	ENSG00000177820	0	0	0	0	0	0	0	0	0	1	1	1
AC004920.2	ENSG00000228085	0.0770348	0.0664421	0.0579403	0.0329446	0.0906508	0.143703	0.0250245	0.0173808	0.0734686	1	1	1
AC004920.3	ENSG00000236046	0.899372	1.10639	1.30338	1.3363	1.16149	1.14319	0.842887	0.923887	0.651136	0.820013	0.87742	0.965401
AC004923.1	ENSG00000247484	0	0	0	0	0	0	0	0	0	1	1	1
AC004924.1	ENSG00000221553	0	0	0	0	0	0	0.127952	0	0	1	1	1
AC004925.1	ENSG00000229290	0	0	0	0.0549818	0	0	0	0	0.0616356	1	1	1
AC004932.1	ENSG00000253285	0	0	0	0	0	0	0	0	0	1	1	1
AC004932.2	ENSG00000242546	0.714355	0.164447	0	0.144719	0.718392	0.526415	0.167935	0.168986	0.352825	1	1	1
AC004932.3	ENSG00000253575	0	0	0	0	0	0	0	0	0	1	1	1
AC004932.4	ENSG00000242350	0	0	0	0	0	0	0	0	0	1	1	1
AC004938.5	ENSG00000225443	0.115791	0	0	0.0486331	0.0595259	0.0829171	0	0	0	1	1	1
AC004941.1	ENSG00000243632	0	0	0	0	0	0	0	0	0	1	1	1
AC004941.2	ENSG00000242144	0	0	0	0	0	0	0	0	0	1	1	1
AC004941.3	ENSG00000228151	0	0	0	0	0	0	0	0	0	1	1	1
AC004941.4	ENSG00000215311	0	0	0	0.529604	0.0400755	0	0	0	0	1	1	1
AC004941.5	ENSG00000231397	0	0	0	0	0	0	0	0	0	1	1	1
AC004945.1	ENSG00000222024	0	0	0	0	0	0	0	0	0	1	1	1
AC004945.2	ENSG00000234456	0.0378105	0.0471555	0.0503739	0.0554708	0.0555276	0.0595439	0.0289372	0.0164835	0.0304998	1	1	1
AC004947.2	ENSG00000233760	0	0	0	0	0	0	0	0	0	1	1	1
AC004951.5	ENSG00000239556	0	0	0	0	0	0	0	0	0	1	1	1
AC004951.6	ENSG00000228434	0	0	0	0	0	0	0	0	0	1	1	1
AC004954.2	ENSG00000230244	0	0	0	0	0	0	0	0	0	1	1	1
AC004957.5	ENSG00000224059	0.00145039	0	0	0	0	0	0.256314	0	0.486192	1	1	1
AC004957.6	ENSG00000229251	0	0	0	0	0	0	0	0	0	1	1	1
AC004965.1	ENSG00000214248	0	0	0	0	0	0	0	0	0	1	1	1
AC004967.1	ENSG00000239610	0	0	0	0	0	0	0	0	0	1	1	1
AC004967.11	ENSG00000238228	0	0	0	0	0	0	0	0	0	1	1	1
AC004967.7	ENSG00000243554	0	0	0	0	0	0	0.00661088	0	0	1	1	1
AC004967.8	ENSG00000183444	0	0	0	0	0	0	0	0	0	1	1	1
AC004968.1	ENSG00000251156	0	0	0	0	0	0	0	0	0	1	1	1
AC004968.2	ENSG00000242330	0	0	0	0	0.0194991	0.0543114	0	0	0.0277134	1	1	1
AC004969.1	ENSG00000223029	0.582032	0.546349	0.430233	0.560771	0.54942	0.378485	0.522523	0.539965	0.7272	0.818036	0.869563	0.965502
AC004971.1	ENSG00000238174	29.4	35.3048	35.3786	31.4199	34.3996	33.2377	30.9502	36.5938	45.0408	0.717574	0.777207	0.982903
AC004975.1	ENSG00000242504	0	0	0	0	0	0	0	0	0	1	1	1
AC004979.1	ENSG00000239297	0.19512	0.182701	0.358268	0.478257	0.175939	0.247406	0.100589	0.0525677	0.102703	1	1	1
AC004979.2	ENSG00000240852	2.61272	2.79418	2.77922	3.00012	3.86411	2.90651	2.20358	3.2764	3.40932	0.856236	0.881145	0.678091
AC004979.3	ENSG00000240749	0	0	0	0	0	0	0	0	0	1	1	1
AC004979.4	ENSG00000240028	0	0	0	0	0	0	0	0	0	1	1	1
AC004979.5	ENSG00000240605	0.0602158	0	0	0.0142025	0	0	0.0161266	0	0	1	1	1
AC004979.6	ENSG00000242526	0	0.173454	0	0.149058	0.326196	0.0933452	0	0.0897828	0	1	1	1
AC004979.7	ENSG00000243994	0	0	0	0	0	0	0	0	0	1	1	1
AC004980.1	ENSG00000253757	0.0629233	0.242431	0.11261	0.124781	0.0941285	0.157242	0.0577143	0	0.0267494	1	1	1
AC004980.10	ENSG00000214243	0.842949	0.587923	0.272375	0.534734	0.358609	0.443969	0.590166	0.486783	0.420095	0.970408	0.966524	0.934606
AC004980.11	ENSG00000185040	20.516	15.1834	14.4181	17.8329	15.124	14.4367	23.5672	19.5099	17.5687	0.146602	0.301399	0.844953
AC004980.3	ENSG00000230167	0	0	0.0152192	0.00634433	0.0239176	0.00942375	0.0144922	0.00456508	0.00965332	1	1	1
AC004980.4	ENSG00000221249	0	0	0	0	0	0	0	0	0	1	1	1
AC004980.7	ENSG00000205485	0	0	0	0	0	0	0	0	0	1	1	1
AC004980.8	ENSG00000250778	0	8.39442	13.0458	6.41968	5.05325	4.06741	6.36339	18.1475	0	1	1	1
AC004980.9	ENSG00000230305	0	0	0	0	0	0	0	0	0	1	1	1
AC004985.1	ENSG00000254148	0	0	0	0	0	0	0	0	0	1	1	1
AC004985.1,POLR2J4	ENSG00000214783,ENSG00000254148	0	0	0	0	0	0	0	0	0	1	1	1
AC004985.12	ENSG00000241057	0	0	0	0	0	0	0	0	0	1	1	1
AC004985.13	ENSG00000228903	0	0	0	0	0	0	0	0	0	1	1	1
AC004987.10	ENSG00000231198	0	0	0	0	0	0	0	0	0	1	1	1
AC004987.8	ENSG00000226220	0	0	0	0	0	0	0	0	0	1	1	1
AC004987.9	ENSG00000233225	0	0	0	0	0	0	0	0	0	1	1	1
AC004988.1	ENSG00000203446	0	0	0	0	0	0	0	0	0	1	1	1
AC004994.2	ENSG00000232492	0.291706	0.767609	0.666345	0.697358	0.77852	0.689767	0.89846	0.398585	1.46851	0.744611	0.501561	0.833035
AC004996.1	ENSG00000236569	0.0424834	0	0	0.0367049	0	0.064639	0	0	0	1	1	1
AC004996.2	ENSG00000213783	0.165014	0.161869	0.231823	0.194752	0.16541	0.121227	0.260011	0.104311	0.206665	1	1	1
AC004998.2	ENSG00000240327	0	0	0	0	0	0	0	0	0	1	1	1
AC005004.1	ENSG00000242251	3.37576	2.73713	2.90393	3.16506	2.48608	2.44235	2.65544	2.89268	2.28036	0.956874	0.749825	0.831563
AC005005.1	ENSG00000240186	0	0	0	0	0	0	0	0	0	1	1	1
AC005006.1	ENSG00000215428	1.45871	1.67507	1.5523	2.44103	1.84078	1.82298	1.45771	2.0456	1.25453	0.449302	0.97872	0.410245
AC005007.3	ENSG00000230370	2.17805	1.77982	1.62151	2.11104	1.96141	1.68523	2.04013	0.997618	1.54117	0.806222	0.843794	0.977091
AC005008.2	ENSG00000237896	12.8961	10.6769	13.5791	10.8081	12.588	12.822	11.2082	12.219	17.1979	0.787311	0.851695	0.964484
AC005008.3	ENSG00000226671	0.0521472	0	0.119744	0.0210922	0.0181966	0.0549191	0.0182514	0.0212946	0	1	1	1
AC005009.1	ENSG00000231255	0.411568	0.461565	0.75192	0.438619	0.371235	0.457898	0.236524	0.0766932	0.0295915	0.119673	0.0664566	0.69873
AC005009.2	ENSG00000233073	0	0	0	0	0	0	0	0	0	1	1	1
AC005013.5	ENSG00000228421	0.149419	0.300748	0.102836	0.153631	0.26193	0.32524	0.185932	0.240625	0.117304	1	1	1
AC005013.6	ENSG00000176734	0.0636182	0.0208262	0.0241988	0.0818371	0.129614	0.135108	0.0375171	0.0653347	0.0396295	1	1	1
AC005014.4	ENSG00000205858	0.553882	0.202486	0.294513	0.359453	0.0988822	0.205351	0.503077	0.34455	0.350064	1	1	1
AC005014.5	ENSG00000224280	0	0	0	0.0716716	0	0	0	0.0307728	0	1	1	1
AC005017.1	ENSG00000234336	0	0	0	0	0	0	0	0	0	1	1	1
AC005017.2	ENSG00000174495	0	0	0	0	0	0	0	0	0	1	1	1
AC005019.2	ENSG00000213875	0	0	0	0	0	0	0	0	0	1	1	1
AC005019.3	ENSG00000224330	0	0	0	0	0	0	0	0	0	1	1	1
AC005020.1	ENSG00000246952	0	0	0	0	0	0	0	0	0	1	1	1
AC005022.1	ENSG00000224017	0	0	0	0	0	0	0	0	0	1	1	1
AC005027.3	ENSG00000236310	0	0	0	0	0	0	0	0	0	1	1	1
AC005027.4	ENSG00000224116	0	0	0	0	0	0	0	0	0	1	1	1
AC005029.1	ENSG00000232458	0	0	0	0.0366362	0	0	0	0	0	1	1	1
AC005033.6	ENSG00000233872	0	0	0	0	0	0	0	0	0	1	1	1
AC005034.2	ENSG00000230477	0	0	0.0923662	0.163584	0.186812	0.173533	0	0	0	1	1	1
AC005034.3	ENSG00000226247	0	0	0	0	0	0	0	0	0	1	1	1
AC005035.1	ENSG00000233404	0	0	0.0049012	0	0	0	0	0	0	1	1	1
AC005035.2	ENSG00000250054	0	0	0	0	0.0576763	0	0	0	0	1	1	1
AC005037.1	ENSG00000224346	0	0	0	0	0.00563843	0.00778608	0.005805	0	0	1	1	1
AC005037.3	ENSG00000183308	0.683951	0.839461	0.552359	1.71061	1.9252	1.55951	0.555344	0.4531	0.522061	0.779743	0.96223	0.835177
AC005037.4	ENSG00000221530	0	0	0	0	0	0	0	0	0	1	1	1
AC005037.5	ENSG00000232133	0	0	0	0	0	0	0	0	0	1	1	1
AC005037.6	ENSG00000235318	0	0	0	0.0713825	0	0	0.0843998	0.233422	0	1	1	1
AC005037.7	ENSG00000225796	14.2364	12.8247	12.4107	13.3285	11.9332	12.1147	15.0882	13.6019	16.289	0.600265	0.744103	0.914666
AC005037.8	ENSG00000227348	0	0	0	0.0212793	0	0	0	0	0	1	1	1
AC005040.1	ENSG00000233856	0	0	0	0	0	0	0	0	0	1	1	1
AC005040.2	ENSG00000229360	0.0572408	0.0413658	0.133768	0.264257	0.295678	0.197021	0.0224629	0.0628249	0.0209047	1	1	1
AC005040.3	ENSG00000226905	0	0	0	0	0	0	0	0	0	1	1	1
AC005041.10	ENSG00000233155	0	0	0	0	0	0	0	0	0	1	1	1
AC005041.11	ENSG00000234521	0	0	0	0	0	0	0	0	0	1	1	1
AC005041.8	ENSG00000234632	0	0	0	0.0828768	0.279722	0	0	0	0.136209	1	1	1
AC005041.9	ENSG00000237737	10.7666	11.1261	8.17996	11.3352	11.044	10.9072	11.7807	11.183	11.8301	0.849543	0.364946	0.575181
AC005042.2	ENSG00000227331	0	0	0	0	0.00444721	0.00613668	0	0	0	1	1	1
AC005042.3	ENSG00000231675	0	0	0	0	0	0	0	0	0	1	1	1
AC005042.4	ENSG00000204380	0	0.265993	0.768308	0.498171	0.501589	0.286769	0.805432	0.131595	0.0727318	0.964895	0.98076	0.967493
AC005042.5	ENSG00000228586	0	0	0	0	0	0	0	0	0	1	1	1
AC005046.5	ENSG00000229626	0.0666045	0	0	0.0332021	0.0480672	0.0681169	0	0	0	1	1	1
AC005048.1	ENSG00000216085	1.86412	2.01117	2.75212	1.58748	2.05437	1.64749	1.22298	1.57892	1.40643	0.695913	0.330507	0.689822
AC005060.1	ENSG00000241445	0	0	0	0	0	0	0	0	0	1	1	1
AC005062.2	ENSG00000243004	0	0.0170317	0	0	0	0	0.0187092	0	0	1	1	1
AC005062.3	ENSG00000213860	0	0	0	0	0	0	0	0	0.0359278	1	1	1
AC005067.4	ENSG00000235090	0	0	0	0	0	0	0	0	0	1	1	1
AC005068.4	ENSG00000231956	0	0	0	0	0	0	0	0	0	1	1	1
AC005071.1	ENSG00000222947	0	0	0	0	0	0	0	0	0	1	1	1
AC005071.2	ENSG00000222482	2.08188	0.42732	2.59435	1.15719	0.593995	0.457186	0.479383	1.1729	0.920146	0.938187	0.557369	0.498221
AC005071.3	ENSG00000229429	0	0	0	0	0	0	0	0	0	1	1	1
AC005075.5	ENSG00000228747	0	0	0	0	0	0	0	0	0	1	1	1
AC005076.1	ENSG00000233957	0.213944	0.176755	0.556294	0.327298	0.17338	0.265151	0.142263	0.255638	0.447654	1	1	1
AC005076.5	ENSG00000224046	0.139829	0.195456	0.302253	0.171857	0.302228	0.211184	0.0471686	0.0679946	0.0717465	1	1	1
AC005077.12	ENSG00000227038	0	0	0	0	0	0	0	0	0	1	1	1
AC005077.14	ENSG00000230882	0.262594	0.33308	0.302197	0.258167	0.25886	0.236346	0.112315	0.168562	0.195366	1	1	1
AC005077.5	ENSG00000228829	0	0	0	0	0	0	0	0	0	1	1	1
AC005077.7	ENSG00000224273	0	0	0	0	0	0	0	0	0	1	1	1
AC005077.8	ENSG00000213549	0	0	0	0	0	0	0	0	0	1	1	1
AC005077.9	ENSG00000241778	0	0	0	0	0	0	0	0	0	1	1	1
AC005082.1	ENSG00000214871	0.977327	1.52111	2.10169	1.60785	1.67661	1.64355	1.85754	2.16189	1.88896	0.58207	0.416932	0.889661
AC005082.12	ENSG00000226816	0	0	0	0.0424659	0.0508422	0	0.0472015	0	0.073131	1	1	1
AC005082.2	ENSG00000203571	0.0548153	0.079441	0	0	0.0306313	0.0428981	0	0	0.08733	1	1	1
AC005083.1	ENSG00000233834	0	0	0	0	0	0	0	0	0	1	1	1
AC005086.1	ENSG00000203383	0	0	0	0	0	0	0	0	0	1	1	1
AC005086.2	ENSG00000203382	0	0	0	0	0	0	0	0	0	1	1	1
AC005086.3	ENSG00000203381	0.00110335	0.0491571	0	0.0502084	0.312549	0.231543	0	0.0312569	0.0642944	1	1	1
AC005086.4	ENSG00000203380	0.101722	0.135342	0.0784527	0.101566	0	0	0.121732	0.141226	0.0372478	1	1	1
AC005088.1	ENSG00000239728	0.221516	0	0.115362	0.383555	0.214007	0.179164	0.0371981	0	0	1	1	1
AC005094.2	ENSG00000229949	1.00768	1.62752	1.39966	1.24302	1.68925	1.40803	1.90509	1.54899	2.35966	0.937576	0.912927	0.988384
AC005102.1	ENSG00000219039	0.0607223	0.117895	0.602815	0.105902	0.0994296	0.10794	0.21522	0.104521	0.0703	1	1	1
AC005104.1	ENSG00000240910	0.059407	0.012136	0.0494787	0.181757	0.0523597	0.0197017	0.0570249	0.0254427	0.0268971	1	1	1
AC005104.3	ENSG00000223374	0	0	0	0	0	0	0.127172	0	0.45031	1	1	1
AC005105.1	ENSG00000205786	0.116631	0.224312	0	0.133755	0.2414	0.29063	0.302669	0.0934548	0.0985142	1	1	1
AC005105.2	ENSG00000225286	0	0	0	0	0	0	0	0	0	1	1	1
AC005138.1	ENSG00000223594	7.09515	0	0	0	0	0	0	0	0	1	1	1
AC005150.1	ENSG00000248431	0	0	0	0	0	0	0	0	0	1	1	1
AC005152.1	ENSG00000231994	0.046347	0.0111346	0.0386466	0	0.0346162	0.0359225	0.0233266	0	0.0122588	1	1	1
AC005152.2	ENSG00000234899	0	0.534533	0.298026	0.433168	0.187954	0	0	0.817472	0	1	1	1
AC005152.3	ENSG00000228639	0	0	0	0	0	0	0.0401703	0.0424915	0	1	1	1
AC005154.5	ENSG00000236455	0	0	0	0	0	0	0	0	0	1	1	1
AC005154.6	ENSG00000196295	0	0	0	0	0	0	0	0	0	1	1	1
AC005154.7	ENSG00000244480	0	0.382166	0.421823	0.289469	0.525393	0	0	0	0	1	1	1
AC005154.8	ENSG00000226874	0	0	0	0	0	0	0	0	0	1	1	1
AC005154.9	ENSG00000234133	0	0	0	0	0	0	0	0	0	1	1	1
AC005159.1	ENSG00000221262	0	0	0	0	0	0	0	0	0	1	1	1
AC005160.3	ENSG00000227658	0	0	0	0	0	0	0	0	0	1	1	1
AC005161.1	ENSG00000221279	0	0	0	0	0	0	0	0	0	1	1	1
AC005162.3	ENSG00000228093	0.653787	0.929827	0.623951	0.915724	1.34609	0.417202	0.282064	0.883386	0.253303	0.560649	0.513164	0.614826
AC005162.4	ENSG00000229452	0	0	0	0	0	0	0	0	0	1	1	1
AC005162.5	ENSG00000233517	0	0	0	0	0	0	0	0	0	1	1	1
AC005174.1	ENSG00000242653	0.0497069	0.02108	0.0409209	0.0292997	0.0165205	0.0076047	0.00687856	0.00736509	0	1	1	1
AC005174.2	ENSG00000230356	0	0	0	0	0.394329	0	0	0	0	1	1	1
AC005176.1	ENSG00000249861	0	0.0903274	0.104515	0.239455	0.0693736	0.243804	0.030918	0.09408	0.148757	1	1	1
AC005178.1	ENSG00000251243	0	0	0	0	0	0.0793133	0	0	0	1	1	1
AC005181.1	ENSG00000244718	0	0.0070538	0.0250314	0.0132946	0.00841017	0	0.00903278	0	0.0119027	1	1	1
AC005184.1	ENSG00000227978	0	0	0	0	0	0	0	0	0	1	1	1
AC005186.1	ENSG00000249267	1.114	1.05967	0.695994	1.26194	1.17262	1.18295	1.25445	1.03177	1.16612	0.986777	0.972254	0.968443
AC005187.1	ENSG00000212064	5.8772	7.12798	6.16541	4.11388	5.36526	5.61958	8.95305	9.65483	10.4617	0.418487	0.660354	0.846117
AC005189.1	ENSG00000249805	1.82235	1.41791	1.5276	0.821015	1.14392	1.30757	1.87497	2.27687	2.59659	0.797125	0.914641	0.917213
AC005189.6	ENSG00000229497	0	0.713173	0.233584	0.0704266	0.456804	0	0.591452	0.526388	0.331503	0.718877	0.720219	1
AC005192.5	ENSG00000182965	0.385664	0.233842	0	0.450514	0.52076	0.376518	0.318077	0.361872	0.632265	0.650496	0.627707	0.672035
AC005197.1	ENSG00000248819	0	0	0	0	0	0	0	0	0	1	1	1
AC005197.2	ENSG00000214000	0	0	0	0	0	0	0	0	0	1	1	1
AC005197.3	ENSG00000228313	0	0	0	0	0	0	0	0	0	1	1	1
AC005197.4	ENSG00000227263	0	0	0	0	0	0	0	0	0	1	1	1
AC005204.2	ENSG00000243167	0	0	0	0	0	0	0	0	0	1	1	1
AC005205.2	ENSG00000244253	0	0	0	0	0	0	0	0	0	1	1	1
AC005205.3	ENSG00000243581	0	0	0	0	0	0	0	0	0	1	1	1
AC005205.4	ENSG00000239320	0	0	0	0	0	0	0	0	0	1	1	1
AC005208.1	ENSG00000250216	0	0	0	0	0	0	0	0	0	1	1	1
AC005215.1	ENSG00000225147	0	0	0	0	0	0	0	0	0	1	1	1
AC005220.3	ENSG00000236352	0	0	0	0	0	0	0	0	0	1	1	1
AC005224.1	ENSG00000245153	0	0	0	0	0	0	0	0	0	1	1	1
AC005224.2	ENSG00000231595	0	0.0041963	0.00488995	0.00609997	0.00329365	0.0127913	0.00351183	0.00880057	0.0084456	1	1	1
AC005225.1	ENSG00000241474	0	0	0	0	0	0	0	0	0	1	1	1
AC005229.5	ENSG00000213210	0	0	0	0	0	0.0289082	0	0	0	1	1	1
AC005229.7	ENSG00000213209	0.744081	1.14773	1.3882	1.06836	1.39897	1.32689	1.35576	2.07424	1.40734	0.884505	0.804266	0.940976
AC005232.1	ENSG00000243912	0	0.153807	0	0	0	0	0	0	0	1	1	1
AC005235.1	ENSG00000236653	0	0	0	0	0	0	0	0	0	1	1	1
AC005236.1	ENSG00000240794	1.81678	2.15145	3.21856	2.72408	3.1242	2.69421	1.70499	1.60439	1.01751	0.204576	0.409276	0.819053
AC005237.2	ENSG00000235861	2.90827	2.9266	2.8199	3.97221	2.96716	3.00923	1.95373	1.9128	2.25058	0.742648	0.837817	0.94059
AC005237.4	ENSG00000225521	0	0	0.410193	0.289718	0	0	0	0	0	1	1	1
AC005239.1	ENSG00000241983	0	0	0	0	0	0	0	0	0	1	1	1
AC005243.1	ENSG00000242955	0	0	0	0.0440333	0.0485086	0	0	0	0	1	1	1
AC005251.1	ENSG00000241302	0	0	0	0	0	0	0	0	0	1	1	1
AC005251.2	ENSG00000242789	0	0	0	0	0	0	0	0	0	1	1	1
AC005251.3	ENSG00000219451	0	0	0	0	0	0	0	0	0	1	1	1
AC005251.4	ENSG00000234839	0	0	0	0	0	0	0	0	0	1	1	1
AC005258.1	ENSG00000248119	0	0	0	0	0	0	0	0	0	1	1	1
AC005265.1	ENSG00000249027	0	0	0	0	0	0	0	0	0	1	1	1
AC005271.1	ENSG00000251528	0.304031	0.286703	0.232876	0.764095	0.68856	0.712675	0.0954579	0.119769	0.0948024	0.125228	1	0.574243
AC005276.1	ENSG00000197462	0	0	0	0	0.0184601	0.0127737	0	0	0	1	1	1
AC005280.1	ENSG00000221236	0.458554	0.341379	0.29349	0.50398	0.660269	0.529783	0.421153	0.481636	0.574491	0.760518	0.448796	0.195906
AC005280.2	ENSG00000251393	0	0	0	0	0	0	0	0	0	1	1	1
AC005281.1	ENSG00000226690	0	0.555322	0	0	0.138697	0	0.164733	0	0	1	1	1
AC005281.2	ENSG00000225606	0	0	0	0	0	0	0	0	0	1	1	1
AC005284.1	ENSG00000221701	0.397501	0.375894	0.405353	0.529271	0.638855	0.646919	0.615828	0.833836	0.688013	0.975812	0.898978	0.932562
AC005294.1	ENSG00000236946	0	0.0527437	0	0	0	0	0	0	0	1	1	1
AC005300.5	ENSG00000236325	0	0	0	0	0	0	0	0	0	1	1	1
AC005301.5	ENSG00000100181	0	0	0	0	0	0	0	0	0	1	1	1
AC005301.8	ENSG00000235343	0	0	0	0.134261	0.245238	0.0576861	0	0	0	1	1	1
AC005304.1	ENSG00000233852	0	0	0.190609	0.231741	0	0	0	0	0.716315	1	1	1
AC005304.2	ENSG00000141028	0	0	0	0	0	0	0	0	0	1	1	1
AC005307.1	ENSG00000250689	0	0	0	0	0	0	0	0	0	1	1	1
AC005323.1	ENSG00000214970	0	0	0	0	0	0	0	0	0	1	1	1
AC005324.1	ENSG00000248550	0	0	0	0.0475923	0	0	0	0.143729	0	1	1	1
AC005324.4	ENSG00000233966	0	0	0	0	0	0	0	0	0	1	1	1
AC005324.6	ENSG00000233002	2.50307	1.79271	1.72242	3.20929	3.06699	2.12865	1.35815	1.8278	1.57663	0.779558	0.932003	0.883018
AC005324.7	ENSG00000233193	0	0	0	0.0068225	0	0	0	0	0	1	1	1
AC005326.2	ENSG00000231812	1.57902	1.01658	1.16408	1.17331	1.26887	1.33631	0.92805	0.818439	1.19316	0.887974	0.898076	0.997761
AC005329.1	ENSG00000176936	0.32322	0.460963	0.106939	0.104732	0.451854	0.53132	0.309103	0.449168	0.338554	1	1	1
AC005329.2	ENSG00000248015	0	0	0	0	0	0	0	0	0	1	1	1
AC005330.1	ENSG00000240846	0.0149214	0.0150591	0	0.0263051	0.0117987	0.00814766	0.0151464	0.0236735	0	1	1	1
AC005332.1	ENSG00000183600	0.0708915	0.0943261	0.0255719	0.0922758	0.236965	0.274055	0	0	0.0581065	1	1	1
AC005332.2	ENSG00000154251	0	0	0	0	0	0	0	0	0	1	1	1
AC005336.1	ENSG00000223370	0	0	0.0320399	0	0.0214002	0.0596745	0	0	0	1	1	1
AC005336.2	ENSG00000171903	0	0	0	0	0	0	0	0	0	1	1	1
AC005342.1	ENSG00000235049	0	0	0	0	0	0	0	0	0	1	1	1
AC005351.1	ENSG00000248493	0	0	0	0	0	0	0	0	0	1	1	1
AC005355.1	ENSG00000240250	0.23137	0.272719	0.151187	0.331458	0.292372	0.173301	0.198481	0.105322	0.213845	1	1	1
AC005355.2	ENSG00000251169	0	0	0	0	0	0	0	0	0	1	1	1
AC005358.1	ENSG00000179136	0	0	0.310683	0.110037	0	0.291113	0.249498	0.0933232	0	1	1	1
AC005358.3	ENSG00000227274	0.41866	0.087003	0.372768	0.404337	0.291899	0.408283	0.262573	0.250927	0.340346	0.724434	1	0.772824
AC005370.1	ENSG00000252968	0	0.013741	0	0.0435651	0.0215396	0.0148697	0.0221018	0.0072013	0.0076125	1	1	1
AC005392.1	ENSG00000204933	0	0	0	0	0	0	0	0	0	1	1	1
AC005392.13	ENSG00000227606	0.273023	0.18208	0.140083	0.623163	0.462432	0.327306	0	0.189184	0.19922	0.778624	1	0.774509
AC005392.2	ENSG00000227065	5.67561	3.1843	2.96865	2.71917	3.43705	3.70667	5.0852	3.14625	5.13521	0.909981	0.967237	0.953378
AC005392.8	ENSG00000231412	0	0	0.0769157	0.0366186	0.0506797	0.0719279	0	0	0	1	1	1
AC005399.1	ENSG00000239547	0	0	0	0	0	0	0	0	0	1	1	1
AC005410.2	ENSG00000243726	0	0	0	0	0	0	0	0	0	1	1	1
AC005412.1	ENSG00000178082	0.529459	0.456013	0.262448	0.106353	0.114936	0.245633	0.178769	0	0.248603	1	1	1
AC005481.5	ENSG00000222012	0.834382	0.794832	1.74132	1.88837	1.62332	1.55985	1.00113	1.03843	0.55876	0.01401	0.538214	0.240892	D
AC005483.3	ENSG00000224122	0	0	0	0	0	0	0	0	0	1	1	1
AC005484.1	ENSG00000198671	0.189743	0.0944256	0.183023	0.0227014	0.0245526	0.0340424	0.0523541	0.0164711	0	1	1	1
AC005484.2	ENSG00000243712	7.14776	4.33421	4.22107	5.30369	5.70572	3.97708	4.23279	3.71941	4.72402	0.536991	0.394535	0.902012
AC005487.2	ENSG00000225647	9.61942	13.4014	12.2377	11.6689	13.4289	12.6726	7.49537	8.1103	11.3135	0.0376517	0.11888	0.790732
AC005488.11	ENSG00000205584	0	0	0	0	0	0	0	0	0	1	1	1
AC005488.12	ENSG00000179994	0.0573626	0.0360165	0.0335562	0.0216135	0.0334053	0.0233826	0.0367506	0	0.0156976	1	1	1
AC005488.13	ENSG00000198305	0.020459	0.00927386	0	0.00855043	0	0	0	0	0	1	1	1
AC005492.2	ENSG00000235379	0	0	0	0	0	0	0	0	0	1	1	1
AC005493.1	ENSG00000214841	0	0	0	0	0	0	0	0	0	1	1	1
AC005498.1	ENSG00000245443	0	0	0	0.0283819	0	0.0817661	0	0	0	1	1	1
AC005498.2	ENSG00000246247	0	0.0479647	0	0	0	0	0	0	0	1	1	1
AC005510.1	ENSG00000239939	0	0	0	0	0.00609494	0	0	0	0	1	1	1
AC005510.2	ENSG00000250485	0	0.00574834	0.00669674	0	0.00450808	0	0	0	0	1	1	1
AC005512.1	ENSG00000230334	0	0	0	0	0	0	0	0	0	1	1	1
AC005512.2	ENSG00000214571	0	0	0	0	0	0	0	0	0	1	1	1
AC005513.1	ENSG00000252177	0	0	0	0	0	0	0	0	0	1	1	1
AC005517.1	ENSG00000250010	0.168467	0	0.219277	0.036114	0	0.0683294	0	0	0.138558	1	1	1
AC005517.2	ENSG00000234324	0	0	0	0	0	0	0	0	0	1	1	1
AC005517.3	ENSG00000223878	0	0	0	0	0	0	0	0	0	1	1	1
AC005518.2	ENSG00000230190	0	0	0	0	0	0	0	0	0	1	1	1
AC005522.6	ENSG00000213548	0	0	0	0	0	0	0	0	0	1	1	1
AC005522.7	ENSG00000225703	0.827491	1.08697	0.617818	0.579678	0.826608	0.525048	0.545894	0.604384	0.867846	0.943512	0.563878	0.465059
AC005522.8	ENSG00000233980	0	0	0	0	0	0.00664474	0	0	0	1	1	1
AC005532.5	ENSG00000230825	0	0.100974	0.115743	0.0689241	0.0753873	0.108553	0	0	0	1	1	1
AC005534.6	ENSG00000234450	3.51823	3.63862	2.21092	4.85776	3.21058	3.90575	1.93297	1.40816	1.4766	0.338259	0.526551	0.834876
AC005534.8	ENSG00000224903	0	0	0	0	0	0	0	0	0	1	1	1
AC005534.9	ENSG00000225666	0	0	0	0	0.0320828	0	0	0	0	1	1	1
AC005537.2	ENSG00000232006	0	0	0	0	0	0	0	0	0.0645895	1	1	1
AC005538.5	ENSG00000237581	0	0.0289162	0	0	0	0	0	0	0	1	1	1
AC005539.2	ENSG00000228937	0	0	0	0	0	0.0103944	0	0	0	1	1	1
AC005539.3	ENSG00000231158	0	0	0	0	0	0	0	0	0	1	1	1
AC005539.4	ENSG00000237327	0	0	0	0	0	0	0	0	0	1	1	1
AC005540.3	ENSG00000235852	0.26484	0.259869	0.226858	0.154211	0.228652	0.257718	0.213667	0.226835	0.215745	1	1	1
AC005544.1	ENSG00000214167	3.76556	3.5342	2.95314	3.11973	3.10896	2.91274	4.96306	4.29634	5.67718	0.0666095	0.184674	0.798162
AC005547.1	ENSG00000248887	0	0	0	0	0	0	0	0	0.0399858	1	1	1
AC005548.1	ENSG00000252100	0	0	0	0	0	0	0	0	0	1	1	1
AC005548.2	ENSG00000243346	0	0	0	0	0	0	0	0	0	1	1	1
AC005550.3	ENSG00000237070	0	0	0	0	0	0	0	0	0	1	1	1
AC005550.4	ENSG00000229108	0	0	0	0	0	0	0	0	0	1	1	1
AC005550.5	ENSG00000225974	0.0415661	0	0.0272615	0.0670451	0.0366221	0.0253391	0.021821	0.0858572	0	1	1	1
AC005550.6	ENSG00000235828	0	0	0	0	0	0	0	0	0	1	1	1
AC005562.1	ENSG00000241631	0.236123	0.196898	0.0756938	0.100395	0.299302	0.495346	0.2414	0.0681434	0.143446	1	1	1
AC005562.2	ENSG00000248121	0	0	0	0	0	0	0	0	0	1	1	1
AC005562.3	ENSG00000250462	0	0	0	0	0	0	0	0	0	1	1	1
AC005582.1	ENSG00000197085	0	0	0	0	0	0	0	0	0.0810703	1	1	1
AC005586.1	ENSG00000244001	0	0	0	0	0.0218129	0	0	0	0	1	1	1
AC005586.2	ENSG00000249498	0	0	0	0.174845	0.104519	0.0751368	0	0	0	1	1	1
AC005588.2	ENSG00000226509	0.111258	0.240648	0.0922822	0	0.0605333	0.0863867	0.180628	0	0	1	1	1
AC005592.1	ENSG00000236714	0.0442346	0.0359542	0.0416743	0.021448	0.0832433	0.0388395	0.0491296	0	0	1	1	1
AC005592.2	ENSG00000231185	0	0.121386	0.560343	0.437599	0.416192	0.458229	0.485889	0.50449	0.265613	0.984354	0.824642	0.817481
AC005594.1	ENSG00000250251	0	0.0443664	0	0	0	0	0	0	0	1	1	1
AC005594.2	ENSG00000205790	0	0	0	0	0	0	0	0	0	1	1	1
AC005609.1	ENSG00000249821	0	0	0	0	0	0	0	0	0	1	1	1
AC005609.12	ENSG00000249504	0	0	0	0	0	0	0	0	0	1	1	1
AC005609.17	ENSG00000249034	0	0	0	0	0	0	0	0	0	1	1	1
AC005609.2	ENSG00000248106	0	0.0546135	0.0633865	0.0785513	0.0423406	0.0295134	0.134787	0.0285247	0	1	1	1
AC005609.3	ENSG00000249608	0	0	0	0	0	0.255881	0	0	0	1	1	1
AC005616.1	ENSG00000250283	0	0	0	0	0	0	0	0	0	1	1	1
AC005618.1	ENSG00000248269	0	0	0	0	0	0	0	0	0	1	1	1
AC005618.2	ENSG00000248581	0	0	0	0	0	0	0	0	0	1	1	1
AC005626.1	ENSG00000251832	0	0	0.0131529	0.0197082	0	0.00610911	0	0	0	1	1	1
AC005631.1,FABP5L3	ENSG00000240142,ENSG00000241735	0	0	0	0	0	0	0	0	0	1	1	1
AC005631.3	ENSG00000221454	0	0	0	0	0	0	0	0	0	1	1	1
AC005632.1	ENSG00000217794	0.234178	0	0	0.106769	0	0.155486	0.362661	0.149603	0.156445	1	1	1
AC005632.2	ENSG00000245927	0	0	0.482433	0.126633	0	0	0	0.219546	0	1	1	1
AC005670.1	ENSG00000249029	0	0	0	0	0.268107	0.501963	0	0	0.848765	1	1	1
AC005674.1	ENSG00000249822	0.229365	0.144441	0.078393	0.369519	0.0518018	0.776875	0.0761395	0.584538	0.706008	0.973548	0.748727	1
AC005682.5	ENSG00000228649	0	0	0	0	0	0	0	0	0	1	1	1
AC005682.6	ENSG00000226329	0	0	0	0	0	419.384	0	0	0	1	1	1
AC005682.7	ENSG00000226279	0.010333	0	0	0.0146525	0.0595489	0.0411233	0	0	0	1	1	1
AC005682.8	ENSG00000235664	0	0	0	0	0	0	0	0	0	1	1	1
AC005696.1	ENSG00000247061	0	0.0684885	0.0683419	0.130853	0.0535955	0.0529293	0.100146	0.0307505	0.0758318	1	1	1
AC005696.2	ENSG00000239884	6.19104	3.07304	3.17405	3.13707	3.39422	3.3296	4.6118	5.1965	7.00558	0.606026	0.777902	0.875666
AC005697.1	ENSG00000251558	0.0873951	0.185068	0.0428875	0.193938	0.171294	0.0399815	0.171449	0.0386027	0.0407158	1	1	1
AC005697.2	ENSG00000249243	0.435875	0.33401	0.380931	0.438878	0.398116	0.293672	0.652474	0.423021	0.385493	0.945452	0.951794	1
AC005702.1	ENSG00000247508	0	0	0	0	0	0	0	0	0	1	1	1
AC005702.2	ENSG00000238283	0.0796336	0.0292386	0.0113462	0.058159	0.0686429	0.147628	0.0383235	0.061263	0.0431647	1	1	1
AC005703.2	ENSG00000237377	0.0355129	0.0446421	0.0173307	0.0147603	0.00583002	0.0161025	0.0171417	0.0467869	0.0412136	1	1	1
AC005703.3	ENSG00000230971	0	0	0	0	0	0	0	0	0	1	1	1
AC005722.4	ENSG00000230607	0.126288	0.179578	0.199612	0.188593	0.255728	0.22081	0.689493	0.496119	0.397819	0.140544	0.0983841	1
AC005725.1	ENSG00000253002	0.0339204	0.0141625	0.0247426	0.0351959	0.0166484	0.00766286	0.100771	0.0148437	0.0313819	1	1	1
AC005726.1	ENSG00000214772	0	0	0	0	0	0	0	0	0	1	1	1
AC005726.11	ENSG00000227543	0.0801679	0.0128575	0	0.0193133	0.0100842	0	0	0	0	1	1	1
AC005726.2	ENSG00000203465	0.219142	0.0786564	0.16779	0.148351	0.0819332	0.0992661	0.177146	0.0549054	0.0580136	1	1	1
AC005726.3	ENSG00000231111	0	0	0	0	0	0	0	0	0	1	1	1
AC005726.4	ENSG00000205160	0	0.0298515	0.0346354	0	0.00396487	0.0645355	0	0	0	1	1	1
AC005726.5	ENSG00000233779	0	0	0	0	0	0	0	0	0	1	1	1
AC005726.6	ENSG00000167524	0	0	0	0.0911814	0.0390549	0.0550477	0	0	0	1	1	1
AC005726.7	ENSG00000203459	0.0275451	0.0873784	0.0203175	0.0651816	0.108956	0.0566972	0.0738592	0.0548547	0.0386274	1	1	1
AC005730.2	ENSG00000225681	0	0.0351962	0.0204594	0.0691888	0.041142	0.0190313	0.0803559	0.0736505	0	1	1	1
AC005740.3	ENSG00000226040	0.0832059	0.0664837	0.0492855	0.106806	0.123219	0.0850295	0.107538	0.145724	0.10047	1	1	1
AC005740.4	ENSG00000250347	1.65145	2.36869	2.0916	2.25417	1.92868	2.64454	2.25589	1.1809	1.62641	0.443431	0.694042	0.839842
AC005740.5	ENSG00000254099	0.210583	0.078259	0.091014	0.0742706	0.0244199	0.0846423	0.0846037	0.032763	0.0865278	1	1	1
AC005741.1	ENSG00000249312	0	0	0	0.0348073	0.0485086	0	0	0	0	1	1	1
AC005741.2	ENSG00000249418	0.130964	0	0	0.0578969	0.0314448	0.0441155	0.0328675	0.0425773	0.0448954	1	1	1
AC005746.1	ENSG00000245950	1.2286	0.830253	1.16286	1.51952	1.26427	1.1448	1.57827	1.25579	0.536453	0.974323	0.991345	0.967026
AC005752.1	ENSG00000250800	0.864671	0.774925	0.657212	1.1568	1.25661	1.23589	0.439515	0.198728	0.413826	0.726582	0.682189	0.82108
AC005752.2	ENSG00000250004	0	0	0	0	0.00755047	0	0.00765542	0	0	1	1	1
AC005752.3	ENSG00000251462	0.0271881	0.10422	0.0807799	0.0363128	0.0135379	0.0563545	0.028263	0.0545237	0	1	1	1
AC005754.1	ENSG00000248756	0.397083	0.382122	0.246954	0.514899	0.342529	0.260244	0.153769	0.281507	0.391342	0.494214	0.660979	0.887066
AC005756.1	ENSG00000232190	0	0	0	0	0	0	0	0	0	1	1	1
AC005768.1	ENSG00000215273	0	0	0	0	0	0	0	0	0	1	1	1
AC005772.2	ENSG00000232058	0	0	0	0	0	0	0	0	0	1	1	1
AC005773.1	ENSG00000226156	0	0	0	0	0	0	0	0	0	1	1	1
AC005779.1	ENSG00000225157	0	0	0	0	0	0	0	0	0	1	1	1
AC005790.2	ENSG00000239524	0	0	0	0	0	0	0	0	0	1	1	1
AC005795.1	ENSG00000229113	0	0	0	0	0	0	0	0	0	1	1	1
AC005803.1	ENSG00000245434	0.173751	0.287386	0.496347	0.575239	0.5049	0.228141	0.334858	0.260411	0.295437	0.950647	1	0.964484
AC005808.3	ENSG00000235415	0	0	0	0	0	0	0	0	0	1	1	1
AC005820.2	ENSG00000235462	0	0	0	1.85464	0	0	0	0	0	0.451257	1	0.448119
AC005822.1	ENSG00000235554	0	0	0	1.09633	0	0	0	0	0	1	1	1
AC005826.1	ENSG00000239296	0	0	0	0	0	0	0	0	0	1	1	1
AC005829.1	ENSG00000227561	5.00656	5.11471	5.28764	6.02286	5.71484	5.13449	8.08147	7.55544	8.00527	0.892138	0.864082	0.975141
AC005831.1	ENSG00000196138	0	0	0	0	0	0	0	0	0	1	1	1
AC005837.3	ENSG00000251282	0	0	0	0	0	0	1.14197	0	0	1	1	1
AC005838.2	ENSG00000181464	0	0	0	0	0	0	0	0	0	1	1	1
AC005840.1	ENSG00000224906	0	0.122831	0	0	0.0935536	0	0	0.0637981	0	1	1	1
AC005840.2	ENSG00000215039	0	0	0	0	0	0	0	0	0	1	1	1
AC005841.1	ENSG00000206044	0.617051	1.35485	0.70327	0.630781	0.911504	0.528286	0.961121	1.14349	0.266114	0.950534	0.952137	0.948428
AC005846.1	ENSG00000240533	0	0	0	0	0	0	0	0	0	1	1	1
AC005863.1	ENSG00000205325	0	0	0	0	0	0	0	0	0	1	1	1
AC005863.2	ENSG00000238212	0	0	0	0	0	0	0	0	0	1	1	1
AC005866.1	ENSG00000231315	0.139489	0.0513804	0.0256451	0.156427	0.0402588	0.0317711	0.0375027	0.0384628	0.0325281	1	1	1
AC005868.1	ENSG00000214043	0	0	0	0	0	0	0	0	0	1	1	1
AC005879.1	ENSG00000240636	0	0.00455694	0	0.011324	0.0214562	0.00493192	0	0	0.0101038	1	1	1
AC005884.1	ENSG00000227694	14.8977	11.8052	8.96132	16.5196	14.4602	11.8428	8.90516	7.79723	8.81709	0.000450366	0.0167066	0.234752	B
AC005895.3	ENSG00000253830	0	0	0	0	0	0	0	0	0	1	1	1
AC005899.1	ENSG00000246715	0.439562	0.525173	0.434652	0.36917	0.419682	0.479791	0.734179	0.647809	0.762041	0.801135	0.844921	0.97028
AC005908.1	ENSG00000249143	0	0	0	0	0	0	0	0	0	1	1	1
AC005915.1	ENSG00000254121	0	0	0	0	0	0	0	0	0	1	1	1
AC005922.3	ENSG00000231749	0	0.158373	0	0	0	0	0	0	0	1	1	1
AC005926.1	ENSG00000216183	0.118886	0	0.104071	0.109574	0.272447	0.390431	0	0	0	1	1	1
AC005932.1	ENSG00000241172	0.1536	0.201844	0.0334579	0.158282	0.0446738	0.0623243	0.081938	0.0602267	0.0953427	1	1	1
AC005943.1	ENSG00000239367	0	0	0	0	0.0229632	0.00792795	0	0.0153571	0	1	1	1
AC005946.1	ENSG00000248856	0	0	0	0	0	0.108429	0	0	0	1	1	1
AC005962.1	ENSG00000229590	0	0	0	0	0	0	0	0	0	1	1	1
AC005962.2	ENSG00000141194	0.635164	0.425094	0.301703	0.390575	0.366902	0.280835	0.566908	0.715858	0.964286	0.0449991	0.164829	0.603103
AC005971.1	ENSG00000250690	0	0	0	0	0	0	0	0	0	1	1	1
AC005971.2	ENSG00000239221	0	0	0	0	0	0	0	0	0	1	1	1
AC005971.3	ENSG00000225436	0	0	0	0	0.0602533	0.042232	0	0.0407667	0	1	1	1
AC005996.1	ENSG00000241959	0	0	0.0398478	0.0331267	0	0	0	0.00896469	0.00947539	1	1	1
AC006000.4	ENSG00000230879	0	0	0	0	0	0	0.0580374	0	0	1	1	1
AC006000.5	ENSG00000237713	0	0	0	0	0	0	0	0	0	1	1	1
AC006001.1	ENSG00000177418	0	0	0	0	0	0	0	0	0	1	1	1
AC006003.1	ENSG00000236644	0.365628	0.19538	0.325096	0.236772	0.196874	0.188774	0.165891	0.0511959	0.0695813	1	1	1
AC006003.3	ENSG00000231515	0	0	0.0317362	0.0424083	0.0211987	0	0	0	0	1	1	1
AC006004.1	ENSG00000236795	0	0	0	0	0	0	0	0	0	1	1	1
AC006007.1	ENSG00000230746	0	0	0	0	0	0	0	0	0	1	1	1
AC006011.4	ENSG00000244563	0	0	0	0	0	0	0	0	0	1	1	1
AC006013.1	ENSG00000243326	0	0	0	0	0	0	0	0	0	1	1	1
AC006014.10	ENSG00000205505	0	0	0	0	0	0	0	0	0	1	1	1
AC006014.5	ENSG00000174368	0	0	0	0	0	0	0	0	0	1	1	1
AC006014.7	ENSG00000242073	0.156957	0.487989	0.723034	0.401451	0.74026	0.526006	0.498046	0.795816	0.380808	0.989693	0.962711	0.963167
AC006014.8	ENSG00000146722	0.0717413	0.093349	0.282493	0.0545537	0.0969046	0.136325	0	0.10147	0.000533656	1	1	1
AC006017.2	ENSG00000243046	0.089185	0.00705876	0.041117	0.044768	0.0276594	0.0305595	0	0.0074129	0.00783877	1	1	1
AC006019.3	ENSG00000203335	0	0	0	0	0	0	0	0	0	1	1	1
AC006019.4	ENSG00000233363	0.587903	1.04908	0.349559	0.675116	0.604268	0.255761	0.722198	0.769636	0.568183	0.825436	0.984255	0.853545
AC006021.1	ENSG00000234128	0	0.0590916	0	0.110083	0.0450591	0	0	0	0	1	1	1
AC006022.4	ENSG00000223419	0	0	0	0	0	0	0	0	0	1	1	1
AC006023.8	ENSG00000248711	0	0	0	0	0	0	0	0	0	1	1	1
AC006024.4	ENSG00000218305	0	0	0	0	0	0	0	0	0	1	1	1
AC006026.1	ENSG00000223275	0	0.0138119	0	0.0126511	0	0	0	0	0.00765168	1	1	1
AC006026.11	ENSG00000227436	0	0	0	0	0	0	0	0	0	1	1	1
AC006026.12	ENSG00000228953	0	0	0	0	0.0185605	0	0	0	0	1	1	1
AC006026.13	ENSG00000234286	0.148238	0.123103	0.167185	0.24889	0.136438	0.122088	0.117383	0.107464	0.0908574	1	1	1
AC006026.9	ENSG00000224785	0	0	0	0	0	0	0	0.151662	0	1	1	1
AC006027.2	ENSG00000244279	0.272606	0.428456	0.270702	0.450961	0.240098	0.546893	0.294113	0.0812195	0.0856533	0.395934	1	0.852305
AC006028.10	ENSG00000233202	0	0	0.20808	0.132613	0.266079	0	0.457238	0.18884	0.196791	1	1	1
AC006028.11	ENSG00000231357	0	0	0	0	0	0	0	0	0	1	1	1
AC006028.9	ENSG00000228246	0.0312169	0.121991	0	0.0157442	0	0	0	0	0	1	1	1
AC006030.1	ENSG00000229798	0	0	0	0.183314	0	0	0.137005	0	0	1	1	1
AC006032.1	ENSG00000244428	0	0	0	0	0	0	0	0	0	1	1	1
AC006033.1	ENSG00000244971	0	0	0	0	0	0	0	0	0	1	1	1
AC006033.22	ENSG00000231916	0	0	0	0	0	0	0	0	0	1	1	1
AC006035.1	ENSG00000230369	0	0	0	0	0	0	0	0	0	1	1	1
AC006037.2	ENSG00000226442	0	9.7398	1.20226	0	2.99681	2.20572	0.0280209	5.94736	8.06471	1	1	1
AC006038.4	ENSG00000225810	0	0	0	0	0	0	0	0	0	1	1	1
AC006039.1	ENSG00000249561	0	0	0	0	0	0	0	0	0	1	1	1
AC006039.4	ENSG00000230658	0	0	0	0.0567281	0	0	0.0323944	0	0.0633847	1	1	1
AC006039.5	ENSG00000230042	0	0.123908	0.234381	0.206174	0.0508526	0	0.0533505	0	0.207014	1	1	1
AC006040.2	ENSG00000240290	0	0	0	0.0212219	0	0.0272578	0	0	0	1	1	1
AC006041.1	ENSG00000229379	0	0	0	0	0	0	0	0	0	1	1	1
AC006042.6	ENSG00000227719	0	0.0413073	0.0480833	0.0403767	0.0275204	0.033519	0.0662482	0.0216352	0.0584411	1	1	1
AC006042.7	ENSG00000233108	0	0	0	0.00454211	0.00550493	0.00760109	0.00519865	0.0147244	0.00778251	1	1	1
AC006042.8	ENSG00000233264	0	0	0	0	0	0	0	0	0	1	1	1
AC006045.3	ENSG00000225816	0	0	0	0	0	0	0	0	0	1	1	1
AC006050.2	ENSG00000231421	0	0.0154949	0	0.0364634	0	0.0502768	0	0	0.0171328	1	1	1
AC006050.3	ENSG00000231870	0	0	0	0	0	0	0	0	0	1	1	1
AC006052.1	ENSG00000251220	0	0	0	0	0	0	0	0	0	1	1	1
AC006057.2	ENSG00000250621	0	0	0.119722	0	0	0.0558952	0	0.0538881	0	1	1	1
AC006057.3	ENSG00000251534	0	0	0	0	0	0	0	0	0.83636	1	1	1
AC006059.1	ENSG00000240203	0	0	0	0	0	0	0	0	0	1	1	1
AC006064.1	ENSG00000247853	0	0	0	0	0	0	0	0	0	1	1	1
AC006065.1	ENSG00000242901	0.0965194	2.5522	1.62034	0.162733	0.732467	0.879923	0.225052	1.13262	6.23431	0.833472	0.932703	0.897663
AC006065.2	ENSG00000242824	0	0.107682	0	0.0923019	0	0	0	0	0	1	1	1
AC006070.11	ENSG00000248807	0	0	0	0.0560441	0	0	0	0	0	1	1	1
AC006070.12	ENSG00000251439	0.708514	0.504833	0.595589	0.636564	0.740778	0.66538	1.0836	1.41113	0.932344	0.509616	0.389515	0.938405
AC006070.13	ENSG00000237183	0	0	0	0.0098119	0	0	0	0	0	1	1	1
AC006070.7	ENSG00000229351	0	0	0	0	0	0	0	0	0	1	1	1
AC006076.1	ENSG00000225563	0	0	0	0	0	0	0	0	0	1	1	1
AC006111.1	ENSG00000178430	0	0	0	0	0	0	0	0	0	1	1	1
AC006111.2	ENSG00000242585	0.81647	0.489526	0.820695	1.84814	1.49708	0.940601	0.206883	0.227275	0.329849	0.0584738	0.280953	0.349813
AC006115.1	ENSG00000248561	0	0	0	0	0	0	0	0	0	1	1	1
AC006116.1	ENSG00000245902	0.164755	0	0.0553414	0	0	0.051653	0	0	0.105005	1	1	1
AC006116.3	ENSG00000197025	0	0	0	0.0374672	0.0337251	0.0474027	0	0	0	1	1	1
AC006125.1	ENSG00000248889	0.206577	0.135097	0.108115	0.292106	0.21812	0.191791	0.186936	0.106132	0.121535	1	1	1
AC006128.1	ENSG00000247638	2.55432	1.12844	0.967531	1.46858	1.38237	1.30855	1.08761	1.56759	1.4233	0.950674	0.940952	0.963319
AC006132.1	ENSG00000241226	0	0	0	0	0	0	0	0	0	1	1	1
AC006133.3	ENSG00000240320	0	0	0.154976	0.120972	0	0	0	0	0	1	1	1
AC006144.1	ENSG00000251641	0	0.0589254	0	0	0	0	0	0	0	1	1	1
AC006146.1	ENSG00000183700	0	0	0	0.0346421	0.0798846	0	0	0	0	1	1	1
AC006147.1	ENSG00000249999	0.0302684	0.023076	0	0.100842	0.0487644	0.050726	0.0557061	0	0.0509388	1	1	1
AC006150.1	ENSG00000221428	0	0	0	0	0	0	0	0	0	1	1	1
AC006152.1	ENSG00000234652	0	0	0	0	0	0	0	0	0	1	1	1
AC006153.3	ENSG00000251154	0	0	0.0195873	0.0242014	0.026266	0.0182185	0	0	0	1	1	1
AC006156.1	ENSG00000252276	0	0	0	0	0	0	0	0	0	1	1	1
AC006156.2	ENSG00000224336	0.0555584	0.0371954	0.0495262	0.0539621	0.0541858	0.0575062	0.0606807	0.0445672	0.111904	1	1	1
AC006156.3	ENSG00000252232	3.52023	3.40132	5.44799	3.73293	3.55162	3.08094	3.21697	2.87401	2.05448	0.585206	0.316638	0.729533
AC006156.4	ENSG00000252737	0	0	0	0	0	0	0	0	0	1	1	1
AC006156.5	ENSG00000252939	6.31952	6.15808	5.85463	5.04074	5.39388	5.61581	7.12345	7.03182	8.39118	0.827273	0.906163	0.94369
AC006156.6	ENSG00000225516	0	0	0	0	0	0	0	0	0	1	1	1
AC006157.2	ENSG00000251037	0	0	0	0	0	0	0	0	0	1	1	1
AC006159.3	ENSG00000231210	0	0	0	0	0	0	0	0	0	1	1	1
AC006159.4	ENSG00000243220	0	0	0	0	0	0	0	0	0	1	1	1
AC006159.5	ENSG00000235427	0	0	0	0	0	0	0	0	0	1	1	1
AC006160.1	ENSG00000248737	0	0	0	0	0	0	0	0	0	1	1	1
AC006160.4	ENSG00000249488	0	0	0	0	0	0	0	0	0	1	1	1
AC006160.5	ENSG00000249502	0	0	0	0.0393278	0	0	0	0.0654032	0	1	1	1
AC006160.8	ENSG00000254360	0	0	0	0	0	0	0	0	0	1	1	1
AC006195.2	ENSG00000238090	0.260661	0.147532	0.17194	1.95398	1.71002	1.52459	0.14782	0.106832	0.132436	0.000450366	1	0.000450366	D
AC006196.1	ENSG00000230173	3.00664	2.91971	2.75063	2.26038	2.57538	2.62897	3.16476	3.78884	3.44663	0.0897043	0.429856	0.553759
AC006199.1	ENSG00000246363	0.000140229	0	0.000107982	0.00125277	0.000109249	0	0.000608459	0	0	1	1	1
AC006205.2	ENSG00000227833	0	0.00974611	0.0340386	0.0513561	0.0152539	0.0422032	0.0195182	0	0.0107915	1	1	1
AC006207.1	ENSG00000118976	0.0338673	0	0.0409403	0.0905792	0.0274442	0.114211	0.0174301	0.0736575	0.0194573	1	1	1
AC006213.1	ENSG00000246321	0	0	0	0	0	0	0	0	0	1	1	1
AC006213.2	ENSG00000247377	0	0	0	0	0	0	0	0	0	1	1	1
AC006227.1	ENSG00000229457	0	0	0.0148375	0	0	0	0	0	0	1	1	1
AC006230.3	ENSG00000250896	2.84908	5.82697	2.51622	0.975841	4.27915	1.69583	2.40035	2.64515	3.746	0.957635	0.953463	0.912927
AC006230.4	ENSG00000248110	0	0.0104724	0	0	0	0.0113301	0	0.01097	0	1	1	1
AC006238.1	ENSG00000242651	0	0	0	0	0	0	0	0	0	1	1	1
AC006262.2	ENSG00000241012	0	0	0	0	0	0	0	0	0	1	1	1
AC006271.1	ENSG00000188314	0	0	0	0	0	0	0	0	0	1	1	1
AC006271.2	ENSG00000225980	0	0	0	0	0	0	0	0	0	1	1	1
AC006271.3	ENSG00000180926	0	0	0	0	0	0	0	0	0	1	1	1
AC006273.1	ENSG00000226382	0	0	0	0	0	0	0	0	0	1	1	1
AC006276.1	ENSG00000124455	0	0	0	0	0	0	0	0	0	1	1	1
AC006277.2	ENSG00000253392	0	0	0	0	0	0	0	0	0	1	1	1
AC006288.1	ENSG00000248653	0	0	0	0	0	0	0	0	0	1	1	1
AC006293.3	ENSG00000170858	0	0	0	0	0	0	0	0	0	1	1	1
AC006296.1	ENSG00000251412	0	0	0	0	0	0	0	0	0	1	1	1
AC006296.2	ENSG00000248425	0	0.140394	0	0	0	0	0	0	0	1	1	1
AC006296.3	ENSG00000247624	0	0	0	0	0	0	0	0	0	1	1	1
AC006315.1	ENSG00000242304	0	0	0	0	0	0	0	0	0.213784	1	1	1
AC006322.1	ENSG00000222994	5.68025	3.11562	3.54082	3.81322	2.90114	2.91403	3.07681	3.18753	3.30145	0.992762	0.38358	0.405723
AC006323.1	ENSG00000239325	1.7333	3.29169	2.14219	2.33458	2.58866	2.80026	3.94042	2.84355	3.0347	0.728554	0.62493	0.935613
AC006324.1	ENSG00000226978	0	0	0	0	0	0	0	0	0	1	1	1
AC006326.2	ENSG00000224042	0.121561	0.0355732	0.0410895	0.111515	0.109452	0.0765853	0.0317581	0	0.0780207	1	1	1
AC006326.3	ENSG00000230785	0.195193	0	0	0.39505	0.19994	0	0.430616	0.42321	0.0526611	1	1	1
AC006326.5	ENSG00000230605	0.0405092	0	0	0.0356407	0.0421151	0.0293542	0	0	0	1	1	1
AC006328.1	ENSG00000252471	0	0	0	0	0.00589933	0	0	0	0	1	1	1
AC006328.2	ENSG00000243922	0.0556747	0.138238	0.0804825	0.241629	0.148836	0.224365	0.00777684	0.00905321	0.00956889	1	1	1
AC006328.9	ENSG00000233619	0	0	0	0	0	0	0	0	0	1	1	1
AC006330.1	ENSG00000248661	0	0	0	0.0109906	0	0	0.0128704	0	0.019333	1	1	1
AC006335.10	ENSG00000235094	4.42579	4.18202	3.92486	3.87269	4.03062	3.92322	3.05818	3.93708	5.16668	0.979143	0.977573	0.955263
AC006335.11	ENSG00000242879	2.67992	3.46112	3.06264	3.13265	2.83341	2.82483	2.57347	2.58844	2.52519	0.919657	0.889156	0.972698
AC006335.12	ENSG00000234659	0.040015	0	0	0.0720737	0	0.0320812	0	0	0	1	1	1
AC006335.2	ENSG00000251275	0.293656	0.300783	0.444306	0.284522	0.296781	0.472856	0.538987	0.799774	0.422078	0.244823	0.230245	1
AC006335.6	ENSG00000250204	0	0	0	0	0	0	0	0.0591748	0	1	1	1
AC006335.7	ENSG00000250047	0	0	0	0	0	0	0	0	0	1	1	1
AC006349.1	ENSG00000239910	0	0	0	0.0379127	0	0	0	0	0	1	1	1
AC006355.3	ENSG00000229110	0	0	0	0	0	0	0	0	0	1	1	1
AC006357.1	ENSG00000204867	0	0.026203	0	0	0.0203265	0	0	0	0	1	1	1
AC006366.3	ENSG00000244000	0	0	0	0	0	0	0	0	0	1	1	1
AC006366.5	ENSG00000226906	0.0653964	0.0299213	0.0347517	0	0.0232443	0	0.0305194	0.031319	0	1	1	1
AC006367.1	ENSG00000231695	0.145801	0.421914	0.222162	0.286281	0.236506	0.20714	0.071462	0.0399937	0	1	1	1
AC006368.1	ENSG00000241530	0.0538222	0.041716	0	0.0761159	0.032544	0.0899716	0.0590599	0.216877	0.320066	1	1	1
AC006369.2	ENSG00000236213	0	0	0	0	0	0	0	0	0	1	1	1
AC006369.3	ENSG00000236572	0	0	0	0	0	0	0	0	0	1	1	1
AC006370.2	ENSG00000227822	0	0	0	0	0	0	0	0	0	1	1	1
AC006371.1	ENSG00000252694	0	0	0	0	0	0	0	0	0	1	1	1
AC006372.1	ENSG00000237116	0.0541409	0.0138886	0.0467231	0.0346313	0.0387055	0.0558062	0.0394637	0.0259334	0.0427655	1	1	1
AC006372.2	ENSG00000236669	0	0	0	0	0	0	0	0	0	1	1	1
AC006372.4	ENSG00000234210	0	0	0	0	0	0	0	0	0	1	1	1
AC006372.5	ENSG00000223872	0	0	0	0	0	0	0	0	0	1	1	1
AC006372.6	ENSG00000233191	0	0	0	0	0	0	0	0	0	1	1	1
AC006373.1	ENSG00000235431	0	0	0	0	0	0	0	0	0	1	1	1
AC006374.2	ENSG00000236610	0	0	0	0	0	0	0	0	0	1	1	1
AC006377.1	ENSG00000223070	0	0	0	0	0	0	0	0	0	1	1	1
AC006378.2	ENSG00000236861	0	0	0	0	0	0	0	0	0	1	1	1
AC006378.3	ENSG00000241247	0	0	0	0	0	0	0	0	0	1	1	1
AC006380.1	ENSG00000221751	0	0	0	0	0	0	0	0	0	1	1	1
AC006380.3	ENSG00000231418	0	0	0.0338304	0.01155	0.0227606	0.015735	0.0129541	0	0.0160826	1	1	1
AC006385.4	ENSG00000237194	0	0	0	0	0	0	0	0	0	1	1	1
AC006390.3	ENSG00000248444	0	0	0	0	0	0	0	0	0	1	1	1
AC006390.4	ENSG00000251638	0	0	0	0	0	0	0	0	0	1	1	1
AC006427.1	ENSG00000225917	0	0	0	0	0	0	0	0	0	1	1	1
AC006427.2	ENSG00000248851	0	0	0	0	0	0	0	0	0	1	1	1
AC006427.3	ENSG00000249506	0	0	0	0	0	0	0	0	0	1	1	1
AC006435.1	ENSG00000205821	0	0	0	0	0.122368	0	0	0	0	1	1	1
AC006443.2	ENSG00000248193	0	0	0	0.013114	0	0	0	0	0	1	1	1
AC006445.1	ENSG00000249512	0.138511	0.133879	0.308672	0.501767	0.457581	0.432992	0.189996	0.208485	0.219389	1	1	1
AC006445.6	ENSG00000242209	0	0	0	0	0	0	0	0	0	1	1	1
AC006445.7	ENSG00000249148	0	0	0	0	0	0	0	0	0	1	1	1
AC006445.8	ENSG00000246095	0.809438	0.271693	0.173337	0.672492	0.221618	0.19203	0.18514	0.166914	0.159721	1	1	1
AC006452.1	ENSG00000240173	0	0	0.893801	0	0	0	0	0	0	1	1	1
AC006452.3	ENSG00000221732	0.390716	0.275261	0.127184	0.0413903	0.0841317	0	0.0488325	0.228998	0	1	1	1
AC006455.1	ENSG00000244303	0	0	0	0	0	0	0	0	0	1	1	1
AC006455.2	ENSG00000230000	0	0	0	0	0	0	0	0	0	1	1	1
AC006458.3	ENSG00000227489	0	0	0	0	0	0	0	0	0	1	1	1
AC006460.2	ENSG00000228509	0	0	0.0375471	0.0082734	0.00841004	0	0	0	0	1	1	1
AC006461.2	ENSG00000228568	0	0	0	0	0	0	0	0	0	1	1	1
AC006465.3	ENSG00000219545	0.0579356	0.0623781	0.102959	0.0984444	0.138646	0.0900113	0.148905	0.0762994	0.0921899	1	1	1
AC006465.4	ENSG00000214998	0.101959	0	0.0639386	0.0845945	0.0422907	0.0597251	0.193102	0.0575617	0.0606316	1	1	1
AC006466.5	ENSG00000232887	0	0	0	0	0	0	0.397715	0	0	1	1	1
AC006478.1	ENSG00000242650	0	0	0	0	0	0	0.0848027	0	0	1	1	1
AC006480.2	ENSG00000240839	0.036786	0	0	0	0	0	0	0	0	1	1	1
AC006481.1	ENSG00000232790	0	0	0	0	0	0	0	0	0	1	1	1
AC006482.1	ENSG00000228675	0	0.112035	0	0.122398	0.0853315	0	0	0	0	1	1	1
AC006483.5	ENSG00000228974	0	0	0.0964561	0.704877	0.303871	0	0.20293	0	0.160787	1	1	1
AC006483.7	ENSG00000237738	0	0	0	0	0	0	0	0	0	1	1	1
AC006483.8	ENSG00000234708	0	0	0	0	0	0	0	0	0	1	1	1
AC006486.1	ENSG00000204957	0	0	0.0392263	0	0.0261413	0	0	0	0	1	1	1
AC006487.1	ENSG00000252789	0	0	0	0	0	0	0	0	0.0574987	1	1	1
AC006499.1	ENSG00000251338	0	0	0	0	0	0	0	0	0	1	1	1
AC006499.2	ENSG00000251278	1.38236	0.943612	0.900793	1.01545	0.865419	0.791063	0.760396	0.828434	0.800312	0.930596	0.752997	0.895817
AC006499.3	ENSG00000250505	1.10899	1.34745	1.20473	0.857192	0.949952	0.8521	1.01258	1.92909	0.855303	0.916659	0.953907	0.902705
AC006499.4	ENSG00000250074	0	0	0	0	0	0	0	0	0	1	1	1
AC006499.5	ENSG00000250573	0	0	0	0	0	0	0	0	0	1	1	1
AC006499.6	ENSG00000248777	0.248506	0.179651	0.161657	0.300894	0.275018	0.282751	0.271844	0.273832	0.280395	1	1	1
AC006499.7	ENSG00000251296	0.0941924	0.0727765	0.0847158	0.0320155	0.0813324	0.0449935	0.0550942	0.0435638	0.0575483	1	1	1
AC006499.8	ENSG00000250040	0.0192281	0	0.0120647	0	0.0081081	0.0112133	0	0	0	1	1	1
AC006504.1	ENSG00000233391	0	0	0	0	0.135461	0	0.0630045	0	0	1	1	1
AC006504.2	ENSG00000249063	0	0	0.161206	0	0.106105	0.0753986	0.204468	0	0.0763728	1	1	1
AC006504.3	ENSG00000247687	0	0	0.0216303	0.0766231	0	0	0.0333949	0	0	1	1	1
AC006509.4	ENSG00000224443	0	0	0	0	0	0	0	0	0	1	1	1
AC006509.6	ENSG00000225009	0	0	0	0	0	0	0	0	0	1	1	1
AC006509.7	ENSG00000224058	0.0162581	0	0	0	0	7.74974e-07	0.00941107	0	0	1	1	1
AC006517.1	ENSG00000242211	0	0	0	0.00773702	0	0	0	0.0154301	0	1	1	1
AC006534.1	ENSG00000222548	0	0	0	0	0	0	0	0	0	1	1	1
AC006538.1	ENSG00000247581	1.2991	1.22202	1.49165	1.13277	1.15205	0.843697	1.12474	1.01264	0.814546	0.98102	0.878828	0.905806
AC006539.2	ENSG00000240673	0	0	0	0	0	0	0	0	0	1	1	1
AC006547.1	ENSG00000240816	22.8229	25.2883	29.6946	29.7537	25.0583	29.4322	23.8185	25.3314	23.7439	0.656983	0.886114	0.842763
AC006547.13	ENSG00000236540	0	0	0	0	0.0161686	0	0	0	0	1	1	1
AC006547.14	ENSG00000234409	0	0	0	0	0	0	0	0	0	1	1	1
AC006547.8	ENSG00000243762	0	0	0	0	0	0	0	0	0	1	1	1
AC006548.19	ENSG00000225480	3.91341	2.73044	2.73479	8.62008	5.85957	4.09494	2.95806	1.24084	1.93937	0.0857728	0.624688	0.284611
AC006548.20	ENSG00000230481	0	0	0	0	0	0.0867275	0	0	0	1	1	1
AC006552.1	ENSG00000250456	0	0	0	0	0	0	0	0	0	1	1	1
AC006557.1	ENSG00000252234	0	0	0	0	0	0	0	0	0	1	1	1
AC006557.2	ENSG00000175319	0	0	0	0	0	0	0	0	0	1	1	1
AC006559.1	ENSG00000216190	0	0.0458833	0.0533649	0.0249666	0.0954674	0.0496269	0.0287532	0.0480252	0.0507356	1	1	1
AC006559.2	ENSG00000242453	0.77399	0.637984	0.707884	0.873222	0.787806	0.647117	0.715721	0.469938	0.595988	0.375285	0.611045	0.839842
AC006926.1	ENSG00000222226	0	0	0	0	0	0	0	0	0	1	1	1
AC006927.1	ENSG00000242449	0	0	0	0	0	0	0	0	0	1	1	1
AC006927.2	ENSG00000239363	0	0	0	0	0	0	0	0	0	1	1	1
AC006927.3	ENSG00000244726	0	0	0	0	0	0	0	0	0	1	1	1
AC006927.4	ENSG00000241758	0	0	0	0	0	0	0	0	0	1	1	1
AC006946.12	ENSG00000235328	0	0	0	0	0	0	0	0	0	1	1	1
AC006946.15	ENSG00000235478	0	0	0	0	0	0	0	0	0	1	1	1
AC006947.1	ENSG00000229330	0	0	0	0	0	0	0	0	0	1	1	1
AC006948.1	ENSG00000245411	0	0	0	0	0	0	0	0	0	1	1	1
AC006953.1	ENSG00000239948	5.05478	4.43678	4.32231	6.26405	4.52364	4.03954	8.41617	6.9174	4.32193	0.245299	0.136412	0.865045
AC006960.5	ENSG00000234457	2.28824	2.80842	2.00686	2.43795	2.63736	3.10502	2.70004	3.20857	3.82733	0.364042	0.0581614	0.509532
AC006960.7	ENSG00000237400	2.90142	1.82989	2.50582	3.41565	2.25629	2.88808	3.95062	2.36776	1.87072	0.928003	0.759516	0.618539
AC006978.1	ENSG00000251425	0	0	0	0	0	0	0	0	0	1	1	1
AC006978.6	ENSG00000235859	0	0	0	0	0.0286006	0	0	0	0	1	1	1
AC006986.3	ENSG00000239225	0	0	0	0	0	0	0	0	0	1	1	1
AC006987.4	ENSG00000235193	0	0	0	0	0	0	0	0	0	1	1	1
AC006987.5	ENSG00000235691	0	0	0	0	0	0	0	0	0	1	1	1
AC006987.6	ENSG00000226975	0	0.0167054	0.0389339	0.0182544	0.00664058	0.00904688	0.0145618	0.0087521	0	1	1	1
AC006987.7	ENSG00000231411	0	0	0	0	0	0	0	0	0	1	1	1
AC006988.1	ENSG00000211518	0	0	0	0	0	0	0	0	0	1	1	1
AC006988.4	ENSG00000231763	0.470376	0.865483	1.56907	0.414124	0.659166	0.866756	1.4802	1.79801	1.14938	0.777103	0.819532	0.718107
AC006989.2	ENSG00000224518	0.131904	0.0905321	0.450544	0.175943	0.32958	0.1612	0.016723	0	0	1	1	1
AC006994.1	ENSG00000231063	6.73324	7.08778	4.86886	7.568	7.50607	6.50836	7.0159	7.4884	6.21901	0.993382	0.986818	0.982023
AC006994.2	ENSG00000231294	0	0	0	0	0	0	0	0	0	1	1	1
AC006995.1	ENSG00000241849	0	0	0	0	0	0	0	0	0	1	1	1
AC006995.8	ENSG00000205580	0	0.00988514	0	0	0	0	0.00972263	0.0103559	0	1	1	1
AC007000.10	ENSG00000225726	0	0	0	0	0	0	0	0	0	1	1	1
AC007000.11	ENSG00000237815	0	0	0	0	0	0	0	0	0	1	1	1
AC007000.12	ENSG00000205482	0	0	0	0	0	0	0	0	0	1	1	1
AC007000.7	ENSG00000214439	0	0	0	0	0	0	0	0	0	1	1	1
AC007000.8	ENSG00000241350	0	0	0	0	0	0	0	0	0	1	1	1
AC007001.1	ENSG00000251524	0	0	0	0	0	0	0	0	0	1	1	1
AC007001.3	ENSG00000239588	0	0	0	0	0	0	0	0	0	1	1	1
AC007001.4	ENSG00000228598	0	0	0	0	0	0	0	0	0	1	1	1
AC007003.1	ENSG00000231183	0	0	0	0	0	0	0	0	0	1	1	1
AC007006.1	ENSG00000239574	0	0	0	0.0761214	0.10011	0.145614	0	0	0	1	1	1
AC007009.1	ENSG00000244239	0	0	0.0364209	0.0264999	0	0.0339317	0.0905105	0	0	1	1	1
AC007014.1	ENSG00000229917	0	0	0	0	0	0	0.049266	0	0	1	1	1
AC007016.3	ENSG00000249930	2.14473	3.4942	2.93296	1.74999	1.72233	2.56912	7.4658	5.29897	5.47213	0.000450366	0.000450366	0.0443207	A
AC007033.2	ENSG00000236460	0	0	0	0	0	0	0	0	0	1	1	1
AC007036.4	ENSG00000230751	0	0	0	0	0	0	0	0	0	1	1	1
AC007036.5	ENSG00000251660	0	0	0	0	0	0	0	0	0	1	1	1
AC007036.6	ENSG00000227017	0.0162358	0.016405	0.063712	0.02476	0.0514807	0.0473504	0.0526721	0.0343977	0.0484876	1	1	1
AC007038.7	ENSG00000229127	1.94366	2.98302	2.75593	2.18659	2.35257	2.52266	1.79097	2.38023	2.26035	0.975011	0.955855	0.975108
AC007040.1	ENSG00000241159	0	0	0	0	0	0	0	0	0	1	1	1
AC007040.5	ENSG00000237751	0	0	0	0	0	0	0	0	0	1	1	1
AC007040.6	ENSG00000228384	0	0	0	0	0	0	0	0	0	1	1	1
AC007040.7	ENSG00000239322	0	0	0	0	0	0	0	0	0	1	1	1
AC007040.8	ENSG00000236469	0	0	0	0	0	0	0	0	0	1	1	1
AC007041.2	ENSG00000235411	0	0	0	0	0	0	0	0	0	1	1	1
AC007041.3	ENSG00000232800	0	0	0	0	0	0	0	0	0	1	1	1
AC007050.14	ENSG00000235062	0	0	0	0	0	0	0	0	0	1	1	1
AC007050.17	ENSG00000236003	0	0	0	0.0374228	0.0237104	0.0662172	0.0220731	0	0	1	1	1
AC007050.18	ENSG00000250261	0.418639	0.186575	0.0717524	0.173471	0.284094	0.268281	0.0704759	0.193811	0	1	1	1
AC007050.9	ENSG00000223553	0	0	0	0	0	0	0	0	0	1	1	1
AC007056.1	ENSG00000239163	0	0	0	0	0	0	0	0	0	1	1	1
AC007064.22	ENSG00000237835	0	0	0	0.0718142	0	0.14245	0	0	0	1	1	1
AC007064.23	ENSG00000220248	5.12202	0	3.76124	0	2.19249	0	2.09886	7.77985	0	1	0.914641	0.759285
AC007064.24	ENSG00000237689	0	0	0	0	0.0412361	0	0.0201854	0.0555467	0	1	1	1
AC007064.25	ENSG00000237358	0.572088	0.407234	0.389478	0.527468	0.441219	0.491017	0.458257	0.452264	0.401054	0.936179	0.977061	0.966604
AC007064.26	ENSG00000228122	0	0	0	0	0	0	0	0	0	1	1	1
AC007064.28	ENSG00000234339	0	0	0.01359	0	0	0	0	0.0122301	0	1	1	1
AC007066.1	ENSG00000247309	0	0	0	0	0	0	0	0	0	1	1	1
AC007078.4	ENSG00000250614	0	0	0	0	0	0	0	0	0	1	1	1
AC007091.1	ENSG00000223838	0	0	0	0	0	0	0	0	0	1	1	1
AC007092.1	ENSG00000233723	0	0	0	0	0	0	0	0	0	1	1	1
AC007096.1	ENSG00000223052	0	0	0	0	0	0	0	0	0	1	1	1
AC007098.1	ENSG00000226605	0	0	0.0419659	0	0	0	0.0239709	0	0.039843	1	1	1
AC007099.1	ENSG00000231172	0	0	0	0	0	0	0	0	0	1	1	1
AC007099.2	ENSG00000237293	0	0	0	0	0	0	0	0	0	1	1	1
AC007106.1	ENSG00000251410	0.158617	0.0789657	0.272544	0.0677066	0.0596225	0.170099	0.0772431	0	0.0860448	1	1	1
AC007126.1	ENSG00000250497	0	0	0	0	0	0	0	0	0	1	1	1
AC007128.1	ENSG00000229970	0	0.163734	0	0	0	0	0	0	0	1	1	1
AC007130.1	ENSG00000233400	0.400891	0.358866	0.185675	0.227324	0.366603	0.172566	0.429271	0.449052	0.275931	0.901812	0.954668	1
AC007130.2	ENSG00000203508	0	0	0	0	0	0	0	0	0	1	1	1
AC007131.1	ENSG00000222030	0	0	0	0	0	0	0	0	0	1	1	1
AC007131.2	ENSG00000221653	0	0	0	0.0510646	0	0	0	0	0	1	1	1
AC007161.4	ENSG00000234718	2.20902	1.47064	1.29982	1.06031	1.0501	0.90132	2.55026	2.8475	2.15811	0.490477	0.780024	0.78719
AC007161.5	ENSG00000239411	0	0	0	0	0	0	0	0	0	1	1	1
AC007163.10	ENSG00000224590	0.0272726	0	0	0.0127451	0	0.0670679	0.0144377	0.0216221	0	1	1	1
AC007163.11	ENSG00000234731	0	0	0	0	0	0	0	0	0	1	1	1
AC007163.12	ENSG00000249177	0	0	0	0	0	0	0	0	0	1	1	1
AC007163.13	ENSG00000227841	0	0	0	0	0.181171	0	0	0	0	1	1	1
AC007163.3	ENSG00000237166	0	0	0	0.0329613	0	0	0	0	0	1	1	1
AC007163.4	ENSG00000244301	0.105506	0.0855693	0.298115	0.0595508	0.0832162	0.231219	0.0836942	0.245948	0.0944709	1	1	1
AC007163.6	ENSG00000230408	0	0	0.0121687	0	0	0.0698096	0	0	0	1	1	1
AC007163.8	ENSG00000234842	0	0	0	0	0	0	0	0	0	1	1	1
AC007163.9	ENSG00000227736	0	0	0	0	0	0	0	0	0	1	1	1
AC007179.1	ENSG00000231815	0	0	0	0.00427308	0	0	0	0	0	1	1	1
AC007182.6	ENSG00000224721	0	0.126729	0	0.146058	0	0.136659	0	0	0.0692792	1	1	1
AC007189.2	ENSG00000214602	0	0	0	0	0	0	0	0	0	1	1	1
AC007193.2	ENSG00000246156	0	0	0	0	0	0	0	0	0	1	1	1
AC007216.1	ENSG00000203550	0	0	0	0	0	0	0	0	0	1	1	1
AC007216.2	ENSG00000234719	0.727015	0.932659	0.917527	0.651434	0.807478	0.6006	0.947477	0.89547	1.10607	0.150278	0.675309	0.445728
AC007224.1	ENSG00000243954	0	0	0	0.0538789	0	0	0	0	0	1	1	1
AC007225.1	ENSG00000213535	0	0	0	0	0.040145	0	0.0743098	0.0545849	0.0575081	1	1	1
AC007228.1	ENSG00000250702	0	0.11836	0	0.0554704	0.0330208	0	0.0748964	0.0419796	0.15608	1	1	1
AC007237.2	ENSG00000226230	0	0	0	0	0	0	0	0	0	1	1	1
AC007238.1	ENSG00000231043	14.1418	14.3294	14.8668	15.7443	18.2231	20.3374	10.4154	16.2562	13.5173	0.860548	0.971268	0.901865
AC007239.1	ENSG00000243120	0.043798	0.0218925	0.0254385	0.0570383	0.0340433	0	0.0436239	0.0686686	0.048339	1	1	1
AC007241.1	ENSG00000243833	0	0	0	0	0	0	0	0	0	1	1	1
AC007241.2	ENSG00000233897	0	0	0	0	0	0	0	0	0	1	1	1
AC007241.3	ENSG00000223682	0	0.0131118	0.00509293	0.00318263	0.0137206	0.0141909	0.0182359	0.00458294	0.0242277	1	1	1
AC007241.4	ENSG00000233522	1.70959	1.20636	1.23752	1.04415	1.17025	1.24343	1.11155	1.17797	0.932295	0.920157	0.598447	0.742869
AC007241.5	ENSG00000240732	0	0.0178324	0	0	0	0.0192844	0	0	0.0394124	1	1	1
AC007242.2	ENSG00000221374	0	0	0.174765	0	0.112431	0.328663	0.577387	0.316345	0.165282	1	1	1
AC007242.3	ENSG00000231124	0	0	0	0	0	0	0	0	0	1	1	1
AC007244.2,U6	ENSG00000240805,ENSG00000252766	0	0	0	0	0	0	0	0	0	1	1	1
AC007245.1	ENSG00000250924	0	0	0	0	0	0	0	0	0	1	1	1
AC007246.3	ENSG00000231312	0	0	0	0	0	0	0	0	0	1	1	1
AC007248.6	ENSG00000205716	0	0	0	0.081477	0.0343851	0	0.0410426	0	0	1	1	1
AC007248.7	ENSG00000236785	0	0	0	0	0	0.245483	0	0	0	1	1	1
AC007249.3	ENSG00000217258	0	0	0	0	0	0	0	0	0	1	1	1
AC007250.4	ENSG00000225226	0	0	0	0	0	0	0	0	0	1	1	1
AC007251.2	ENSG00000236757	0	0	0	0	0	0	0	0	0	1	1	1
AC007253.1	ENSG00000235653	0	0	0	0	0	0	0	0	0	1	1	1
AC007254.3	ENSG00000227028	0	0	0	0	0	0.023291	0.0322925	0	0	1	1	1
AC007255.7	ENSG00000225264	0	0	0	0	0	0	0	0	0	1	1	1
AC007255.8	ENSG00000223813	0	0	0	0.0505363	0	0	0	0	0	1	1	1
AC007256.5	ENSG00000213090	0	0	0	0	0	0	0	0	0	1	1	1
AC007271.3	ENSG00000226925	0	0	0	0	0	0	0	0	0	1	1	1
AC007272.1	ENSG00000237078	0	0	0	0	0	0	0	0	0	1	1	1
AC007272.2	ENSG00000225695	0	0	0	0	0	0	0	0	0	1	1	1
AC007272.3	ENSG00000224672	0	0	0	0	0.0079571	0	0	0	0	1	1	1
AC007274.2	ENSG00000223422	0	0	0	0	0	0	0	0	0	1	1	1
AC007274.5	ENSG00000236690	0.0275049	0.0794991	0.0925906	0.115294	0.180587	0.103236	0.158116	0.18329	0.114474	1	1	1
AC007275.2	ENSG00000234795	0	0	0	0	0	0	0	0	0	1	1	1
AC007275.3	ENSG00000215603	0.160783	0.272151	0.121622	0.101599	0.162852	0.158446	0.0895286	0.109458	0.323642	1	1	1
AC007276.1	ENSG00000212024	0	0	0	0	0	0	0	0	0	1	1	1
AC007276.2	ENSG00000242724	0	0	0	0	0	0	0	0	0	1	1	1
AC007276.3	ENSG00000197743	0.119883	0.0623733	0.0290317	0.0917147	0.126724	0.0674738	0.076069	0.0653156	0.0414098	1	1	1
AC007276.4	ENSG00000237652	0	0	0.0733444	0.0382426	0	0.0685438	0	0	0.138989	1	1	1
AC007276.5	ENSG00000227855	0.150739	0.503063	0.240137	0.236192	0.292242	0.348837	0.169696	0.553769	0.242613	1	1	1
AC007276.6	ENSG00000239968	0	0	0	0	0	0	0	0	0	1	1	1
AC007276.7	ENSG00000226424	0	0	0	0	0	0	0	0	0	1	1	1
AC007277.3	ENSG00000213981	0	0	0	0	0	0	0	0	0	1	1	1
AC007278.2	ENSG00000236525	0	0	0	0	0	0	0	0	0	1	1	1
AC007278.3	ENSG00000234389	0	0	0	0	0	0	0	0	0	1	1	1
AC007279.2	ENSG00000230799	0	0	0	0	0	0	0	0	0	1	1	1
AC007282.1	ENSG00000240150	0	0	0	0	0	0	0	0	0	1	1	1
AC007282.2	ENSG00000240517	0	0	0	0	0	0	0	0	0	1	1	1
AC007282.3	ENSG00000240496	0	0	0	0	0	0	0	0	0	1	1	1
AC007282.6	ENSG00000224299	0	0	0	0	0	0	0	0	0	1	1	1
AC007283.1	ENSG00000240139	0	0	0	0	0	0	0	0	0	1	1	1
AC007283.2	ENSG00000243626	0.0994096	0.030495	0.0142096	0.112342	0.0573863	0.0396016	0.0307804	0.00639346	0.0135178	1	1	1
AC007283.3	ENSG00000243571	8.42189	10.042	10.1698	7.32891	8.77327	10.3704	10.0685	9.96002	11.327	0.855804	0.935637	0.944688
AC007283.4	ENSG00000235579	0	0	0	0	0	0	0	0	0	1	1	1
AC007283.5	ENSG00000234431	0	0	0	0	0	0	0	0	0	1	1	1
AC007284.4,U6	ENSG00000243576,ENSG00000252472	0	0	0	0	0	0	0	0	0	1	1	1
AC007285.1	ENSG00000212110	0	0.0319017	0	0.0520572	0.0246726	0	0.0295644	0.0332994	0.0702708	1	1	1
AC007285.6	ENSG00000227014	0	0	0	0	0	0	0	0	0	1	1	1
AC007285.7	ENSG00000231519	0	0	0	0	0	0	0	0	0	1	1	1
AC007308.6	ENSG00000234252	0	0	0	0.222645	0.171962	0.0715832	0	0	0	1	1	1
AC007312.3	ENSG00000224946	12.0033	4.35463	5.49608	8.0159	4.63648	4.7024	6.01879	3.49074	4.85656	0.66877	0.204465	0.526681
AC007314.1	ENSG00000246332	0.320047	0.0587217	0.0680532	0.147193	0.137085	0.123062	0.319279	0.0613109	0.201591	1	1	1
AC007316.3	ENSG00000226046	0.268353	0.217931	0.199412	0.157733	0.20121	0.24424	0.140447	0.0570971	0.0775971	1	1	1
AC007317.1	ENSG00000233128	0	0	0	0	0	0	0	0	0	1	1	1
AC007318.5	ENSG00000172974	0	0	0	0	0	0	0	0	0	1	1	1
AC007319.1	ENSG00000213952	0	0.051533	0	0	0	0.0835532	0.0475284	0	0.0852891	1	1	1
AC007320.3	ENSG00000243142	0	0	0	0	0	0	0	0	0	1	1	1
AC007320.7	ENSG00000131538	0	0	0	0	0	0	0	0	0	1	1	1
AC007322.1	ENSG00000229725	0	0	0	0	0	0	0	0	0	1	1	1
AC007322.3	ENSG00000251618	0	0	0	0	0	0	0	0	0	1	1	1
AC007322.5	ENSG00000227444	0	0	0	0	0	0	0	0	0	1	1	1
AC007322.7	ENSG00000237968	0	0	0	0	0	0	0	0	0	1	1	1
AC007327.5	ENSG00000229679	0	0	0	0	0	0	0	0	0	1	1	1
AC007327.6	ENSG00000228770	0	0	0	0	0	0	0	0	0	1	1	1
AC007333.1	ENSG00000221515	0.910988	0.478485	0.546742	0.497088	0.709255	0.641595	0.228852	0.616882	0.517235	1	1	1
AC007333.2	ENSG00000249696	2.62975	1.3384	4.46371	5.51722	3.20457	3.41647	2.37358	1.5348	1.15346	0.159251	0.595556	0.642222
AC007339.1	ENSG00000221134	0.556829	0.699153	0.794255	0.90626	0.961444	0.774956	0.905457	0.670073	0.500494	0.607031	0.987807	0.591292
AC007342.1	ENSG00000236139	0	0.0845548	0	0	0	0	0	0	0	1	1	1
AC007346.1	ENSG00000236037	2.2168	1.77431	1.57124	2.4436	2.24506	2.05655	1.79282	1.88561	2.4869	0.89705	0.889688	0.759516
AC007346.2	ENSG00000227450	0	0	0	0	0	0	0	0	0	1	1	1
AC007347.1	ENSG00000232196	0	0	0	0	0	0	0	0	0	1	1	1
AC007349.4	ENSG00000229424	0	0	0	0	0	0	0	0	0	1	1	1
AC007349.5	ENSG00000235728	0.095304	0.0614754	0.106963	0.100785	0.166506	0.166107	0.0452773	0.0641761	0.0338573	1	1	1
AC007349.6	ENSG00000225739	0	0	0	0	0	0	0	0	0	1	1	1
AC007349.7	ENSG00000230831	0	0	0	0	0	0	0	0	0	1	1	1
AC007353.1	ENSG00000221532	0	0	0	0	0	0	0	0	0	1	1	1
AC007358.1	ENSG00000221489	0	0.117151	0	0	0	0	0	0	0	1	1	1
AC007359.6	ENSG00000236951	0	0	0	0	0	0	0	0	0	1	1	1
AC007362.1	ENSG00000180672	0	0	0	0	0	0	0	0	0	1	1	1
AC007362.3	ENSG00000225216	0	0	0	0	0	0	0	0	0	1	1	1
AC007364.1	ENSG00000162947	0	0	0	0	0	0	0	0	0	1	1	1
AC007365.1	ENSG00000233694	1.37096	2.00259	1.62457	2.64353	3.6812	2.88841	3.18521	1.673	1.93909	0.46758	0.537727	0.137468
AC007365.3	ENSG00000226756	0	0	0	0	0	0	0	0	0	1	1	1
AC007365.4	ENSG00000227791	0	0	0	0	0	0	0	0	0	1	1	1
AC007379.2	ENSG00000131009	0	0.0925638	0.0534548	0	0	0.0498842	0.0328376	0	0	1	1	1
AC007379.5	ENSG00000248395	0	0.0600548	0	0.0978985	0.0457429	0.194085	0.113125	0.186988	0.2625	1	1	1
AC007379.6	ENSG00000249501	0.155699	0.081603	0.158327	0.163012	0.127766	0.0882961	0.0732291	0.0949918	0.130517	1	1	1
AC007381.2	ENSG00000223929	0	0	0	0	0	0	0	0	0	1	1	1
AC007381.3	ENSG00000228590	0.225279	0.190974	0.299412	0.230825	0.310793	0.198706	0.303661	0.315625	0.398735	1	1	1
AC007383.3	ENSG00000227946	0	0	0	0	0	0	0	0	0	1	1	1
AC007383.4	ENSG00000231955	0	0	0	0	0	0	0	0	0	1	1	1
AC007383.5	ENSG00000237580	2.23578	5.2191	4.04841	3.71391	4.62373	6.32591	3.90209	6.59482	4.38577	0.969995	0.227204	0.260625
AC007383.6	ENSG00000159186	0.0963773	0.0775076	0.0454546	1.11277	0.808338	0.533831	0	0.11518	0.040494	0.377685	1	0.482918
AC007383.7	ENSG00000224070	4.04232	3.69115	3.21239	2.98479	3.37436	3.26783	3.52525	1.60249	1.95948	0.734305	0.591628	0.90389
AC007384.1	ENSG00000240485	0	0	0	0	0	0	0	0	0	1	1	1
AC007384.2	ENSG00000242438	0	0	0	0	0	0	0	0	0	1	1	1
AC007384.3	ENSG00000243352	0	0	0	0	0	0	0	0	0	1	1	1
AC007385.1	ENSG00000226865	0	0	0	0	0	0	0	0	0	1	1	1
AC007386.1	ENSG00000244534	0	0	0	0	0	0	0	0	0	1	1	1
AC007386.2	ENSG00000237638	0	0	0	0	0	0	0	0	0	1	1	1
AC007386.3	ENSG00000227394	0	0	0	0	0	0	0	0	0	1	1	1
AC007386.4	ENSG00000232613	0	0	0	0	0	0	0	0	0	1	1	1
AC007387.1	ENSG00000245942	0	0	0	0	0	0	0	0	0	1	1	1
AC007387.2	ENSG00000224646	0	0	0	0	0	0	0	0	0	1	1	1
AC007388.1	ENSG00000239302	0	0	0	0	0	0	0	0	0	1	1	1
AC007389.1	ENSG00000237979	0	0	0.0913258	0.022704	0.0152927	0.0424854	0	0.0410953	0.0434005	1	1	1
AC007389.2	ENSG00000223739	0	0.103947	0	0.0376298	0	0.111692	0.0406645	0	0.112696	1	1	1
AC007389.3	ENSG00000235725	0	0	0	0	0	0	0	0	0	1	1	1
AC007389.4	ENSG00000214533	0	0	0	0	0	0	0	0.794818	0	1	1	1
AC007390.4	ENSG00000233159	0	0	0	0	0	0	0	0	0	1	1	1
AC007390.5	ENSG00000218739	0	0	0	0	0	0	0	0	0	1	1	1
AC007390.6	ENSG00000243788	0	0.0366091	0	0	0.0282429	0	0	0	0.0402746	1	1	1
AC007391.2	ENSG00000232028	0	0	0	0	0	0	0	0	0	1	1	1
AC007392.3	ENSG00000232046	0	0	0	0	0	0	0	0	0	1	1	1
AC007392.4	ENSG00000237179	0	0	0	0	0	0	0	0	0	1	1	1
AC007394.2	ENSG00000224337	0	0	0	0	0	0	0	0	0	1	1	1
AC007394.3	ENSG00000223604	23.1583	14.7518	16.6972	23.9272	23.2492	18.6796	23.9113	20.5702	21.7044	0.997991	0.940759	0.942749
AC007395.3	ENSG00000235035	0.0996688	0.162957	0.0627769	0	0.207575	0.058604	0.157974	0.112972	0.119002	1	1	1
AC007395.4	ENSG00000231386	0	0	0	0	0	0	0	0	0	1	1	1
AC007395.5	ENSG00000228034	0	0	0	0	0.0130248	0.0141256	0	0	0	1	1	1
AC007401.2	ENSG00000217075	0	0	0	0	0	0	0	0	0	1	1	1
AC007402.1	ENSG00000222692	0.192605	0.0905308	0.157123	0.41346	0.278104	0.146611	0.0684582	0.235726	0.049696	1	1	1
AC007403.1	ENSG00000232688	0	0.0727233	0	0	0	0.156733	0	0	0	1	1	1
AC007403.2	ENSG00000230525	0	0	0	0	0	0	0	0	0	1	1	1
AC007403.3	ENSG00000223859	0	0	0	0	0	0	0	0	0	1	1	1
AC007405.2	ENSG00000222033	0	0	0	0	0	0	0	0	0	1	1	1
AC007405.4	ENSG00000234350	0	0	0	0.0400869	0.0595722	0	0	0	0	1	1	1
AC007405.6	ENSG00000239467	0	0	0	0	0.00862571	0	0	0	0	1	1	1
AC007405.7	ENSG00000204334	8.27351	5.68687	5.47327	7.20499	5.98281	4.45717	4.33431	2.94791	3.26515	0.360298	0.219603	0.908875
AC007405.8	ENSG00000235934	2.94442	2.38938	1.59857	2.34398	1.72287	1.8231	3.85519	2.946	2.53289	0.876987	0.926443	0.962694
AC007421.1	ENSG00000242442	5.44285	4.61463	3.74967	5.51878	3.74409	4.96249	6.48744	8.15287	7.51628	0.93363	0.931801	0.993776
AC007422.1	ENSG00000224173	0	0	0	0	0	0	0	0	0	1	1	1
AC007431.1	ENSG00000166329	0	0	0	0	0	0	0	0	0	1	1	1
AC007431.2	ENSG00000249750	0.559555	0.823933	0.453454	0.273359	0.563295	1.28413	0	0	0.860485	0.783884	0.781079	0.950202
AC007436.1	ENSG00000211542	0	0	0	0	0	0	0	0	0	1	1	1
AC007436.2	ENSG00000245105	0	0.811404	0.893623	1.06979	0.833016	0.421765	1.5165	0.413838	1.27166	1	1	1
AC007436.3	ENSG00000213847	1.24398	0.763073	1.4742	0	0.921434	0.648311	0.268993	0.255662	0.0974092	1	1	1
AC007437.1	ENSG00000243575	0	0	0	0	0	0	0	0	0	1	1	1
AC007450.2	ENSG00000221128	0	0	0	0	0	0.0158443	0.00550789	0	0.0243325	1	1	1
AC007450.3	ENSG00000247157	0.180734	0	0	0.0283104	0.0771574	0.108721	0.0651128	0.0524158	0.165694	1	1	1
AC007455.8	ENSG00000212725	0.145862	0.0481378	0.0279509	0.0203861	0.0560764	0.0520379	0.0696525	0.133702	0.0665403	1	1	1
AC007455.9	ENSG00000226776	6.82303	9.60072	8.5364	6.75535	8.52099	8.09909	6.38352	7.88078	6.95786	0.914323	0.833625	0.938258
AC007461.2	ENSG00000226101	0	0	0	0	0	0	0	0	0	1	1	1
AC007463.2	ENSG00000226506	0	0	0	0	0.178719	0.26636	0	0.258079	0	1	1	1
AC007464.1	ENSG00000235665	0.0419124	0.461269	0.152813	0.287666	0.432948	0.284787	0.152395	0.206312	0.217671	1	1	1
AC007465.1	ENSG00000241748	0	0	0.359641	0	0	0	0	0.325627	0	1	1	1
AC007486.1	ENSG00000212032	0	0	0	0	0	0	0	0	0	1	1	1
AC007491.1	ENSG00000234908	0.154091	0.122791	0.380943	0.473433	0.170474	0.250887	0.17024	0.0999897	0.0905535	1	1	1
AC007493.2	ENSG00000244679	0	0	0.0271416	0.0127437	0	0	0	0	0	1	1	1
AC007497.1	ENSG00000248438	0	0	0	0	0	0	0	0	0	1	1	1
AC007528.1	ENSG00000215923	32.7548	30.7556	28.7858	29.4711	26.5548	30.2842	34.7799	34.1929	38.6567	0.780832	0.872691	0.952354
AC007535.2	ENSG00000252445	0.524747	0.538815	0.493514	0.930669	0.722542	0.231493	0.474515	0.556409	0.233496	0.588501	0.530373	0.615707
AC007537.1	ENSG00000198134	0	0.250311	0.0721932	0.209678	0.238168	0.13497	0.183805	0.325005	0.136862	1	1	1
AC007537.2	ENSG00000244595	0	0	0	0	0	0	0	0	0	1	1	1
AC007546.1	ENSG00000214159	0	0.055288	0	0.106426	0.106437	0.0434983	0	0	0	1	1	1
AC007547.2	ENSG00000239755	0	0	0	0	0.0800117	0.0373076	0	0.0905454	0	1	1	1
AC007551.1	ENSG00000221156	0	0	0	0	0	0	0	0	0	1	1	1
AC007551.2	ENSG00000214811	0	0	0	0	0	0	0	0	0	1	1	1
AC007551.3	ENSG00000228878	0	0	0	0.0553426	0	0.0860485	0	0	0	1	1	1
AC007556.2	ENSG00000235995	0	0	0	0	0	0	0	0	0	1	1	1
AC007556.3	ENSG00000235321	0	0	0	0	0	0	0	0	0	1	1	1
AC007557.1	ENSG00000223874	0.124641	0.0811793	0.28008	0	0.0612283	0	0	0	0	1	1	1
AC007557.2	ENSG00000237479	0	0	0	0	0	0	0	0	0	1	1	1
AC007557.3	ENSG00000227021	0	0	0	0	0	0	0	0	0	1	1	1
AC007557.4	ENSG00000231597	0	0	0	0.106696	0.0736546	0	0	0	0	1	1	1
AC007559.1	ENSG00000235993	0	0	0	0.0436861	0	0	0	0	0	1	1	1
AC007560.1	ENSG00000238165	0	0	0	0	0	0	0	0	0	1	1	1
AC007562.1	ENSG00000235583	0.246779	0.15266	0.0761517	0.103312	0.068224	0.106173	0.13624	0.0571081	0.181052	1	1	1
AC007563.1	ENSG00000236295	0.0610851	0.0842695	0.260382	0.0298464	0.239297	0.090998	0.242134	0.154507	0.138878	1	1	1
AC007563.2	ENSG00000234588	0.0242601	0	0.0195058	0.0112814	0.0130787	0	0	0	0.018543	1	1	1
AC007563.3	ENSG00000229352	0	0	0	0	0	0	0	0	0	1	1	1
AC007563.4	ENSG00000237930	0	0	0	0	0	0	0	0	0	1	1	1
AC007563.5	ENSG00000236886	0	0	0	0	0	0	0	0	0	1	1	1
AC007566.10	ENSG00000244055	0	0	0	0	0	0	0	0	0	1	1	1
AC007566.11	ENSG00000230927	0.328944	0.624818	0	0.13916	0	0.221049	0.156868	0.21349	0	1	1	1
AC007567.1	ENSG00000224720	0	0	0	0	0	0	0	0	0	1	1	1
AC007568.1	ENSG00000224136	0	0	0	0	0	0	0	0	0	1	1	1
AC007595.1	ENSG00000241900	0	0.0200564	0.0233481	0	0	0.010852	0.0273574	0.0105057	0.0222055	1	1	1
AC007595.2	ENSG00000239369	0	0	0.0316932	0	0	0	0	0	0	1	1	1
AC007595.3	ENSG00000240988	0	0	0	0	0	0	0	0	0	1	1	1
AC007595.4	ENSG00000241759	0	0	0	0	0	0	0	0	0	1	1	1
AC007595.5	ENSG00000242708	0.0696865	0.0749858	0.0134396	0.0725461	0.0769006	0.0873926	0.0366334	0.0604695	0.0447493	1	1	1
AC007599.1	ENSG00000244663	0	0	0	0	0	0	0	0	0	1	1	1
AC007601.1	ENSG00000175604	0	0	0	0	0	0	0	0	0	1	1	1
AC007603.1	ENSG00000248811	0	0	0	0	0	0	0	0	0	1	1	1
AC007608.1	ENSG00000205414	0	0	0	0	0	0	0	0	0	1	1	1
AC007608.2	ENSG00000245295	0	0	0.0113959	0.00871138	0	0.0385641	0	0	0	1	1	1
AC007610.1	ENSG00000223538	0	0	0	0	0	0	0	0	0	1	1	1
AC007610.3	ENSG00000250664	0	0	0	0	0	0	0	0	0	1	1	1
AC007611.1	ENSG00000220993	0	0	0	0	0	0	0	0	0	1	1	1
AC007616.1	ENSG00000228070	0	0	0	0	0	0	0	0	0	1	1	1
AC007618.1	ENSG00000246627	0	0.0115697	0	0	0.00904522	0.0125165	0	0	0.0128047	1	1	1
AC007618.3	ENSG00000203648	0	0	0	0	0	0	0	0	0	1	1	1
AC007619.1	ENSG00000249457	0	0	0	0	0	0	0	0	0	1	1	1
AC007620.3	ENSG00000242539	0	0	0	0	0	0	0	0	0	1	1	1
AC007622.1	ENSG00000247270	0	0	0	0	0	0	0	0	0	1	1	1
AC007623.1	ENSG00000227731	0.182181	0.504408	1.15631	0.653888	0.829255	0.759017	1.73005	1.66806	0.875475	0.616818	0.57477	0.940362
AC007623.2	ENSG00000243640	0	0	0	0	0	0	0	0	0	1	1	1
AC007638.1	ENSG00000251272	0	0	0	0	0	0	0	0	0	1	1	1
AC007638.2	ENSG00000236319	0	0	0	0	0	0	0	0	0	1	1	1
AC007639.1	ENSG00000227036	0	0	0	0	0	0	0	0	0	1	1	1
AC007649.1	ENSG00000242820	0.162008	0.194752	0.230057	0.343234	0.390161	0.32667	0.261741	0.243658	0.299786	1	1	1
AC007652.1	ENSG00000235464	0	0	0	0	0	0	0	0	0	1	1	1
AC007663.1	ENSG00000249923	0	0	0	0	0	0	0	0	0	1	1	1
AC007663.2	ENSG00000236499	0	0	0	0	0	0	0	0	0	1	1	1
AC007673.1	ENSG00000248941	0	0	0	0	0	0	0	0	0	1	1	1
AC007677.1	ENSG00000237322	0	0	0	0	0	0	0	0	0	1	1	1
AC007677.2	ENSG00000226297	0	0	0	0	0	0	0	0	0	1	1	1
AC007677.3	ENSG00000224580	0	0	0	0	0	0	0	0	0	1	1	1
AC007679.1	ENSG00000213739	0	0	0	0	0	0	0	0	0.323963	1	1	1
AC007679.3	ENSG00000225610	0	0	0	0	0	0	0	0	0	1	1	1
AC007679.4	ENSG00000237041	0	0	0	0	0	0	0	0	0	1	1	1
AC007680.2	ENSG00000237374	0	0	0	0	0	0	0	0	0	1	1	1
AC007682.1	ENSG00000223292	0	0	0	0	0	0	0	0	0	1	1	1
AC007682.2	ENSG00000216011	0.129324	0	0	0	0	0	0	0	0	1	1	1
AC007683.1	ENSG00000253905	0	0	0	0	0	0	0	0	0	1	1	1
AC007686.1	ENSG00000247239	3.08809	3.96315	2.70696	4.59061	5.87039	4.24499	2.84868	4.77445	2.55709	0.883863	0.98853	0.869687
AC007686.2	ENSG00000246548	0	0.0219627	0	0.0524151	0.0512287	0	0	0	0	1	1	1
AC007687.1	ENSG00000242183	0	0	0	0	0	0	0	0	0	1	1	1
AC007688.1	ENSG00000247498	0	0	0	0	0.0528757	0	0	0	0	1	1	1
AC007688.2	ENSG00000183935	0	0	0	0	0	0	0	0	0	1	1	1
AC007690.1	ENSG00000203632	0	0	0	0	0	0	0	0	0	1	1	1
AC007722.1	ENSG00000240589	0	0	0	0	0	0	0	0	0	1	1	1
AC007731.1	ENSG00000188280	0	0	0	0	0	0	0	0	0	1	1	1
AC007731.3	ENSG00000242876	0	0	0	0	0	0	0	0	0	1	1	1
AC007739.1	ENSG00000250738	0	0	0	0	0	0	0	0	0	1	1	1
AC007740.1	ENSG00000237750	0	0.0112586	0	0	0	0	0	0	0	1	1	1
AC007742.3	ENSG00000225896	0	0	0	0.00795544	0	0	0	0.0221358	0	1	1	1
AC007742.6	ENSG00000196325	0	0	0	0	0	0	0	0	0	1	1	1
AC007742.7	ENSG00000250868	0	0	0	0	0	0	0	0	0	1	1	1
AC007742.8	ENSG00000224964	0	0	0	0	0	0	0	0	0	1	1	1
AC007743.1	ENSG00000233251	0.0205732	0.0824896	0.0120029	0.0474824	0.0484003	0.0557791	0.0443617	0.0324044	0.102738	1	1	1
AC007750.5	ENSG00000236841	0	0	0	0	0	0	0	0	0	1	1	1
AC007773.1	ENSG00000249530	0	0	0	0	0	0	0	0	0	1	1	1
AC007780.1	ENSG00000252208	0	0	0.0349533	0.03244	0.0156679	0	0	0.0104846	0	1	1	1
AC007785.1	ENSG00000203347	0.0318717	0	0.027081	0.0151862	0.0905831	0.0756168	0.0172572	0.0487419	0.0514707	1	1	1
AC007785.2	ENSG00000234254	0	0	0	0	0.00906077	0.0125381	0	0.0121382	0	1	1	1
AC007786.1	ENSG00000241604	15.9768	11.3788	9.47065	8.81558	9.66603	8.6183	13.1415	11.5667	10.5845	0.191508	0.904485	0.115399
AC007790.1	ENSG00000250459	0.347544	0.174541	0.0937124	0.225411	0.188772	0.304954	0.143459	0.112458	0.118809	1	1	1
AC007790.3	ENSG00000235967	0	0	0	0	0	0	0	0	0	1	1	1
AC007790.4	ENSG00000226205	0	0	0	0	0	0	0	0	0	1	1	1
AC007834.1	ENSG00000242857	0	0	0	0	0	0	0	0	0.0140733	1	1	1
AC007834.2	ENSG00000241413	0	0	0	0	0	0	0	0	0	1	1	1
AC007842.1	ENSG00000187534	17.9908	22.5102	16.9077	10.4194	13.4291	14.9653	39.3309	31.6674	30.6609	0.000450366	0.000450366	0.000450366	A
AC007875.2	ENSG00000231859	0	0	0	0	0	0	0	0	0	1	1	1
AC007875.3	ENSG00000235982	0	0	0	0	0	0	0	0	0	1	1	1
AC007878.1	ENSG00000237779	0	0	0	0	0	0	0	0	0	1	1	1
AC007879.1	ENSG00000224342	0	0	0	0	0	0	0	0	0	1	1	1
AC007879.2	ENSG00000234902	0	0	0.0548978	0.815836	0.47287	0.614138	0	0	0	0.409468	1	0.58911
AC007879.3	ENSG00000240440	0	0	0	0	0	0	0	0	0	1	1	1
AC007879.4	ENSG00000225916	0	0	0	0	0	0	0	0	0	1	1	1
AC007879.5	ENSG00000223725	0	0	0	0	0	0.0652655	0	0	0	1	1	1
AC007879.6	ENSG00000225064	0	0	0	0	0	0	0	0	0	1	1	1
AC007879.7	ENSG00000229647	0	0	0	0	0	0	0	0	0	1	1	1
AC007880.1	ENSG00000234572	0	0	0	0	0	0	0	0	0	1	1	1
AC007881.1	ENSG00000240129	0	0	0.199294	0	0	0	0	0	0	1	1	1
AC007881.4	ENSG00000233870	0	0	0	0	0	0	0	0	0	1	1	1
AC007881.5	ENSG00000234485	0	0	0	0	0	0	0	0	0	1	1	1
AC007881.6	ENSG00000234896	0	0	0	0	0	0	0	0	0	1	1	1
AC007883.1	ENSG00000239803	0	0	0	0	0	0	0	0	0	1	1	1
AC007899.3	ENSG00000224891	0	0	0	0	0	0	0	0	0	1	1	1
AC007919.18	ENSG00000224611	0	0	0	0	0	0	0	0	0	1	1	1
AC007919.19	ENSG00000231384	0.026753	0.0513222	0.0426951	0.0300665	0.01149	0.0396686	0.0337584	0	0.00812263	1	1	1
AC007922.1	ENSG00000236974	0	0	0	0	0	0	0	0	0	1	1	1
AC007938.1	ENSG00000249817	0.0564749	0.0950963	0.095638	0.0826219	0.162322	0.0421439	0.0920387	0.158407	0.162696	1	1	1
AC007938.2	ENSG00000245606	0.24224	0.347455	0.501217	0.671905	0.227894	0.420935	0.77833	0.291007	0.169104	0.976569	1	0.919587
AC007952.1	ENSG00000214844	0	0.349892	0	0	0	0	0.16138	0	0.0951609	1	1	1
AC007952.2	ENSG00000243608	0	0	0.187938	0	0	0	0	0	0	1	1	1
AC007952.3	ENSG00000237535	0	0	0	0	0	0	0	0	0	1	1	1
AC007952.4	ENSG00000242495	0	0	0	0.144053	0.284568	0.419665	0	0.202561	0	1	1	1
AC007952.5	ENSG00000228157	0.283447	0.232441	0.349532	0.175375	0.310756	0.199097	0.360329	0.44645	0.321712	0.139372	0.47461	1
AC007952.6	ENSG00000197665	0	0	0	0	0	0	0	0	0	1	1	1
AC007952.7,GRAPL	ENSG00000189152,ENSG00000250766	0	0	0	0	0	0	0	0	0	1	1	1
AC007956.1	ENSG00000214670	0	0	0	0	0	0	0	0	0	1	1	1
AC007963.1	ENSG00000225014	0	0	0	0	0	0	0	0	0	1	1	1
AC007965.12	ENSG00000248451	0	0	0	0	0	0	0	0	0	1	1	1
AC007966.1	ENSG00000226747	4.56421	3.10722	2.86227	4.37972	4.05637	3.48064	3.51903	2.75768	3.47127	0.560178	0.838391	0.852622
AC007967.1	ENSG00000242467	0	0.0120337	0	0.00480255	0.00471797	0.00651137	0	0	0.00666799	1	1	1
AC007967.2	ENSG00000228207	0.757335	0.525429	0.457457	1.835	0.774397	0.795095	0.880256	0.741096	0.434602	0.148548	0.776972	0.0639704
AC007967.3	ENSG00000173357	0	0	0	0	0	0	0	0	0	1	1	1
AC007967.4	ENSG00000230025	0	0	0	0	0	0	0	0	0	1	1	1
AC007969.3	ENSG00000228507	0	0	0	0	0	0	0	0	0	1	1	1
AC007969.4	ENSG00000234061	0	0	0	0	0	0	0	0	0	1	1	1
AC007969.5	ENSG00000233762	0	0.0165706	0	0	0	0	0	0	0	1	1	1
AC007970.1	ENSG00000221289	0	0	0	0	0	0	0	0	0	1	1	1
AC007972.1	ENSG00000234395	0	0	0	0	0	0.0362709	0	0	0	1	1	1
AC008013.2	ENSG00000245614	0	0	0	0	0	0	0	0	0	1	1	1
AC008021.1	ENSG00000206043	0	0	0.409452	0	0	0	0	0	0	1	1	1
AC008026.1	ENSG00000250184	1.20967	1.41925	1.00045	0.791788	1.29815	1.69849	1.67153	1.66842	1.929	0.242259	0.1728	0.936978
AC008038.1	ENSG00000232856	0	0	0	0	0	0	0	0	0.205924	1	1	1
AC008045.1	ENSG00000221178	0	0	0	0	0	0	0.0617274	0.126123	0	1	1	1
AC008060.5	ENSG00000227365	0.226292	0.280957	0.0362347	0.540587	0.28974	0.13491	0.278066	0.0651712	0.206263	0.856651	1	0.827089
AC008060.7	ENSG00000218672	0	0	0	0	0	0	0	0	0	1	1	1
AC008060.8	ENSG00000236544	0	0.0538733	0.0622429	0.069898	0	0.0581321	0.0798833	0	0	1	1	1
AC008062.1	ENSG00000228101	0	0	0	0	0	0	0	0	0	1	1	1
AC008063.2	ENSG00000230918	0	0	0	0	0.0417331	0	0	0	0	1	1	1
AC008063.3	ENSG00000233397	0	0	0	0.0712937	0.175249	0	0.0805098	0	0	1	1	1
AC008065.1	ENSG00000224553	0	0	0	0	0	0	0	0	0	1	1	1
AC008067.2	ENSG00000237031	0	0	0	0	0	0	0	0	0	1	1	1
AC008068.1	ENSG00000248111	0	0	0	0	0	0	0	0	0	1	1	1
AC008069.1	ENSG00000216193	0	0	0	0	0	0	0	0	0	1	1	1
AC008069.2	ENSG00000221735	0	0	0	0	0	0	0	0	0	1	1	1
AC008070.1	ENSG00000234890	0	0	0	0	0	0	0	0	0	1	1	1
AC008071.1	ENSG00000235751	0	0	0	0	0	0	0	0	0	1	1	1
AC008071.2	ENSG00000251276	0	0	0	0	0	0	0	0	0	1	1	1
AC008072.1	ENSG00000228681	0	0	0	0	0	0	0	0	0	1	1	1
AC008073.1	ENSG00000248732	0.370754	0.543196	0.432955	0.745695	0.681952	0.806964	0.446258	0.460581	0.373736	0.906253	0.985486	0.912255
AC008073.5	ENSG00000115128	0	0	0	0	0	0	0	0	0	1	1	1
AC008073.7	ENSG00000232642	0	0	0	0	0	0	0	0	0	1	1	1
AC008073.8	ENSG00000186453	0	0	0	0	0	0	0	0	0	1	1	1
AC008073.9	ENSG00000223754	0	0.0186597	0	0.00573751	0.00730281	0.0100947	0	0	0	1	1	1
AC008074.1	ENSG00000119862	0.0507914	0.0103377	0.0240674	0.0366947	0.0242621	0.022369	0	0	0	1	1	1
AC008074.3	ENSG00000223935	0	0	0	0	0	0	0	0	0	1	1	1
AC008074.4	ENSG00000223863	0	0	0	0	0	0	0	0	0	1	1	1
AC008074.5	ENSG00000237217	0	0	0	0	0	0	0	0	0	1	1	1
AC008079.9	ENSG00000187979	0	0	0	0	0	0	0	0	0	1	1	1
AC008080.1	ENSG00000203495	0	0	0	0	0	0.0180973	0	0	0	1	1	1
AC008080.2	ENSG00000231693	0	0.0202491	0.070592	0.0818055	0.0315153	0.0656843	0	0	0	1	1	1
AC008083.1	ENSG00000247774	0	0	0	0	0	0	0	0	0	1	1	1
AC008085.1	ENSG00000252811	0	0	0	0.0188507	0	0	0	0	0	1	1	1
AC008088.2	ENSG00000214832	2.41816	2.97623	2.65341	2.82128	3.3107	4.05224	2.45089	3.49421	3.66898	0.989437	0.971516	0.957705
AC008088.3	ENSG00000251124	0	0	0	0	0	0	0	0	0	1	1	1
AC008103.1	ENSG00000236954	0	0	0	0	0	0	0	0	0	1	1	1
AC008103.2	ENSG00000215544	0.358585	0.475963	0.408303	0.399585	0.16516	0.174539	0.0545615	0.0422059	0.0966001	1	1	1
AC008103.5	ENSG00000161103	0	0	0	0	0	0	0	0	0	1	1	1
AC008105.1	ENSG00000246393	0	0	0	0	0	0	0	0	0	1	1	1
AC008122.1	ENSG00000238641	0	0	0	0	0	0	0	0	0	1	1	1
AC008122.2	ENSG00000246348	0	0	0	0	0	0	0	0	0	1	1	1
AC008128.2	ENSG00000216285	0	0.0614333	0.0708867	0.0399875	0.0935792	0.530049	0.139069	0.127646	0.134394	1	1	1
AC008132.1	ENSG00000239734	0	0	0	0.488524	0	0	0	0	0	1	1	1
AC008132.12	ENSG00000234764	1.5262	1.67205	2.4495	1.16571	1.9539	2.2107	2.35933	2.44258	1.57448	0.711707	0.83029	0.934461
AC008132.13	ENSG00000182356	0	0	0	0	0	0	0	0	0	1	1	1
AC008132.14	ENSG00000239989	0.145098	0.127617	0.0342617	0.240007	0.127001	0.209418	0.0533721	0.0703389	0	1	1	1
AC008132.2	ENSG00000182824	0	0	0	0	0	0	0	0	0	1	1	1
AC008147.1	ENSG00000203432	0.688633	0.967854	0.696173	0.776413	0.824998	0.858856	1.34006	1.30994	1.23987	0.518686	0.459597	0.970339
AC008147.2	ENSG00000203433	0	0	0	0	0.00323369	0	0	0	0	1	1	1
AC008147.4	ENSG00000251589	0.0283344	0	0	0	0	0.0142645	0	0	0.0145888	1	1	1
AC008154.1	ENSG00000221513	5.14187	8.85586	7.75054	8.73134	7.89112	8.42139	8.54106	9.27048	5.89324	0.974065	0.962954	0.927449
AC008154.4	ENSG00000231098	0	0	0	0	0	0	0	0	0	1	1	1
AC008154.5	ENSG00000229177	0	0	0	0	0	0	0	0	0	1	1	1
AC008155.1	ENSG00000213237	0	0	0	0	0	0	0	0	0	1	1	1
AC008155.2	ENSG00000213238	0.102633	0.114487	0	0.0431394	0	0.12351	0.0497441	0.0595083	0.125347	1	1	1
AC008158.1	ENSG00000238921	0	0	0	0	0	0	0	0	0	1	1	1
AC008162.1	ENSG00000226685	0.153596	0.0851619	0	0	0.131003	0.137939	0	0	0.0935778	1	1	1
AC008163.4	ENSG00000234113	0	0	0	0	0	0	0	0	0	1	1	1
AC008163.6	ENSG00000232968	0	0	0	0	0	0	0.0678465	0	0	1	1	1
AC008171.1	ENSG00000223890	0	0	0	0	0	0	0	0	0	1	1	1
AC008173.1	ENSG00000231570	0	0	0	0	0	0	0	0	0	1	1	1
AC008174.3	ENSG00000231646	0.360007	0.65452	0.649434	0.422791	0.612641	0.452724	0.632917	0.685586	0.878947	0.873248	0.91124	0.97202
AC008175.1	ENSG00000235059	0	0	0	0	0	0	0	0	0	1	1	1
AC008175.10	ENSG00000250136	0	0	0	0	0	0	0	0	0	1	1	1
AC008175.3	ENSG00000169789	0	0	0	0	0	0	0	0	0	1	1	1
AC008245.1	ENSG00000241919	0	0	0	0.0178666	0	0	0	0	0	1	1	1
AC008264.4	ENSG00000224545	0	0	0	0	0	0	0	0	0	1	1	1
AC008265.2	ENSG00000214815	0	0	0	0	0	0	0	0	0	1	1	1
AC008267.1	ENSG00000249705	0	0	0	0	0.0393463	0.110936	0.138807	0	0.16904	1	1	1
AC008267.2	ENSG00000249354	0	0	0	0	0	0	0	0	0	1	1	1
AC008268.1	ENSG00000235584	0	0	0	0	0	0	0	0	0	1	1	1
AC008268.2	ENSG00000237510	0.0890839	0.0399286	0.0619538	0.125964	0.197514	0.158365	0.0382893	0.041805	0.0588944	1	1	1
AC008268.3	ENSG00000232931	129.463	178.753	161.024	112.685	153.303	157.843	143.347	177.425	244.465	0.00410328	0.0978359	0.45555
AC008269.2	ENSG00000229321	0.0448483	0	0	0	0	0	0	0	0	1	1	1
AC008271.1	ENSG00000231031	0.0397338	0	0	0	0.0296091	0	0	0	0	1	1	1
AC008277.1	ENSG00000223642	0	0	0	0	0.0426324	0	0	0	0.061187	1	1	1
AC008278.2	ENSG00000234022	5.65657	6.85819	7.39624	4.62668	5.95012	5.49217	5.35411	5.27526	7.24429	0.787058	0.782915	0.49262
AC008278.3	ENSG00000224194	0.111372	0	0.0431242	0.0477844	0.0861134	0.160813	0.0270968	0.0776318	0	1	1	1
AC008279.1	ENSG00000213917	0	0	0	0	0.039543	0	0	0	0	1	1	1
AC008280.1	ENSG00000235937	0	0	0	0	0	0	0	0	0	1	1	1
AC008280.2	ENSG00000233266	0.0174175	0	0.013954	0	0	0.0259435	0.0178357	0.0125575	0.0398083	1	1	1
AC008280.3	ENSG00000241114	0	0	0	0	0	0	0	0	0	1	1	1
AC008280.4	ENSG00000226512	0.246997	0	0	0	0	0	0	0	0	1	1	1
AC008280.5	ENSG00000239235	0.0163597	0	0.0302719	0.03677	0.0135733	0	0.033863	0.0272415	0	1	1	1
AC008281.1	ENSG00000228909	0	0	0	0	0	0	0	0	0	1	1	1
AC008379.1	ENSG00000244394	0.100535	0.224307	0.103821	0.131274	0.241221	0.193741	0.192902	0.18691	0.0520871	1	1	1
AC008379.2	ENSG00000239337	0	0	0	0	0	0	0.00379696	0	0	1	1	1
AC008383.1	ENSG00000239390	0	0	0	0.112539	0.152928	0	0.0654185	0	0	1	1	1
AC008392.1	ENSG00000247217	0	0	0	0	0	0	0	0	0	1	1	1
AC008394.1	ENSG00000233828	0.00606247	0.00700576	0.0081648	0.00267217	0.00275042	0	0.0119602	0.233422	0	1	1	1
AC008397.1	ENSG00000221167	0.0251277	0	0.0311337	0.0212239	0	0	0.0120941	0.0700452	0	1	1	1
AC008397.2	ENSG00000239821	0	0	0	0	0	0	0	0	0	1	1	1
AC008403.1	ENSG00000246646	0.417713	0.665901	0.775946	0.729402	0.654118	0.620472	0.920902	1.03582	1.3005	0.451665	0.42526	0.954422
AC008410.1	ENSG00000221131	0	0	0	0	0	0	0	0	0	1	1	1
AC008412.1	ENSG00000243470	0	0	0	0	0	0	0	0	0	1	1	1
AC008415.1	ENSG00000239391	0.141573	0.32475	0.334529	0.238437	0.250605	0.272851	0.351541	0.489296	0.436712	0.392735	0.453405	1
AC008427.1	ENSG00000250052	0	0	0	0	0	0	0	0	0	1	1	1
AC008427.2	ENSG00000251583	0	0	0	0	0	0	0	0	0	1	1	1
AC008427.3	ENSG00000243333	0	0.0178482	0	0.031434	0.0278135	0.0579038	0.0433238	0.037347	0.0197236	1	1	1
AC008434.1	ENSG00000240312	0	0	0	0	0	0	0	0	0	1	1	1
AC008434.2	ENSG00000241047	0	0	0	0	0	0	0	0	0	1	1	1
AC008440.10	ENSG00000232324	0.0438636	0.0250891	0.0194768	0.0398448	0.0523956	0.00904914	0.0228901	0.017527	0.0463144	1	1	1
AC008440.5	ENSG00000232220	0	0	0	0	0	0	0	0	0	1	1	1
AC008459.1	ENSG00000239669	0	0	0	0.095264	0	0	0	0	0	1	1	1
AC008474.2	ENSG00000240614	0	0	0	0	0	0	0	0	0	1	1	1
AC008474.3	ENSG00000242436	0	0	0	0	0	0	0	0	0	1	1	1
AC008481.1	ENSG00000244080	0	0	0	0	0	0	0	0	0	1	1	1
AC008481.2	ENSG00000247118	0	0	0	0	0	0	0	0	0	1	1	1
AC008494.1	ENSG00000245358	0	0	0	0	0	0	0	0	0	1	1	1
AC008500.1	ENSG00000213730	0	0	0	0	0	0	0	0	0	1	1	1
AC008514.1	ENSG00000244501	0	0	0	0	0	0	0	0	0	1	1	1
AC008521.1	ENSG00000242132	0	0	0	0	0	0	0	0	0	1	1	1
AC008533.1	ENSG00000226272	0	0	0	0	0	0	0	0	0	1	1	1
AC008537.1	ENSG00000130612	1.22687	1.97678	1.72665	0.816907	1.43259	2.17283	0.317325	0.596228	0.497971	0.393084	0.320344	0.94736
AC008537.2	ENSG00000198251	0	0	0	0	0	0	0	0	0	1	1	1
AC008537.3	ENSG00000249523	0	0	0	0	0	0	0	0	0	1	1	1
AC008541.1	ENSG00000239909	0	0	0	0	0	0	0	0	0	1	1	1
AC008545.1	ENSG00000227424	0	0	0	0	0	0	0	0	0	1	1	1
AC008555.1	ENSG00000203442	0	0	0	0	0.0806846	0	0	0	0	1	1	1
AC008555.2	ENSG00000213084	0	0	0	0	0	0	0	0	0	1	1	1
AC008555.3	ENSG00000246294	0	0	0	0	0.00330605	0	0	0	0.00467004	1	1	1
AC008555.4	ENSG00000222766	0.0609354	0	0	0	0.0339305	0.0470174	0.0163756	0.0151679	0.0480746	1	1	1
AC008555.5	ENSG00000248495	0	0	0	0	0	0	0	0	0	1	1	1
AC008556.1	ENSG00000240626	0	0	0	0	0	0	0	0	0	1	1	1
AC008560.2	ENSG00000243292	0.815626	1.05448	0.636747	0.877469	1.03066	0.822617	0.745657	1.06832	0.991394	0.956794	0.744147	0.843447
AC008565.1	ENSG00000240536	0	0.0434085	0	0.0278427	0	0	0	0	0	1	1	1
AC008567.1	ENSG00000244781	0	0	0	0	0	0	0	0	0	1	1	1
AC008567.2	ENSG00000247585	0.0640001	0	0	0.0616508	0.0826844	0	0	0.112366	0	1	1	1
AC008569.1	ENSG00000247801	0	0.0886161	0	0	0	0	0	0	0	1	1	1
AC008573.1	ENSG00000228715	0	0	0	0.0784496	0	0	0	0	0	1	1	1
AC008581.1	ENSG00000222316	0	0	0	0	0	0	0	0	0	1	1	1
AC008592.3	ENSG00000251000	0	0	0	0	0	0.0941504	0	0	0	1	1	1
AC008592.4	ENSG00000251409	0.0840316	0.0258258	0.0515954	0.0401509	0.0347589	0.0359389	0.0396541	0.0425655	0.0490913	1	1	1
AC008592.5	ENSG00000250362	0	0	0.0944789	0.0955388	0.123889	0	0.110111	0	0	1	1	1
AC008592.6	ENSG00000213716	0	0	0.178531	0	0.114774	0	0	0	0.168843	1	1	1
AC008592.7	ENSG00000250955	0.0748141	0	0	0.0343345	0.0847301	0	0.0397322	0	0.0402748	1	1	1
AC008598.1	ENSG00000222334	0.318835	0.235117	0.447182	0.376158	0.311565	0.399957	0.286951	0.202249	0.119042	1	1	1
AC008620.1	ENSG00000244495	0	0	0	0	0	0	0	0	0	1	1	1
AC008625.1	ENSG00000221070	0	0	0	0	0	0	0	0	0	1	1	1
AC008626.1	ENSG00000203593	0	0.158373	0	0	0	0	0	0	0	1	1	1
AC008635.2	ENSG00000244388	0	0	0	0	0	0	0	0	0	1	1	1
AC008659.1	ENSG00000242341	1.79847	1.6578	1.85071	1.47693	1.05818	0.951652	1.75131	0.968574	1.24822	0.873984	0.600762	0.407127
AC008670.1	ENSG00000244741	0	0	0	0	0	0	0	0	0	1	1	1
AC008670.2	ENSG00000242742	0	0	0	0	0	0	0	0	0	1	1	1
AC008670.3	ENSG00000244387	0	0	0	0	0	0	0	0	0	1	1	1
AC008670.4	ENSG00000243134	2.82369	2.08725	2.4803	2.27008	2.61521	2.50641	0.991014	0.984391	1.14915	0.0991934	0.0970068	0.998497
AC008670.5	ENSG00000244455	0	0	0	0	0	0	0	0	0	1	1	1
AC008671.1	ENSG00000222732	0	0	0	0	0	0	0	0	0	1	1	1
AC008676.1	ENSG00000204823	0	0	0	0	0	0	0	0	0	1	1	1
AC008686.1	ENSG00000214109	26.324	30.5869	22.2041	17.6489	23.5836	23.0123	60.5472	54.4078	54.8853	0.000450366	0.00350436	0.596369	A
AC008686.2	ENSG00000115934	0	0	0	0	0	0	0	0	0	1	1	1
AC008687.1	ENSG00000225950	0	0	0	0	0	0	0	0	0	1	1	1
AC008687.2	ENSG00000203338	0	0	0	0	0	0	0	0	0	1	1	1
AC008691.1	ENSG00000254199	0	0	0	0	0	0	0	0	0	1	1	1
AC008694.1	ENSG00000246844	0	0	0	0	0	0.0582876	0	0	0	1	1	1
AC008694.2	ENSG00000254336	2.35088	1.41981	2.30429	3.52265	2.01349	2.24794	0.0758443	0.345988	0.272757	0.121482	0.142088	0.809018
AC008694.3	ENSG00000253798	0	0	0	0	0	0	0	0	0	1	1	1
AC008695.1	ENSG00000177622	0	0	0	0	0	0	0	0	0	1	1	1
AC008697.1	ENSG00000249738	0	0	0	0	0	0	0	0	0	1	1	1
AC008703.1	ENSG00000253298	0	0.229468	0	0	0	0	0	0	0.243881	1	1	1
AC008706.1	ENSG00000239048	0.0509804	0	0.0558921	0.0740349	0.0601165	0.0623332	0.0511614	0.050298	0.074422	1	1	1
AC008728.2	ENSG00000241291	0.477366	0.361763	0.429928	0.477888	0.289246	0.239673	0.150552	0.123803	0.130868	0.280467	0.155359	0.833655
AC008728.3	ENSG00000239592	0	0	0	0	0	0	0	0	0	1	1	1
AC008733.3	ENSG00000167637	0	0	0	0	0	0.16438	0	0	0	1	1	1
AC008734.1	ENSG00000232861	0	0	0	0	0	0	0	0	0	1	1	1
AC008734.2	ENSG00000205631	0	0.0750835	0.0424989	0.0411507	0	0.0813007	0.0237483	0.0392857	0	1	1	1
AC008735.1	ENSG00000179954	0	0	0.0201137	0	0.00675949	0.0173263	0	0	0	1	1	1
AC008735.15	ENSG00000231274	0	0	0	0	0	0	0	0	0	1	1	1
AC008737.1	ENSG00000241620	0.18776	0.109225	0.12689	0.0392002	0.10191	0.0472763	0.109399	0.0228399	0.144703	1	1	1
AC008738.1	ENSG00000230259	0	0	0	0	0	0	0	0	0	1	1	1
AC008738.2	ENSG00000178863	0	0	0	0	0	0	0.0114696	0	0	1	1	1
AC008740.1	ENSG00000249431	0	0	0	0	0	0	0	0	0	1	1	1
AC008740.2	ENSG00000249903	0	0	0	0	0	0	0	0	0	1	1	1
AC008740.3	ENSG00000158482	0	0	0	0	0	0	0	0	0	1	1	1
AC008740.4	ENSG00000250224	0	0	0	0	0	0	0	0	0	1	1	1
AC008743.7	ENSG00000235034	0.0339191	0.00687757	0.00801071	0	0.0269521	0.0148849	0.0514262	0.00720869	0.0152406	1	1	1
AC008746.10	ENSG00000237955	0	0	0	0	0	0	0	0	0	1	1	1
AC008746.11	ENSG00000226696	0	0	0	0	0	0	0	0	0	1	1	1
AC008746.3	ENSG00000227407	0	0	0	0	0	0	0	0	0	1	1	1
AC008746.5	ENSG00000235681	0.0720408	0.0297747	0	0	0	0	0	0	0.0328095	1	1	1
AC008746.9	ENSG00000213016	1.76042	1.80439	2.12293	1.9757	2.43585	1.84898	1.63008	2.63058	2.80138	0.621922	0.293438	0.730541
AC008747.1	ENSG00000221584	0.48501	0.248721	0.115025	0.142199	0.343026	0.107381	0.277696	0.5695	0.43645	1	1	1
AC008749.2	ENSG00000229292	0	0.0105162	0	0.0211269	0.0329049	0.0455101	0.0234415	0.0220318	0.0116417	1	1	1
AC008749.3	ENSG00000234916	0	0	0	0	0	0	0	0	0	1	1	1
AC008751.1	ENSG00000243642	0	0	0	0	0	0	0	0	0	1	1	1
AC008751.2	ENSG00000246463	0.425308	0	0.0979986	0.315352	0.320944	0.367163	0.38797	0	0	1	1	1
AC008751.3	ENSG00000240512	0	0	0	0	0.113702	0	0	0.0779246	0	1	1	1
AC008752.2	ENSG00000216102	0.221486	0.208489	0.28965	0.175118	0.19735	0.286852	0.43581	0.347636	0.229087	1	1	1
AC008753.1	ENSG00000237589	0	0	0	0	0	0	0	0	0	1	1	1
AC008753.3	ENSG00000238150	0	0	0	0	0	0	0	0	0	1	1	1
AC008753.6	ENSG00000228323	0	0	0	0	0	0	0	0	0	1	1	1
AC008759.1	ENSG00000245884	0	0	0	0	0	0	0	0	0	1	1	1
AC008763.1	ENSG00000229833	0	0	0	0	0	0	0	0	0	1	1	1
AC008764.1	ENSG00000240106	0	0	0	0	0	0	0	0	0	1	1	1
AC008781.1	ENSG00000242020	0	0	0	0	0	0	0	0	0	1	1	1
AC008781.7	ENSG00000228737	0	0	0	0	0	0	0	0	0	1	1	1
AC008806.2	ENSG00000240185	0	0	0	0	0	0	0	0	0	1	1	1
AC008813.1	ENSG00000235164	0	0	0	0	0	0	0	0	0	1	1	1
AC008813.2	ENSG00000245472	0	0	0	0	0	0	0	0	0	1	1	1
AC008829.1	ENSG00000242765	0	0	0	0	0	0	0	0	0	1	1	1
AC008834.1	ENSG00000248901	0	0	0	0	0	0	0	0	0	1	1	1
AC008834.2	ENSG00000249101	0	0	0	0	0	0	0	0	0	1	1	1
AC008836.1	ENSG00000223200	0	0.0603298	0	0.040366	0.313421	0.367397	0.173393	0	0.0660796	1	1	1
AC008850.3	ENSG00000227836	0	0	0	0.125794	0	0.106866	0	0	0	1	1	1
AC008865.2	ENSG00000249716	0	0	0	0.088869	0	0.141669	0.106583	0	0	1	1	1
AC008865.3	ENSG00000213702	0	0	0.10168	0.072224	0.0226246	0	0	0	0	1	1	1
AC008869.1	ENSG00000238335	0	0	0	0	0	0	0	0	0	1	1	1
AC008870.1	ENSG00000250707	0	0	0	0	0	0	0	0	0	1	1	1
AC008872.1	ENSG00000229666	0	0	0	0	0	0	0	0	0	1	1	1
AC008888.7	ENSG00000232871	0	0	0	0	0	0	0	0	0	1	1	1
AC008894.1	ENSG00000246914	0	0	0	0	0	0	0	0	0	1	1	1
AC008895.1	ENSG00000246803	0	0	0	0	0	0	0	0	0	1	1	1
AC008915.3	ENSG00000242933	0.0446155	0.0287714	0.033468	0.0397845	0.0336895	0.0933616	0.0793147	0.135536	0.0636421	1	1	1
AC008937.2	ENSG00000237705	0	0	0	0	0	0	0	0	0	1	1	1
AC008937.3	ENSG00000225230	0	0	0	0	0	0	0	0	0	1	1	1
AC008940.1	ENSG00000228650	0	0	0	0	0	0	0	0	0	1	1	1
AC008949.1	ENSG00000222961	0	0	0	0	0	0	0	0	0	1	1	1
AC008962.1	ENSG00000198461	0	0	0	0	0	0	0	0	0	1	1	1
AC008967.1	ENSG00000221310	2.67054	2.40409	2.7332	2.78642	2.67954	2.88289	2.95841	2.26832	2.35062	0.875992	0.967115	0.916582
AC008969.1	ENSG00000176593	0	0	0	0	0	0	0	0	0	1	1	1
AC008977.1	ENSG00000176705	0	0	0	0.0159839	0.00452615	0.0187377	0	0	0	1	1	1
AC008984.2	ENSG00000248166	0.66279	0.378369	0.356691	2.62127	2.58932	1.41259	0.0119628	0.00891592	0.0235672	0.0193148	0.0193148	0.000450366	D
AC008984.4	ENSG00000249654	0	0	0	0	0	0	0	0	0	1	1	1
AC008984.5	ENSG00000251431	0	0	0	0.447786	0	0	0	0	0	1	1	1
AC008984.6	ENSG00000250507	0	0	0	0	0	0	0	0	0	1	1	1
AC008984.7	ENSG00000234436	0	0	0	0	0	0	0	0	0	1	1	1
AC008993.1	ENSG00000225373	2.73747	1.87737	1.96459	2.58541	1.85088	2.35799	3.92366	3.90539	3.6108	0.0753106	0.0653744	0.961964
AC009002.1	ENSG00000237376	0.121668	0.0769996	0.197017	0.126054	0.144181	0.183219	0.163988	0.370726	0.187309	1	1	1
AC009009.1	ENSG00000238393	0	0	0	0	0.0304989	0	0.0133981	0.0204878	0	1	1	1
AC009028.1	ENSG00000243219	0.0800938	0.05202	0	0.0469339	0.0405442	0.0187526	0.0512915	0.0907166	0.114986	1	1	1
AC009041.1	ENSG00000223796	0.206566	0	0	0.0771685	0.103652	0.0735964	0	0	0	1	1	1
AC009041.2	ENSG00000181791	0	0	0	0	0	0	0	0	0	1	1	1
AC009041.3	ENSG00000249296	2.01304	1.26848	1.53128	1.63805	1.32302	1.24702	1.07223	1.3768	0.482907	0.853545	0.779952	0.950225
AC009052.1	ENSG00000250743	0	0	0	0	0.0886083	0	0	0	0	1	1	1
AC009053.2	ENSG00000214331	0.637898	0.79919	0	1.48012	1.09517	0	0.333728	0.407626	2.08844	1	1	1
AC009055.1	ENSG00000250685	0	0	0	0	0.1132	0	0	0	0	1	1	1
AC009060.2	ENSG00000205152	0	0	0	0	0	0	0	0	0	1	1	1
AC009060.3	ENSG00000247228	0	0	0	0	0.0214868	0	0	0.0868667	0	1	1	1
AC009061.3	ENSG00000203401	2.70094	2.37559	1.61838	1.18565	2.54252	1.69116	2.25761	2.60501	0.850307	0.955907	0.838955	0.760777
AC009063.1	ENSG00000229561	0	0	0	0	0	0	0	0	0	1	1	1
AC009065.1	ENSG00000167970	0.0201313	0	0	0	0	0	0	0	0	1	1	1
AC009065.3	ENSG00000252958	0	0	0	422.002	0	0	0	0	0	1	1	1
AC009065.4	ENSG00000245458	0	0	0	0	0	0	0	0	0	1	1	1
AC009065.5	ENSG00000207715	0	0	0	0	0	0	0	0	0	1	1	1
AC009075.1	ENSG00000250143	0	0	0	0	0	0	0	0	0	1	1	1
AC009086.1	ENSG00000205534	0	0.0783549	0	0	0	0	0	0	0	1	1	1
AC009086.2	ENSG00000231753	2.13255	2.47681	1.71071	3.65585	3.73461	3.14093	1.22729	1.24534	1.32034	0.000450366	0.0104407	0.00319799	D
AC009086.4	ENSG00000205535	88.1118	81.6951	84.2147	87.1821	81.8916	78.1166	64.1982	76.5679	86.6943	0.710906	0.589611	0.928681
AC009093.1	ENSG00000196927	0.873971	0.190479	0	0.247275	0	0.405006	0	0	0	1	1	1
AC009094.1	ENSG00000245753	0	0	0	0.22457	0	0	0	0	0.165282	1	1	1
AC009095.4	ENSG00000237718	0	0	0	0	0.0703221	0.049425	0	0	0	1	1	1
AC009102.1	ENSG00000249723	0	0	0	0.0617696	0.0441212	0.0582276	0	0	0	1	1	1
AC009107.1	ENSG00000240863	0	0	0	0	0	0	0	0	0	1	1	1
AC009110.1	ENSG00000231589	0	0.983968	0.72808	0	0	0.343477	0.507702	1.33958	2.06918	0.752054	0.84967	0.779921
AC009113.1	ENSG00000205015	0	0	0	0	0	0	0	0	0	1	1	1
AC009113.2	ENSG00000182157	0	0	0	0	0	0	0	0	0	1	1	1
AC009113.3	ENSG00000205014	0	0	0	0	0	0	0	0	0	1	1	1
AC009116.1	ENSG00000246657	0	0	0	0	0	0	0	0	0	1	1	1
AC009118.3	ENSG00000246134	0	0	0	0	0	0	0	0	0	1	1	1
AC009120.1	ENSG00000249447	12.6996	13.191	11.273	12.4661	10.7864	11.5335	4.03317	4.27187	4.13812	0.000450366	0.000450366	0.915277	B
AC009120.3	ENSG00000239763	26.8734	10.67	12.2982	17.5143	11.6113	15.0818	6.39666	7.66211	6.41945	1	1	1
AC009121.1	ENSG00000238774	0	0	0	0	0	0	0	0	0	1	1	1
AC009121.5	ENSG00000228152	17.9217	16.9938	17.2007	18.6169	17.66	16.1844	10.7277	9.17095	9.35156	0.000450366	0.000450366	0.978469	B
AC009127.1	ENSG00000248902	0.395977	0.406055	0.235361	0.529259	0.365998	0.475261	0.211086	0.529613	0.931196	0.934045	0.80597	0.922181
AC009133.2	ENSG00000238045	0	0	0	0	0	0	0	0	0	1	1	1
AC009133.3	ENSG00000246710	0	0.602285	0.226481	0.165008	0	0.241971	0	0	0	1	1	1
AC009133.4	ENSG00000246900	0.0131461	0.0215013	0.00834767	0.027801	0.0336986	0.0310224	0.0368755	0.0300471	0.0317628	1	1	1
AC009142.1	ENSG00000222299	34.3597	27.1499	24.7721	32.434	27.5576	28.1661	26.1039	20.7938	22.1201	0.281045	0.357295	0.960344
AC009158.1	ENSG00000231876	0	0	0	0	0	0	0	0	0	1	1	1
AC009159.1	ENSG00000221330	0.458003	0.691434	0.479945	0.857977	0.920018	0.99528	1.00174	0.912064	0.354183	0.958402	0.934283	0.875666
AC009161.1	ENSG00000237901	0.165599	0.247442	0.127637	0.143976	0.127878	0.148575	0.557308	0.258471	0.303124	1	1	1
AC009171.1	ENSG00000245388	0	0	0	0	0	0	0	0	0	1	1	1
AC009196.1	ENSG00000221157	0	0	0	0	0	0	0	0	0	1	1	1
AC009196.2	ENSG00000224706	0	0	0	0	0	0	0	0	0	1	1	1
AC009223.1	ENSG00000237442	0	0	0	0	0	0	0	0	0	1	1	1
AC009223.2	ENSG00000241522	0.700945	0.785793	0.746656	0.959708	0.9475	0.899089	0.893739	0.539423	0.710165	0.560297	0.960068	0.634967
AC009226.1	ENSG00000215942	0.0921312	0	0	0	0	0	0	0	0	1	1	1
AC009227.2	ENSG00000224675	0.0245946	0	0	0	0	0	0.0122481	0	0	1	1	1
AC009227.3	ENSG00000238004	0	0	0	0	0	0	0	0	0	1	1	1
AC009228.1	ENSG00000242628	0	0	0	0	0	0	0	0	0	1	1	1
AC009229.4	ENSG00000227770	0	0	0	0	0	0	0	0	0	1	1	1
AC009229.5	ENSG00000227292	0	0	0	0	0	0	0	0	0	1	1	1
AC009229.6	ENSG00000229160	17.8674	16.2064	18.2203	20.143	20.5975	18.2873	14.211	12.9207	10.9557	0.00496469	0.0565781	0.560808	B
AC009232.2	ENSG00000225619	0	0	0.0155359	0	0.0104297	0	0	0	0	1	1	1
AC009234.1	ENSG00000216191	0	0	0	0	0	0	0	0	0	1	1	1
AC009235.1	ENSG00000234341	0	0	0	0	0	0	0	0	0	1	1	1
AC009235.4	ENSG00000217896	0	0	0	0	0	0	0	0	0	1	1	1
AC009236.1	ENSG00000205054	0.0693483	0	0	0	0	0	0	0	0	1	1	1
AC009236.2	ENSG00000231054	0	0	0	0	0.00887943	0	0	0	0	1	1	1
AC009237.1	ENSG00000229689	0.518914	0.580887	0.496708	0.603224	0.625033	0.474813	0.483601	0.330374	0.554701	0.921523	0.947419	0.977562
AC009237.10	ENSG00000233037	4.13778	3.07799	4.38084	3.70494	3.56173	3.13908	3.21623	3.78705	2.82975	0.891275	0.546097	0.718625
AC009237.11	ENSG00000236431	0.102359	0.0382309	0.0220366	0.0386326	0.0199142	0	0	0	0	1	1	1
AC009237.12	ENSG00000232717	0.214271	0.204898	0.152705	0.140401	0.179736	0.203973	0.278415	0.455197	0.417594	0.0151446	0.0226576	1
AC009237.13	ENSG00000230083	8.90421	16.7097	17.4077	10.3595	13.4582	14.7209	9.96013	13.6406	12.6981	0.889981	0.600542	0.770283
AC009237.14	ENSG00000236026	0	0.104393	0.0603226	0.0650927	0.159769	0.168986	0.0357915	0	0	1	1	1
AC009237.15	ENSG00000204699	0	0	0	0	0	0	0	0	0	1	1	1
AC009237.16	ENSG00000236750	32.7064	27.0743	46.2095	44.0396	36.1828	36.3735	48.0758	38.8468	28.5891	0.993131	0.94632	0.939425
AC009237.17	ENSG00000235959	0	0	0	0	0	0	0	0	0	1	1	1
AC009237.2	ENSG00000223917	4.09428	4.03898	3.0143	3.94907	4.08713	3.97089	5.77087	6.00378	5.78707	0.748887	0.698291	0.967237
AC009237.4	ENSG00000238162	0	0	0	0	0	0	0	0	0	1	1	1
AC009237.5	ENSG00000237308	0.226389	0.220583	0.0284601	0.269642	0.190297	0.450403	0.051251	0.153686	0.0540827	1	1	1
AC009237.6	ENSG00000224719	1.18239	1.55016	1.43918	1.01323	1.15702	1.48313	1.45032	2.17197	2.42018	0.024716	0.11187	0.704289	A
AC009237.7	ENSG00000226185	0.207031	0.225134	0.975015	0.67401	0.472776	0.850126	0.670875	0.585188	0.308178	0.768699	1	0.638402
AC009237.8	ENSG00000213283	14.0805	16.3299	12.6593	12.5893	11.7473	13.2688	17.9546	16.4908	15.3993	0.0779327	0.450373	0.506585
AC009237.9	ENSG00000168992	0	0	0	0	0	0	0	0	0	1	1	1
AC009238.5	ENSG00000235129	0	0	0	0.00763705	0.00246712	0.00340027	0.00295055	0	0	1	1	1
AC009238.6	ENSG00000248821	0.126669	0	0	0.0514718	0.0451877	0	0.184839	0.0615906	0	1	1	1
AC009238.7	ENSG00000227120	0	0.0252154	0.0293406	0.106528	0.0591075	0.0818314	0.108538	0.132021	0.0279001	1	1	1
AC009238.8	ENSG00000233275	0	0	0	0	0	0	0	0	0	1	1	1
AC009245.3	ENSG00000230383	0	0	0	0	0	0	0	0	0	1	1	1
AC009262.2	ENSG00000236212	0	0.0175827	0.0408832	0.0643559	0.0274043	0	0	0	0	1	1	1
AC009263.2	ENSG00000234639	0	0	0	0	0.0210119	0.0145508	0.0663127	0	0	1	1	1
AC009264.1	ENSG00000234352	0.338517	0.0776703	0.112838	0.146441	0.105821	0.12598	0.210923	0.203102	0.0643495	1	1	1
AC009271.1	ENSG00000206129	7.09469	8.29007	7.54762	7.94618	9.03295	7.88378	4.39569	6.12678	6.13173	0.00552752	0.0462034	0.740506
AC009274.6	ENSG00000226045	0	0.0333492	0.0155381	0.0108892	0.0104564	0	0	0	0	1	1	1
AC009276.4	ENSG00000224375	0	0	0	0	0.0199167	0	0	0	0	1	1	1
AC009292.1	ENSG00000245719	0.168678	0.143383	0.495484	0.245169	0.434587	0.463565	0.18208	0.0743691	0.15648	1	1	1
AC009294.1	ENSG00000233497	0	0	0	0	0	0	0	0	0	1	1	1
AC009297.1	ENSG00000230251	0	0	0	0	0	0	0	0	0	1	1	1
AC009299.1	ENSG00000221590	0.127488	0.197887	0.179143	0.297174	0.240732	0.166513	0.122115	0.161212	0.170365	1	1	1
AC009299.2	ENSG00000235724	36.9563	40.6741	45.4633	26.2835	36.5746	38.0388	36.6322	48.2481	56.8652	0.593394	0.865365	0.795068
AC009299.3	ENSG00000227403	0.0583004	0.0206754	0.0240674	0.00839248	0.0242621	0	0.00956003	0	0.0457784	1	1	1
AC009299.4	ENSG00000225813	0.601718	0.775971	0.630596	0.827434	0.742536	0.587128	0.47123	0.891862	0.627632	0.969333	0.995298	0.975333
AC009299.5	ENSG00000232320	0	0	0	0	0	0	0	0	0	1	1	1
AC009302.2	ENSG00000233868	0	0	0	0	0	0	0	0	0	1	1	1
AC009302.4	ENSG00000226331	0	0	0	0	0	0	0	0	0	1	1	1
AC009303.1	ENSG00000235066	0	0	0	0	0	0	0	0	0	1	1	1
AC009303.2	ENSG00000227572	0.340315	0.189391	0.293941	0.346014	0.31276	0.307354	0.254779	0.286563	0.198013	1	1	1
AC009303.3	ENSG00000224967	0	0	0	0	0	0	0	0	0	1	1	1
AC009305.1	ENSG00000216093	0	0	0	0	0	0	0	0	0	1	1	1
AC009310.1	ENSG00000225911	0	0	0	0	0	0	0	0	0	1	1	1
AC009311.1	ENSG00000248650	0	0	0	0	0	0	0	0	0	1	1	1
AC009311.2	ENSG00000242113	0	0	0	0	0	0	0	0	0	1	1	1
AC009312.1	ENSG00000238207	0	0	0	0	0	0	0	0	0	1	1	1
AC009313.1	ENSG00000224467	0	0	0	0	0	0	0	0	0	1	1	1
AC009313.2	ENSG00000232337	0	0	0	0	0	0	0	0	0	1	1	1
AC009318.1	ENSG00000245593	0.49376	1.77784	0.330411	0.43493	1.07814	0.934446	1.05113	0.30305	0	0.885822	0.867127	0.986187
AC009336.1	ENSG00000175892	0	0	0	0	0	0	0	0	0	1	1	1
AC009336.21	ENSG00000237380	0	0	0	0	0	0	0	0	0	1	1	1
AC009336.23	ENSG00000224189	0	0	0	0	0	0	0.0802785	0	0	1	1	1
AC009336.24	ENSG00000226363	0.159033	0.35477	0.270311	0.0739124	0.175394	0.126874	0.673592	0.487952	0.639328	0.636748	0.794148	1
AC009358.1	ENSG00000242093	0	0	0	0	0	0	0	0	0	1	1	1
AC009362.2	ENSG00000233287	0	0	0	0	0	0	0	0	0	1	1	1
AC009365.3	ENSG00000183470	0	0	0	0	0	0	0	0	0	1	1	1
AC009365.4	ENSG00000225881	0	0	0	0	0	0	0	0.119954	0	1	1	1
AC009402.1	ENSG00000232831	0	0	0	0	0	0	0	0	0	1	1	1
AC009403.2	ENSG00000216895	0.00919391	0.0196735	0.133531	0.00933224	0.0281232	0	0.0612712	0.0103053	0.08203	1	1	1
AC009404.2	ENSG00000236255	0	0	0	0	0	0	0	0	0	1	1	1
AC009410.1	ENSG00000232023	1.95361	1.6278	1.42222	1.59641	1.59554	1.52845	1.26578	1.64996	1.76419	0.980037	0.810895	0.843101
AC009411.1	ENSG00000228538	0	0	0	0	0	0	0	0	0	1	1	1
AC009411.2	ENSG00000235537	1.08263	1.22258	1.1676	1.21273	1.82644	1.09496	0.655728	1.78972	1.10501	0.842021	0.980967	0.806188
AC009413.1	ENSG00000236090	0.0199748	0	0	0.0190389	0.0137738	0	0	0	0	1	1	1
AC009413.2	ENSG00000236533	0	0	0	0	0	0	0	0	0	1	1	1
AC009413.3	ENSG00000233777	0	0	0	0	0	0	0	0	0	1	1	1
AC009414.1	ENSG00000233752	0	0	0	0	0	0	0	0	0	1	1	1
AC009429.1	ENSG00000225542	0	0	0	0	0	0	0	0	0	1	1	1
AC009434.1	ENSG00000248804	0	0	0	0	0	0	0	0	0	1	1	1
AC009452.1	ENSG00000244044	0	0	0	0	0	0	0	0	0	1	1	1
AC009455.1	ENSG00000251565	0	0	0	0	0	0	0	0	0	1	1	1
AC009464.1	ENSG00000240681	0	0	0	0	0	0	0	0	0	1	1	1
AC009473.1	ENSG00000234141	0	0	0	0	0	0	0	0	0	1	1	1
AC009474.1	ENSG00000224071	0	0	0	0	0	0	0	0	0	1	1	1
AC009474.2	ENSG00000230355	0.0218417	0	0	0	0	0	0	0	0	1	1	1
AC009475.2	ENSG00000227617	0.90892	0.387722	0.864179	0.982091	0.692955	0.541641	0.649974	0.439578	0.196459	0.111232	0.139372	0.96967
AC009476.1	ENSG00000230559	0	0.0486545	0	0.0471961	0.0562761	0.0262426	0	0.0253929	0	1	1	1
AC009477.7	ENSG00000225448	0.107274	0.101993	0	0.0508968	0.0762282	0.109619	0.0603064	0.105406	0.442004	1	1	1
AC009478.1	ENSG00000225258	0	0	0	0	0	0	0	0	0	1	1	1
AC009480.3	ENSG00000223911	0	0	0	0	0	0	0	0	0	1	1	1
AC009480.4	ENSG00000229143	0	0	0	0	0	0	0	0	0	1	1	1
AC009484.1	ENSG00000232292	0.0399056	0	0.103021	0.0368091	0.0229217	0	0.0429646	0	0	1	1	1
AC009487.4	ENSG00000224076	0	0	0	0	0	0	0	0	0	1	1	1
AC009487.5	ENSG00000251621	0	0	0	0	0	0	0	0	0	1	1	1
AC009487.6	ENSG00000226121	0.822981	0.975855	1.01765	1.19665	0.747591	0.780852	0.618256	0.372706	0.562703	0.0352403	0.0259232	0.945577
AC009487.7	ENSG00000235716	0.507378	0.41462	0.45324	0.35949	0.549985	0.421166	0.535636	0.372401	0.468593	0.950575	0.99188	0.949378
AC009492.1	ENSG00000233143	0	0	0	0.234928	0.238468	0.11456	0.176504	0	0.115562	1	1	1
AC009494.3	ENSG00000216844	0	0	0	0	0	0	0	0	0	1	1	1
AC009494.4	ENSG00000224482	0.166097	0.1449	0.142703	0.71775	0.427087	0.578813	0	0	0	0.000450366	1	0.00191441
AC009495.1	ENSG00000221234	0	0	0	0	0	0	0	0	0	1	1	1
AC009495.2	ENSG00000235192	0	0	0	0	0	0	0	0	0	1	1	1
AC009495.3	ENSG00000232411	0	0	0	0	0	0	0	0	0	1	1	1
AC009495.4	ENSG00000229195	0.277206	0.0465311	0	0	0.0432473	0	0.0782519	0	0	1	1	1
AC009498.1	ENSG00000237271	0	0	0.0794323	0	0.0146382	0	0	0	0	1	1	1
AC009498.2	ENSG00000236681	40.8404	19.3833	26.4686	58.3958	52.7015	33.5801	22.5503	20.3312	24.7548	0.000450366	0.102961	0.000450366	D
AC009499.1	ENSG00000203386	0	0	0	0.0864049	0.0961343	0	0	0	0	1	1	1
AC009499.2	ENSG00000237790	0.544313	1.06252	0.553985	0.476765	0.433953	0.727065	0.497068	0.998736	1.25847	0.450548	0.762476	0.756122
AC009500.2	ENSG00000236748	0	0	0	0	0	0	0	0	0	1	1	1
AC009501.4	ENSG00000231609	0	0	0	0	0	0	0	0	0	1	1	1
AC009501.5	ENSG00000242412	0	0	0	0	0	0	0	0	0	1	1	1
AC009502.1	ENSG00000231802	0	0	0	0	0	0	0	0	0	1	1	1
AC009502.2	ENSG00000223903	0	0.11805	0	0	0.261673	0.12684	0	0	0	1	1	1
AC009502.3	ENSG00000235667	0	0	0	0	0	0	0	0	0	1	1	1
AC009502.4	ENSG00000227308	0	0	0	0	0	0	0	0	0	1	1	1
AC009505.1	ENSG00000179093	0	0	0	0	0	0	0	0	0	1	1	1
AC009505.2	ENSG00000235522	0	0	0	0	0.0185576	0	0	0	0	1	1	1
AC009505.4	ENSG00000234162	0	0	0	0	0	0	0	0	0	1	1	1
AC009506.1	ENSG00000224152	0.858115	0.294819	0.397711	0.740383	1.01683	0.742517	0	0	0	0.000450366	0.000450366	0.333698
AC009506.2	ENSG00000225369	0	0	0	0	0	0	0	0	0	1	1	1
AC009508.1	ENSG00000227930	0	0	0	0	0	0	0	0	0	1	1	1
AC009509.2	ENSG00000205693	0.269368	0.136844	0.102413	0.16742	0.122385	0.137482	0.0959057	0.184324	0.0649356	1	1	1
AC009517.2	ENSG00000224469	0.909249	0.595927	0.649152	0.873308	0.71329	0.658366	0.36408	0.265539	0.224464	0.259154	0.287844	0.972906
AC009518.2	ENSG00000233263	1.72937	1.94494	2.41426	3.28569	2.17837	1.37224	2.24766	1.66494	1.45952	0.76559	0.900002	0.911642
AC009518.3	ENSG00000236386	4.35416	4.80838	5.47116	3.96249	4.83218	6.4904	10.1069	12.4682	11.8125	0.000450366	0.000450366	0.90644	A
AC009518.4	ENSG00000243416	0	0.0423149	0.0489866	0.154902	0	0.137071	0.0592975	0.132271	0.139458	1	1	1
AC009518.5	ENSG00000224865	0	0	0	0	0	0	0	0	0	1	1	1
AC009518.8	ENSG00000227197	0	0	0	0	0	0	0	0	0	1	1	1
AC009520.1	ENSG00000247017	0	0	0	0	0	0	0	0	0	1	1	1
AC009530.1	ENSG00000178503	0	0	0	0	0	0	0.0325513	0	0	1	1	1
AC009531.2	ENSG00000226063	1.23679	1.44413	1.70501	1.23505	1.96268	1.35299	0.629294	1.40873	1.72629	0.570025	0.670307	0.942142
AC009532.1	ENSG00000177112	5.24834	9.94379	5.0512	8.10551	7.95436	5.45943	6.08776	5.52903	7.84555	0.916035	0.96967	0.958139
AC009533.2	ENSG00000111788	1.02744	0.591423	0.74686	0.775987	1.39608	1.10251	0.837628	0.482659	0.86379	0.290541	0.904074	0.371651
AC009541.1	ENSG00000226066	0.175474	0.243617	0.188068	0.168269	0.18755	0.0876977	0.0653494	0.0846419	0.0892519	1	1	1
AC009542.1	ENSG00000224824	0.181763	0	0	0.237419	0.233843	0	0	0.215851	0	1	1	1
AC009542.2	ENSG00000231794	0	0	0	0.033708	0	0	0.0381449	0.117364	0.123612	1	1	1
AC009570.1	ENSG00000250265	0	0	0	0	0	0	0	0	0.0268784	1	1	1
AC009634.2	ENSG00000242719	0	0.0926465	0	0.132857	0	0	0	0	0	1	1	1
AC009677.1	ENSG00000238870	0	0	0.132198	0	0	0	0	0	0.0626733	1	1	1
AC009690.1	ENSG00000247056	0	0	0	0	0	0	0	0	0	1	1	1
AC009690.2	ENSG00000246762	0.0569274	0.192514	0.0892029	0.182447	0.118697	0.291105	0.250614	0.160584	0.508067	1	1	1
AC009704.1	ENSG00000251302	0	0	0.00774593	0.00602176	0.0104253	0	0.0207817	0.0069704	0.00736854	1	1	1
AC009711.1	ENSG00000250429	0	0	0	0	0	0	0	0	0	1	1	1
AC009712.1	ENSG00000244666	4.01489	3.11589	3.72761	2.9685	2.82039	2.97187	1.62858	1.55532	1.58908	0.000450366	0.000450366	0.252855	C
AC009712.2	ENSG00000247829	0	0	0	0	0	0	0	0	0	1	1	1
AC009729.1	ENSG00000214163	0	0.0789757	0	0.0498574	0.0608329	0.213278	0.0585358	0.0411653	0.13024	1	1	1
AC009731.1	ENSG00000249550	0	0	0	0	0	0	0	0	0	1	1	1
AC009753.1	ENSG00000241175	0	0	0	0	0	0	0	0	0	1	1	1
AC009758.1	ENSG00000171999	11.3332	12.7262	11.5333	10.4792	12.2776	11.4922	10.452	12.3857	12.9232	0.906828	0.989933	0.917475
AC009779.1	ENSG00000237244	0	0	0	0	0	0	0	0	0	1	1	1
AC009784.1	ENSG00000220982	0	0	0	0.816804	0.277672	0	0	0	0.424084	0.715409	1	0.442388
AC009784.3	ENSG00000232053	0.0782863	0	0	0	0	0.0572163	0.0391441	0	0	1	1	1
AC009784.4	ENSG00000236503	0	0.174946	0	0.112649	0.0657773	0	0.0655033	0	0	1	1	1
AC009785.1	ENSG00000232904	0	0	0	0	0	0	0	0	0	1	1	1
AC009803.1	ENSG00000240205	0	0	0	0	0	0	0	0	0	1	1	1
AC009835.1	ENSG00000221621	0	0	0	0	0	0	0	0	0	1	1	1
AC009852.1	ENSG00000234925	0	0	0	0	0	0	0	0	0	1	1	1
AC009878.2	ENSG00000235160	0	0	0	0	0	0	0	0	0	1	1	1
AC009879.2	ENSG00000226180	0.296861	0.454112	0.356385	0.307309	0.292456	0.363729	0.421358	0.428652	0.349177	0.396833	0.816963	0.64345
AC009892.10	ENSG00000224730	0.0418825	0.0183368	0	0	0.014284	0	0	0	0.0202612	1	1	1
AC009892.2	ENSG00000235181	0.14167	0.0537295	0.186235	0.0344366	0.041083	0.173932	0.0803337	0	0.176619	1	1	1
AC009892.5	ENSG00000238094	0	0	0	0	0	0	0	0	0	1	1	1
AC009892.9	ENSG00000237323	0	0	0	0	0	0	0	0	0	1	1	1
AC009898.3	ENSG00000214366	0	0	0	0	0	0	0	0	0	1	1	1
AC009908.1	ENSG00000249816	0.161662	0.0337218	0.234573	0.120609	0.0521103	0.291463	0.27965	0.175943	0.148495	1	1	1
AC009945.1	ENSG00000248675	5.58397	5.59724	5.09442	3.86631	4.92429	4.9632	8.7715	11.0472	15.7114	0.000450366	0.00157138	0.67765	A
AC009945.3	ENSG00000229091	3.89584	6.5441	7.73694	3.69255	5.66722	5.89658	12.1137	11.6655	11.2111	0.00816656	0.0763414	0.750306	A
AC009945.4	ENSG00000234356	0	0.0561266	0	0.0370964	0	0.181664	0.0437292	0.0583571	0.061466	1	1	1
AC009947.2	ENSG00000230073	0	0	0	0	0	0	0	0	0	1	1	1
AC009947.3	ENSG00000215540	10.4861	15.0688	14.1847	7.70436	9.44043	13.0532	11.9591	16.2916	20.3027	0.00191441	0.252214	0.11355	A
AC009947.4	ENSG00000197955	0.0549035	0.145632	0.392951	0.0563341	0.223304	0.366792	0.261532	0.454796	0.798815	0.670422	0.66229	1
AC009947.5	ENSG00000236647	0	0	0	0	0	0	0	0	0	1	1	1
AC009948.3	ENSG00000237298	0.265324	0.181148	0.235668	0.332526	0.341721	0.481485	0.381553	0.497026	0.330279	0.984471	0.732243	0.781297
AC009948.5	ENSG00000223960	0	0.0133179	0.562565	0.0595092	0	0	0.00963324	0	0.0294667	1	1	1
AC009948.7	ENSG00000238082	0.0473588	0	0.0399621	0	0.0532513	0	0	0	0	1	1	1
AC009950.1	ENSG00000243565	0	0	0	0	0	0	0	0	0	1	1	1
AC009950.2	ENSG00000225963	0	0	0.12798	0	0	0	0	0	0	1	1	1
AC009951.1	ENSG00000213410	0	0	0	0	0	0	0	0	0	1	1	1
AC009951.2	ENSG00000176824	0	0.109488	0.250855	0.184581	0.407508	0.352723	0.427404	0.113044	0	1	1	1
AC009952.3	ENSG00000238154	7.56311	6.8847	9.65242	9.00918	7.69474	9.00407	13.9001	11.1836	6.71747	0.787937	0.725067	0.951286
AC009955.8	ENSG00000228973	44.8407	35.3864	32.1718	30.6175	31.1994	32.674	49.7195	38.2819	43.4289	0.0427577	0.499605	0.441606
AC009960.1	ENSG00000223619	0	0	0	0	0	0	0	0	0	1	1	1
AC009960.2	ENSG00000233888	4.14749	2.68265	3.26269	3.81069	2.77486	2.03936	1.68691	1.33173	1.32213	0.340171	0.224778	0.877406
AC009960.3	ENSG00000233311	0	0	0	0	0	0	0	0	0	1	1	1
AC009960.4	ENSG00000235433	0	0	0	0	0	0	0	0	0	1	1	1
AC009960.5	ENSG00000237542	0	0	0	0.031644	0	0.0260501	0.0187757	0	0	1	1	1
AC009960.6	ENSG00000241221	0	0	0	0	0	0	0	0	0	1	1	1
AC009960.7	ENSG00000233134	0	0	0	0	0	0	0	0	0	1	1	1
AC009960.8	ENSG00000227454	0	0	0	0	0	0	0	0	0	1	1	1
AC009961.2	ENSG00000230783	0	0	0	0	0	0	0	0	0	1	1	1
AC009961.3	ENSG00000226266	0	0	0	0	0	0	0	0	0	1	1	1
AC009961.5	ENSG00000227055	0	0	0	0.0702306	0	0	0	0	0	1	1	1
AC009963.3	ENSG00000233494	0.446068	0.753123	0.542197	0.285508	0.294658	0.310924	0.515654	0.622885	0.691215	0.0716005	0.954391	0.155028
AC009963.4	ENSG00000227270	0	0	0	0	0	0	0	0	0.034219	1	1	1
AC009963.5	ENSG00000237745	0	0	0	0	0	0	0	0	0	1	1	1
AC009963.6	ENSG00000235325	0	0	0	0	0	0	0	0	0	1	1	1
AC009964.1	ENSG00000241841	1.54524	2.01829	2.07157	1.46676	2.71367	2.131	2.92713	3.00598	2.99692	0.0794162	0.0173765	0.714822	A
AC009965.1	ENSG00000235951	0	0	0	0.0139269	0.00634953	0	0	0	0	1	1	1
AC009965.2	ENSG00000234714	0	0	0	0	0	0	0	0	0	1	1	1
AC009967.3	ENSG00000214369	0.0722683	0.0538066	0	0.0449889	0.0420237	0	0.12365	0.0563356	0.0595232	1	1	1
AC009967.4	ENSG00000197199	3.48485	3.24613	2.94305	5.31557	4.82634	4.54449	1.64745	1.57671	1.92776	0.000450366	0.0726557	0.243134	D
[truncated: 49,569 more rows]

## Sheet: Transient-transfected-HFF
gene	HFF-PCIG-1	HFF-PCIG-2	HFF-PCIG-3	HFF-PCIG-4	HFF-PCIG-5	HFF-PCIG-6	HFF-Pax7-1	HFF-Pax7-2	HFF-Pax7-3	HFF-P7F 1	HFF-P7F 2	HFF-P7F 3	HFF-Pax3-1	HFF-Pax3-2	HFF-Pax3-3	HFF-P3F 1	HFF-P3F 2	HFF-P3F 3	q_value HFF-PCIG/HFF-Pax7	q_value HFF-PCIG/HFF-P7F	q_value HFF-Pax7/HFF-P7F	q_value HFF-PCIG/HFF-Pax3	q_value HFF-Pax7/HFF-Pax3	q_value HFF-P7F/HFF-Pax3	q_value HFF-PCIG/HFF-P3F	q_value HFF-Pax7/HFF-P3F	q_value HFF-P7F/HFF-P3F	q_value HFF-Pax3/HFF-P3F
A1BG	1.30272	0.903471	0.826989	0.473498	0.826976	1.42797	0.800115	1.00767	0.935706	0.699043	0.479634	0.500308	1.48768	0.873243	1.13821	1.1578	1.50886	0.936955	0.946254	0.278411	0.37098	0.710646	0.644996	0.144667	0.655669	0.595451	0.128669	0.968385
A1BG-AS1	0.346021	0.54112	0.533848	0.54982	0.67249	0.45466	0.78089	0.5318	0.778917	0.50607	0.863408	0.75071	0.676356	0.414908	0.673432	0.414034	0.679322	0.699565	0.59002	0.499413	0.986236	0.85236	0.839083	0.793479	0.808557	0.835534	0.788847	0.983362
A1CF	0	0.00468386	0	0	0	0	0	0	0	0	0	0	0	0	0	0.0126759	0	0	1	1	1	1	1	1	1	1	1	1
A2M	4.66575	6.44966	6.20387	2.42083	2.84254	2.60144	4.04809	3.32584	3.12219	3.224	4.59671	3.52578	3.65582	4.47335	4.46144	3.88178	5.26762	5.32368	0.158972	0.504349	0.694935	0.999048	0.234307	0.567532	0.309221	0.0146835	0.0779245	0.38762
A2M-AS1	0.0228468	0.147252	0	0.0267082	0.0217962	0	0.0411228	0	0.0504731	0.0192607	0.027072	0.030401	0.0303496	0	0	0	0.0314556	0.0618209	1	1	1	1	1	1	1	1	1	1
A2ML1	0	0	0.0125594	0	0	0	0.0525208	0	0	0	0	0	0	0	0	0	0	0	1	1	1	1	1	1	1	1	1	1
A2MP1	0	0	0	0	0	0	0	0	0	0	0	0	0	0	0	0	0	0	1	1	1	1	1	1	1	1	1	1
A3GALT2	0	0	0	0	0	0	0	0	0	0	0	0	0	0	0	0	0	0.0486332	1	1	1	1	1	1	1	1	1	1
A4GALT	0.688514	0.728694	0.815203	0.636209	0.831333	1.17189	1.29435	1.0025	0.819484	0.673752	0.628387	0.587232	0.690328	0.844966	2.28462	1.06816	0.854934	0.827531	0.289369	0.315497	0.0433052	0.0242504	0.478046	0.00473246	0.67445	0.707891	0.16389	0.20212
A4GNT	0	0.0264898	0	0	0	0.0309455	0	0	0.0635985	0.0247949	0	0.0383638	0	0.0362717	0	0	0	0	1	1	1	1	1	1	1	1	1	1
AA06	0	0	0	0	0	0	0	0	0	0	0	0	0	0	0	0	0	0	1	1	1	1	1	1	1	1	1	1
AAAS	40.6955	32.2661	37.2743	41.1868	42.1048	44.0247	35.0243	35.3502	43.3774	33.7934	36.0653	34.9355	35.4494	34.9604	40.9895	33.7504	36.0566	36.6475	0.779477	0.268908	0.602368	0.644543	0.920315	0.722096	0.350404	0.691368	0.941618	0.803013
AACS	7.64295	7.5519	6.55007	6.84778	7.38407	8.43595	9.94497	8.30205	8.55283	9.68685	9.32138	8.36931	6.89537	5.91902	7.58989	8.49127	8.05682	8.83696	0.111733	0.0722083	0.929684	0.592852	0.0364539	0.0208838	0.306984	0.788634	0.686289	0.112058
AACSP1	3.16075	3.70294	3.2672	3.33179	2.84834	3.11096	2.15655	2.96732	2.94409	2.8157	2.01446	2.44575	3.7835	3.36074	3.08558	2.6306	2.65643	2.90132	0.291155	0.0698509	0.697913	0.831019	0.217092	0.0600946	0.33108	0.966573	0.641102	0.260666
AADAC	0	0	0	0	0	0	0	0	0	0	0	0	0	0	0	0	0	0	1	1	1	1	1	1	1	1	1	1
AADACL2	0	0	0	0	0	0	0	0	0	0	0	0	0	0	0	0	0	0	1	1	1	1	1	1	1	1	1	1
AADACL2-2	0	0	0	0	0	0	0	0	0	0	0	0	0	0	0	0	0	0	1	1	1	1	1	1	1	1	1	1
AADACL3	0	0	0	0	0	0	0	0	0	0	0	0	0	0	0	0	0	0	1	1	1	1	1	1	1	1	1	1
AADACL4	0	0	0	0	0	0	0	0	0	0	0	0	0	0	0	0	0	0	1	1	1	1	1	1	1	1	1	1
AADAT	6.94906	6.39327	6.37886	6.1829	6.89292	5.61855	8.19362	9.21516	8.36664	6.00228	5.96513	6.70676	8.09421	8.08056	6.85344	6.66614	6.24907	6.20403	0.0158382	0.904157	0.0175463	0.186294	0.546298	0.181672	0.984947	0.0371167	0.931755	0.259687
AAED1	5.17938	5.98305	4.13315	3.79971	3.82877	3.90214	6.24108	5.76134	4.94491	4.97847	5.32875	5.38322	5.73563	4.43857	3.96126	5.9901	5.12903	4.86708	0.162245	0.420498	0.779437	0.842848	0.400483	0.688851	0.346324	0.842987	0.9567	0.619389
AAGAB	19.3848	21.2273	21.4962	22.0371	21.6575	18.6728	20.2748	23.113	21.6132	18.0646	22.7698	23.3306	17.7057	24.1247	24.8125	22.0691	20.7413	21.9104	0.818528	0.883434	0.961022	0.713102	0.925268	0.8817	0.849474	0.987077	0.974948	0.916662
AAK1	3.67137	3.53202	3.41659	4.29897	3.86579	3.80005	3.96661	3.43312	3.41016	3.9768	3.93398	3.95231	3.54606	3.28047	3.39367	3.8098	3.47529	3.2496	0.76943	0.731325	0.51308	0.396112	0.73955	0.227052	0.595756	0.899731	0.369968	0.87864
AAMDC	4.8265	7.6719	7.34397	5.3576	6.07038	5.41661	5.07835	4.72412	6.46046	9.66509	7.26209	5.60864	5.96827	4.11156	4.70738	5.06052	6.16378	5.33872	0.680024	0.377224	0.185174	0.382847	0.804523	0.0718347	0.74102	0.968427	0.214785	0.753051
AAMP	89.6366	97.0642	99.5955	113.699	114.344	125.162	105.982	122.646	128.446	88.417	100.028	106.117	87.8552	99.3386	116.965	87.6786	99.0558	104.631	0.28761	0.474917	0.0737707	0.715706	0.154222	0.856554	0.401288	0.0597378	0.956056	0.802328
AANAT	0	0	0	0	0	0	0.0458282	0.101947	0	0.0249868	0	0	0	0	0	0.0485786	0	0	1	1	1	1	1	1	1	1	1	1
AAR2	16.5924	18.2905	19.0514	22.9874	22.311	22.2659	25.5381	29.3696	30.2842	29.914	36.9857	32.6734	16.7866	23.4198	19.8852	24.5003	28.0076	25.8142	0.000649147	0.000649147	0.195155	0.9567	0.000649147	0.000649147	0.00939415	0.576108	0.0252419	0.0164056
AARD	0	0	0	0	0	0	0	0	0	0	0	0	0.0404239	0	0	0	0	0	1	1	1	1	1	1	1	1	1	1
AARS	66.4714	66.9936	73.952	83.9429	78.6048	81.8244	47.9936	58.9192	63.9615	46.8577	55.5584	61.0348	58.8586	61.7683	64.0187	40.3106	55.3283	60.2936	0.000649147	0.000649147	0.790825	0.0208838	0.585769	0.317022	0.000649147	0.49864	0.776225	0.132588
AARS2	22.8278	26.3057	27.1027	23.5592	23.7997	27.6012	18.8129	21.1846	22.1397	18.243	20.3415	22.5342	23.6271	26.3825	32.527	23.9951	30.6509	28.8313	0.0360058	0.0166859	0.937746	0.449424	0.0043402	0.00352969	0.371053	0.00266235	0.00172621	0.956902
AARSD1	18.6584	25.7013	23.7282	26.2542	22.6122	23.1129	18.578	26.365	23.7893	17.0873	25.0794	22.3748	18.9184	26.3485	21.9265	16.3767	23.6775	24.9006	0.947692	0.716658	0.82411	0.874373	0.944757	0.896899	0.742803	0.843907	0.984064	0.914956
AASDH	4.00631	4.68356	4.18596	3.03291	3.62289	3.6394	3.10503	3.82589	3.43395	2.73388	3.54804	3.04828	5.02465	4.51287	3.8417	4.00839	4.37031	4.09729	0.510488	0.116409	0.622056	0.339533	0.0971647	0.0119706	0.69768	0.28429	0.066603	0.756397
AASDHPPT	25.3379	24.4454	20.0904	24.816	24.8263	21.8367	28.003	22.1856	21.7743	24.3885	23.365	23.1186	24.9319	20.7508	18.404	25.3132	18.8129	17.6078	0.924822	0.988569	0.942417	0.434747	0.414986	0.49519	0.232076	0.245746	0.303174	0.852489
AASS	6.73831	7.92611	7.44095	7.83087	7.69031	7.11843	5.98343	6.02752	6.41372	7.2937	7.37388	7.77189	5.95936	6.1502	6.13332	6.55656	7.06337	6.75712	0.12292	0.989566	0.173786	0.0966933	0.969926	0.132736	0.541449	0.56586	0.583884	0.511544
AATF	31.2832	37.409	42.1921	43.0822	42.3074	38.5553	37.5846	46.0295	46.0434	34.3224	43.4263	41.4922	31.7341	44.2655	42.2304	31.6761	41.4331	44.6491	0.389231	0.930132	0.56205	0.969744	0.511245	0.969926	0.986894	0.478139	0.953248	0.985465
AATF-2	0	0	0	0	0	0	0	0	0	0	0	0	0	0	0	0	0	0	1	1	1	1	1	1	1	1	1	1
AATK	0.0805857	0.119206	0.046127	0.0871583	0.125533	0.150599	0.186879	0.211352	0.199553	0.160113	0.0331147	0.0991288	0.306486	0.188997	0.613988	0.286922	0.0902945	0.219728	1	1	1	1	1	1	1	1	1	1
AATK-AS1	0	0	0	0	0	0.0704636	0	0	0	0	0	0	0	0	0	0	0.0450247	0	1	1	1	1	1	1	1	1	1	1
ABAT	0.139165	0.173174	0.148964	0.11112	0.0666959	0.11472	0.166967	0.0754461	0.154872	0.245597	0.189302	0.331925	0.116506	0.0981503	0.107458	0.148724	0.221037	0.144769	1	1	1	1	1	1	1	1	1	1
ABCA1	0.00635644	0.00790391	0.0141199	0.0201391	0.016296	0.0153513	0	0.0214923	0.0379255	0.0116153	0.0168824	0.00604313	0	0.0361596	0	0.0143905	0.0189129	0.00412563	1	1	1	1	1	1	1	1	1	1
ABCA10	0	0.00689258	0.0294979	0.0086993	0.0142056	0	0.0642772	0.0281277	0.0329976	0.0405498	0.0529068	0.0494792	0.0185381	0.0188723	0	0.0177985	0.0824501	0.0472476	1	1	1	1	1	1	1	1	1	1
ABCA11P	1.52602	2.37987	2.35468	2.19803	2.17347	2.06451	2.13426	2.63539	2.58318	2.39013	2.11433	2.86944	2.15867	1.88541	2.0097	1.87024	1.77225	1.4356	0.75656	0.767682	0.996879	0.9421	0.71791	0.732267	0.640125	0.412678	0.443492	0.78156
ABCA12	0.0142088	0.00536521	0.00507918	0	0.016579	0.00623908	0.0233696	0.024242	0.0265484	0.0671031	0.0686027	0.061397	0.00692899	0	0.0103905	0.0232843	0.0160467	0.0325945	1	1	1	1	1	1	1	1	1	1
ABCA13	0.14793	0.219703	0.224226	0.172984	0.210654	0.174084	0.110444	0.155214	0.103518	0.112768	0.143481	0.143101	0.156136	0.150384	0.0579756	0.130566	0.134412	0.158909	1	1	1	1	1	1	1	1	1	1
ABCA17P	0	0.0105662	0	0.0133567	0	0	0	0.010789	0	0.0111618	0.027074	0	0	0	0	0.0504477	0	0.0413897	1	1	1	1	1	1	1	1	1	1
ABCA2	5.90645	4.15893	4.95585	4.34756	4.816	7.55897	7.53866	5.82244	6.12291	4.93747	3.55532	4.20851	7.14484	5.85255	10.0782	7.21397	7.22646	6.30281	0.045199	0.0309325	0.000649147	0.000649147	0.188051	0.000649147	0.0043402	0.71336	0.000649147	0.460872
ABCA3	0.0733586	0.039485	0.0563246	0.0332189	0.0203424	0.0382728	0.226102	0.107414	0.110263	0.148386	0.20203	0.12281	0.0855512	0.153159	0.0637398	0.586195	0.738016	0.657323	1	1	1	1	1	1	0.000649147	0.000649147	0.000649147	0.000649147
ABCA4	0.011372	0.0118692	0.00634855	0	0	0	0.0470724	0.0544788	0.00946905	0.336995	0.409826	0.289572	0	0.00812457	0.0229884	0.128469	0.212978	0.226647	1	1	1	1	1	1	1	1	1	1
ABCA5	3.20794	3.29567	2.87139	2.31185	2.50125	1.78238	3.2804	2.21753	1.96257	2.5228	2.41726	2.24471	2.77524	2.27456	2.45014	3.1434	2.58131	2.61067	0.692944	0.485114	0.875859	0.717656	0.984273	0.852762	0.825573	0.53826	0.365157	0.555028
ABCA6	0.0106287	0.011074	0	0	0.0261108	0	0	0.0113103	0.00884264	0.0743685	0.0396597	0.0148383	0.0535996	0	0	0	0.0496749	0.0303179	1	1	1	1	1	1	1	1	1	1
ABCA7	0.43694	0.41532	0.469254	0.314326	0.273978	0.490266	1.09927	0.631615	0.538872	0.562579	0.490426	0.499428	0.485316	0.486079	0.581085	0.60514	0.6623	0.69411	0.000649147	1	0.0700204	1	0.0897045	1	0.00731997	0.577408	0.324018	0.348604
ABCA8	4.44986	4.59818	4.85683	3.83645	3.82759	3.33542	4.7517	4.13333	3.74457	3.63204	3.67676	3.71877	3.59741	4.05611	3.75704	2.75618	2.46621	2.70643	0.950053	0.416872	0.423615	0.608169	0.598551	0.891855	0.000649147	0.000649147	0.0280419	0.0158382
ABCA9	0.010113	0.00937368	0.0401349	0.008808	0.0262777	0.0109099	0.0149431	0.0211991	0.0386824	0.0199172	0.0326256	0.0300837	0.00922545	0.0191195	0	0.0467922	0.0280321	0.00917954	1	1	1	1	1	1	1	1	1	1
ABCB1	0.526273	0.495005	0.44984	0.66081	0.626112	0.684819	0.522931	0.514833	0.469662	0.764759	0.873076	0.657763	0.358342	0.370813	0.434519	0.317373	0.335142	0.411581	0.619722	0.153828	0.0573661	0.0735919	1	0.00586708	0.0216701	1	0.000649147	1
ABCB10	15.4274	16.268	13.2331	17.4831	16.4563	14.4129	13.5981	14.0516	14.0364	15.7188	13.7416	13.1567	15.8415	13.0106	11.6096	13.3039	9.64371	11.1567	0.379759	0.512707	0.923611	0.226785	0.891081	0.790417	0.00172621	0.11964	0.0748144	0.203497
ABCB11	0	0	0	0	0	0	0	0	0	0	0	0	0	0.0126197	0.0178693	0	0	0.00902591	1	1	1	1	1	1	1	1	1	1
ABCB11-2	0	0	0	0	0	0	0	0	0	0	0	0	0	0	0	0	0	0	1	1	1	1	1	1	1	1	1	1
ABCB4	0.635048	0.802035	0.70878	0.778289	0.551299	0.704386	0.411696	0.474373	0.629432	0.393748	0.745047	0.740362	0.751123	0.715377	0.754538	0.65092	0.913242	1.09847	0.117614	0.700409	0.453826	0.839509	0.0954024	0.562373	0.228291	0.00731997	0.119776	0.48354
ABCB5	32.2329	27.1471	32.687	29.0523	30.1301	25.2595	14.896	14.1213	12.8509	16.348	17.2461	19.0412	20.124	19.8777	17.2657	22.6139	19.5849	20.9807	0.000649147	0.000649147	0.0716476	0.000649147	0.00838067	0.627931	0.000649147	0.000649147	0.172451	0.545541
ABCB6	21.3314	16.4525	19.6998	16.5519	18.0627	18.911	26.108	23.6709	22.5249	16.5481	16.8686	15.8463	22.4618	19.2202	24.185	18.5691	17.7774	17.3385	0.00549497	0.315106	0.000649147	0.0968685	0.518682	0.00939415	0.840561	0.0043402	0.59497	0.0847379
ABCB7	11.9673	15.104	14.8679	15.7563	15.0403	14.6937	11.9103	12.9977	13.3239	13.7336	15.5938	14.5893	11.6833	14.1118	12.1594	13.1234	13.9273	13.7618	0.277951	0.981801	0.350592	0.240059	0.976652	0.308999	0.650552	0.729772	0.68429	0.687848
ABCB8	4.40437	4.07052	3.92531	4.26844	4.97634	7.52861	7.35652	5.54626	6.65429	4.89261	4.80016	5.10875	4.83217	4.71973	7.63984	6.05378	5.78509	5.48181	0.00731997	0.948338	0.0272525	0.196711	0.414931	0.342381	0.158574	0.444184	0.301706	0.977317
ABCB9	2.49409	2.3122	2.39969	2.3531	3.77863	4.14878	4.1365	3.07055	4.1408	3.59109	2.48201	3.35728	3.55484	3.42592	4.18712	3.09328	2.70976	3.29577	0.0784295	0.737231	0.348213	0.108193	0.961972	0.413638	0.874332	0.215	0.90952	0.263231
ABCC1	17.1056	18.0096	18.3766	19.4957	18.8382	21.2034	13.9119	14.3614	15.6398	12.3923	12.8745	14.502	18.7337	18.8342	23.4737	13.5535	16.6381	16.8726	0.0043402	0.000649147	0.48213	0.527685	0.000649147	0.000649147	0.0484962	0.651533	0.150679	0.00802692
ABCC10	6.09625	5.256	4.56431	5.76272	6.00431	7.90331	8.8431	7.22896	7.58456	6.45126	6.13701	6.25013	5.89766	5.64495	6.69884	6.564	6.2354	6.22048	0.00660393	0.730988	0.0760612	0.901173	0.0387087	0.885128	0.670094	0.0914174	0.968274	0.845646
ABCC11	0.0405527	0.00988736	0.0423496	0.0124962	0.0612199	0.0115096	0.0712115	0	0.00789203	0.0545228	0.0370217	0.113764	0.0423495	0.0270813	0.0191742	0.0768573	0.103524	0.075492	1	1	1	1	1	1	1	1	1	1
ABCC12	0	0	0	0	0	0	0	0	0	0	0	0	0	0	0	0	0	0	1	1	1	1	1	1	1	1	1	1
ABCC1-2	0	0	0	0	0	0	0	0	0	0	0	0	0	0	0	0	0	0	1	1	1	1	1	1	1	1	1	1
ABCC13	0	0	0	0	0	0	0	0	0	0	0	0	0	0	0	0	0	0	1	1	1	1	1	1	1	1	1	1
ABCC2	32.1503	40.2146	38.5357	40.8723	37.6967	33.5979	56.6794	53.9697	50.2729	33.9258	43.511	38.8999	29.1445	40.8955	33.3592	27.2159	33.1194	31.5008	0.000649147	0.770748	0.000649147	0.525468	0.000649147	0.349939	0.0287685	0.000649147	0.0197778	0.339158
ABCC3	0	0	0	0	0	0	0.0261303	0.0253369	0	0.0293621	0	0	0	0	0	0	0	0	1	1	1	1	1	1	1	1	1	1
ABCC4	8.01712	10.1541	9.30547	10.5453	10.3444	9.65233	11.9831	11.2158	9.73576	8.35356	8.82527	8.21725	8.18563	9.32018	7.91429	6.98041	6.43079	7.2728	0.274001	0.246601	0.0208838	0.250898	0.0226984	0.99637	0.000649147	0.000649147	0.109859	0.107438
ABCC5	12.121	14.1729	13.0885	13.7568	12.7901	12.1346	15.0547	13.4748	13.7046	15.1872	16.0654	15.541	12.4734	11.4496	10.4643	13.5696	14.3272	15.7078	0.620176	0.131179	0.546757	0.359302	0.138233	0.0125847	0.433167	0.888343	0.707102	0.0700204
ABCC5-AS1	0	0	0	0	0	0	0	0	0	0	0	0	0	0	0	0	0	0	1	1	1	1	1	1	1	1	1	1
ABCC6	0.160206	0.102881	0	0.200698	0.253083	0.0911099	0.0157599	0.0799971	0	0	0	0	0	0	0	0	0.11506	0.0755829	1	1	1	1	1	1	1	1	1	1
ABCC6-2	0	0	0	0	0	0	0	0	0	0	0	0	0	0	0	0	0	0	1	1	1	1	1	1	1	1	1	1
ABCC6P1	0	0.0165903	0	0	0.0171523	0.0193392	0.0338371	0	0	0	0	0	0	0	0	0.0370719	0	0.0324956	1	1	1	1	1	1	1	1	1	1
ABCC6P2	0	0	0	0	0	0	0	0	0	0	0	0	0.113719	0	0	0	0.117615	0	1	1	1	1	1	1	1	1	1	1
ABCC6P2-2	0	0	0	0	0	0	0	0	0	0	0	0	0	0	0	0	0	0	1	1	1	1	1	1	1	1	1	1
ABCC8	0	0	0	0	0	0	0	0	0	0	0	0	0	0	0	0	0	0	1	1	1	1	1	1	1	1	1	1
ABCC9	2.44319	2.06751	2.50115	1.6946	1.4589	1.41705	1.64463	1.44991	1.454	1.7242	1.7311	1.76327	1.97137	2.24582	2.27916	2.35828	2.02477	2.147	0.0527474	0.504806	0.437765	0.438914	0.0107091	0.133866	0.412678	0.00838067	0.120679	0.984697
ABCD1	9.30469	6.71869	8.13092	9.298	10.8365	15.6629	14.1652	10.7473	11.9042	10.0393	8.50408	8.63706	10.0178	9.13199	14.8482	12.8442	12.0425	10.7917	0.052942	0.472603	0.0110216	0.313969	0.641414	0.0845779	0.113002	0.882697	0.0211467	0.809244
ABCD2	0.0197035	0.0164229	0.0175747	0	0	0.0191093	0.0101338	0.0419002	0.026213	0.0340528	0.021021	0	0	0.0112419	0.0159133	0	0.0122778	0.0160826	1	1	1	1	1	1	1	1	1	1
ABCD3	33.3518	33.6464	30.665	29.1259	29.8958	26.2222	33.9006	28.6846	26.2675	29.9412	27.9565	28.002	30.0325	29.9083	27.3133	37.1282	25.8866	27.8654	0.873072	0.671622	0.867387	0.76805	0.933881	0.944381	0.974832	0.915607	0.754833	0.828422
ABCD4	14.6192	17.1178	16.0225	17.6597	18.2005	19.3316	16.597	19.6947	20.4005	13.9094	18.1251	17.4799	14.764	14.6384	20.143	18.3711	18.2935	18.9723	0.474632	0.832903	0.359807	0.832264	0.355836	0.997507	0.602242	0.937612	0.469624	0.469869
ABCE1	62.6252	59.4853	55.9551	54.5504	54.8455	46.9575	62.2997	59.2224	52.6541	55.3252	53.963	54.9113	60.2853	59.1523	47.1384	66.6062	50.1188	48.5738	0.779686	0.915099	0.706848	0.98288	0.791864	0.943607	0.948778	0.749983	0.974195	0.970899
ABCF1	77.121	92.5127	102.839	129.682	120.706	116.688	93.9311	119.121	122.069	88.9765	108.023	110.45	78.1618	101.677	104.153	74.7567	99.5615	100.961	0.731734	0.783096	0.512208	0.236225	0.123476	0.560348	0.109859	0.0551299	0.366025	0.860785
ABCF1-2	0	0	0	0	0	0	0	0	0	0	0	0	0	0	0	0	0	0	1	1	1	1	1	1	1	1	1	1
ABCF1-3	0	0	0	0	0	0	0	0	0	0	0	0	0	0	0	0	0	0	1	1	1	1	1	1	1	1	1	1
ABCF1-4	0	0	0	0	0	0	0	0	0	0	0	0	0	0	0	0	0	0	1	1	1	1	1	1	1	1	1	1
ABCF1-5	0	0	0	0	0	0	0	0	0	0	0	0	0	0	0	0	0	0	1	1	1	1	1	1	1	1	1	1
ABCF1-6	0	0	0	0	0	0	0	0	0	0	0	0	0	0	0	0	0	0	1	1	1	1	1	1	1	1	1	1
ABCF1-7	0	0	0	0	0	0	0	0	0	0	0	0	0	0	0	0	0	0	1	1	1	1	1	1	1	1	1	1
ABCF2	45.8193	49.8185	57.6905	64.5081	66.229	59.6381	54.9347	72.0238	72.676	51.9234	64.9367	65.4209	47.5195	61.3644	50.8523	45.8102	58.6154	56.8741	0.170803	0.680872	0.552625	0.586179	0.0539274	0.312709	0.650981	0.0655111	0.363403	0.965372
ABCF3	18.5667	16.2355	17.6077	21.0112	21.323	21.9786	26.906	29.2536	29.2975	22.0657	22.8333	22.8604	17.9707	19.9312	22.17	21.5606	21.2309	20.3644	0.000649147	0.165337	0.0364539	0.870391	0.00220822	0.384537	0.557505	0.00352969	0.666511	0.780707
ABCG1	0	0	0	0	0	0	0.0151069	0	0	0.0157982	0	0	0	0	0	0	0	0	1	1	1	1	1	1	1	1	1	1
ABCG2	2.15302	2.2358	2.00589	1.6728	1.47508	1.25835	2.29875	1.81699	1.65354	1.19122	1.3011	0.987741	1.45794	1.66401	1.44141	1.81337	1.39032	1.31462	0.766798	0.000649147	0.00266235	0.329203	0.206277	0.156866	0.286986	0.177365	0.170311	0.976784
ABCG4	0.0442481	0.012327	0	0	0.0254551	0	0.0579527	0.0503757	0.0393808	0.0129799	0.0316116	0.0177418	0.0217684	0.0675182	0	0	0	0.0120722	1	1	1	1	1	1	1	1	1	1
ABCG5	1.10333	1.31572	1.34501	1.4666	1.56664	1.18355	0.66468	0.755549	0.901364	1.02877	0.717509	0.872719	1.4035	1.09697	1.40872	0.59017	0.812622	1.18141	0.193584	0.348604	0.85832	0.977014	0.228077	0.404318	0.419326	0.894753	0.987838	0.474632
ABCG8	0	0	0.018225	0.0215584	0.0175859	0.0594848	0	0	0	0.0163349	0.0192887	0.0245279	0	0.023286	0	0	0	0.0166561	1	1	1	1	1	1	1	1	1	1
ABHD1	0.218831	0.145714	0.0939236	0.205507	0.0669651	0.143446	0.120922	0.0991724	0.172039	0.191935	0.0430968	0.0479583	0.225432	0.199518	0.227123	0	0.456283	0.12526	1	1	1	1	1	1	1	1	1	1
ABHD10	30.1953	28.8533	27.6051	26.5329	27.9076	25.4823	23.4221	24.3927	23.9036	27.9507	27.4954	25.1738	27.8778	26.7794	25.1614	29.3007	23.1453	22.9079	0.160072	0.845052	0.403382	0.781563	0.455592	0.965315	0.403086	0.787324	0.681019	0.739318
ABHD11	6.63097	5.51807	6.30341	7.22035	6.98337	9.15699	8.76264	9.99457	8.84785	8.46471	9.46282	8.24896	6.4265	7.46261	7.78252	5.00782	7.23894	7.06067	0.0344331	0.102772	0.830268	0.880437	0.135878	0.286826	0.71094	0.0234764	0.0664124	0.609681
ABHD12	54.6815	45.5135	48.9241	52.1155	53.1955	55.1452	55.5406	50.6518	55.4773	52.8272	45.2252	49.4203	53.4031	43.0113	47.8205	47.4886	40.0762	42.6123	0.888861	0.866751	0.771104	0.78156	0.688831	0.950175	0.399434	0.383	0.649469	0.715396
ABHD12B	0.316688	0.616274	0.592283	0.206934	0.268578	0.189698	0.446035	0.798934	0.688106	0.508284	0.739542	1.10433	0.497604	1.06597	0.442722	0.439072	0.581495	0.761593	0.0833938	0.0200633	0.638607	0.0608239	0.950059	0.721827	0.151654	0.882206	0.475158	0.811402
ABHD13	6.70758	6.70181	6.02083	5.61098	5.97109	4.69814	7.2656	5.53069	5.16362	7.08155	5.60243	5.65783	5.94789	5.39179	3.94447	8.19156	4.66388	4.98296	0.97877	0.889946	0.927449	0.203942	0.271989	0.192525	0.995552	0.977958	0.90297	0.306964
ABHD14A	15.446	8.71417	10.3207	10.6884	12.0795	16.5074	14.8313	13.0365	13.9373	12.8273	11.7923	12.2195	14.2562	10.794	15.7241	15.6506	13.3462	15.0003	0.726493	0.997593	0.749648	0.795981	0.960262	0.811158	0.575933	0.913091	0.619529	0.865783
ABHD14A-ACY1	0.0257173	2.94928	4.56471	5.96789	2.56192	0.843808	2.78774	2.31912	3.27723	0.00467309	2.51262	3.31916	1.99545	0.796959	0.00135355	2.64385	5.5197	1.69827	0.992642	0.776549	0.689132	0.399187	0.366778	0.660512	0.903439	0.857853	0.656727	0.3437
ABHD14B	49.452	39.6408	44.9758	41.6342	42.0682	45.423	32.6328	32.988	35.5242	36.1099	32.3193	37.3134	49.9094	40.2324	47.0581	41.1991	40.3726	43.782	0.0051209	0.0186499	0.805193	0.78476	0.0051209	0.0131906	0.742731	0.0657058	0.156235	0.534257
ABHD15	4.30267	3.78638	4.35388	3.16098	2.93613	3.40465	4.07411	3.65148	3.25754	4.22396	4.07236	3.63438	4.32598	4.03803	3.60915	6.21588	3.97223	4.61884	0.99554	0.645515	0.705897	0.625158	0.691212	0.989717	0.0116491	0.0391689	0.164257	0.170803
ABHD16A	16.5812	15.4793	16.1195	16.9833	19.4966	22.1078	26.0363	25.3686	24.4692	18.4088	19.3768	18.8337	16.1891	16.9977	20.2716	18.4024	18.6391	17.9162	0.00120973	0.70769	0.0125847	0.994388	0.00266235	0.7628	0.875063	0.00352969	0.893602	0.904383
ABHD16A-2	0	0	0	0	0	0	0	0	0	0	0	0	0	0	0	0	0	0	1	1	1	1	1	1	1	1	1	1
ABHD16A-3	0	0	0	0	0	0	0	0	0	0	0	0	0	0	0	0	0	0	1	1	1	1	1	1	1	1	1	1
ABHD16A-4	0	0	0	0	0	0	0	0	0	0	0	0	0	0	0	0	0	0	1	1	1	1	1	1	1	1	1	1
ABHD16A-5	0	0	0	0	0	0	0	0	0	0	0	0	0	0	0	0	0	0	1	1	1	1	1	1	1	1	1	1
ABHD16A-6	0	0	0	0	0	0	0	0	0	0	0	0	0	0	0	0	0	0	1	1	1	1	1	1	1	1	1	1
ABHD16A-7	0	0	0	0	0	0	0	0	0	0	0	0	0	0	0	0	0	0	1	1	1	1	1	1	1	1	1	1
ABHD16B	0.940008	0.31689	0.396744	0.571347	0.465681	0.524429	0.9782	0.92018	0.6974	0.97125	0.476621	0.420675	1.12273	0.433907	0.719784	1.85299	1.14435	0.672483	0.0823193	1	0.370434	1	0.775752	1	0.0031039	0.247952	0.0314052	0.124358
ABHD17A	9.71076	4.85646	4.56212	3.61742	5.44085	11.2007	15.5313	7.57224	8.60149	7.7088	4.1934	3.88768	9.92893	6.50025	16.1774	14.6455	9.32744	8.11306	0.000649147	0.16468	0.000649147	0.000649147	0.92154	0.000649147	0.000649147	0.967879	0.000649147	0.956646
ABHD17B	9.29622	8.22021	7.07504	8.88451	8.30859	8.44265	9.22121	9.14529	8.61855	8.67136	9.94878	9.16261	6.8734	6.54124	6.14468	7.48237	5.12336	5.39592	0.71267	0.583884	0.923014	0.185695	0.138741	0.102772	0.0090558	0.00549497	0.00549497	0.779477
ABHD17C	11.2573	7.69168	6.56299	9.16969	8.03993	7.63824	10.052	7.63212	7.5893	8.46795	6.35159	7.83174	11.2037	7.9847	7.11643	10.3806	7.12364	6.56535	0.987739	0.500091	0.56094	0.827003	0.869336	0.366778	0.823906	0.834551	0.786435	0.656255
ABHD2	5.18841	5.18191	4.88356	6.12394	5.97123	5.98945	5.5402	5.68032	5.23161	5.51782	5.51264	5.78512	5.72587	4.82627	4.70098	4.54184	4.72938	4.68868	0.946621	0.963234	0.920092	0.502754	0.649179	0.529527	0.100674	0.210742	0.149406	0.584785
ABHD3	3.2929	3.86571	3.1856	3.57214	3.20719	3.01973	7.12697	4.56868	4.41101	4.39621	4.18485	3.6773	3.86948	2.92171	2.7327	2.83056	2.51828	2.65366	0.000649147	0.230888	0.0965495	0.821659	0.000649147	0.162342	0.163339	0.000649147	0.0100628	0.425614
ABHD4	16.6934	15.648	18.0572	16.1881	16.6559	17.5903	28.9272	26.1885	22.8658	15.9885	22.8225	19.135	13.9614	15.0277	18.1871	15.076	18.3308	18.0839	0.000649147	0.218275	0.00731997	0.653562	0.000649147	0.0871361	0.914391	0.000649147	0.406879	0.588531
ABHD5	3.32936	3.52276	3.05091	4.0348	4.20611	3.52702	4.98453	3.82916	4.0863	4.82326	4.99139	4.87231	3.34152	3.65638	3.3658	5.45866	3.56458	3.7867	0.166972	0.0051209	0.418339	0.81914	0.121128	0.00473246	0.187787	0.978631	0.38762	0.136915
ABHD6	17.3016	16.3966	15.5438	14.2393	15.3546	13.3424	10.3268	10.6252	11.1434	11.1834	12.3855	13.7432	14.9673	14.0149	15.3969	13.1772	14.6092	13.8194	0.000649147	0.0470853	0.30779	0.827746	0.00871655	0.21339	0.444304	0.0433052	0.496872	0.727623
ABHD8	0.756878	0.353521	0.284343	0.364888	0.640812	0.979901	0.938746	0.54292	0.795176	0.511134	0.398109	0.447113	0.709789	0.363035	1.11722	1.16776	0.495317	0.584281	0.298697	1	0.10199	0.410079	0.942487	0.158574	0.327753	0.981252	0.117882	0.964905
ABI1	15.3794	17.8152	16.1553	15.9664	17.9035	15.7119	15.1293	15.2904	14.7954	16.0668	18.1623	17.5504	13.3027	16.5988	14.1129	15.0691	18.7902	16.941	0.614	0.830059	0.457999	0.487459	0.923544	0.372707	0.909851	0.546446	0.94465	0.450857
ABI2	18.1547	18.1393	17.5334	20.2225	18.7015	17.9882	14.9609	15.3073	15.3544	15.9507	14.7543	15.4743	18.1435	16.7672	15.9613	15.3151	14.4303	14.6518	0.0323592	0.0533321	0.954874	0.472853	0.403816	0.479736	0.0158382	0.887307	0.82867	0.27285
ABI3	0	0	0	0	0	0	0	0	0	0.022461	0	0	0	0	0	0	0	0	1	1	1	1	1	1	1	1	1	1
ABI3BP	0.0164955	0.0394603	0.0422385	0	0.0203483	0.0114779	0.035714	0.0402857	0.0157452	0.00817118	0.0126302	0.0283617	0.0111817	0.0135009	0	0.0361632	0.0294967	0.00965518	1	1	1	1	1	1	1	1	1	1
ABL1	17.1903	16.0833	16.3862	19.5822	20.0646	22.3643	29.7485	27.3893	28.1399	21.7038	22.3219	22.3676	20.8528	22.7374	26.311	19.9365	22.5598	21.0792	0.000649147	0.066603	0.0143906	0.0107091	0.0642174	0.754872	0.204162	0.00220822	0.804711	0.488374
ABL2	10.2737	10.9548	11.2169	14.2338	12.8707	10.9013	17.4281	17.3151	15.8087	14.1288	15.9723	15.5122	10.2793	12.5468	9.58011	10.7509	10.289	9.64392	0.000649147	0.0031039	0.449361	0.508662	0.000649147	0.000649147	0.194985	0.000649147	0.000649147	0.758096
ABLIM1	21.0697	22.5298	21.3462	21.979	20.4162	20.0992	17.7695	17.5647	16.6502	17.2945	17.923	19.4491	19.2162	19.114	18.6776	15.7219	17.2243	18.1879	0.0252419	0.108972	0.759443	0.293114	0.497696	0.806807	0.0110216	0.936011	0.657715	0.398521
ABLIM2	0.0314854	0	0.0191218	0	0	0.0416319	0.0817953	0	0.0285303	0.0355258	0	0	0.0564887	0.042693	0.0346777	0.0347789	0.0533725	0	1	1	1	1	1	1	1	1	1	1
ABLIM3	2.3006	3.16284	3.01481	2.26065	2.50057	2.77878	2.27612	1.89105	2.35755	3.04089	3.69845	3.07975	1.931	2.11534	2.31155	3.26246	4.06846	4.27139	0.530516	0.454436	0.159955	0.452559	0.96433	0.11389	0.0966933	0.0373289	0.547287	0.0232105
ABO	0	0	0	0	0	0	0	0	0	0	0	0	0	0	0	0	0	0	1	1	1	1	1	1	1	1	1	1
ABR	19.589	22.4556	24.0593	22.6314	23.224	29.194	17.9374	20.9284	20.8053	16.5037	17.1588	18.6702	20.5856	21.8862	30.1995	20.0129	24.5788	25.3109	0.0748144	0.000649147	0.291681	0.854396	0.0734206	0.00120973	0.959441	0.193002	0.0051209	0.834735
ABR-2	0	0	0	0	0	0	0	0	0	0	0	0	0	0	0	0	0	0	1	1	1	1	1	1	1	1	1	1
ABR-3	0	0	0	0	0	0	0	0	0	0	0	0	0	0	0	0	0	0	1	1	1	1	1	1	1	1	1	1
ABRA	0	0	0	0	0	0	0	0	0	0	0	0	0	0	0.0318942	0	0	0	1	1	1	1	1	1	1	1	1	1
ABRACL	63.5051	59.4829	49.9879	59.5593	59.4433	54.8363	69.5195	61.2883	57.9054	76.5672	60.503	55.6337	57.564	45.5017	45.5725	70.6913	48.1764	45.1996	0.53977	0.40998	0.925152	0.185064	0.0539274	0.0264903	0.72893	0.332893	0.241532	0.544061
ABT1	24.774	20.2008	19.0292	20.2408	19.7784	25.7177	27.2057	26.0232	25.8547	24.9771	20.8462	20.8057	24.9322	22.8871	27.0581	31.1998	23.7417	24.4279	0.0517523	0.880406	0.172937	0.198314	0.760357	0.417774	0.0447736	0.9868	0.166355	0.737855
ABTB1	2.22124	2.01539	2.10967	1.16827	1.22268	1.93408	2.80134	2.0493	2.23158	2.27508	1.75211	2.34256	1.32829	1.93657	3.69606	2.4438	3.0139	2.82635	0.106668	0.40628	0.707469	0.149018	0.962929	0.773672	0.00473246	0.501858	0.212739	0.457411
ABTB2	2.66753	2.35038	2.85156	3.07112	3.42286	3.81064	3.35259	3.58944	3.72329	2.85725	2.40058	2.35916	3.32956	3.3652	3.7733	2.5925	3.0716	3.20655	0.676358	0.672356	0.368023	0.742499	0.974832	0.438315	0.964195	0.652315	0.755263	0.717868
AC000099.1	0	0	0	0	0	0	0	0	0	0	0	0	0	0	0	0	0	0	1	1	1	1	1	1	1	1	1	1
AC000124.1	0	0	0	0	0	0	0	0	0	0	0	0	0	0	0	0	0	0	1	1	1	1	1	1	1	1	1	1
AC002116.7	0.366915	0.582244	0.360176	0.650993	0.615822	0.983753	0.610226	0.691107	0.6043	0.520054	0.767846	0.370758	0.221042	0.113941	1.31442	0.532837	0.372133	0.652067	1	1	1	1	1	1	1	1	1	1
AC002398.5	0	0	0	0	0	0	0	0	0	0	0	0.030328	0	0	0	0	0	0	1	1	1	1	1	1	1	1	1	1
AC002454.1	0	0	0	0	0	0	0.139508	0.432743	0	0.477231	0	0.417635	0	0	0	0	0	0	1	1	1	1	1	1	1	1	1	1
AC002463.3	0	0	0	0	0	0	0	0	0	0	0	0	0	0	0	0	0	0	1	1	1	1	1	1	1	1	1	1
AC002480.3	0.0513927	0.0749681	0.040178	0.0475493	0.019391	0.0437152	0.529128	0.268432	0.314607	0.2434	0.313158	0.108199	0.0686779	0.102644	0.036418	0.0353143	0.0840395	0.0550664	1	1	1	1	1	1	1	1	1	1
AC002511.1	4.70749	6.09275	6.01896	2.44512	2.62308	3.02156	0.528485	0.510739	0.755304	0.748428	0.745098	1.30332	3.93901	1.73862	5.00718	1.65218	2.40329	3.33399	0.000649147	0.000649147	0.049307	0.321414	0.000649147	0.000649147	0.000649147	0.000649147	0.000649147	0.0192069
AC003051.1	0	0.467056	0.421847	0	0.0991448	0.332207	0.251793	0	0.251607	0	0.205253	0	0.421244	0.255957	0	0	0.139263	0	1	1	1	1	1	1	1	1	1	1
AC003102.3	0.00990671	0.0174338	0.0186579	0.0110104	0.0449414	0.0101439	0.00899545	0.0088969	0.0208715	0.0258425	0.0111597	0.0125252	0.0268485	0.0119339	0.016895	0.0404613	0.0130333	0.0341452	1	1	1	1	1	1	1	1	1	1
AC003665.1	0.685713	1.00791	1.00152	0.489194	0.510289	0.369075	0.73279	0.674748	0.481586	0.458907	0.472019	0.870355	0.734863	0.895008	0.819949	0.343184	0.683226	0.611554	0.951089	0.909216	0.968863	0.829063	0.764788	0.68996	0.833995	0.905798	0.93702	0.606147
AC003958.2	0	0	0	0	0	0	0	0	0	0	0	0	0	0	0	0	0	0	1	1	1	1	1	1	1	1	1	1
AC003958.2-2	0	0	0	0	0	0	0	0	0	0	0	0	0	0	0	0	0	0	1	1	1	1	1	1	1	1	1	1
AC003984.1	0	0	0	0	0	0	0	0	0	0	0	0	0	0	0	0	0	0	1	1	1	1	1	1	1	1	1	1
AC004019.13	0	0	0	0	0	0	0	0.0260539	0.0406922	0	0.0327684	0	0	0	0	0.0514278	0	0	1	1	1	1	1	1	1	1	1	1
AC004053.1	0	0	0.0161746	0	0	0	0	0	0	0	0	0	0	0	0	0	0	0	1	1	1	1	1	1	1	1	1	1
AC004603.4	0	0.0249058	0	0	0	0	0	0.0255162	0	0	0.0320894	0	0	0	0	0	0	0.0243936	1	1	1	1	1	1	1	1	1	1
AC004862.6	0	0	0	0	0	0	0	0	0	0	0	0	0	0	0	0	0	0	1	1	1	1	1	1	1	1	1	1
AC004893.11	0.526354	0.615186	0.490614	0.778494	0.540658	0.533618	0.868934	0.641906	0.595873	0.540469	0.721801	1.07411	0.653791	0.860175	0.838122	0.479845	0.763148	0.640925	0.918176	0.865854	0.962095	0.855731	0.958499	0.997207	0.969696	0.95907	0.91216	0.908092
AC005022.1	0	0	0	0	0	0	0	0	0	0	0	0	0	0	0	0	0	0	1	1	1	1	1	1	1	1	1	1
AC005029.1	0	0	0	0	0	0	0	0	0.0110004	0	0	0	0	0	0	0	0	0	1	1	1	1	1	1	1	1	1	1
AC005062.2	0	0	0	0	0	0	0	0	0	0	0	0	0	0	0	0	0	0	1	1	1	1	1	1	1	1	1	1
AC005235.1	0	0	0	0	0	0	0	0	0	0	0	0	0	0	0	0	0	0	1	1	1	1	1	1	1	1	1	1
AC005264.2	0	0	0	0	0	0	0	0	0	0	0	0	0	0	0	0	0	0	1	1	1	1	1	1	1	1	1	1
AC005358.3	0	0	0	0	0	0	0	0	0	0	0	0	0	0	0	0	0	0	1	1	1	1	1	1	1	1	1	1
AC005550.4	0	0	0	0	0	0	0	0	0	0	0	0	0	0	0.042791	0	0	0	1	1	1	1	1	1	1	1	1	1
AC005592.2	0.639389	0.857684	1.24041	0.999822	0.607312	0.678119	0.821802	0.992636	0.616598	0.986829	0.378891	1.13898	1.13954	1.04454	0	0.708647	0.426217	0.840608	0.963478	0.988103	0.977663	0.836961	0.89436	0.859411	0.683624	0.779477	0.730775	0.908259
AC005594.3	0.144503	0.175568	0.109705	0.185267	0.151162	0.13638	0.271401	0.418692	0.151938	0.251229	0.168968	0.295085	0.167514	0.0400624	0.141997	0.242799	0.0874841	0.143283	1	1	1	1	1	1	1	1	1	1
AC006004.1	0	0	0	0	0	0	0	0	0	0	0	0	0	0	0	0	0	0	1	1	1	1	1	1	1	1	1	1
AC006145.4	0	0	0	0	0	0	0	0	0	0	0	0.0255443	0	0.0485269	0	0	0	0	1	1	1	1	1	1	1	1	1	1
AC006196.1	0	0	0	0	0	0	0	0	0	0	0	0	0	0	0	0	0	0	1	1	1	1	1	1	1	1	1	1
AC006262.5	2.39417	2.15759	3.21185	0.806296	1.10502	1.24406	0.349246	0.324494	0.39152	0.8261	1.07654	0.917515	1.19543	1.77263	2.01752	1.97845	3.00888	2.53595	0.000649147	0.000649147	0.00624134	0.750645	0.000649147	0.0143906	0.08622	0.000649147	0.000649147	0.0454108
AC006272.1	0	0	0	0	0	0.083551	0	0.0733527	0	0.0720574	0	0	0	0	0	0	0	0	1	1	1	1	1	1	1	1	1	1
AC006372.4	0.0744067	0.0875562	0.11717	0.0553489	0.0225874	0.114681	0.127793	0.111763	0.0786424	0.0338437	0.0140238	0.0314829	0.123944	0.0749197	0.084898	0.0463947	0.114539	0.0643079	1	1	1	1	1	1	1	1	1	1
AC007038.7	0.201208	0.278126	0.398269	0.275879	0.256835	0.252944	0.487563	0.348743	0.371259	0.397863	0.199593	0.0896842	0.184834	0.677088	0.301209	0.263183	0.784992	0.665942	1	1	1	1	1	1	1	1	1	1
AC007040.7	2.95315	2.1877	2.94201	2.75808	1.79672	1.67141	1.74283	2.03126	2.46164	2.12865	2.03509	2.16737	2.82125	2.54679	1.71602	2.5605	2.53103	2.65998	0.681019	0.725944	0.976781	0.984023	0.776939	0.812741	0.832319	0.531243	0.571521	0.852051
AC007099.1	0.0463812	0.0834826	0.134701	0.106952	0	0.0978495	0.0428629	0.0858659	0.033483	0	0.054141	0.0608649	0.12673	0	0	0	0	0	1	1	1	1	1	1	1	1	1	1
AC007131.1	0.0600304	0	0	0.0577746	0	0	0	0	0	0	0	0.0328688	0	0	0	0	0	0.0222655	1	1	1	1	1	1	1	1	1	1
AC007163.3	0	0.0676934	0.0484009	0	0	0.0263374	0	0	0.0360945	0	0.0290458	0	0	0	0	0	0	0.0662996	1	1	1	1	1	1	1	1	1	1
AC007163.6	0	0	0	0	0	0	0	0.0618249	0	0	0	0	0	0	0	0	0	0	1	1	1	1	1	1	1	1	1	1
AC007246.3	1.40258	1.66336	1.74397	0.756637	0.897692	1.15954	0.577424	0.554808	0.505774	0.873982	0.952517	1.01738	0.864938	0.717882	1.40503	1.74866	0.864777	0.938471	0.000649147	0.15045	0.0282835	0.245306	0.0140972	0.903827	0.814374	0.000649147	0.414219	0.555782
AC007359.6	0	0	0	0	0	0	0	0	0	0.0123743	0	0	0	0	0	0	0	0	1	1	1	1	1	1	1	1	1	1
AC007365.1	0	0	0	0	0	0	0	0	0.0211995	0	0	0	0.0364671	0	0	0	0	0	1	1	1	1	1	1	1	1	1	1
AC007386.2	0	0.0148454	0	0	0.0306784	0	0	0.0151735	0.0118595	0	0	0.0213889	0.0177313	0	0	0.0265343	0	0	1	1	1	1	1	1	1	1	1	1
AC007392.3	0	0	0	0	0	0	0	0	0	0	0	0	0	0	0	0	0	0	1	1	1	1	1	1	1	1	1	1
AC007392.4	0	0	0	0	0	0	0	0	0	0	0	0	0	0	0	0	0	0	1	1	1	1	1	1	1	1	1	1
AC007403.2	0	0	0	0	0	0	0.0856424	0	0	0	0	0	0	0	0	0	0	0	1	1	1	1	1	1	1	1	1	1
AC007405.4	0	0	0	0	0	0	0	0	0	0	0	0	0	0	0	0	0	0	1	1	1	1	1	1	1	1	1	1
AC007461.2	0	0	0	0	0	0	0	0	0	0	0.0288449	0	0	0	0	0	0	0	1	1	1	1	1	1	1	1	1	1
AC007463.2	0	0	0	0	0	0	0	0	0	0	0	0	0	0	0	0	0	0	1	1	1	1	1	1	1	1	1	1
AC007551.3	0.143704	0.151157	0.149394	0.0882297	0.132013	0.108316	0.140676	0.130632	0.0464214	0.124142	0.0149029	0.0334576	0.112241	0.254705	0.293187	0.19772	0.295518	0.341606	1	1	1	1	1	1	1	1	1	1
AC007682.1	0	0	0.0241186	0	0	0	0.0129678	0	0	0	0	0	0	0	0	0.0288431	0	0	1	1	1	1	1	1	1	1	1	1
AC007740.1	0	0	0	0	0	0	0	0	0	0	0	0	0	0	0	0	0	0	1	1	1	1	1	1	1	1	1	1
AC007743.1	4.21351	4.87638	4.22452	3.66893	3.52267	3.19951	2.97691	3.15796	3.24169	3.84071	4.19456	3.88565	4.33027	3.98288	2.99968	3.09416	3.96266	3.46348	0.167101	0.988197	0.395358	0.857065	0.382353	0.890135	0.642973	0.720451	0.760168	0.833292
AC007750.5	0	0.0123437	0	0.0156155	0	0.0143756	0	0	0.0295717	0	0	0	0	0.0337994	0	0	0	0.0241767	1	1	1	1	1	1	1	1	1	1
AC007773.2	1.33635	0.37942	0.525761	0.558531	0.794653	0.637043	1.16987	0.838704	1.21974	1.07783	0.565239	0.476877	0.701958	0.668126	0.318841	0.490172	0.485512	0.424823	0.224275	1	0.325498	1	0.145084	1	1	0.061401	1	1
AC007879.2	0	0.391737	0	0.128584	0	0.232427	0	0	0.0792386	0.16412	0	0	0.21704	0.402546	0	0	0.145989	0.383947	1	1	1	1	1	1	1	1	1	1
AC007880.1	0	0	0	0	0	0	0	0	0	0	0	0	0	0	0	0	0	0	1	1	1	1	1	1	1	1	1	1
AC007966.1	0	0	0	0	0	0	0.0627478	0	0.0768341	0	0	0.069946	0	0	0	0	0.0714325	0.328133	1	1	1	1	1	1	1	1	1	1
AC008697.1	0.232221	0.270639	0.129155	0.344983	0.281089	0.210939	0.134131	0.123381	0.120393	0.0525869	0.0776473	0.0872396	0	0.329413	0	0.0576855	0.134787	0.14727	1	1	1	1	1	1	1	1	1	1
AC008703.1	0	0	0	0	0	0	0	0.0235833	0	0	0	0	0	0	0	0	0	0	1	1	1	1	1	1	1	1	1	1
AC009120.4	0	0	0	0	0	0	0	0	0	0.045231	0	0	0	0	0	0	0	0	1	1	1	1	1	1	1	1	1	1
AC009227.2	0	0	0	0	0	0	0	0	0	0	0	0	0	0	0	0	0	0	1	1	1	1	1	1	1	1	1	1
AC009264.1	0.0683719	0.185954	0.0332827	0	0.0321991	0.0362409	0.0344168	0.0953913	0.0744596	0	0.0400278	0.0449748	0.0862708	0.0848771	0	0	0.0926085	0.121427	1	1	1	1	1	1	1	1	1	1
AC009299.3	0	0	0	0.0248802	0	0	0	0	0	0	0	0	0	0	0	0	0	0	1	1	1	1	1	1	1	1	1	1
AC009473.1	0	0.0847336	0.0455765	0	0	0.0496634	0	0	0.0339871	0	0	0.0618032	0.1884	0.058018	0	0.0883906	0	0.0415012	1	1	1	1	1	1	1	1	1	1
AC009501.4	0.423763	0.313492	0.620849	0.275938	0.299937	0.422336	0.280446	0.148203	0.212204	0.287464	0.341657	0.593069	0.425801	0.561308	0.328464	0.292943	0.0720744	0.401519	1	1	1	1	1	1	1	1	1	1
AC009518.4	0	0	0	0	0	0	0	0	0	0	0	0	0	0	0	0	0	0	1	1	1	1	1	1	1	1	1	1
AC009948.5	7.1915	5.83288	6.31452	5.1391	5.48672	5.8774	7.21039	5.9334	5.61544	7.76243	6.24334	6.02756	6.78137	6.13851	3.80548	7.16871	5.74665	5.18167	0.927104	0.796457	0.902896	0.892728	0.822142	0.693071	0.984181	0.948	0.833551	0.887477
AC010091.1	0	0	0	0	0	0.0117848	0.0115194	0	0.00808311	0	0.0129685	0	0	0	0	0	0	0	1	1	1	1	1	1	1	1	1	1
AC010127.3	0	0.019873	0	0	0	0	0	0.0203361	0	0	0	0.0286965	0	0	0	0	0	0	1	1	1	1	1	1	1	1	1	1
AC010226.4	0.540847	0.282441	0.457892	0.0919792	0.148799	0.41636	0.344893	0.438649	0.341301	0	0.277962	0.313029	0.311208	0.290103	0	0.59522	0.315996	0.276693	1	1	1	1	1	1	1	1	1	1
AC010524.2	0.0180627	0.0137258	0	0	0.0425232	0	0.0594817	0.0140235	0.0219224	0.0437198	0.0528132	0.0197639	0.0486445	0.0187888	0	0	0	0.0134396	1	1	1	1	1	1	1	1	1	1
AC010731.4	0	0	0	0	0	0	0	0	0	0	0	0	0	0	0	0	0	0	1	1	1	1	1	1	1	1	1	1
AC010890.1	0	0	0	0	0	0.13922	0	0	0	0.112498	0	0	0	0	0	0	0	0	1	1	1	1	1	1	1	1	1	1
AC010975.1	0	0.0846633	0	0.110513	0	0	0.0816162	0	0	0	0	0.125872	0	0	0	0	0	0	1	1	1	1	1	1	1	1	1	1
AC010987.6	0	0	0	0	0	0	0	0	0.0614184	0.213177	0	0	0	0	0	0	0	0	1	1	1	1	1	1	1	1	1	1
AC011298.2	0	0	0	0	0	0	0	0	0	0	0	0	0	0	0	0	0	0	1	1	1	1	1	1	1	1	1	1
AC011343.1	0	0	0	0	0	0	0	0	0	0	0	0	0	0	0	0	0	0	1	1	1	1	1	1	1	1	1	1
AC011518.1	0.0194297	0	0	0	0	0	0	0	0	0	0	0	0	0	0	0	0	0	1	1	1	1	1	1	1	1	1	1
AC011609.3	0.240277	0.457612	0.246723	0.147685	0.179971	0.336371	0	0.0590476	0.0459917	0.10659	0.0747935	0.168083	0.309315	0.0783361	0.336735	1.08067	0.341505	0.280243	1	1	1	1	1	1	0.829355	0.590175	0.728773	0.836408
AC011718.2	0	0	0	0	0	0	0	0	0	0	0	0	0	0	0	0	0	0	1	1	1	1	1	1	1	1	1	1
AC011738.4	0.0429312	0.0618226	0.0496741	0.156626	0.111812	0.0900602	0.387422	0.205394	0.259312	0.1456	0.277751	0.0890967	0	0.0846435	0.0600144	0	0.069311	0.0756819	1	1	1	1	1	1	1	1	1	1
AC011747.4	0.458148	0.485017	0.534487	0.494249	0.443975	0.444322	0.375364	0.39967	0.461128	0.366529	0.463438	0.520047	0.430895	0.536559	0.360479	0.444855	0.454215	0.470152	1	1	1	1	1	1	1	1	1	1
AC011747.7	0.549048	0.669411	0.871593	0.867042	0.918008	0.948756	1.10932	1.04333	0.649929	0.976125	0.791054	0.980886	0.941672	0.826958	0.525075	0.487752	0.995802	0.784622	0.766815	0.801793	0.977832	0.937438	0.723488	0.756513	0.92194	0.709795	0.743902	0.988489
AC011899.9	0	0	0	0	0	0	0	0.0104908	0	0.0104424	0	0.0295478	0	0	0	0	0	0	1	1	1	1	1	1	1	1	1	1
AC012075.2	0	0	0	0	0	0	0	0.0649814	0.0505909	0	0	0	0	0	0	0	0	0	1	1	1	1	1	1	1	1	1	1
AC012309.5	3.36052	2.61803	2.23963	2.56638	1.75012	3.31397	3.26529	2.87382	2.3707	3.04716	2.85676	2.065	2.69909	3.44216	1.79991	2.82294	1.18069	2.26372	0.855576	0.989406	0.890203	0.995556	0.884387	0.99418	0.429794	0.34491	0.51401	0.523547
AC012314.8	0.614137	0.489698	0.512841	0.228779	0.428382	0.632067	0.621859	0.717439	0.560934	0.4564	0.463733	0.290881	0.773846	0.539262	0.619297	0.614889	0.939046	0.71934	0.77025	1	0.647158	0.756637	0.989847	0.634254	0.554075	0.869381	0.46281	0.886552
AC012314.8-10	0	0	0	0	0	0	0	0	0	0	0	0	0	0	0	0	0	0	1	1	1	1	1	1	1	1	1	1
AC012314.8-2	0	0	0	0	0	0	0	0	0	0	0	0	0	0	0	0	0	0	1	1	1	1	1	1	1	1	1	1
AC012314.8-3	0	0	0	0	0	0	0	0	0	0	0	0	0	0	0	0	0	0	1	1	1	1	1	1	1	1	1	1
AC012314.8-4	0	0	0	0	0	0	0	0	0	0	0	0	0	0	0	0	0	0	1	1	1	1	1	1	1	1	1	1
AC012314.8-5	0	0	0	0	0	0	0	0	0	0	0	0	0	0	0	0	0	0	1	1	1	1	1	1	1	1	1	1
AC012314.8-6	0	0	0	0	0	0	0	0	0	0	0	0	0	0	0	0	0	0	1	1	1	1	1	1	1	1	1	1
AC012314.8-7	0	0	0	0	0	0	0	0	0	0	0	0	0	0	0	0	0	0	1	1	1	1	1	1	1	1	1	1
AC012314.8-8	0	0	0	0	0	0	0	0	0	0	0	0	0	0	0	0	0	0	1	1	1	1	1	1	1	1	1	1
AC012314.8-9	0	0	0	0	0	0	0	0	0	0	0	0	0	0	0	0	0	0	1	1	1	1	1	1	1	1	1	1
AC012494.1	0	0	0	0	0	0	0	0	0	0	0	0	0	0	0	0	0	0	1	1	1	1	1	1	1	1	1	1
AC012507.3	0	0	0	0	0	0	0	0	0	0	0	0	0	0	0	0	0	0	1	1	1	1	1	1	1	1	1	1
AC015922.6	0	0	0.116836	0.279266	0.113522	0.318522	0.0558001	0.111827	0.130686	0.259129	0.14131	0.0794795	0.167909	0.148473	0	0.131082	0.0809186	0	1	1	1	1	1	1	1	1	1	1
AC016582.2	0.199191	0.164583	0.20609	0.244482	0.0853922	0.0961529	0	0.168716	0.153688	0.0644505	0.106133	0.158971	0.0844377	0.11268	0.0534188	0.0992239	0.122963	0.0537339	1	1	1	1	1	1	1	1	1	1
AC016629.8	0.471415	0.574867	0.784072	0.463794	0.4684	0.426516	1.13447	0.801719	0.821394	1.07997	1.02941	0.778948	0.651511	0.930191	0.609088	0.650535	0.963432	1.02364	0.104506	0.078568	0.931047	0.427927	0.586138	0.502915	0.146936	0.935311	0.859698	0.695701
AC016738.3	0.0588409	0.0703613	0	0	0.148184	0	0.0575642	0.0728587	0	0.0570587	0.184629	0.10393	0.0811319	0	0.138538	0	0.104984	0	1	1	1	1	1	1	1	1	1	1
AC016910.1	0	0.0480315	0	0	0.0501885	0	0	0	0.0385534	0	0	0	0	0	0	0	0	0	1	1	1	1	1	1	1	1	1	1
AC016995.3	0.0812436	0.0439887	0	0.0564097	0.0459041	0.154753	0	0.0452683	0.0352979	0.0371104	0	0	0	0.240966	0.0860273	0.0797657	0	0.129275	1	1	1	1	1	1	1	1	1	1
AC017060.1	0	0	0	0	0	0	0	0	0	0.139557	0	0	0.189984	0	0	0	0	0	1	1	1	1	1	1	1	1	1	1
AC018464.3	0.133943	1.10185	0.170295	0.512323	0.415576	0.371995	0	0.32663	0.126982	0.388252	0.103607	0	0.171804	0	0.465889	0.458813	0.58699	0.385621	1	1	1	1	1	1	1	1	1	1
AC018470.4	0	0	0	0	0	0	0	0	0	0	0	0	0	0	0	0	0	0	1	1	1	1	1	1	1	1	1	1
AC018647.3	0.144896	0	0	0.0600868	0	0	0	0	0.075133	0	0.060818	0	0	0	0	0	0	0.0458407	1	1	1	1	1	1	1	1	1	1
AC018705.5	0	0	0	0	0	0	0	0	0	0	0	0	0	0	0	0	0	0	1	1	1	1	1	1	1	1	1	1
AC018742.1	2.01542	2.08108	2.06893	1.95488	1.39196	1.92263	1.34166	1.33155	0.936136	0.918559	1.28316	0.908509	0.845639	1.84026	1.51756	1.18544	1.26353	1.25265	0.0110216	0.000649147	0.646783	0.0941652	0.614353	0.227052	0.0122778	0.951942	0.558547	0.680168
AC018799.1	0	0	0	0	0	0	0	0	0	0	0	0	0	0	0	0	0	0.0454455	1	1	1	1	1	1	1	1	1	1
AC019048.1	0.292216	0.819673	0.254887	0	0	0.279071	0	0.245188	0.285059	0	0.156553	0.530049	0.130259	0.320927	0.233357	0	0.174442	0.114788	1	1	1	1	1	1	1	1	1	1
AC019118.2	0	0	0	0	0	0	0	0	0	0.0187527	0.0250927	0	0.0267215	0	0	0	0	0	1	1	1	1	1	1	1	1	1	1
AC020571.3	9.77915	10.6378	12.6613	8.29869	7.0619	5.84123	3.57915	3.20913	3.67696	4.49993	5.2391	4.59561	6.37126	5.81899	6.9587	3.92437	6.96417	6.15582	0.000649147	0.000649147	0.110578	0.00838067	0.000649147	0.0990914	0.000649147	0.00586708	0.417004	0.613793
AC022007.5	0.934079	1.37538	0.948566	0.999455	1.06936	1.23321	0.951958	1.0064	1.21827	1.01214	1.29723	1.1017	1.04061	0.739839	1.00368	1.21994	0.990964	1.20275	0.979722	0.97497	0.957556	0.887193	0.921659	0.870927	0.973962	0.958541	0.996956	0.876945
AC022173.2	0	0	0	0	0	0	0	0	0	0	0	0	0	0	0	0	0	0	1	1	1	1	1	1	1	1	1	1
AC022311.1	0.0179126	0.0338954	0	0	0	0	0.0357604	0.0173308	0.0135433	0	0.0435348	0	0.0460883	0	0	0	0	0	1	1	1	1	1	1	1	1	1	1
AC024592.9	0	0	0	0	0	0.0487797	0	0.0428055	0.0667679	0.158507	0	0	0.0624268	0	0	0	0	0.0407691	1	1	1	1	1	1	1	1	1	1
AC027269.2	0.494184	0.719499	0.455308	1.13894	1.23596	0.843428	0.868079	1.17552	0.475342	0.782798	1.04327	0.679028	0.822227	0.405721	0.248206	0.98719	0.505675	0.538978	0.957556	0.962635	0.985936	0.145374	0.180002	0.18417	0.656727	0.646624	0.657496	1
AC037193.1	0	0	0	0	0	0	0	0	0	0	0	0	0	0	0	0	0	0	1	1	1	1	1	1	1	1	1	1
AC058791.1	0.944928	1.01016	0.95045	0.785165	0.853716	0.841831	1.06027	1.03388	0.725277	0.785579	1.06066	1.07203	0.92357	0.50808	0.64124	0.697153	0.955155	0.666291	0.902914	0.805122	0.937722	0.296752	0.278331	0.21283	0.604984	0.538228	0.447992	0.778188
AC068831.10	0.0939851	0.146215	0.0627912	0.0372629	0	0.102547	0.0609546	0.0599801	0	0.028488	0	0.0848064	0.0816708	0.0800852	0.11395	0	0.0873866	0.114571	1	1	1	1	1	1	1	1	1	1
AC068858.1	0	0	0	0	0	0	0	0	0	0	0	0	0	0	0	0	0	0	1	1	1	1	1	1	1	1	1	1
AC069277.1	0	0	0	0	0	0	0	0	0	0	0	0.217697	0	0	0	0	0	0	1	1	1	1	1	1	1	1	1	1
AC072062.1	0.245362	0.245954	0.329627	0.338251	0.403151	0.0717374	0.332607	0.104884	0.131103	0.12138	0.210895	0.296045	0.242754	0.224506	0.27891	0.17658	0.275699	0.32118	1	1	1	1	1	1	1	1	1	1
AC073128.10	0	0	0	0	0	0	0	0	0	0	0.0656887	0	0	0	0	0	0	0	1	1	1	1	1	1	1	1	1	1
AC073133.1	0	0	0	0	0	0	0	0	0	0	0	0	0	0	0	0.119853	0	0	1	1	1	1	1	1	1	1	1	1
AC073283.4	0	0	0	0	0	0	0	0	0.0451899	0	0	0	0	0	0	0	0	0.0550713	1	1	1	1	1	1	1	1	1	1
AC073321.3	0	0	0	0	0	0	0	0	0	0	0	0	0	0	0	0	0	0	1	1	1	1	1	1	1	1	1	1
AC073628.1	0	0	0	0	0	0	0	0	0	0	0	0	0	0	0	0	0	0	1	1	1	1	1	1	1	1	1	1
AC074138.3	1.92886	2.57346	2.14605	2.00569	1.86025	2.86386	1.66903	1.67627	2.31147	1.66878	2.2216	1.95773	1.46737	1.61152	2.60801	1.65235	1.86484	1.80121	0.600922	0.695069	0.947692	0.616387	0.98899	0.96242	0.438004	0.903854	0.840668	0.894139
AC074286.1	0.584531	0.691381	0.505292	0.649561	0.39119	0.431688	0.403773	0.32699	0.302808	0.451587	0.410136	0.448199	0.320703	0.51944	0.800687	0.553974	0.441233	0.63577	0.0208838	0.339318	1	0.981826	0.049307	0.399545	0.996038	0.051563	0.41514	0.991203
AC074289.1	1.42024	1.32095	1.55378	1.629	2.04508	1.14028	1.22609	1.31578	1.97164	1.50043	1.66574	1.65518	1.28181	1.16283	1.33168	1.57964	1.80276	1.34684	0.981801	0.868234	0.867471	0.480623	0.587242	0.406373	0.918655	0.914973	0.966046	0.452174
AC078941.1	0	0	0	0	0	0	0	0	0	0	0.0282879	0	0	0	0	0	0	0	1	1	1	1	1	1	1	1	1	1
AC079117.1	0	0	0	0	0	0	0	0	0	0	0	0	0	0	0	0	0	0	1	1	1	1	1	1	1	1	1	1
AC079145.4	0.616937	0.432278	0.930204	0.498742	0.27059	0.253418	0.352891	0.266864	0.381516	0.177406	0.504921	0.252298	0.392939	0.355195	0.422614	0.277145	0.581022	0.592846	1	1	1	1	1	1	1	1	1	1
AC079586.1	0	0	0	0	0	0	0	0.04251	0	0	0	0.0299988	0	0	0	0	0	0	1	1	1	1	1	1	1	1	1	1
AC079610.2	0.0580473	0.0545091	0	0.0346993	0	0.0636883	0.0872838	0.0838132	0.0436281	0.0783096	0	0	0	0.037319	0.0530737	0	0	0.133473	1	1	1	1	1	1	1	1	1	1
AC079776.3	0	0.0190445	0	0	0	0	0	0	0	0.0175926	0	0	0	0	0	0	0	0	1	1	1	1	1	1	1	1	1	1
AC087859.1	0	0	0	0	0	0	0	0	0	0	0	0	0	0	0	0	0	0	1	1	1	1	1	1	1	1	1	1
AC090044.1	0.0569817	0	0	0	0	0.0268578	0.0300609	0.0117786	0.0184171	0.0251367	0.029562	0.0497756	0	0.0631576	0	0	0.0344838	0	1	1	1	1	1	1	1	1	1	1
AC090505.6	0.0265898	0.0122089	0.0130731	0	0.0378114	0.0142182	0.0236557	0.0249422	0.0389975	0.0230357	0.0626068	0.0702792	0	0	0	0.052284	0	0.0358689	1	1	1	1	1	1	1	1	1	1
AC091729.9	2.26934	2.12708	3.10023	1.82068	1.93674	1.75436	2.18233	1.82766	2.04773	2.60264	2.35408	2.78584	2.30413	2.45064	2.82398	2.19221	2.59093	2.10264	0.78231	0.356966	0.23841	0.443642	0.291681	0.951942	0.828983	0.620458	0.650146	0.729624
AC091878.1	0	0	0.0144502	0	0.0139347	0	0	0	0.0215527	0	0.0173057	0	0	0	0	0	0	0	1	1	1	1	1	1	1	1	1	1
AC091969.1	0.0272649	0.0211386	0.0679986	0	0.0218884	0	0.244577	0.0649128	0.0507096	0.0227047	0.0543902	0.0610824	0.0336086	0	0	0.0630577	0.0631855	0	1	1	1	1	1	1	1	1	1	1
AC092295.7	2.92443	2.58811	2.05822	1.38267	1.89353	1.14812	0.7243	0.957272	1.56687	1.94723	3.95777	1.71679	2.08819	2.26303	3.65613	0.850946	3.31131	2.79012	0.543456	0.855884	0.406194	0.807208	0.322569	0.975181	0.916478	0.44778	0.954965	0.918909
AC093375.1	0.465885	0.483513	0.44383	0.48919	0.206656	0.310644	0.202161	0.058323	0.182143	0.337352	0.228674	0.288573	0.278141	0.389435	0.910291	0.520556	0.594943	0.393767	1	1	1	0.467708	0.0211467	0.132736	0.571785	0.0254868	0.172153	0.944688
AC093391.2	3.01732	1.92985	2.33793	0.845244	1.01561	1.09348	1.13366	0.553262	1.11183	1.15584	0.855239	2.0996	2.88121	3.0379	3.27214	2.79008	3.39536	3.04555	0.76833	0.925153	0.885653	0.696062	0.473733	0.622642	0.68168	0.459903	0.609427	0.998055
AC093590.1	0	0.077996	0	0	0.0403588	0	0	0.0199516	0	0.0176974	0.0250695	0.0281518	0	0	0	0	0.0291439	0.0572909	1	1	1	1	1	1	1	1	1	1
AC093690.1	0.0845634	0.0218792	0.0234505	0	0	0	0.0850949	0.0224023	0.017509	0.0200216	0.0844462	0	0.0557293	0	0	0	0.0653809	0	1	1	1	1	1	1	1	1	1	1
AC095067.1	0.0183288	0.0491377	0.0351	0.0415129	0.0169329	0.0190922	0.0485921	0	0.0392637	0.0490738	0.0420651	0.0708447	0.0508823	0	0	0	0.0244835	0.0320821	1	1	1	1	1	1	1	1	1	1
AC096559.1	0.681624	0.544726	1.14568	0.345825	0.23862	0.440019	0.0861704	0.0214446	0.184225	0.111036	0.478072	0.151338	0.53519	0.401606	1.30346	0.262479	0.438375	0.57454	0.138233	0.112187	1	0.395218	0.159844	0.0696734	0.464821	1	1	0.117054
AC097468.4	0	0	0	0	0	0	0	0	0	0	0	0	0	0	0	0	0	0	1	1	1	1	1	1	1	1	1	1
AC097500.2	0.103608	0.388158	0.21057	0.254718	0.30939	0.460516	0.105172	0.202238	0	0.269863	0.51478	0.290178	0.384203	0	0.384773	0.240977	0.14466	0.285327	1	1	1	1	1	1	1	1	1	1
AC097662.2	0.0483085	0.0545885	0.0780094	0.138461	0.188228	0.042437	0.131834	0.130301	0.145451	0.121164	0.0935298	0.105028	0.0634486	0.0498281	0.0353565	0.0340085	0.24478	0.142588	1	1	1	1	1	1	1	1	1	1
AC098823.3	0	0	0	0.0220581	0	0	0.0173682	0	0	0	0.0670524	0	0	0	0.0337965	0	0.0260067	0	1	1	1	1	1	1	1	1	1	1
AC099342.1	0	0.0888049	0	0	0	0	0	0	0	0	0	0	0	0	0	0	0	0	1	1	1	1	1	1	1	1	1	1
AC104024.1	0	0	0	0	0	0	0	0	0	0	0	0	0	0	0	0	0	0	1	1	1	1	1	1	1	1	1	1
AC104134.2	0	0	0	0.0684655	0	0	0.028721	0	0	0.0271427	0	0.0389536	0	0.0368228	0	0	0.080368	0	1	1	1	1	1	1	1	1	1	1
AC104653.1	0	0.50241	0.218157	0	0.213831	0	0.0887509	0.419164	0.163338	0.0844258	0.266892	0.300945	0.107206	0.413028	0	0	0.299548	0.0992833	1	1	1	1	1	1	1	1	1	1
AC104654.1	0.0200834	0	0	0.0658107	0.0268211	0.0302067	0.164999	0.132503	0.124165	0.123113	0.166663	0.14977	0.112267	0.0708207	0.352394	0	0.0772887	0.0253293	1	1	1	1	1	1	1	1	1	1
AC104654.2	2.2325	2.32303	2.50918	2.65647	3.16345	2.55328	4.37562	4.17222	4.40244	5.78698	6.62808	7.56211	2.95166	3.46278	2.28576	2.60527	1.93709	2.41009	0.00624134	0.000649147	0.0318782	0.693646	0.0854163	0.000649147	0.752012	0.00473246	0.000649147	0.468132
AC104655.2	1.13577	3.14073	2.95678	2.75728	3.68133	2.86156	1.73456	2.29506	3.13734	2.91085	3.20325	2.04199	3.48246	2.43862	2.07967	5.51742	3.5886	3.89939	0.919018	0.992217	0.934753	0.982318	0.94716	0.990875	0.637348	0.572358	0.676919	0.675539
AC104777.2	0	0	0.0385738	0	0	0	0	0	0	0	0	0	0	0	0	0	0	0	1	1	1	1	1	1	1	1	1	1
AC104777.4	0	0	0	0	0	0	0	0	0	0	0	0	0	0	0	0	0	0	1	1	1	1	1	1	1	1	1	1
AC104820.2	0	0	0	0	0	0	0	0	0	0	0	0	0	0	0	0	0	0	1	1	1	1	1	1	1	1	1	1
AC105053.3	0.0190503	0.0722328	0.0928474	0.0365843	0.0597005	0.0336648	0.0339617	0.0147645	0.0346206	0.172424	0.0370734	0.104053	0.024671	0.0197791	0.0841225	0	0	0.014148	1	1	1	1	1	1	1	1	1	1
AC105253.1	0	0.0105113	0	0	0.0108451	0	0	0.0107328	0	0.0118779	0.0269328	0.0453463	0	0	0	0	0.0314305	0	1	1	1	1	1	1	1	1	1	1
AC105339.1	0	0	0	0	0	0	0	0	0	0	0	0	0	0	0	0	0	0	1	1	1	1	1	1	1	1	1	1
AC105760.3	0	0	0	0	0	0	0	0	0	0	0	0	0	0	0	0	0	0	1	1	1	1	1	1	1	1	1	1
AC107070.1	0	0	0	0	0	0	0	0	0	0	0	0	0	0	0	0	0	0	1	1	1	1	1	1	1	1	1	1
AC107622.1	0	0	0	0	0	0	0	0	0	0	0	0	0	0	0	0	0	0	1	1	1	1	1	1	1	1	1	1
AC107622.1-2	0	0	0	0	0	0	0	0	0	0	0	0	0	0	0	0	0	0	1	1	1	1	1	1	1	1	1	1
AC108142.1	0.0195357	0	0	0.0265359	0.0432779	0	0.0188705	0.0213916	0.050134	0.0180627	0.0268849	0	0	0	0.0406325	0.0403925	0	0.0614064	1	1	1	1	1	1	1	1	1	1
AC109828.1	0.642834	1.32408	0.74853	0.733746	0.33114	0.965225	0.849859	0.45624	0.811881	0.783036	0.659851	0.928248	0.632281	1.20907	1.11521	1.19356	0.188201	0.988437	0.974948	0.996666	0.97714	0.944565	0.924889	0.952207	0.99684	0.977864	0.993527	0.953706
AC113607.2	0	0	0	0	0	0	0	0	0	0	0	0	0	0	0	0	0	0	1	1	1	1	1	1	1	1	1	1
AC116035.1	0	0	0	0	0	0	0	0	0	0	0	0	0	0	0	0	0	0	1	1	1	1	1	1	1	1	1	1
AC125421.1	0	0	0	0	0	0	0	0	0	0	0	0	0	0	0	0.0360955	0.0550554	0	1	1	1	1	1	1	1	1	1	1
AC131097.3	0	0.311768	0	0.136806	0.110708	0.370446	0.103699	0.108467	0.336644	0	0	0.311739	0.171547	0.142395	0.2064	0	0	0.305586	1	1	1	1	1	1	1	1	1	1
AC131097.3-2	0	0	0	0	0	0	0	0	0	0	0	0	0	0	0	0	0	0	1	1	1	1	1	1	1	1	1	1
AC131097.3-3	0	0	0	0	0	0	0	0	0	0	0	0	0	0	0	0	0	0	1	1	1	1	1	1	1	1	1	1
AC131097.3-4	0	0	0	0	0	0	0	0	0	0	0	0	0	0	0	0	0	0	1	1	1	1	1	1	1	1	1	1
AC136896.1	0	0	0	0	0	0	0	0	0	0	0	0	0.0643937	0	0	0	0	0	1	1	1	1	1	1	1	1	1	1
AC137932.6	0.0388007	0.0409369	0.0440297	0.052427	0.0853499	0	0.140826	0.0420976	0.0328337	0	0.0530807	0.0596704	0	0	0.0800003	0.0743032	0	0.0802021	1	1	1	1	1	1	1	1	1	1
AC144449.1	0.182288	0.673574	0.991019	0.553802	1.28557	0.937027	0.423667	0.695983	1.28092	1.26974	1.36077	0.450375	0.526305	0.587099	0.360852	1.2795	1.27951	1.3199	0.99078	0.927046	0.943824	0.893602	0.905576	0.838297	0.821052	0.865373	0.938913	0.727606
AC145110.1	8.11534	7.29522	8.07402	5.03118	5.02571	4.96345	1.32972	1.82177	2.08752	2.26416	2.52008	3.504	5.33667	5.14915	5.89367	4.48966	5.10268	5.05884	0.000649147	0.000649147	0.00802692	0.234773	0.000649147	0.000649147	0.0249907	0.000649147	0.000649147	0.559992
AC147651.4	0	0	0.0664566	0	0.0646954	0.072504	0	0	0.147656	0	0.161069	0	0	0.0629814	0.120992	0.0801578	0	0.0901036	1	1	1	1	1	1	1	1	1	1
AC159540.1	0.259508	0.0997719	0	0.0864023	0.350843	0.473776	0.451713	0.345118	0.236102	0.201385	0.529869	0	0.333174	0.136702	0	0	0	0	1	1	1	1	1	1	1	1	1	1
AC159540.1-2	0.661893	1.16135	1.05023	0.87872	0.919545	0.913941	0.756905	0.971256	0.78321	0.949018	1.04531	0.782384	0.951076	1.13575	1.14192	0.861441	1.19495	0.97488	0.696558	0.988304	0.763275	0.539128	0.309574	0.586645	0.775432	0.492549	0.79465	0.856864
AC226118.1	0	0	0	0	0	0	0	0	0.0163325	0	0	0.029504	0	0.0279688	0.0397095	0	0	0	1	1	1	1	1	1	1	1	1	1
ACAA1	37.0463	38.8172	39.3871	31.0568	30.5293	34.3566	27.2541	30.114	30.4841	27.9606	31.3561	31.4669	37.232	35.7329	45.5433	33.7844	42.0636	40.0803	0.0730877	0.161746	0.873349	0.332955	0.00549497	0.0138084	0.453658	0.0107091	0.0292447	0.91684
ACAA2	4.86483	5.98744	5.18484	6.66473	5.58283	6.42932	5.94657	6.50239	6.02103	5.25321	5.9774	6.05288	4.42852	6.02521	5.94198	4.66712	4.85114	4.9693	0.754941	0.987494	0.779552	0.783096	0.552472	0.835089	0.229837	0.141951	0.33763	0.557452
ACACA	9.37773	11.6442	12.0094	14.8853	12.9312	12.3098	8.26082	9.38297	9.98814	8.91713	10.5192	10.7394	9.08515	10.3037	9.61471	7.7028	10.1655	10.5883	0.00120973	0.0409161	0.53977	0.00939415	0.780836	0.82512	0.00352969	0.879309	0.716062	0.926881
ACACA-2	0	0	0	0	0	0	0	0	0	0	0	0	0	0	0	0	0	0	1	1	1	1	1	1	1	1	1	1
ACACB	2.2553	2.67828	2.6646	3.2213	2.6848	3.50711	1.68321	1.90542	1.94829	2.18301	2.0352	2.40897	2.2105	2.33696	3.20679	2.20935	2.29629	2.42878	0.000649147	0.0325947	0.268035	0.538643	0.0149816	0.329465	0.080316	0.128251	0.844076	0.522346
ACAD10	8.01446	8.75855	8.27435	7.21299	6.97025	7.40505	4.44611	5.3695	5.12315	5.01297	6.09477	6.75654	6.60785	6.76269	8.58744	7.30737	7.69451	7.71389	0.000649147	0.0116491	0.222758	0.714985	0.00120973	0.130617	0.893223	0.000649147	0.0647708	0.879233
ACAD11	4.35762	4.93413	4.697	3.48983	3.89799	4.10016	3.2415	3.74117	3.67399	3.50321	3.46113	4.0351	4.09301	4.03615	4.70297	4.25391	5.28814	4.60364	0.605498	0.693727	0.954769	0.988574	0.644216	0.720375	0.783344	0.410863	0.48741	0.828599
ACAD8	6.78836	9.29013	7.44183	9.88902	9.1287	8.86731	9.4606	9.21918	8.47275	8.07334	8.51836	8.59498	6.72598	7.32673	6.76059	7.18773	7.76329	7.31707	0.777723	0.930253	0.725044	0.107898	0.0762121	0.247314	0.345316	0.239182	0.526369	0.773266
ACAD9	11.7247	12.7252	13.5347	14.0422	13.7599	15.8244	12.3276	13.6242	15.0166	11.7486	12.0672	13.2117	12.1713	13.5689	15.1647	13.4603	14.4136	12.9948	0.985341	0.484925	0.542159	0.991031	0.994388	0.545205	0.993237	0.991784	0.552925	0.996772
ACADL	0	0.036548	0	0	0	0	0	0.0373858	0.0119389	3.26081	3.59139	2.63609	0.0541491	0.0250199	0	2.74901	1.63089	1.6959	1	0.39045	0.437671	1	1	0.38729	0.39045	0.437671	0.0090558	0.383298
ACADM	55.9156	53.0547	48.688	44.032	43.7371	39.0619	34.9919	33.704	31.0353	43.7046	42.6819	40.0243	49.6676	41.3745	39.6159	55.8641	40.6377	42.3584	0.000649147	0.268546	0.0272525	0.474419	0.00838067	0.858748	0.88393	0.000649147	0.495231	0.701112
ACADS	5.36942	4.7588	3.46422	4.0134	3.72479	7.05911	3.66934	3.55654	4.02079	4.12398	3.25257	3.44257	5.42419	3.92286	7.55914	5.97805	5.4062	5.32673	0.137165	0.0794852	0.904528	0.288787	0.0113347	0.00394071	0.317539	0.0110216	0.0051209	0.970453
ACADSB	12.7465	14.628	14.7779	12.7256	12.7862	12.6434	8.69149	8.97922	9.11257	10.9155	11.5053	11.3589	11.0779	11.8667	12.617	10.9862	12.8396	13.2655	0.000649147	0.080496	0.0430893	0.263431	0.00624134	0.766869	0.522878	0.00120973	0.520469	0.816127
ACADVL	67.0564	65.9151	68.6606	50.6444	50.3642	59.6168	75.4735	75.0793	73.9373	62.5799	61.5252	59.1729	74.5447	68.9271	86.139	74.7475	68.7043	74.3101	0.0172573	0.948635	0.0599199	0.0051209	0.909352	0.0328157	0.0513629	0.872159	0.13542	0.749766
ACAN	0	0	0	0	0	0	0	0.0103436	0.0080905	0	0.00648276	0.0145515	0	0	0	0	0	0	1	1	1	1	1	1	1	1	1	1
ACAP1	0.0210888	0.0412063	0.0220886	0	0	0.0435719	0.0525046	0.0421736	0	0.0902487	0.026499	0.0297595	0	0.112847	0.200285	0	0.0307917	0.0355502	1	1	1	1	1	1	1	1	1	1
ACAP2	11.4273	12.0235	10.5152	14.2448	12.6299	11.8186	13.2188	12.1413	10.6672	13.2904	12.57	12.2421	10.494	10.4584	8.25704	11.9601	9.7999	8.81369	0.965568	0.743589	0.736309	0.0491076	0.107898	0.035318	0.0874749	0.183108	0.0583816	0.825799
ACAP3	9.38361	6.7529	7.39511	6.42857	7.45425	11.1916	12.7542	8.9942	10.1976	8.82543	6.74492	7.18032	11.6176	9.27053	13.4254	12.096	10.3961	10.222	0.00972912	0.69154	0.00266235	0.000649147	0.694277	0.000649147	0.00266235	0.916562	0.000649147	0.809514
ACAT1	70.9838	88.2869	84.2943	71.9649	73.7763	71.4631	43.0041	56.3094	54.4841	58.2818	65.3697	68.7964	58.8705	73.1215	69.1729	71.0529	80.3039	82.3555	0.000649147	0.061401	0.0517523	0.204626	0.0128939	0.805768	0.936567	0.000649147	0.0863718	0.221238
ACAT2	69.3882	84.485	71.0384	84.7927	76.9243	71.6372	37.6711	49.296	51.9783	53.0514	68.2568	70.7125	49.8391	51.4803	53.0928	50.0881	62.6519	64.7922	0.0140972	0.466574	0.229728	0.0525543	0.787604	0.459674	0.242794	0.403649	0.833109	0.67445
ACBD3	34.0132	36.8479	36.2447	32.6658	32.1569	28.4402	31.3278	31.1915	28.0282	31.9553	33.9382	32.753	29.9801	32.628	27.3624	29.0597	30.2259	28.3469	0.360767	0.929993	0.550036	0.318015	0.974969	0.507454	0.192882	0.862491	0.354766	0.890688
ACBD4	3.45617	4.68139	3.88473	2.83234	3.29159	3.89421	2.4338	2.6845	2.89484	2.2557	3.46015	3.80494	2.92223	2.81396	4.26028	3.41304	3.94559	4.08794	0.082856	0.508164	0.542072	0.677001	0.349939	0.886665	0.89436	0.0871361	0.439586	0.567914
ACBD5	15.9869	16.3432	16.4425	16.7634	16.5771	14.3946	15.4714	16.5181	14.0616	14.4036	15.9653	17.2766	13.9826	15.4404	14.3157	16.8649	15.3255	15.4543	0.760795	0.946322	0.863666	0.428527	0.776924	0.570184	0.948477	0.866897	0.999904	0.583528
ACBD6	36.7536	36.5668	39.8256	38.7122	34.8937	36.7796	28.9346	32.9304	33.4087	30.8827	31.4136	32.8268	37.6008	38.3864	42.0502	28.3367	33.2109	35.9886	0.132588	0.125026	0.993855	0.708775	0.0722083	0.066077	0.230426	0.913732	0.905165	0.110018
ACBD7	0.541659	0.596915	0.625069	0.386109	0.342468	0.386287	0.333969	0.203295	0.339017	0.565639	0.714522	0.897619	0.485947	0.38138	0.36035	1.43487	1.4476	1.62381	1	0.0505535	0.00120973	1	1	0.0237233	0.000649147	0.000649147	0.000649147	0.000649147
ACCS	1.23005	1.13759	1.28	1.4528	1.12356	1.38404	1.6137	1.27316	1.45356	1.50099	1.43524	1.35335	1.11475	0.493048	1.19429	1.30565	0.933077	1.43746	0.605982	0.652857	0.977529	0.150569	0.0525543	0.0669734	0.925374	0.571631	0.617029	0.321467
ACCSL	0.0791379	0.155506	0.137907	0.130816	0.133287	0.0605198	0.0464941	0.0530915	0.102843	0.0233855	0.165644	0.0744269	0	0.140785	0.0504229	0.101296	0.192054	0.176232	1	1	1	1	1	1	1	1	1	1
ACD	5.98375	4.11688	4.8894	5.998	6.003	9.16615	8.23992	6.80425	8.54396	5.98609	5.40605	5.5563	5.53356	6.03621	8.57269	6.42926	6.15263	6.45869	0.0466815	0.756124	0.0294874	0.536995	0.403194	0.348298	0.807123	0.208939	0.568187	0.822764
ACE	0	0	0	0	0	0	0	0	0.00719697	0	0	0	0	0	0	0	0	0.0140122	1	1	1	1	1	1	1	1	1	1
ACE2	0.0824539	0.0890446	0.0681111	0.112665	0.144478	0.192607	0.0482232	0.0389863	0.0507942	0.0950635	0.0326222	0.109863	0.0448518	0.0522477	0.0493601	0.10484	0.0570512	0.0373727	1	1	1	1	1	1	1	1	1	1
ACER1	0	0	0	0	0	0	0	0	0	0	0	0	0	0	0	0	0	0	1	1	1	1	1	1	1	1	1	1
ACER2	1.2722	1.17318	1.17209	1.19679	1.77146	1.35693	1.25536	1.25187	1.28494	1.3684	1.78515	1.15799	1.44221	1.38802	0.616898	1.30737	1.22535	1.14261	0.89426	0.787324	0.661854	0.61635	0.782606	0.398653	0.812085	0.940515	0.579649	0.870902
ACER3	15.9404	15.2381	12.888	13.6271	15.9564	15.2011	15.295	12.263	12.1582	14.5804	15.1171	14.8762	13.4804	13.0735	11.3833	16.217	14.2123	13.0086	0.517513	0.989018	0.567226	0.212386	0.843893	0.26671	0.917146	0.65795	0.912304	0.338991
ACHE	0.167514	0.0839318	0.191418	0	0.0314745	0.053254	0.420163	0.342961	0.478604	0.148589	0.164317	0.0606168	0.0734466	0.17541	0.0886933	0.37455	0.0940873	0.251241	1	1	1	1	1	1	1	1	1	1
ACIN1	39.0593	52.4248	54.8791	55.5091	52.9761	53.5183	48.162	60.8575	64.0504	51.6793	65.4299	60.3225	41.4734	65.3259	56.464	41.93	65.073	65.2136	0.432042	0.313421	0.921924	0.764203	0.793044	0.684916	0.46388	0.984531	0.903129	0.816527
ACKR2	0	0.0304243	0.0162965	0	0.0157201	0	0	0	0	0.0351256	0.0585748	0.0219209	0.0298368	0	0.0295325	0	0.0454797	0.0446936	1	1	1	1	1	1	1	1	1	1
ACKR3	0.0347551	0	0	0	0	0	0.0815641	0.0988483	0.115803	0.0561517	0.0932204	0	0	0.0990997	0.234726	0.126071	0	0	1	1	1	1	1	1	1	1	1	1
ACKR4	0.204818	0.326692	0.194521	0.0690517	0.136885	0.113911	0.0717709	0.119876	0.116051	0.142142	0.225939	0.0523756	0.199464	0.0802036	0.227692	0.215097	0.14592	0.11474	1	1	1	1	1	1	1	1	1	1
ACLY	77.3381	84.8611	89.7937	98.1101	95.877	100.714	66.756	76.5246	81.0073	66.2779	73.6887	77.0709	72.8182	79.4142	91.2178	60.3463	80.0684	81.8765	0.0249907	0.00660393	0.850267	0.253275	0.543708	0.34105	0.0169617	0.96374	0.898161	0.493887
ACMSD	0.0501441	0	0.101657	0	0	0	0	0	0	0	0.0613676	0	0.0691667	0	0	0	0	0	1	1	1	1	1	1	1	1	1	1
ACN9	21.7694	24.077	20.6145	19.7943	20.401	19.8369	13.7123	16.6196	15.427	17.2835	18.2016	16.6725	22.7894	19.9463	21.5125	19.3095	17.0338	18.7814	0.000649147	0.0749994	0.389299	0.937202	0.00394071	0.0989217	0.246396	0.172717	0.77396	0.26813
ACO1	19.6479	22.3354	20.4098	23.9514	22.3522	22.8687	14.537	15.3598	16.1233	15.856	17.9326	19.6641	16.7125	17.5069	16.1348	15.9769	16.3018	17.9492	0.000649147	0.0294874	0.25427	0.00120973	0.552133	0.73144	0.00120973	0.565501	0.715328	0.99078
ACO2	32.039	31.5769	36.5584	35.0809	36.6731	42.7923	27.9243	31.5954	35.085	27.1434	31.7108	33.3434	28.8157	34.3292	42.7626	30.734	40.9829	40.3011	0.391907	0.258867	0.923535	0.953476	0.533385	0.399901	0.829786	0.286909	0.183108	0.792218
ACOT1	5.53858	5.8291	5.27366	7.4288	7.0057	8.02484	6.16802	7.16204	6.91783	7.60373	5.69098	6.09348	6.25121	5.0646	5.18891	7.18425	4.42101	5.01389	0.944711	0.986414	0.937416	0.672385	0.623454	0.714738	0.691719	0.643007	0.732918	0.991335
ACOT11	0.0156137	0.0687781	0.0493209	0.0178464	0.0238219	0.0536775	0.253543	0.0721742	0.110397	0.0710488	0.0904261	0.0659567	0.0376984	0.0625189	0.177837	0.128836	0	0.067418	1	1	1	1	1	1	1	1	1	1
ACOT12	1.18901	1.49962	1.53936	0.696871	0.86995	0.860812	1.24173	1.20969	1.08654	5.15946	5.68973	4.47473	0.769081	1.17846	1.31569	0.873642	0.558869	0.760626	0.863062	0.000649147	0.000649147	0.967944	0.860319	0.000649147	0.138881	0.138493	0.000649147	0.307423
ACOT13	7.99071	9.09272	9.80559	6.92399	7.25947	6.40431	6.58214	6.40126	6.14305	5.08915	6.9445	5.99914	6.54494	7.70079	7.50375	7.77231	7.34059	6.97916	0.611212	0.508609	0.931699	0.858088	0.799387	0.699989	0.891026	0.777523	0.679931	0.978921
ACOT2	20.8048	16.7478	19.4997	19.033	19.2912	21.236	14.7197	17.5828	18.8343	19.2861	15.9671	17.9712	21.6811	21.4762	21.8132	18.6207	16.9329	17.8285	0.359875	0.578518	0.870898	0.473761	0.0965495	0.194039	0.567576	0.847704	0.99004	0.173687
ACOT4	0	0	0	0	0	0	0	0	0	0	0.0374296	0	0	0	0	0	0	0	1	1	1	1	1	1	1	1	1	1
ACOT6	0.116213	0	0	0	0	0	0.111848	0.05233	0.0407816	0.051958	0.0660892	0	0.151989	0	0.0994615	0	0.0758023	0.049738	1	1	1	1	1	1	1	1	1	1
ACOT7	57.3738	48.3656	50.2453	63.2556	65.5701	87.8073	69.2167	67.0308	70.7396	48.0488	45.194	52.1754	52.8759	52.8671	82.1775	54.9098	56.3235	53.9208	0.367178	0.00871655	0.000649147	0.965315	0.51942	0.0280419	0.284811	0.0439087	0.354856	0.350256
ACOT8	11.1753	10.8711	9.90858	10.3406	10.347	14.9922	12.1641	11.3061	12.7006	9.18491	9.05316	10.7082	10.1622	11.7885	18.0896	13.4157	13.0284	13.7984	0.803101	0.473176	0.332526	0.425845	0.732911	0.122491	0.384184	0.697635	0.0928295	0.989459
ACOT9	17.2039	23.5869	22.4623	25.5682	23.1613	22.3469	18.1173	23.7545	21.0356	19.5254	20.9885	21.6582	17.1371	21.2872	20.5051	15.2869	17.6507	19.151	0.661397	0.596645	0.963074	0.279292	0.725436	0.783919	0.0169617	0.153828	0.19466	0.42239
ACOX1	5.30045	5.40845	4.6624	5.78686	5.3577	5.14618	6.06225	5.64067	5.14996	5.90468	6.09637	5.48565	4.23564	4.34016	4.24833	4.88	4.5207	4.15371	0.729541	0.518069	0.871395	0.117054	0.0669734	0.0264903	0.274094	0.141681	0.0730877	0.822101
ACOX2	0.0201895	0.0881487	0.0472649	0.139972	0.0684769	0.128596	0.126967	0	0.158619	0.134909	0.0567216	0.0637036	0.0870401	0.15087	0.17143	0.0387757	0.0658691	0.116566	1	1	1	1	1	1	1	1	1	1
ACOX3	3.41124	3.09273	3.08954	3.10868	3.27723	3.82123	4.51995	3.64219	4.33067	3.63619	3.54816	3.38174	2.70761	2.66118	3.28087	3.3287	3.65316	3.43671	0.0947698	0.759649	0.362141	0.434813	0.0192069	0.278227	0.818958	0.310499	0.964055	0.326258
ACOXL	0.0448875	0	0.0206462	0	0.0398616	0.0224646	0.0193238	0.0197063	0.0307936	0.0606083	0	0	0	0	0	0	0	0.0188632	1	1	1	1	1	1	1	1	1	1
ACP1	84.5288	88.8004	82.6322	85.1124	89.6269	82.2769	86.6052	91.1842	87.6993	85.7459	92.9071	88.1749	85.2222	90.6372	85.3649	83.2548	84.3743	81.05	0.821929	0.78954	0.981205	0.917341	0.936123	0.914922	0.84664	0.669715	0.639591	0.770183
ACP2	20.0632	18.3137	18.5096	20.0732	17.4583	20.8377	23.8895	23.2831	24.0811	22.788	25.8456	22.5264	16.9693	17.7391	24.0801	21.1106	22.734	25.2166	0.0630704	0.0691189	0.995556	0.924846	0.171556	0.173786	0.145652	0.895448	0.900428	0.300762
ACP5	105.776	86.9648	97.057	90.3526	92.6437	115.348	59.6402	67.9162	74.9535	72.3571	73.4394	80.9268	102.358	95.0964	124.377	96.2391	96.9933	103.97	0.000649147	0.00220822	0.391245	0.435046	0.000649147	0.000649147	0.953499	0.000649147	0.00660393	0.580305
ACP6	8.45445	10.1304	9.35965	9.65316	10.0043	8.67367	8.29709	8.03113	9.84746	9.65949	9.30797	9.70804	7.88994	8.72157	7.15734	7.28447	8.70312	8.59664	0.692663	0.93594	0.656044	0.23036	0.64221	0.256301	0.366432	0.786132	0.370321	0.897409
ACPL2	2.89863	3.59645	2.9562	2.80866	2.75416	2.90861	2.68177	2.93152	2.69976	2.22263	2.28822	2.63594	2.82899	3.45944	2.85868	2.88035	3.38386	2.74792	0.72486	0.135878	0.474697	0.937438	0.68626	0.166722	0.982929	0.745211	0.205682	0.963074
ACPP	0	0	0	0	0	0	0	0	0.0111196	0.0475975	0.0989632	0.0200491	0	0	0	0	0	0	1	1	1	1	1	1	1	1	1	1
ACPT	0	0	0	0	0	0	0	0	0	0	0	0	0	0	0	0	0	0	1	1	1	1	1	1	1	1	1	1
ACR	0	0	0	0	0	0	0	0	0	0.0379274	0	0.0513557	0	0	0	0	0	0.0345981	1	1	1	1	1	1	1	1	1	1
ACRBP	0.021348	0	0	0.031435	0	0	0	0	0	0.0634067	0.0636887	0	0	0	0	0	0	0	1	1	1	1	1	1	1	1	1	1
ACRC	0.0687572	0.297694	0.142225	0.167678	0.0683931	0.212065	0.20337	0.135286	0.216011	0.1638	0.276207	0.286156	0.11366	0.159078	0.128473	0.14296	0.197772	0.259105	1	1	1	1	1	1	1	1	1	1
ACRV1	0.0471066	0.0532145	0.0505863	0.137012	0.147335	0.055152	0.197687	0.0968159	0.188684	0.11221	0.122101	0.13741	0	0.25739	0	0	0	0.208522	1	1	1	1	1	1	1	1	1	1
ACSBG1	0.393467	0.78541	0.550135	0.288141	0.374588	0.369618	0.199036	0.17051	0.302914	0.214844	0.32955	0.305966	0.461214	0.35301	0.559465	0.163681	0.496722	0.46047	1	1	1	1	1	1	1	1	1	1
ACSBG2	0.01676	0	0.040915	0	0	0	0.0610418	0.0195236	0	0.0311421	0	0	0	0.0261293	0	0	0.0285237	0	1	1	1	1	1	1	1	1	1	1
ACSF2	7.68273	11.1936	10.5417	7.49034	7.85924	9.26282	4.69134	6.08941	6.32485	5.71682	7.44741	8.3176	6.11854	6.81635	10.1144	5.88308	9.07721	10.5455	0.000649147	0.061401	0.139163	0.255827	0.0409161	0.752501	0.752177	0.00220822	0.280564	0.603742
ACSF3	5.90002	5.90786	5.86838	5.38196	5.82865	7.84802	4.77052	5.10916	5.26687	3.94055	4.0328	5.07266	4.37555	6.28977	8.75024	4.88988	7.15148	6.54538	0.156485	0.00660393	0.425465	0.79674	0.125765	0.00549497	0.965813	0.233684	0.0183802	0.876687
ACSL1	66.8041	82.5322	71.7075	88.7899	84.8406	80.0467	51.946	57.9085	55.2429	52.9677	58.9923	61.2901	56.3482	55.0827	54.7792	49.9838	53.513	57.6399	0.000649147	0.000649147	0.76792	0.000649147	0.974294	0.804085	0.000649147	0.898459	0.617141	0.865478
ACSL3	218.563	208.361	217.499	189.141	187.599	169.703	94.7371	98.4856	98.845	109.31	101.576	121.232	185.512	170.569	158.117	161.841	149.87	153.604	0.000649147	0.000649147	0.280667	0.130617	0.000649147	0.000649147	0.00266235	0.000649147	0.000649147	0.444813
ACSL4	39.3569	40.9231	34.9522	35.1211	33.647	31.6316	30.2768	26.9887	25.2756	27.5427	27.5881	29.1789	31.6192	31.8058	27.7752	34.7902	29.7451	29.2145	0.00120973	0.0051209	0.913637	0.0762121	0.457197	0.582842	0.155223	0.295669	0.410171	0.883235
ACSL5	0.0831147	0.195148	0.104507	0.052935	0.129585	0.0487156	0.191511	0.156686	0.211546	0.167629	0.232467	0.100374	0.0729708	0.209928	0.162314	0.0291826	0.18754	0.136509	1	1	1	1	1	1	1	1	1	1
ACSL6	0.0410608	0.0138481	0.0217539	0.0262213	0	0.00805255	0.0477246	0.0282608	0.0165751	0.0288731	0.0177175	0.0298287	0.0527278	0.00947787	0.0268321	0.0180309	0.0414219	0.0406915	1	1	1	1	1	1	1	1	1	1
ACSM1	0	0.0340948	0	0	0	0	0	0	0	0.0278516	0.0440913	0	0	0	0	0	0	0	1	1	1	1	1	1	1	1	1	1
ACSM2A	0	0	0	0	0	0	0	0	0	0	0	0	0	0	0	0	0	0	1	1	1	1	1	1	1	1	1	1
ACSM2B	0	0	0	0	0	0	0	0	0	0	0	0	0	0	0	0	0	0	1	1	1	1	1	1	1	1	1	1
ACSM3	0.203832	0.181842	0.195259	0.082346	0.0629594	0.106303	0.057216	0.186591	0.0728251	0.023599	0.156528	0.1319	0.339487	0.0830245	0.118128	0.271119	0.226407	0.0593704	1	1	1	1	1	1	1	1	1	1
ACSM4	0	0	0	0	0	0	0	0	0	0	0	0	0	0	0	0	0	0	1	1	1	1	1	1	1	1	1	1
ACSM5	0	0	0	0	0	0	0	0	0	0	0	0	0	0	0	0	0	0	1	1	1	1	1	1	1	1	1	1
ACSS1	12.5892	13.9136	12.5698	13.989	13.6591	15.1781	10.2313	11.407	12.2201	10.0505	11.2011	10.9688	13.3299	12.8509	15.3691	11.695	12.082	12.6195	0.0710949	0.0178245	0.800652	0.941688	0.0958999	0.0325947	0.33021	0.675376	0.410023	0.351538
ACSS2	14.4464	16.7793	16.5495	14.733	14.3504	14.5433	8.26795	8.67879	10.2658	10.1095	10.9509	12.9442	11.4118	10.5838	12.8713	10.6901	14.7425	16.6059	0.000649147	0.00266235	0.0868317	0.00696129	0.0533321	0.914075	0.536049	0.000649147	0.101268	0.157726
ACSS3	0	0.0321898	0.0383663	0.0410699	0	0	0	0.0330348	0.0286112	0.0150223	0	0	0.0505778	0	0	0	0.0480916	0.0145176	1	1	1	1	1	1	1	1	1	1
ACTA1	0.0359011	0.0320443	0	0.0408815	0.133215	0	0.064499	0.0328844	0.153999	0.112478	0	0.0465231	0.0553795	0.0438794	0.0624772	0	0	0.156937	1	1	1	1	1	1	1	1	1	1
ACTA2	3.05622	4.3124	5.26342	2.73308	2.87093	2.70865	4.21131	5.24273	5.90155	7.38086	9.10657	7.98494	3.24742	4.06478	4.03958	5.70964	6.9046	6.68807	0.0321272	0.000649147	0.00660393	0.787231	0.163212	0.000649147	0.000649147	0.274298	0.245854	0.00767681
ACTA2-AS1	0	0	0	0	0	0	0	0	0	0	0	0	0	0	0	0	0	0	1	1	1	1	1	1	1	1	1	1
ACTB	971.828	725.045	838.121	1292.17	1351.94	1594.44	2331.45	1875.22	2076.74	1445.06	1344.13	1296.03	1058.32	1021.68	1193.29	1137.28	1040.65	971.755	0.000649147	0.0734206	0.000649147	0.842927	0.000649147	0.0537414	0.602943	0.000649147	0.0214022	0.841679
ACTBL2	0.157042	0.0970408	0.0693158	0.122963	0.200628	0.150812	0.433326	0.181897	0.103385	0.329324	0.3115	0.116581	0.101961	0.0885752	0.125626	0.160197	0.0241761	0.0791974	1	1	1	1	1	1	1	1	1	1
ACTC1	0.309247	0.325339	0.412873	0.335314	0.223896	0.533226	0.605018	0.233851	0.500341	0.338696	0.478842	0.641556	0.184167	0.214461	0.140245	0.286637	0.342271	0.318608	1	1	1	1	1	1	1	1	1	1
ACTG1	676.258	643.203	572.013	1071.43	1079.23	1337.65	1751.46	1443.44	1512.74	1246.08	1148.67	1113.31	712.762	658.812	913.385	875.044	792.411	740.502	0.000649147	0.0043402	0.00939415	0.128251	0.000649147	0.000649147	0.349383	0.000649147	0.000649147	0.76741
ACTG1P4	0	0	0	0	0	0	0	0	0	0.0209554	0	0	0	0	0	0	0.0348695	0.0228526	1	1	1	1	1	1	1	1	1	1
ACTG2	3.77802	4.1028	4.5705	6.12702	6.30756	6.00309	16.8206	20.4197	22.7774	10.4829	10.5101	10.4265	5.73238	8.55945	6.48068	7.36057	6.50655	5.46964	0.000649147	0.000649147	0.000649147	0.0406916	0.000649147	0.0043402	0.155879	0.000649147	0.000649147	0.780836
ACTL10	0.25646	0.205481	0.0734627	0.0580256	0.141928	0.239853	0.335572	0.280553	0.0913069	0.150924	0.146962	0.198069	0.267441	0.125044	0.17764	0.069097	0.102362	0.134167	1	1	1	1	1	1	1	1	1	1
ACTL6A	49.1947	54.0083	53.8031	58.631	56.7373	54.2176	42.933	49.0667	51.1804	44.1155	49.7524	49.6056	51.3516	51.8295	47.4244	53.3416	45.4379	46.5048	0.218941	0.220383	0.992442	0.517667	0.774058	0.784161	0.290956	0.947245	0.953646	0.845929
ACTL6B	0	0	0	0	0	0	0	0	0	0	0	0	0	0	0	0	0	0	1	1	1	1	1	1	1	1	1	1
ACTL7A	0	0	0	0	0	0	0	0.0640648	0	0	0	0	0	0	0	0	0	0	1	1	1	1	1	1	1	1	1	1
ACTL7B	0	0	0	0	0	0	0	0	0	0	0	0	0	0	0	0	0	0	1	1	1	1	1	1	1	1	1	1
ACTL8	0.466271	0.300988	0.64587	0.191424	0.31208	0.644429	0.806838	0.359772	0.561925	0.460818	0.420147	0.326724	0.489195	0.686879	0.585799	0.816785	0.337336	0.270231	0.367697	1	0.358645	1	0.971757	1	1	0.670621	1	1
ACTL9	0	0	0	0	0	0	0	0	0	0	0	0	0	0	0	0	0	0	1	1	1	1	1	1	1	1	1	1
ACTN1	104.539	109.683	131.507	155.581	154.439	168.868	150.836	157.658	169.573	114.779	128.86	141.214	102.806	124.624	141.523	93.2766	118.343	117.242	0.121648	0.57257	0.0335136	0.286826	0.00767681	0.793742	0.00731997	0.000649147	0.153828	0.346807
ACTN1-AS1	0	0	0	0.129205	0	0.116763	0	0.102556	0	0	0	0	0	0	0	0.20708	0	0.0964317	1	1	1	1	1	1	1	1	1	1
ACTN2	0.518968	0.33989	0.526504	0.28247	0.276706	0.426775	0.174194	0.136942	0.142778	0.187205	0.17178	0.167094	0.399384	0.269398	0.606794	0.268005	0.468072	0.289052	1	1	1	1	1	1	1	1	1	1
ACTN3	0	0	0	0	0	0	0.0130714	0	0.0122499	0	0	0	0	0	0	0	0	0	1	1	1	1	1	1	1	1	1	1
ACTN4	74.4361	69.9384	80.9432	102.584	109.292	131.957	157.431	139.32	151.644	99.9707	107.754	105.346	79.252	98.1272	128.732	84.5046	101.286	94.5601	0.000649147	0.390681	0.000649147	0.547995	0.000649147	0.910499	0.930658	0.000649147	0.383465	0.527153
ACTR10	50.6003	50.3321	40.4567	37.3834	38.1038	36.0902	42.6682	35.69	32.4993	43.1907	39.9662	36.0643	41.0163	35.0321	35.9265	49.8232	34.8097	36.7098	0.211834	0.656337	0.640889	0.252002	0.963434	0.688612	0.78395	0.529093	0.930529	0.579248
ACTR1A	47.7189	48.8309	52.0298	53.6872	54.4783	56.5081	45.9357	51.397	55.0093	47.2626	50.3713	50.2626	48.7007	51.6577	51.1248	45.7909	51.5884	51.7281	0.85602	0.658573	0.873615	0.823931	0.97816	0.900072	0.7133	0.914338	0.969366	0.938677
ACTR1B	12.7473	13.0284	10.8266	11.607	13.1293	16.2148	13.1498	13.4236	14.3868	14.8101	11.2107	12.9109	15.2788	11.6295	17.6168	15.5293	14.2702	13.5526	0.748995	0.986821	0.804754	0.279372	0.634495	0.388938	0.411638	0.770852	0.518929	0.909216
ACTR2	135.755	132.703	115.903	135.112	137.714	120.563	150.373	121.844	115.105	136.054	121.77	120.021	126.959	101.838	92.0649	128.886	98.1236	96.2549	0.981826	0.846003	0.891624	0.0294874	0.0739573	0.134299	0.036235	0.0921758	0.160866	0.970064
ACTR3	58.1654	53.4063	48.3721	41.5171	41.8744	38.9455	55.7127	44.3475	41.1683	43.6094	41.5419	40.4516	49.6682	43.7508	40.429	58.4491	41.1844	40.5019	0.996772	0.253842	0.328514	0.686899	0.730381	0.670306	0.969366	0.970284	0.386205	0.778829
ACTR3B	16.839	19.244	20.4106	21.5903	19.6572	19.0181	13.1548	16.3273	14.6066	15.8251	19.8396	17.7308	13.825	17.8915	14.8849	11.7013	18.0037	17.245	0.0192069	0.603703	0.259404	0.0917177	0.823703	0.476807	0.106668	0.801767	0.518799	0.981391
ACTR3BP2	0	0	0	0	0	0	0	0	0	0	0	0	0	0	0	0	0	0	1	1	1	1	1	1	1	1	1	1
ACTR3BP5	0	0	0	0	0	0	0	0	0	0	0	0	0	0	0	0	0	0	1	1	1	1	1	1	1	1	1	1
ACTR3C	0.0402476	0.165931	0.0458064	0.214514	0.38319	0.246363	0.300235	0.33837	0.199719	0.321727	0.261806	0.421248	0.280962	0.281671	0.166477	0.677807	0.185931	0.125128	1	1	1	1	1	1	1	1	1	1
ACTR5	7.69984	6.50851	6.86193	8.40314	8.03366	7.66637	7.2439	8.00011	8.76327	6.44425	8.04255	9.40411	6.33225	7.50849	6.99522	5.80054	7.43749	8.67983	0.759171	0.811883	0.987726	0.668936	0.439982	0.531325	0.900632	0.668097	0.732797	0.844513
ACTR6	24.232	28.4457	24.3865	18.556	17.0503	16.6602	21.3836	16.9502	14.2664	17.7554	16.8238	17.3993	20.2339	21.0663	18.7389	25.2436	17.173	17.8706	0.0638324	0.0482985	0.963495	0.622341	0.387804	0.336753	0.652602	0.370275	0.324393	0.986559
ACTR8	13.3163	17.0546	16.2656	17.7975	18.0159	15.5741	15.2585	16.9337	18.2895	15.6356	21.1281	19.8792	13.4221	19.6126	16.2076	13.0849	17.0081	16.5851	0.886842	0.287818	0.520258	0.984288	0.929409	0.450052	0.795432	0.699788	0.211078	0.825839
ACTRT1	0	0	0	0	0	0	0	0	0	0	0	0	0	0	0	0	0	0	1	1	1	1	1	1	1	1	1	1
ACTRT2	0	0	0	0	0	0	0	0	0	0	0	0	0	0	0	0	0	0	1	1	1	1	1	1	1	1	1	1
ACTRT3	0	0.023117	0.0495902	0	0	0	0	0	0	0	0	0	0	0	0	0	0	0	1	1	1	1	1	1	1	1	1	1
ACVR1	12.7439	13.5782	13.4531	15.6284	14.8677	13.4975	17.2696	15.81	16.2407	16.7392	20.154	17.5924	11.9266	13.2137	10.7456	15.8573	14.1007	14.2566	0.139291	0.00624134	0.505384	0.181672	0.00473246	0.000649147	0.73381	0.470651	0.0868317	0.103573
ACVR1B	4.67175	3.53451	3.93486	4.49322	4.64509	5.53337	5.89304	5.523	5.30954	5.24821	4.61717	4.52679	4.22158	4.479	4.62761	4.14973	4.3149	4.48288	0.0571633	0.671936	0.336108	0.97969	0.107727	0.703407	0.864454	0.056772	0.551001	0.907547
ACVR1C	0.408158	0.389965	0.322543	0.274305	0.229092	0.350635	0.224577	0.186523	0.290054	0.236662	0.183265	0.219834	0.279359	0.223335	0.236151	0.32387	0.199594	0.171979	1	1	1	1	1	1	1	1	1	1
ACVR2A	4.22765	4.95806	4.47709	4.3064	3.98169	4.33473	4.67709	4.7335	5.04295	5.42864	5.58881	5.13261	4.22668	4.69875	3.25662	5.39692	5.75644	4.5055	0.853058	0.629114	0.844513	0.896677	0.764346	0.555782	0.717103	0.901128	0.964239	0.638627
ACVR2B	6.78629	7.25274	6.56815	6.23152	5.66301	6.29791	3.54	3.69121	3.59512	4.6183	4.3357	5.21837	7.38635	6.31135	6.60239	5.96237	5.49951	5.82872	0.000649147	0.00172621	0.0203358	0.76946	0.000649147	0.000649147	0.335164	0.000649147	0.116259	0.210243
ACVR2B-AS1	2.76623	2.18768	2.38342	2.13234	2.54346	2.40341	0.853689	1.12811	1.21386	1.87906	2.20705	2.45215	2.35792	1.70806	2.35343	2.176	1.9998	2.90395	0.0501581	0.879487	0.133579	0.864851	0.181672	0.983124	0.979997	0.100033	0.914922	0.901983
ACVRL1	0	0	0.0114849	0	0	0	0.00962736	0	0.00856407	0	0	0.01543	0	0	0	0	0	0	1	1	1	1	1	1	1	1	1	1
ACY1	32.7093	26.5993	24.5261	24.6212	30.8765	41.5499	23.6899	25.9867	29.514	30.5145	25.7184	27.9088	25.4727	26.3142	37.2927	26.9416	26.314	29.3223	0.380207	0.707901	0.787324	0.951295	0.512073	0.80582	0.611337	0.86463	0.946652	0.726219
ACY3	0	0	0	0	0	0	0	0	0	0	0	0	0	0	0	0	0	0	1	1	1	1	1	1	1	1	1	1
ACYP1	16.4222	18.1361	13.3856	15.2228	15.3552	11.473	7.69134	12.5148	11.0908	12.0419	12.631	11.5933	12.7526	16.2944	15.7994	14.0839	15.9752	15.417	0.118302	0.388795	0.684156	0.992601	0.185476	0.470208	0.97895	0.164823	0.433482	0.975263
ACYP2	2.95558	2.93467	1.81579	1.49257	1.59209	2.21386	2.434	2.19068	2.3535	3.48894	2.55344	2.1674	2.90244	1.70662	1.8065	4.96136	3.36244	2.36279	0.828742	0.294486	0.582444	0.972068	0.825654	0.350346	0.00549497	0.0491076	0.265192	0.0146835
AD000090.2	3.77961	2.96849	2.812	3.00364	3.29361	3.50379	4.61156	4.0888	4.19399	3.15898	3.64325	3.29138	4.43785	3.34744	3.28858	3.84625	3.95704	3.47766	0.684916	0.968095	0.776262	0.883796	0.871112	0.933945	0.865147	0.887541	0.918834	0.987441
ADA	13.538	12.7828	11.9317	14.6187	15.3015	14.6923	12.223	12.8474	13.4195	10.3773	11.5169	12.5607	10.4382	11.3112	15.1677	9.10578	10.6265	10.5705	0.662649	0.153578	0.550353	0.437823	0.859343	0.751113	0.00767681	0.103236	0.48656	0.207291
ADAD1	0	0	0	0	0	0	0	0	0	0	0	0	0	0	0	0	0	0	1	1	1	1	1	1	1	1	1	1
ADAD2	0	0	0	0	0	0	0	0	0	0	0	0	0	0	0	0	0	0	1	1	1	1	1	1	1	1	1	1
ADAL	11.0116	13.159	13.9913	10.2986	11.1807	9.49772	8.67419	8.99436	9.62833	7.02932	9.80943	11.1827	8.86738	13.7685	13.8891	9.93719	13.1184	12.3301	0.2432	0.362695	0.947428	0.876225	0.232455	0.333534	0.950936	0.277619	0.388938	0.942751
ADAM10	44.1387	53.1659	48.2879	44.2574	43.5415	40.4556	35.6876	36.2875	33.3925	37.6125	41.5765	41.4445	41.0723	41.0725	41.9121	39.9627	35.8729	36.6813	0.00172621	0.207974	0.260488	0.358734	0.14481	0.877058	0.0285387	0.662905	0.639156	0.459254
ADAM11	0.899701	0.782362	0.814095	0.837395	1.24224	1.81779	1.51777	1.365	1.49721	0.807962	0.697352	1.00583	1.22368	0.988423	1.67118	0.933803	1.29387	1.25913	0.0484962	0.195925	0.00172621	0.307879	0.627046	0.0200633	0.723044	0.254587	0.0943058	0.686223
ADAM12	0.166534	0.113433	0.121344	0.148788	0.135116	0.151844	0.0752251	0.173392	0.0991614	0.182359	0.124314	0.323471	0.130695	0.125941	0.125525	0.232656	0.17594	0.307945	1	1	1	1	1	1	1	1	1	1
ADAM15	36.515	37.9289	38.8582	38.2825	42.3516	50.5567	46.3919	48.5986	49.9315	29.7876	33.503	36.1361	42.816	41.1096	56.4273	34.9015	41.4042	41.6442	0.0868317	0.0314052	0.000649147	0.199092	0.869567	0.000649147	0.821545	0.068067	0.162724	0.151418
ADAM17	18.9205	20.9877	20.1093	19.8115	19.6202	19.4297	26.845	24.6009	23.9049	24.7797	30.2365	24.8013	20.0877	22.6525	20.5279	26.1456	24.6981	25.2948	0.0346432	0.00586708	0.770142	0.708327	0.219843	0.0682423	0.0237233	0.966457	0.815744	0.174849
ADAM18	0	0	0	0	0	0	0	0	0	0	0	0	0	0	0	0	0	0	1	1	1	1	1	1	1	1	1	1
ADAM18-2	0	0	0	0	0	0	0	0	0	0	0	0	0	0	0	0	0	0	1	1	1	1	1	1	1	1	1	1
ADAM19	2.57575	3.01181	3.15082	3.83464	3.50942	3.74812	3.63879	4.16938	4.28925	2.35347	2.99847	3.44171	3.48794	3.79412	4.25615	2.45121	2.73605	2.7597	0.0863718	0.401606	0.0143906	0.236315	0.819256	0.0325947	0.0634294	0.000649147	0.585343	0.00266235
ADAM1A	0.657984	0.731175	0.63011	0.926383	0.821485	0.426098	1.05745	1.17003	1.10491	0.855641	0.775466	1.23725	0.750226	1.06637	0.432093	1.02342	0.807848	0.700508	0.0138084	0.133436	0.598567	0.835452	0.0868317	0.356154	0.448626	0.254359	0.694496	0.729764
ADAM2	0	0	0	0	0	0	0	0	0	0	0	0	0	0	0	0	0	0	1	1	1	1	1	1	1	1	1	1
ADAM20	0.0349147	0.0175836	0.0376909	0	0.0545614	0.0205019	0	0.0359705	0.0140524	0.0476925	0.0903697	0	0	0	0	0.037428	0.0967755	0.034444	1	1	1	1	1	1	1	1	1	1
ADAM20P1	0.0798097	0.044381	0.0633889	0.0374689	0.106999	0.0689524	0.0309694	0.0453615	0.0827267	0.0567032	0.151877	0.10657	0.103554	0.0607632	0.0574342	0.268334	0.0442292	0.0579519	1	1	1	1	1	1	1	1	1	1
ADAM21	0.576135	0.7657	0.656409	0.625491	0.527835	0.555428	0.628607	0.487213	0.815861	0.649052	0.830496	0.539863	0.556685	0.559126	0.330488	0.376395	0.635854	0.483265	0.915276	0.800991	0.923745	0.361573	0.350404	0.255915	0.450543	0.427103	0.319231	1
ADAM21P1	0.137325	0.316071	0.169493	0.286858	0.116943	0.0527029	0.151172	0.115586	0.162512	0.098458	0.232491	0.163197	0.147669	0.247297	0.131735	0.0961344	0.23618	0.0663349	1	1	1	1	1	1	1	1	1	1
ADAM22	5.58378	5.92067	7.22809	6.17035	6.5556	6.23252	5.57823	6.23	5.30685	3.60675	4.56875	3.92843	5.36797	8.49135	5.46846	4.73359	5.8944	5.7247	0.63039	0.000649147	0.0472688	0.927953	0.628948	0.00549497	0.385372	0.87482	0.0799555	0.420757
ADAM2-2	0	0	0	0	0	0	0	0	0	0	0	0	0	0	0	0	0	0	1	1	1	1	1	1	1	1	1	1
ADAM23	0.162865	0.133251	0.239939	0.0353816	0.057776	0.0570653	0.312323	0.250295	0.206885	0.240076	0.349798	0.130807	0.308122	0.201627	0.122192	0.333298	0.157298	0.144116	1	1	1	1	1	1	1	1	1	1
ADAM28	0.160737	0.235023	0.28971	0.0574627	0.093697	0	0	0.0194925	0.0723581	0.104662	0.0801184	0.18087	0.181886	0.234991	0.571094	0.0896829	0.593293	0.35646	1	1	1	1	1	1	1	1	1	1
ADAM29	0	0	0	0	0	0	0	0	0	0	0	0	0	0	0	0	0	0.0154632	1	1	1	1	1	1	1	1	1	1
ADAM30	0	0	0	0	0	0	0	0	0	0	0	0	0	0	0	0	0	0	1	1	1	1	1	1	1	1	1	1
ADAM32	0	0.0416946	0	0	0	0	0	0.0426759	0.0333385	0.0388113	0.0268165	0.0301158	0	0.0285435	0.0810626	0	0	0	1	1	1	1	1	1	1	1	1	1
ADAM32-2	0	0	0	0	0	0	0	0	0	0	0	0	0	0	0	0	0	0	1	1	1	1	1	1	1	1	1	1
ADAM33	0	0	0	0	0.0132317	0.0337389	0.0117847	0	0	0.0692545	0.0160352	0	0	0	0	0.0502283	0.17249	0.0251044	1	1	1	1	1	1	1	1	1	1
ADAM3A	0	0	0	0	0	0	0	0	0	0	0	0	0	0	0	0	0	0	1	1	1	1	1	1	1	1	1	1
ADAM5	0	0	0	0	0	0	0	0	0	0	0	0	0	0	0	0	0	0	1	1	1	1	1	1	1	1	1	1
ADAM5-2	0	0	0	0	0	0	0	0	0	0	0	0	0	0	0	0	0	0	1	1	1	1	1	1	1	1	1	1
ADAM6	0	0	0	0	0	0	0	0	0	0	0	0	0	0	0	0	0	0	1	1	1	1	1	1	1	1	1	1
ADAM6-2	0	0	0	0	0	0	0	0	0	0	0	0	0	0	0	0	0	0	1	1	1	1	1	1	1	1	1	1
ADAM7	0	0	0	0	0	0	0	0	0	0	0	0	0	0	0	0	0	0	1	1	1	1	1	1	1	1	1	1
ADAM8	0.180747	0.446799	0.322109	0.163175	0.144737	0.348305	0.483253	0.443754	0.404961	0.378301	0.33071	0.330041	0.261232	0.244385	0.374148	0.361055	0.385381	0.364621	1	1	1	1	1	1	1	1	1	1
ADAM9	50.8922	54.6983	49.9111	50.5523	50.202	46.2185	67.3448	60.8652	54.7036	54.4108	59.92	52.0601	46.9016	47.4641	41.4163	46.9743	42.2025	43.1567	0.0311737	0.378464	0.471094	0.303559	0.00220822	0.04952	0.167101	0.000649147	0.0224383	0.888779
ADAM9-2	0	0	0	0	0	0	0	0	0	0	0	0	0	0	0	0	0	0	1	1	1	1	1	1	1	1	1	1
ADAMDEC1	0	0	0	0	0	0	0	0	0	0	0	0	0	0	0	0	0	0	1	1	1	1	1	1	1	1	1	1
ADAMTS1	4.15838	4.12167	4.52314	5.43525	5.18924	4.95157	7.75377	7.15762	7.02619	9.63631	9.29462	8.63455	4.33565	4.96828	4.22465	5.88513	5.96414	5.31678	0.000649147	0.000649147	0.0632501	0.795502	0.000649147	0.000649147	0.106391	0.0543256	0.000649147	0.0739573
ADAMTS10	0	0	0	0	0	0	0	0	0	0	0.0235099	0	0	0	0	0	0	0	1	1	1	1	1	1	1	1	1	1
ADAMTS12	0	0.00887349	0	0	0	0.0206529	0.0141548	0	0.0212469	0	0.0113608	0.0382531	0	0	0	0	0	0	1	1	1	1	1	1	1	1	1	1
ADAMTS12-2	0	0	0	0	0	0	0	0	0	0	0	0	0	0	0	0	0	0	1	1	1	1	1	1	1	1	1	1
ADAMTS13	0.192005	0.0752827	0.0323067	0	0.0639523	0.0991438	0.069748	0.0615574	0.0525641	0.0804864	0.0657701	0.066178	0.0558752	0.0334843	0.0364185	0.204039	0.1264	0.0919881	1	1	1	1	1	1	1	1	1	1
ADAMTS14	0.0258157	0.0166695	0.0267583	0.0210519	0	0.0193966	0.140523	0.0935668	0.179756	0.0405377	0.0320064	0.05987	0.0132824	0.034232	0.0161527	0.0290412	0.0249241	0.032648	1	1	1	1	1	1	1	1	1	1
ADAMTS15	0.0099981	0.0538305	0.00825233	0.0389488	0.0555113	0.0358905	0.253468	0.229028	0.193333	0.0911494	0.177665	0.110765	0.0822521	0.0316748	0.0347778	0.0794437	0.10732	0.0377638	1	1	1	1	1	1	1	1	1	1
ADAMTS16	0.0186649	0.0707073	0.0662142	0.0893154	0.0729115	0.0822843	0.139478	0.135317	0.126977	0.788377	0.848684	0.838228	0.0396402	0.0726017	0.017131	0.193746	0.198224	0.251004	1	0.000649147	0.000649147	1	1	0.000649147	1	1	0.000649147	1
ADAMTS17	2.71291	2.06364	2.23944	2.97609	2.964	2.89922	2.36867	2.654	2.72402	2.55662	2.23446	3.12915	3.12283	3.19394	3.2969	3.02133	3.03716	3.38845	0.922471	0.996229	0.93594	0.159486	0.172257	0.234001	0.21283	0.21973	0.296205	0.950567
ADAMTS18	0.0561995	0.113953	0.103191	0.112012	0.239111	0.20567	0.239725	0.216637	0.216919	0.188982	0.198711	0.143536	0.277097	0.244144	0.421045	0.116921	0.131784	0.174707	1	1	1	1	1	1	1	1	1	1
ADAMTS19	0	0.0086319	0	0.0109026	0	0.0100448	0	0	0	0.0080275	0.0110505	0	0	0	0	0.0389557	0.0129063	0.0422652	1	1	1	1	1	1	1	1	1	1
ADAMTS2	0.0663135	0.0515996	0.0574595	0.0875769	0.0658402	0.0375106	0.0842171	0.0723762	0.112723	0.084874	0.157489	0.0277756	0.0560642	0.035329	0	0.0409825	0.171377	0.0447015	1	1	1	1	1	1	1	1	1	1
ADAMTS20	0.277682	0.374024	0.261367	0.231288	0.157358	0.159851	0.125307	0.0856766	0.176644	0.157056	0.136753	0.285029	0.310492	0.271702	0.384549	0.159413	0.308159	0.201822	1	1	1	1	1	1	1	1	1	1
ADAMTS3	0.0383166	0.030052	0.0562732	0.0284545	0.0542062	0.0524436	0.0377177	0.015332	0.0419664	0.0201251	0.0576831	0.0863164	0.0297608	0.0411424	0.0582285	0.01673	0.0449349	0.029429	1	1	1	1	1	1	1	1	1	1
ADAMTS4	0.24277	0.30603	0.19669	0.296541	0.315715	0.391865	0.365718	0.395777	0.513037	0.647826	0.563729	0.542684	0.498596	0.349147	0.336241	0.397305	0.244026	0.514626	1	0.766194	0.904714	1	1	0.890715	1	1	0.882629	1
ADAMTS5	0.0173544	0.00894806	0	0.0620508	0.0414605	0.0468148	1.60773	0.916944	0.756527	0.567792	0.669039	0.320831	0.209284	0.226624	0.0779597	0.429571	0.187332	0.3023	0.0232105	1	0.000649147	1	0.000649147	1	1	0.000649147	1	1
ADAMTS6	0.565767	0.717967	0.800057	0.694457	0.678	0.570585	0.417433	0.445498	0.362766	0.394887	0.550908	0.498021	0.595956	0.491456	0.637353	0.337138	0.483114	0.574176	0.00172621	0.0460448	1	0.440931	0.0981247	0.469624	0.0289997	1	1	0.375193
ADAMTS7	0.0746182	0.0617495	0.0659589	0.0309728	0.00842554	0.0863022	0.112756	0.141852	0.114653	0.0597292	0.0209276	0.053341	0.068433	0.0671616	0.143884	0.0239579	0.0488992	0.0400321	1	1	1	1	1	1	1	1	1	1
ADAMTS7P1	0	0	0	0	0	0	0	0.0178268	0	0	0	0	0	0	0	0	0	0.0171042	1	1	1	1	1	1	1	1	1	1
ADAMTS8	0	0	0	0	0	0	0	0	0	0	0	0	0	0	0.0235716	0	0	0	1	1	1	1	1	1	1	1	1	1
ADAMTS9	0.119624	0.0416154	0.05724	0.0900072	0.159242	0.110631	1.33886	0.885377	0.749417	1.03536	1.15569	0.870301	0.107895	0.162785	0.149695	0.440911	0.357363	0.368069	0.000649147	0.000649147	0.922839	1	0.000649147	0.000649147	1	0.000649147	0.000649147	1
ADAMTS9-AS2	0	0	0	0	0	0	0	0	0	0	0	0	0	0	0	0	0	0	1	1	1	1	1	1	1	1	1	1
ADAMTSL1	0	0	0	0	0.00570105	0	0.0216612	0.0505663	0.00441537	0.0487156	0.0283083	0.0709236	0	0.00757732	0	0.0451836	0	0.00542002	1	1	1	1	1	1	1	1	1	1
ADAMTSL2	0	0.0217824	0	0.027539	0	0.0164881	0	0.0127921	0.0173909	0.0381747	0	0.0313289	0	0.014911	0.0422417	0	0.0162831	0	1	1	1	1	1	1	1	1	1	1
ADAMTSL3	0	0	0	0	0	0.00955626	0	0	0	0	0	0	0	0	0	0	0	0	1	1	1	1	1	1	1	1	1	1
ADAMTSL4	0.0444053	0.144909	0.132596	0.184351	0.0939489	0.0885647	0.639705	0.360758	0.514333	0.609272	0.507083	0.48548	0.21913	0.255845	0.333643	0.668791	0.486818	0.359483	1	1	1	1	1	1	1	1	1	1
ADAMTSL4-AS1	0	0.0984973	0	0	0.204571	0.057767	0	0	0.117901	0.370466	0.127355	0.071807	0	0.0672917	0	0.354062	0.219319	0.0479051	1	1	1	1	1	1	1	1	1	1
ADAMTSL5	1.83792	1.00115	1.36321	1.14967	1.61561	1.49922	1.97044	1.51815	1.53715	1.54495	1.0908	1.15615	1.97714	1.62194	1.10629	1.26766	1.24193	1.59779	0.443241	0.688612	0.229333	0.701093	0.854647	0.424465	0.929684	0.422315	0.819438	0.644829
ADAP1	0.0517262	0.0716076	0.0256029	0.0606899	0.0247366	0.0557359	0.12788	0.178262	0.0572831	0.0769691	0.168052	0.0637188	0.0420488	0.098049	0.0928836	0	0.178357	0.046755	1	1	1	1	1	1	1	1	1	1
ADAP2	0	0.0625434	0	0.0789265	0	0.0731497	0.1487	0.0409624	0.0991342	0.130886	0.120166	0.0896551	0.0865107	0.128565	0	0.21972	0.0467448	0.239091	1	1	1	1	1	1	1	1	1	1
ADAR	71.996	84.9129	84.6056	108.368	104.551	97.8493	81.6279	95.7827	98.5279	91.1488	102.644	105.983	76.2172	91.0229	79.0007	71.9239	86.2254	88.2818	0.996229	0.47998	0.554747	0.270676	0.364915	0.0664124	0.270381	0.367843	0.062888	0.996419
ADARB1	2.45595	2.64987	3.27039	2.70175	2.92834	2.65625	4.95594	4.59365	5.15283	3.6499	3.59306	3.44514	3.5958	3.4841	3.79506	3.27049	3.70632	4.31112	0.000649147	0.0868317	0.0289997	0.0662388	0.0387087	0.953328	0.0294874	0.0723842	0.823874	0.88702
ADARB2	0.00598266	0.0102883	0.0110046	0.0129755	0.00529791	0.0239265	0.0052923	0	0.0123103	0.0342668	0.0723414	0.0295195	0.0173652	0.0211272	0	0.0109621	0.0461541	0.0352617	1	1	1	1	1	1	1	1	1	1
ADARB2-AS1	0	0	0	0	0	0	0.0762877	0	0	0	0	0	0	0	0	0	0	0	1	1	1	1	1	1	1	1	1	1
ADAT1	11.8185	12.8037	13.0072	13.8081	14.6749	14.1676	11.3741	13.1509	12.6501	11.7625	14.5278	13.5055	10.7548	12.2338	10.5314	9.49324	11.9965	11.7663	0.579414	0.966421	0.692744	0.0914174	0.503915	0.182291	0.0772601	0.460668	0.156117	0.974832
ADAT2	2.16276	1.88752	1.68003	2.03063	2.07001	1.74717	2.6365	2.09431	2.34099	2.16989	2.09332	1.66713	1.85042	1.93757	1.64666	1.87985	1.16488	1.59102	0.1397	0.918655	0.28914	0.752828	0.0779245	0.686289	0.110578	0.00220822	0.127202	0.391786
ADAT3	0.138731	0.232983	0.125064	0.296861	0.393088	0.578695	1.8931	0.418122	0.46632	0.309943	0.0375853	0.380039	0.361767	0.159511	0.624127	0.793326	0.565679	0.2282	0.277018	1	0.38994	1	0.531243	1	1	0.66481	1	1
ADC	6.65467	6.56173	5.96818	5.98811	6.11447	7.97689	6.31937	6.45483	6.30785	4.59145	4.19035	4.55264	5.78776	6.69789	7.59045	6.56862	7.07113	6.52823	0.910456	0.00172621	0.0200633	0.92983	0.850192	0.00624134	0.916151	0.827124	0.00586708	0.987603
ADCK1	2.72679	2.4051	2.92146	3.07453	2.54229	3.46792	2.81321	2.71538	2.94809	3.14964	2.57991	2.19307	2.92846	2.16896	3.653	2.58434	2.42019	2.79314	0.972283	0.735969	0.810872	0.943242	0.921774	0.702109	0.661293	0.753293	0.963495	0.64222
ADCK2	14.0243	13.1365	11.758	11.5115	12.2925	14.7571	11.2277	11.2788	10.7787	9.4527	9.87289	10.444	14.9308	13.1865	15.4158	13.7766	15.0651	13.1462	0.219962	0.0140972	0.510197	0.380388	0.0299485	0.00120973	0.586138	0.0716476	0.0031039	0.868416
ADCK3	10.1862	10.4999	10.5629	12.9209	12.87	14.1362	11.0439	11.4784	11.5017	12.3541	12.4901	12.5203	10.8337	9.13419	14.0566	9.80111	11.3494	11.2446	0.803396	0.787322	0.59769	0.812303	0.999884	0.618273	0.518842	0.818147	0.362959	0.823051
ADCK4	9.27817	10.0831	9.93745	9.1954	9.87713	13.8411	12.1017	10.98	12.2182	9.57152	8.69527	9.75335	9.95214	10.364	14.713	13.1044	12.2165	12.0104	0.485065	0.585696	0.174849	0.53729	0.98067	0.228484	0.260488	0.830628	0.0813277	0.812606
ADCK5	1.46541	1.94643	1.09909	1.42165	1.23016	2.89376	2.3116	1.93174	2.20087	1.26165	1.1992	1.38806	1.94789	1.24332	2.99211	3.09135	1.73926	2.23086	0.725544	0.714454	0.451498	0.774161	0.967879	0.494162	0.572005	0.920868	0.327696	0.878186
ADCY1	30.1516	27.4507	28.8629	22.5471	23.1086	24.8956	9.76831	9.92491	11.7424	16.0218	14.6205	20.0962	28.1378	23.7373	34.1008	25.9773	32.6403	32.6391	0.000649147	0.000649147	0.00220822	0.646624	0.000649147	0.000649147	0.354394	0.000649147	0.000649147	0.821831
ADCY10	0	0	0.0079615	0	0.0110588	0.00865626	0.0217627	0	0.0171134	0.0269958	0.041197	0.0381618	0	0	0	0	0	0.0419845	1	1	1	1	1	1	1	1	1	1
ADCY10P1	0.17627	0.260594	0.24823	0.170742	0.129486	0.14614	0.303626	0.22662	0.24682	0.182865	0.197989	0.166487	0.0404192	0.224633	0.2248	0.0662546	0.0432913	0.151228	1	1	1	1	1	1	1	1	1	1
ADCY2	0.0800062	0.0767375	0.0821771	0.194011	0.23755	0.119997	0.189928	0.130795	0.0816964	0.16401	0.311354	0.257435	0.0183567	0.105062	0.0992568	0.129007	0.0573602	0.0501003	1	1	1	1	1	1	1	1	1	1
ADCY3	14.0971	13.361	13.0544	16.3946	17.5118	20.0571	16.8584	18.6207	18.116	13.0386	12.1652	13.2882	15.5146	17.3056	19.2784	12.5445	14.1853	13.5194	0.447054	0.174719	0.0311737	0.598567	0.920051	0.0632501	0.304396	0.0634294	0.871219	0.113457
ADCY4	0	0	0	0	0	0	0	0	0.0104394	0	0	0	0	0	0	0	0	0	1	1	1	1	1	1	1	1	1	1
ADCY5	0	0	0	0.0108201	0	0	0.00795085	0	0.00683425	0.0255273	0.0329162	0	0	0	0.0277561	0.0168051	0.0256282	0.025178	1	1	1	1	1	1	1	1	1	1
ADCY6	12.9071	12.6601	11.8285	12.9252	13.8745	13.916	17.8186	15.3902	15.699	13.5847	13.9537	12.9795	14.2962	13.1276	13.2164	11.3533	12.2188	12.4547	0.0135029	0.814516	0.097479	0.79249	0.101573	0.98872	0.516487	0.0031039	0.384122	0.366778
ADCY7	3.18855	3.78914	3.27909	4.23041	3.70793	3.94811	6.19208	4.94186	5.15296	4.33188	4.37607	3.94193	4.2515	3.62334	3.82696	3.26975	3.28334	3.45073	0.000649147	0.338703	0.0541214	0.760731	0.0090558	0.691662	0.510286	0.000649147	0.0979635	0.332817
ADCY8	0.0254057	0.0651023	0.0696979	0	0.0223602	0.0252458	0	0.0110641	0	0	0.0277874	0.0155873	0.0357297	0.0445543	0.0631225	0.118984	0.178493	0.0955061	1	1	1	1	1	1	1	1	1	1
ADCY9	6.10115	4.88157	5.51752	4.92938	5.15448	6.22404	8.6877	6.80939	6.66401	5.30707	4.85645	5.11463	6.86602	5.94749	6.66071	5.89492	5.88394	5.88253	0.00120973	0.627656	0.000649147	0.106668	0.358412	0.0398218	0.604214	0.0519659	0.297236	0.52148
ADCYAP1	0	0	0	0	0	0	0	0	0	0	0	0	0	0	0	0	0	0	1	1	1	1	1	1	1	1	1	1
ADCYAP1R1	0	0	0	0	0.00719676	0	0	0.007125	0.00557121	0.00677815	0.017877	0	0	0	0	0	0	0	1	1	1	1	1	1	1	1	1	1
ADD1	30.3204	31.9997	34.7885	37.1794	36.8604	38.1283	30.4147	33.6845	34.1366	32.9094	34.8955	34.9274	30.0056	33.1486	36.5848	27.1957	33.7597	34.9891	0.629846	0.917383	0.794349	0.739429	0.940241	0.874994	0.466902	0.904167	0.65339	0.825775
ADD2	19.5095	22.926	25.9093	23.1913	22.3862	26.6755	8.89411	11.888	13.0599	11.2769	13.0372	15.2533	19.3383	23.4428	30.9703	12.9195	20.0911	21.9808	0.000649147	0.000649147	0.228396	0.736933	0.000649147	0.000649147	0.00473246	0.000649147	0.00120973	0.0031039
ADD3	21.3712	27.8	26.4943	27.7171	26.7007	24.188	18.422	19.7977	20.2245	19.0923	21.9209	21.6803	22.5542	23.4993	22.557	20.1234	21.3253	20.9821	0.00220822	0.0264903	0.660601	0.283996	0.177913	0.527628	0.0178245	0.678827	0.985117	0.49864
ADD3-AS1	0	0	0	0	0.0397614	0.0894344	0	0	0	0.0736486	0	0.0555826	0	0	0	0	0.0570263	0.0747995	1	1	1	1	1	1	1	1	1	1
ADGB	0	0	0	0	0	0	0	0	0	0	0	0	0	0	0	0.0166579	0	0	1	1	1	1	1	1	1	1	1	1
ADH1A	0	0	0	0	0	0	0	0	0	0	0	0	0	0	0	0	0	0	1	1	1	1	1	1	1	1	1	1
ADH1B	0	0	0	0	0	0	0	0	0	0	0	0	0	0	0	0	0	0	1	1	1	1	1	1	1	1	1	1
ADH1C	0	0	0	0	0	0	0	0	0	0	0	0	0	0	0	0	0	0	1	1	1	1	1	1	1	1	1	1
ADH4	0	0	0	0	0	0	0	0	0	0	0.0301778	0	0	0	0	0	0	0	1	1	1	1	1	1	1	1	1	1
ADH5	65.4322	67.9977	54.3976	64.4573	62.2335	57.008	58.2727	59.938	59.5456	58.3268	59.164	62.559	61.3745	57.3999	49.3155	56.9374	49.1715	47.8399	0.751808	0.835229	0.95022	0.349181	0.721557	0.642713	0.0380119	0.225778	0.174246	0.52772
ADH6	0.0344061	0.0344614	0.0370279	0	0.0358454	0	0	0.0353849	0.0276126	0	0	0	0.0445532	0.0943807	0	0.0726186	0	0.0675116	1	1	1	1	1	1	1	1	1	1
ADH7	0	0	0	0	0	0	0.0230424	0	0	0	0.0565143	0	0	0	0	0	0	0	1	1	1	1	1	1	1	1	1	1
ADHFE1	0.929141	0.786839	0.79139	0.531582	0.382359	0.344553	0.436231	0.277084	0.452464	0.767779	0.475153	0.640448	0.642278	0.606024	0.62205	0.593104	0.661406	0.794736	0.0957239	0.992827	0.156485	0.992437	0.171787	0.988272	0.835581	0.0911312	0.860052	0.847503
ADI1	79.0007	62.1559	65.9321	78.9432	87.981	75.0657	97.225	89.1023	87.6934	95.4399	86.5091	85.6668	80.6789	70.9962	62.3218	84.2638	68.0444	63.2523	0.0301836	0.0604866	0.901949	0.737231	0.0158382	0.0346432	0.785128	0.0203358	0.0411382	0.973581
ADI1-2	0	0	0	0	0	0	0	0	0	0	0	0	0	0	0	0	0	0	1	1	1	1	1	1	1	1	1	1
ADIG	0	0	0	0	0	0	0	0	0	0	0	0	0	0	0	0	0	0.0690585	1	1	1	1	1	1	1	1	1	1
ADIPOQ	0	0	0	0	0	0	0	0	0.00767656	0.00998531	0.0123244	0	0	0	0	0	0	0	1	1	1	1	1	1	1	1	1	1
ADIPOQ-AS1	0	0.0259384	0	0	0	0	0	0.0132501	0	0.0350254	0.0166314	0	0	0.0355124	0	0	0	0	1	1	1	1	1	1	1	1	1	1
ADIPOR1	174.779	144.024	169.109	160.737	151.22	150.234	119.095	129.528	126.738	138.854	139.627	141.795	151.665	144.21	146.081	137.407	142.111	151.772	0.00172621	0.218192	0.367038	0.535462	0.135562	0.750281	0.365243	0.232455	0.889793	0.896118
ADIPOR2	45.6974	50.0386	46.8365	52.7192	53.1905	51.334	42.276	44.97	44.5692	45.3631	46.732	46.3421	44.8664	43.9422	42.8514	40.5742	39.6201	42.8353	0.197745	0.492935	0.766706	0.191481	0.995234	0.756925	0.0211467	0.646606	0.345067	0.647083
ADIRF	0	0	0	0	0	0	0	0	0	0	0	0	0	0	0	0	0	0	1	1	1	1	1	1	1	1	1	1
ADK	18.4265	26.6405	19.2688	24.6242	25.9246	25.4776	19.0127	28.7546	25.4572	19.2757	25.0733	20.1515	16.7205	23.8602	18.0412	18.4443	26.0023	19.0593	0.852588	0.64736	0.518207	0.22208	0.187285	0.664787	0.565218	0.447352	0.957964	0.722876
ADM	5.60336	3.87788	3.70296	1.64989	2.44666	3.21836	1.78255	1.76914	1.64622	1.93931	1.15678	2.3109	6.30282	4.58399	8.01535	5.11662	4.01077	6.2333	0.000649147	0.000649147	0.926938	0.000649147	0.000649147	0.000649147	0.0090558	0.000649147	0.000649147	0.296205
ADM2	0.0910372	0.0769466	0.0706096	0.0555914	0.0453722	0.0639903	0.101318	0.123479	0.140423	0.0754726	0.112684	0.110675	0.0707802	0.0752472	0.0426342	0.0778553	0.0328673	0.107649	1	1	1	1	1	1	1	1	1	1
ADM5	1.88003	1.17964	1.31187	1.49838	1.62903	1.47864	2.30709	2.0799	1.76447	1.7484	1.12447	1.38916	2.60857	1.19642	2.25151	2.04947	1.63239	1.3479	0.078255	0.874393	0.0808048	0.113457	0.968323	0.118457	0.654389	0.405207	0.554868	0.47553
ADNP	29.7358	32.3802	35.4416	35.5437	33.6534	29.7715	28.4412	31.3962	30.7019	30.5283	34.8937	35.3782	30.1097	34.2613	29.7541	32.5184	31.9893	31.9555	0.565114	0.8922	0.48552	0.805365	0.850267	0.702886	0.927725	0.729706	0.828083	0.915276
ADNP2	11.1179	11.3256	10.4094	13.3887	13.7526	14.5431	11.5162	11.5969	11.8271	10.6906	11.9153	11.8462	11.2358	10.4424	11.2107	10.8617	9.67537	9.70244	0.64844	0.550453	0.950673	0.271013	0.726801	0.801001	0.0344331	0.263316	0.332205	0.593949
ADO	18.5191	15.2174	12.8663	12.6001	12.3915	12.463	12.9743	10.5045	10.8637	15.2353	11.8509	11.739	17.3038	11.6108	11.1678	14.5778	12.5358	12.3759	0.04952	0.56069	0.395218	0.766366	0.257082	0.877222	0.667923	0.315299	0.940162	0.948838
ADORA1	0.0644397	0.0189413	0	0.0726969	0.0979981	0.176738	0.145651	0.0968978	0.211988	0.0200594	0.121374	0.0471651	0.0336404	0.0589594	0	0	0.0214574	0.0185507	1	1	1	1	1	1	1	1	1	1
ADORA2A	0.0856295	0	0.153803	0.0681348	0	0	0.182531	0.272587	0.235282	0.211535	0	0	0.0419372	0	0	0.0483548	0	0.0466651	1	1	1	1	1	1	1	1	1	1
ADORA2A-AS1	0.0166101	0.0176959	0.0285005	0.0448753	0	0	0.0278655	0	0.0424364	0.0308978	0.0454883	0	0.0247959	0.109048	0	0	0.0529011	0.0261277	1	1	1	1	1	1	1	1	1	1
ADORA2B	0.0360886	0	0.0530677	0.0943604	0.128201	0.144404	0.12119	0.0506738	0.0593619	0.0939493	0.031863	0.0715797	0.0503359	0.067728	0	0	0	0.0242231	1	1	1	1	1	1	1	1	1	1
ADORA3	0.241056	0.289479	0.0972966	0.149385	0.103037	0.0680982	0.224689	0.417756	0.418114	0.373356	0.234877	0.198047	0.388179	0.158593	0.227258	0.0767013	0.0305595	0.128613	1	1	1	1	1	1	1	1	1	1
ADPGK	18.1834	19.3703	20.7604	20.0383	19.2349	16.7234	27.2426	26.3655	27.0099	20.9051	22.2939	22.3629	21.4621	22.8571	21.0219	18.2916	18.6723	18.9711	0.000649147	0.222646	0.0762121	0.239582	0.0696734	0.987951	0.909352	0.000649147	0.22287	0.24028
ADPGK-AS1	0	0.0165774	0.0355256	0	0	0	0.054336	0.0169506	0.0397399	0.0763254	0	0.0239381	0.0604389	0.0680906	0.0322069	0.0396034	0.0247795	0.0649404	1	1	1	1	1	1	1	1	1	1
ADPRH	3.40382	3.31119	3.5321	3.66419	3.72758	3.82655	4.70529	4.82894	4.27261	4.17585	4.06304	4.71068	3.54158	4.16003	3.04855	3.79859	3.92125	3.38259	0.0497325	0.171334	0.774884	0.993282	0.101836	0.255002	0.880581	0.166843	0.374946	0.90603
ADPRHL1	0.307635	0.291122	0.155393	0.148365	0.374608	0.1741	0.394336	0.27196	0.431834	0.272932	0.224092	0.525081	0.685466	0.340225	0.241784	0.337399	0.714555	0.511063	1	1	1	1	1	1	1	1	1	1
ADPRHL2	25.7373	25.5107	24.9587	25.1381	25.3475	27.3672	24.9591	30.1557	32.5608	27.0256	27.261	25.4134	29.8388	29.1668	30.1916	29.0249	28.1618	25.5329	0.26813	0.843111	0.545142	0.193233	0.938779	0.444651	0.615758	0.748802	0.854363	0.653406
ADPRM	4.40582	6.30503	4.48594	3.77576	3.76173	2.68945	3.65821	4.04974	3.12492	3.83194	4.66184	4.0993	3.97266	3.91737	4.64851	3.7258	4.19412	3.72124	0.410023	0.975836	0.523087	0.96374	0.538476	0.989778	0.705897	0.810054	0.779162	0.79392
ADRA1A	0.0296737	0	0	0.0252332	0.0205786	0.0463863	0	0	0.0158954	0.0253987	0.0255661	0	0	0.0272226	0	0	0.0594326	0.0242388	1	1	1	1	1	1	1	1	1	1
ADRA1B	0.0487726	0	0	0.0319994	0	0	0.21664	0.138681	0.0402726	0.0258839	0.113266	0.0640707	0	0.0601164	0.257542	0	0	0.0430023	1	1	1	1	1	1	1	1	1	1
ADRA1D	0	0.0170019	0.018219	0	0	0	0	0.0173865	0	0	0	0.0245195	0	0	0.0330222	0.0520175	0.0254138	0.0666039	1	1	1	1	1	1	1	1	1	1
ADRA2A	0.0916194	0.011455	0.0367936	0.0289716	0.082758	0	0.0333146	0.0584951	0.0548781	0.487123	0.46979	0.29663	0.0344173	0.0940977	0.0222174	0.19672	0.222635	0.078526	1	1	1	1	1	1	1	1	1	1
ADRA2B	0	0	0	0	0	0	0	0	0	0	0	0	0	0	0	0	0	0	1	1	1	1	1	1	1	1	1	1
ADRA2C	0.0548502	0.0237237	0.101793	0	0.0245867	0	0.374048	0.0242984	0.132844	0.0975592	0	0.0686311	0.177345	0.0324833	0	0.085195	0	0.0232355	1	1	1	1	1	1	1	1	1	1
ADRB1	0.0288984	0	0.0168906	0	0	0.0367484	0.0238554	0	0.0251924	0	0	0	0.0409265	0.0215849	0	0	0	0.0154397	1	1	1	1	1	1	1	1	1	1
ADRB2	0.407207	0.385233	0.607602	0.691054	0.469532	0.634808	2.12313	1.36903	0.960601	0.754397	0.700101	0.556963	0.682207	0.558497	0.749301	0.618522	0.16933	0.310719	0.000649147	0.459254	0.000649147	0.483071	0.000649147	0.988782	1	0.000649147	0.067345	0.07021
ADRB3	0	0	0	0	0	0	0	0	0	0	0	0	0	0.0234566	0	0	0	0	1	1	1	1	1	1	1	1	1	1
ADRBK1	6.92758	6.46965	6.23421	6.92339	7.68473	10.4654	11.0565	9.39143	9.97143	8.62717	7.1493	6.58857	8.63243	8.55587	11.0184	10.6781	9.51683	9.09113	0.00172621	0.997728	0.0128939	0.0393844	0.674528	0.0808048	0.0138084	0.85832	0.0311737	0.862419
ADRBK2	2.54558	2.32294	2.6265	2.30317	2.09395	1.98393	1.93631	1.87665	1.75167	2.25406	2.23374	2.08418	2.86249	2.16925	3.03438	2.42601	2.93102	2.89423	0.0748144	0.764612	0.307257	0.245854	0.00473246	0.1473	0.170197	0.00120973	0.0976375	0.925537
ADRM1	59.8642	40.9132	49.8286	52.1862	58.6099	78.2574	98.5686	85.0229	87.483	61.6537	50.5031	51.602	65.4848	61.2367	91.0766	77.4549	75.7077	66.9718	0.000649147	0.821339	0.000649147	0.00660393	0.0447736	0.00660393	0.00220822	0.0591663	0.00767681	0.961362
ADSL	107.012	114.847	109.424	131.594	122.541	116.163	93.4187	110.327	113.064	97.4462	101.945	107.434	104.729	109.594	108.327	96.0752	98.8278	100.502	0.342467	0.172379	0.8566	0.469187	0.925874	0.756289	0.0604866	0.637681	0.830371	0.518682
ADSS	39.9281	37.061	33.4073	35.7418	36.9347	32.0248	35.4469	34.7196	32.4563	38.1447	34.7988	36.2602	38.9697	35.9931	28.7432	43.7443	34.609	32.9064	0.742708	0.930091	0.691032	0.80954	0.960926	0.75701	0.822658	0.58139	0.925243	0.644417
ADSSL1	0.082334	0.347829	0.172251	0.0680745	0.138784	0.0625136	0.0984742	0.379843	0.256929	0.289913	0.206959	0.232521	0.0810957	0.109423	0.414963	0.15068	0.239882	0.550335	1	1	1	1	1	1	1	1	1	1
ADTRP	0	0	0	0.0330054	0	0	0	0	0	0	0	0.0375631	0	0	0	0	0.0775493	0	1	1	1	1	1	1	1	1	1	1
AEBP1	0.0378823	0.0433681	0.0580337	0.0411179	0.0671212	0.0504877	0.073416	0.022142	0.103865	0.0211715	0.0416735	0.0935536	0.0293062	0.0445283	0.0630722	0.0163871	0.0486258	0.0530851	1	1	1	1	1	1	1	1	1	1
AEBP2	9.44478	9.07789	8.54994	9.77486	10.1747	8.04352	10.4694	8.38542	8.22896	10.612	9.48896	9.37016	9.71967	7.29109	6.62767	9.9485	7.19723	6.1033	0.936075	0.646324	0.623048	0.195925	0.369051	0.0899916	0.151532	0.306512	0.0678913	0.947075
AEN	23.3645	24.1562	21.2591	26.8295	28.9851	31.5774	35.1593	36.9821	35.9797	30.6347	30.9999	29.4972	23.5843	24.0537	25.3914	22.3647	24.4782	21.5188	0.000649147	0.125026	0.144129	0.617532	0.000649147	0.0472688	0.215764	0.000649147	0.0051209	0.683578
AES	54.9304	50.8505	50.6224	43.7064	45.8933	65.9368	46.1191	41.535	45.7244	42.6338	34.7241	41.0138	54.2149	47.491	83.4871	58.5153	60.7858	61.6722	0.127808	0.0031039	0.387359	0.0868317	0.00172621	0.000649147	0.146563	0.00394071	0.000649147	0.907887
AF064858.7	0	0	0	0	0	0	0	0	0	0	0	0	0	0	0	0	0	0	1	1	1	1	1	1	1	1	1	1
AFAP1	2.40258	2.59104	2.49445	2.66894	2.72624	2.75567	3.91616	3.76645	4.18021	2.69006	3.03007	3.39793	3.08471	3.2742	3.76499	2.3176	3.08484	2.89371	0.00120973	0.422423	0.180002	0.0509653	0.37878	0.655311	0.798413	0.0262318	0.736293	0.261997
AFAP1-AS1	0.0129337	0.0128201	0.0137154	0.0161773	0.0198134	0.0223694	0.0240426	0	0.0255711	0.0120284	0.0327957	0.0276063	0.0539293	0.0175513	0.0248332	0.0258666	0	0.00627709	1	1	1	1	1	1	1	1	1	1
AFAP1L1	5.69369	7.61113	7.00332	8.45497	8.36403	8.98896	5.11005	6.97508	7.05609	5.69614	6.18837	7.00659	7.04928	7.15951	10.6696	6.00099	7.81847	8.15823	0.183311	0.149891	0.964905	0.66412	0.077571	0.0677129	0.809363	0.449687	0.405336	0.481183
AFAP1L2	0.0220258	0.0555638	0.0135592	0.0962794	0.0261482	0.0442515	0.0215133	0.0388166	0	0.0543207	0.032473	0.0912254	0.0804863	0.0330111	0.0245706	0	0.0453652	0	1	1	1	1	1	1	1	1	1	1
AFF1	6.45867	6.60652	7.3138	8.17487	7.44411	7.82556	6.52875	6.2561	6.01987	7.40307	7.9581	7.57729	6.78658	6.31674	6.6431	6.54615	7.63261	7.30922	0.157098	0.764135	0.0936618	0.393867	0.79392	0.240473	0.915303	0.330889	0.696946	0.589914
AFF2	0.278035	0.358127	0.367338	0.178423	0.175397	0.183475	0.248583	0.221587	0.190743	0.681175	0.700901	0.729863	0.30456	0.275977	0.360382	0.444236	0.495408	0.647268	1	0.000649147	0.000649147	1	1	0.000649147	0.000649147	0.000649147	0.0798055	0.000649147
AFF3	4.17638	4.48852	4.61171	5.58847	5.38669	6.02238	4.16181	4.53645	4.36053	4.59035	5.20843	5.51821	4.08767	4.4641	5.32647	4.29065	4.81422	4.68089	0.201686	0.953217	0.247775	0.51913	0.740484	0.531733	0.480152	0.774986	0.495231	0.977633
AFF4	27.6927	30.94	29.6078	33.8911	33.252	29.992	28.7559	26.6508	26.374	30.0876	29.4026	31.5774	26.1149	27.7462	24.5335	26.3931	25.9623	24.8279	0.203817	0.916873	0.399187	0.0625243	0.798325	0.190427	0.0391689	0.703256	0.136389	0.936178
AFG3L1P	4.04423	5.55303	5.90277	5.45364	5.51181	6.10723	4.82565	7.17422	7.21785	4.95341	6.51638	6.16561	5.04517	7.14516	6.71904	3.82696	7.05499	6.24744	0.349817	0.717035	0.725203	0.406879	0.958175	0.78395	0.850192	0.632127	0.927213	0.690958
AFG3L2	66.8532	72.6976	67.8569	80.3256	75.7141	70.8962	57.7009	68.2948	67.6289	74.287	75.7566	75.0303	67.0178	65.1114	63.1309	66.3328	66.751	66.2708	0.260896	0.804447	0.183311	0.310813	0.967016	0.22008	0.441596	0.872957	0.314945	0.913895
AFM	0	0	0	0	0	0.0343956	0	0	0	0	0.0298949	0	0	0	0	0	0	0	1	1	1	1	1	1	1	1	1	1
AFMID	14.7229	14.8632	14.9742	16.0072	14.6599	16.0001	12.7889	14.3716	15.0112	13.0692	13.9927	16.3531	15.8025	16.2235	17.2325	9.60915	13.0254	15.0215	0.868441	0.915907	0.95664	0.871112	0.715773	0.76805	0.614904	0.808346	0.729706	0.459781
AFP	0	0	0	0	0	0.0264929	0	0.0464826	0	0.0189597	0	0.0328156	0	0	0	0	0.0339202	0	1	1	1	1	1	1	1	1	1	1
AFTPH	15.078	17.2849	18.2451	15.4306	14.8834	12.9675	13.4096	14.3567	12.4021	14.9588	18.2052	17.3169	14.9914	16.6897	14.2976	18.7606	17.2176	18.2264	0.150679	0.590272	0.0476886	0.911923	0.330509	0.542773	0.186944	0.00660393	0.660899	0.193709
AGA	25.5656	25.127	31.9345	18.3552	20.4819	17.4437	16.2218	20.4485	21.5	16.3867	20.2044	19.6342	21.3579	26.3491	31.4344	21.6012	26.7076	27.0468	0.314628	0.191931	0.9145	0.556328	0.129387	0.0753446	0.700409	0.141575	0.0692973	0.872528
AGAP1	12.5203	15.013	13.3889	13.3515	14.7039	15.8225	11.5626	13.6081	12.9427	11.1635	12.9315	11.5155	17.8645	19.0935	19.1666	11.4834	17.4316	20.824	0.595315	0.289369	0.805077	0.0468837	0.0166859	0.00172621	0.403266	0.193819	0.0720086	0.634565
AGAP11	9.7428	12.4277	13.0374	8.83931	8.19659	8.71413	3.3231	4.49024	4.57738	4.41831	4.65209	5.69378	9.29309	8.87738	10.7909	5.89322	9.58666	10.3884	0.000649147	0.000649147	0.288686	0.766706	0.000649147	0.000649147	0.167938	0.000649147	0.000649147	0.484465
AGAP1-IT1	0.165863	0.133347	0.143499	0.0570115	0	0.104258	0.0470581	0.137241	0.107009	0	0.11543	0.0648917	0	0.182619	0.0869376	0.106014	0.265516	0.0436249	1	1	1	1	1	1	1	1	1	1
AGAP2	0.0924063	0.0905308	0.164714	0.137237	0.102783	0.0687778	0.199435	0.184812	0.108475	0.0591137	0.0612733	0.0520376	0.123709	0.0743623	0.201607	0.0888314	0.0947477	0.0902058	1	1	1	1	1	1	1	1	1	1
AGAP2-AS1	6.32038	3.05284	4.31562	3.61518	4.04576	7.39494	6.46396	4.50657	5.18916	4.72371	3.21886	3.34546	6.50572	4.47893	8.13682	7.5351	5.91081	5.91944	0.56883	0.161605	0.0476886	0.070917	0.428439	0.00172621	0.0462506	0.365457	0.00120973	0.969545
AGAP3	43.6855	35.129	33.9626	37.164	38.8958	55.984	37.3286	31.089	36.6085	34.4497	26.6425	30.0239	47.147	35.8811	54.1734	44.9511	44.0206	41.3138	0.154839	0.000649147	0.285672	0.330978	0.015557	0.000649147	0.678865	0.0758777	0.00172621	0.781144
AGAP4	0.418519	0.906638	0.782954	0.625742	0.722058	0.636195	1.04872	0.824676	0.687301	0.637116	0.667565	0.900822	0.560277	0.940409	1.10602	0.330191	0.674417	0.780597	0.338917	0.81938	0.637066	0.293804	0.968109	0.582411	0.650552	0.159844	0.492549	0.133148
AGAP5	0.19579	0.432593	0.241924	0.0954382	0.175141	0.241289	0.266767	0.134693	0.30069	0.22158	0.265925	0.244318	0.160109	0.309024	0.219286	0.0642363	0.393572	0.423671	1	1	1	1	1	1	1	1	1	1
AGAP6	2.20477	3.32322	3.36947	2.75805	2.76576	2.65582	2.92959	3.22138	3.07238	3.24037	3.93826	3.2555	2.55453	2.83833	3.33366	1.74675	3.30697	3.22692	0.80337	0.376413	0.681843	0.956336	0.888428	0.519023	0.932487	0.738252	0.340778	0.894796
AGAP7	0	0	0	0	0	0.0218867	0.0157289	0	0	0.0159145	0	0	0	0.0513902	0	0	0	0	1	1	1	1	1	1	1	1	1	1
AGAP9	0.60734	0.516749	0.861655	0.631336	0.613932	0.714315	0.581961	0.685352	0.856768	0.625749	0.639677	0.74594	0.425412	0.681317	0.892629	0.490303	0.572118	0.731023	0.904714	0.974772	0.93758	0.982759	0.934952	0.993358	0.85954	0.749113	0.836645	0.853388
AGBL1	0	0.0127742	0	0.0161631	0	0.0148784	0	0	0	0	0	0	0	0	0	0.0236609	0	0.03753	1	1	1	1	1	1	1	1	1	1
AGBL1-AS1	0	0	0	0	0	0	0	0	0	0	0	0	0	0	0	0	0	0	1	1	1	1	1	1	1	1	1	1
AGBL2	0.124896	0.0966062	0.228353	0.0737158	0.140031	0.135527	0.0989787	0.0806154	0.108368	0.113011	0.0746889	0.186883	0.0277606	0.0530292	0	0.0516975	0.0868329	0.0758641	1	1	1	1	1	1	1	1	1	1
AGBL3	0.181496	0.0378673	0.0669441	0.158955	0.169431	0.100953	0.0367229	0.0644737	0.120314	0.107488	0.129476	0.0819494	0.0778255	0.0691253	0.122444	0.147496	0.111077	0.111391	1	1	1	1	1	1	1	1	1	1
AGBL4	0.0606184	0.0457023	0.0489669	0.0192852	0.0787259	0.0532614	0.138103	0.0934504	0.0973838	0.0730361	0.0586639	0.0439045	0.0203149	0.062578	0.0887407	0.0619635	0.159462	0.0298476	1	1	1	1	1	1	1	1	1	1
AGBL4-IT1	0	0	0	0	0	0	0	0	0	0	0	0	0	0	0	0	0	0	1	1	1	1	1	1	1	1	1	1
AGBL5	19.2468	20.3351	20.3015	18.649	18.8777	19.4542	15.699	18.5306	19.2164	16.1103	18.6493	19.4563	19.5245	22.0103	25.4675	17.3467	21.2745	22.3376	0.753922	0.804	0.973662	0.58347	0.37919	0.423893	0.902477	0.677985	0.725569	0.778841
AGBL5-AS1	0.549271	0.177013	0.194449	0	0	0	0	0	0.144907	0	0	0	0	0	0	0	0	0	1	1	1	1	1	1	1	1	1	1
AGER	0.812472	0.998168	1.10184	1.12481	0.989062	1.01749	1.24685	1.55559	1.5083	1.14933	1.74906	1.81571	1.04155	1.72262	1.93392	1.59932	1.69396	1.81866	0.0873218	0.0226984	0.798992	0.0239875	0.807352	0.993193	0.00473246	0.545541	0.814432	0.802597
AGER-2	0	0	0	0	0	0	0	0	0	0	0	0	0	0	0	0	0	0	1	1	1	1	1	1	1	1	1	1
AGER-3	0	0	0	0	0	0	0	0	0	0	0	0	0	0	0	0	0	0	1	1	1	1	1	1	1	1	1	1
AGER-4	0	0	0	0	0	0	0	0	0	0	0	0	0	0	0	0	0	0	1	1	1	1	1	1	1	1	1	1
AGER-5	0	0	0	0	0	0	0	0	0	0	0	0	0	0	0	0	0	0	1	1	1	1	1	1	1	1	1	1
AGER-6	0	0	0	0	0	0	0	0	0	0	0	0	0	0	0	0	0	0	1	1	1	1	1	1	1	1	1	1
AGER-7	0	0	0	0	0	0	0	0	0	0	0	0	0	0	0	0	0	0	1	1	1	1	1	1	1	1	1	1
AGFG1	18.9554	16.6226	15.644	17.8052	16.8664	16.5563	20.7479	16.0598	16.0971	19.1908	17.4347	16.8143	18.1826	15.6425	12.4207	20.0242	14.5481	13.945	0.832975	0.766613	0.963016	0.345565	0.26975	0.227052	0.68487	0.533928	0.47113	0.770992
AGFG2	5.49578	4.07947	4.10188	4.09792	4.91087	4.78243	8.91177	7.0883	7.53615	4.89517	4.52226	4.4087	4.99742	5.40311	4.64837	4.88199	4.27887	4.07746	0.000649147	0.978723	0.000649147	0.620123	0.00120973	0.713102	0.873072	0.000649147	0.872196	0.522513
AGGF1	27.5581	29.2473	29.4313	25.0764	24.5165	22.9725	23.0295	22.1368	21.2925	22.2328	23.3102	24.6023	25.2394	29.7934	26.9188	28.4589	26.8164	26.6581	0.0600946	0.23142	0.744759	0.838428	0.056148	0.179658	0.841295	0.0533321	0.189218	0.999048
AGK	28.098	36.3322	36.5364	33.8545	32.094	31.1217	23.048	27.8627	29.3353	22.204	29.7609	31.0168	26.7494	38.4812	33.1478	21.1757	33.4847	34.9285	0.155095	0.28981	0.914922	0.982066	0.313502	0.451019	0.6306	0.655026	0.793166	0.743099
AGK-2	0	0	0	0	0	0	0	0	0	0	0	0	0	0	0	0	0	0	1	1	1	1	1	1	1	1	1	1
AGL	7.04634	7.66455	6.69758	6.71051	6.50561	6.4079	5.93914	4.85688	4.85358	5.54391	6.41517	6.09429	5.86234	5.35532	5.58872	6.51213	5.59377	5.54589	0.00549497	0.267301	0.309416	0.0537414	0.680563	0.675704	0.179758	0.421446	0.918042	0.795632
AGMAT	0	0.0284481	0	0.0180087	0.0293883	0.0331447	0	0.0581455	0.0227242	0.0157217	0.0182496	0.0204881	0	0.0194745	0	0	0.0212636	0.0139301	1	1	1	1	1	1	1	1	1	1
AGMO	0	0.0184091	0.0197311	0.0422697	0	0	0	0	0	0.0507094	0.0686061	0.038534	0	0.0453494	0	0.0849024	0.0275158	0	1	1	1	1	1	1	1	1	1	1
AGO1	9.57052	9.81755	10.1536	10.7285	10.8772	10.7366	8.43566	9.31531	9.44333	9.8235	9.61953	9.86192	9.18094	10.3635	9.77636	8.14213	9.81816	9.21095	0.232184	0.702073	0.631612	0.706848	0.632749	0.997507	0.234548	0.996623	0.628283	0.632595
AGO2	5.4275	6.18684	6.26576	7.04837	7.73932	8.50739	7.17911	6.73775	7.1058	5.59262	5.73728	6.12861	6.64822	6.61449	7.44434	4.99175	6.07918	6.20442	0.922672	0.200272	0.198427	0.979573	0.951802	0.256587	0.163623	0.174622	0.96817	0.228077
AGO3	2.62926	2.51659	2.88307	2.7774	2.36727	2.12457	3.62336	3.46372	3.28764	4.03892	5.16307	4.35961	3.12914	3.6746	2.66098	2.97623	3.87133	3.7614	0.0169617	0.000649147	0.0621968	0.129245	0.666906	0.00802692	0.0090558	0.937841	0.10467	0.572296
AGO4	4.01442	4.78694	4.62849	4.75932	4.56814	4.26857	2.83064	3.26017	3.28398	4.68892	5.06057	4.66331	4.68763	4.07801	4.01761	4.19683	4.583	4.6689	0.000649147	0.685216	0.000649147	0.747769	0.0143906	0.448823	0.982163	0.0031039	0.71284	0.805512
AGPAT1	130.64	112.093	123.294	119.498	114.866	118.52	105.565	112.411	119.207	98.1884	101.918	109.178	126.518	129.078	126.067	114.47	124.429	130.943	0.733605	0.341726	0.699724	0.743509	0.479448	0.195488	0.89498	0.631198	0.299154	0.894371
AGPAT1-2	0	0	0	0	0	0	0	0	0	0	0	0	0	0	0	0	0	0	1	1	1	1	1	1	1	1	1	1
AGPAT1-3	0	0	0	0	0	0	0	0	0	0	0	0	0	0	0	0	0	0	1	1	1	1	1	1	1	1	1	1
AGPAT1-4	0	0	0	0	0	0	0	0	0	0	0	0	0	0	0	0	0	0	1	1	1	1	1	1	1	1	1	1
AGPAT1-5	0	0	0	0	0	0	0	0	0	0	0	0	0	0	0	0	0	0	1	1	1	1	1	1	1	1	1	1
AGPAT1-6	0	0	0	0	0	0	0	0	0	0	0	0	0	0	0	0	0	0	1	1	1	1	1	1	1	1	1	1
AGPAT1-7	0	0	0	0	0	0	0	0	0	0	0	0	0	0	0	0	0	0	1	1	1	1	1	1	1	1	1	1
AGPAT2	9.34759	7.67414	7.64751	7.19929	9.9541	14.4611	13.6159	10.2376	11.5996	8.04411	7.24689	7.13251	10.1763	8.62133	16.3864	13.2046	11.183	10.6409	0.0765562	0.0998802	0.000649147	0.0929933	0.979337	0.00220822	0.0933263	0.965759	0.00120973	0.987838
AGPAT3	11.5175	10.4461	9.84392	9.23493	9.02814	11.676	13.1239	9.33543	10.6243	10.577	8.69232	8.38844	13.2268	11.3116	14.8764	12.6377	11.0842	11.2697	0.702949	0.414791	0.280194	0.0216701	0.293897	0.00473246	0.297151	0.794714	0.0539274	0.420656
AGPAT4	2.28254	2.0586	0.933258	1.36697	1.55212	1.0324	2.0113	1.62883	2.07042	4.97726	4.34297	4.63909	2.19977	1.62544	1.85199	3.65122	3.18646	3.39453	0.572245	0.000649147	0.000649147	0.597212	0.991128	0.000649147	0.00838067	0.0152694	0.259687	0.0183802
AGPAT4-IT1	0.10165	0.124822	0.24106	0.222267	0.0517674	0.116615	0.0540069	0.15346	0.19974	0.225929	0.0964967	0.289051	0.235947	0.205095	0.242928	0.0625207	0.111918	0.0733528	1	1	1	1	1	1	1	1	1	1
AGPAT5	8.44028	7.93391	6.54575	7.23301	7.46719	6.77564	9.03669	7.40807	7.24322	7.86247	6.73219	6.81489	9.21518	6.39764	5.6885	8.2942	5.90773	5.96695	0.663273	0.839332	0.51747	0.811773	0.483426	0.983603	0.47401	0.235878	0.7492	0.772796
AGPAT6	53.6125	50.1478	52.5313	52.9644	52.432	51.7791	55.7238	59.002	60.4365	46.5733	47.6882	49.9984	65.3626	60.8627	67.4567	56.8305	60.0439	59.6411	0.307701	0.488508	0.078255	0.0200633	0.458994	0.00266235	0.269389	0.969873	0.0612035	0.507884
AGPAT9	7.16946	6.8601	6.39114	9.24277	8.94781	8.21843	18.8718	15.0404	14.6009	12.5024	14.4579	11.2369	7.49587	9.3926	6.69569	11.2563	8.16724	7.1574	0.000649147	0.000649147	0.0517523	0.974832	0.000649147	0.000649147	0.366345	0.000649147	0.00220822	0.48246
AGPS	36.6084	32.5697	29.676	30.5497	30.0004	25.7846	38.601	31.3635	28.3421	39.1405	37.1257	34.255	33.3637	30.1833	24.7239	42.092	29.9518	28.6646	0.635481	0.0482985	0.33885	0.725002	0.398148	0.0252419	0.459308	0.899342	0.483684	0.266423
AGR2	0	0	0	0	0	0	0	0	0	0.0401189	0	0	0	0	0	0.186332	0	0	1	1	1	1	1	1	1	1	1	1
AGR3	0	0	0	0	0	0	0	0	0	0	0	0	0	0	0	0	0	0	1	1	1	1	1	1	1	1	1	1
AGRN	14.5388	8.39564	8.86497	8.80131	9.61049	17.6356	19.1762	13.0291	15.2336	12.7852	8.22998	9.57328	17.2973	12.9203	24.7251	20.6358	17.6683	15.0191	0.000649147	0.384122	0.000649147	0.000649147	0.243599	0.000649147	0.000649147	0.365765	0.000649147	0.877323
AGRP	0	0	0	0	0	0	0	0	0	0	0	0	0.130237	0	0	0	0	0	1	1	1	1	1	1	1	1	1	1
AGT	0.0601828	0.228524	0.0753551	0.133728	0.0545411	0.143471	0.0642304	0.0719153	0.168588	0.212659	0.135502	0.329652	0.176701	0.120341	0.273181	0.07092	0.131378	0.25824	1	1	1	1	1	1	1	1	1	1
AGTPBP1	5.60114	7.02578	6.45831	6.39333	5.4857	5.43884	4.70321	4.95897	4.82008	4.62011	5.17299	5.33779	5.57569	6.14744	6.25791	5.07464	5.973	5.97607	0.0430893	0.117755	0.845941	0.95492	0.11598	0.226227	0.680361	0.293525	0.479843	0.7858
AGTR1	0.109764	0.0411783	0.0662343	0.0261339	0	0.0480449	0.14574	0.0619692	0.0658577	0.0916904	0.105963	0	0.107042	0.0281863	0	0.179551	0	0.020158	1	1	1	1	1	1	1	1	1	1
AGTR2	0	0	0	0.0197009	0.032146	0.0724981	0.0649675	0	0.0372756	0.0550473	0.0199636	0.0448275	0	0	0	0	0	0	1	1	1	1	1	1	1	1	1	1
AGTRAP	17.5137	9.69699	11.229	10.5202	13.1044	17.4491	15.1592	13.4421	14.0801	12.2202	8.5202	9.94646	11.6929	8.13924	15.4133	14.7113	12.5457	13.8221	0.700409	0.047479	0.0219176	0.467574	0.251806	0.479736	0.885229	0.880628	0.0597378	0.408691
AGXT	0	0	0	0	0.0308352	0	0	0	0	0	0	0	0	0	0	0	0	0	1	1	1	1	1	1	1	1	1	1
AGXT2	0.0211269	0	0	0	0	0	0	0	0	0.018027	0	0	0	0	0	0	0	0	1	1	1	1	1	1	1	1	1	1
AHCTF1	13.0746	13.7213	15.1074	18.3951	18.8186	16.0766	17.0644	18.9776	18.012	16.0994	18.3018	17.6959	13.412	16.6634	13.2359	14.7398	14.3074	13.3188	0.212961	0.430806	0.836779	0.405164	0.0321272	0.0952383	0.272188	0.0164056	0.0533321	0.91028
AHCTF1P1	0.182004	0.210737	0.25161	0.395536	0.378519	0.347603	0.392366	0.35483	0.336192	0.271402	0.388421	0.435866	0.259394	0.207989	0.275198	0.281005	0.183215	0.153572	1	1	1	1	1	1	1	1	1	1
AHCY	172.609	148.766	157.346	152.127	154.18	171.842	126.287	138.476	143.38	111.806	113.907	121.98	166.904	154.611	182.285	134.145	149.445	147.668	0.0854163	0.000649147	0.145521	0.692169	0.0382593	0.000649147	0.325227	0.722037	0.0342173	0.164156
AHCYL1	203.971	194.808	200.431	194.233	187.452	180.554	125.227	133.549	128.569	136.823	145.475	153.141	160.187	160.038	150.952	145.079	148.403	147.45	0.000649147	0.000649147	0.336646	0.0175463	0.067549	0.573532	0.00120973	0.278938	0.951066	0.659035
AHCYL2	18.0185	19.9602	18.3302	17.7619	16.7395	16.2377	15.3243	15.6386	15.0684	18.2761	19.0683	18.3263	17.4209	14.9262	15.8707	14.7804	15.2764	16.124	0.137965	0.792691	0.0998802	0.362452	0.794287	0.252578	0.151654	0.987899	0.103709	0.811487
AHDC1	1.88279	1.71203	1.74165	2.24412	2.22109	3.63423	3.1825	2.571	3.12334	2.47255	2.0825	2.43338	1.99087	1.98639	3.82389	2.53876	2.45823	2.42201	0.0197778	0.855658	0.0960446	0.315838	0.476633	0.575192	0.546267	0.247952	0.786774	0.833181
AHI1	4.08027	4.91035	5.27614	4.09987	4.16372	3.71649	4.31246	4.26334	4.03539	4.03254	5.69658	4.4431	3.58226	4.55062	4.68588	4.36683	4.64356	4.35224	0.84979	0.658007	0.541764	0.917315	0.951832	0.607661	0.938323	0.798136	0.792122	0.862655
AHNAK	3.01799	5.15668	5.48491	6.4288	5.45043	5.24511	8.223	8.96388	8.19699	5.62131	7.652	7.32324	3.08567	6.34903	4.53722	3.41976	5.48191	4.72767	0.000649147	0.00549497	0.0863718	0.51874	0.000649147	0.00731997	0.339973	0.000649147	0.00172621	0.919924
AHNAK2	1.52401	2.16153	2.27067	1.38224	1.35968	1.87022	0.565402	0.88501	0.833527	0.710479	0.861863	1.22737	1.39387	1.9986	2.78086	1.3244	2.39267	2.42856	0.000649147	0.000649147	0.182625	0.185791	0.000649147	0.000649147	0.195065	0.000649147	0.000649147	0.983608
AHR	8.19268	8.1408	8.01477	8.80221	9.05904	7.68159	11.2162	9.58881	8.72592	10.9269	11.1839	9.83233	7.84134	8.0933	6.6741	9.71711	8.80819	8.58786	0.112187	0.00972912	0.622516	0.434484	0.0158382	0.000649147	0.533759	0.589597	0.198427	0.151914
AHRR	3.63262	4.42934	3.58487	4.45715	4.71765	5.37905	9.63537	7.80599	8.13297	6.52005	6.29684	5.50776	4.07356	4.72593	6.00804	5.09115	4.91612	4.92538	0.00660393	0.210243	0.218714	0.786408	0.0962141	0.591083	0.71336	0.0294874	0.529608	0.988247
AHSA1	88.5787	102.351	118.86	115.089	110.19	106.708	91.7188	111.958	117.078	81.5594	103.357	104.631	94.7967	135.626	109.857	89.732	114.289	116.728	0.997433	0.339158	0.427927	0.64604	0.700285	0.154222	0.997648	0.999691	0.436699	0.700285
AHSA2	11.132	12.6382	11.6497	9.40198	9.06603	9.74089	10.9163	8.85445	8.5796	10.5512	10.3857	10.6704	11.1706	8.60373	11.1741	11.3353	11.2432	11.5517	0.781077	0.989043	0.821831	0.959249	0.867471	0.972294	0.87026	0.642074	0.87469	0.839068
AHSG	0	0	0	0	0	0	0	0	0	0	0	0.0438399	0	0	0	0	0	0	1	1	1	1	1	1	1	1	1	1
AHSP	0	0	0.163686	0	0	0	0	0	0	0	0	0	0	0	0	0	0	0.293471	1	1	1	1	1	1	1	1	1	1
AICDA	0	0	0.017329	0	0	0	0	0.0661443	0.0129231	0	0.0207667	0	0.0239592	0	0	0	0	0	1	1	1	1	1	1	1	1	1	1
AIDA	42.0833	42.0385	40.0316	39.215	37.6706	35.0178	39.3217	37.2173	34.9946	39.1758	41.2367	39.1806	37.6172	36.3081	35.0079	42.5159	34.1614	35.5565	0.674662	0.941172	0.644534	0.500037	0.902496	0.49712	0.717487	0.977201	0.684449	0.874393
AIF1	0	0.126503	0	0	0.271617	0	0	0	0	0	0	0	0	0	0	0	0	0	1	1	1	1	1	1	1	1	1	1
AIF1-2	0	0	0	0	0	0	0	0	0	0	0	0	0	0	0	0	0	0	1	1	1	1	1	1	1	1	1	1
AIF1-3	0	0	0	0	0	0	0	0	0	0	0	0	0	0	0	0	0	0	1	1	1	1	1	1	1	1	1	1
AIF1-4	0	0	0	0	0	0	0	0	0	0	0	0	0	0	0	0	0	0	1	1	1	1	1	1	1	1	1	1
AIF1-5	0	0	0	0	0	0	0	0	0	0	0	0	0	0	0	0	0	0	1	1	1	1	1	1	1	1	1	1
AIF1-6	0	0	0	0	0	0	0	0	0	0	0	0	0	0	0	0	0	0	1	1	1	1	1	1	1	1	1	1
AIF1L	22.6055	28.0389	25.9902	33.8099	31.4968	34.8328	19.2112	27.9695	29.8658	21.6313	24.4916	29.4117	27.9592	28.2838	35.9517	16.9234	21.7027	24.9151	0.179758	0.112832	0.923602	0.775809	0.117882	0.0765562	0.000649147	0.0842457	0.142085	0.000649147
AIFM1	61.948	70.113	69.1634	64.9953	62.7385	61.2568	45.2668	53.7266	53.7912	47.0876	54.6566	60.2365	55.9319	62.9344	60.4758	51.3054	56.3095	59.9542	0.0043402	0.0391689	0.71391	0.471027	0.158972	0.446537	0.115391	0.499806	0.851146	0.645473
AIFM2	10.5243	8.97499	9.41744	11.2608	12.9076	14.3945	17.7414	15.4158	15.1467	11.108	10.405	10.3878	10.2538	10.8391	10.6514	12.1175	9.33729	10.2671	0.000649147	0.734554	0.000649147	0.703615	0.000649147	0.984278	0.696341	0.000649147	0.982302	0.997195
AIFM3	0.0233027	0	0	0	0	0.0232144	0.0179296	0	0.0159063	0	0	0	0	0	0	0.0393324	0	0.0389888	1	1	1	1	1	1	1	1	1	1
AIG1	0.499565	0.509194	0.429333	0.407779	0.491613	0.428911	2.33867	1.66384	0.620314	1.06311	1.8282	0.599484	0.756531	0.379084	0.782228	0.88829	0.644261	0.557494	0.000649147	0.000649147	0.388291	0.359807	0.00172621	0.05115	0.19466	0.0031039	0.0842457	0.875339
AIM1	0.0230624	0.0115037	0.0430722	0.0145123	0.0414767	0.033447	0.0737253	0.0475143	0.0689199	0.0469785	0.110333	0.00825382	0.0154136	0.070873	0.0111398	0.048382	0.0602092	0.0563278	1	1	1	1	1	1	1	1	1	1
AIM1L	0.00826946	0.0335648	0.00897152	0.0105876	0.0172867	0.009755	0.0209478	0.0171116	0.00669061	0.00811546	0	0	0.0126842	0.0459675	0.0162471	0	0	0.0164192	1	1	1	1	1	1	1	1	1	1
AIM2	0.208495	0.278375	0.138631	0.16466	0.282782	0.0533081	0.312442	0.496663	0.28427	0.254625	0.417413	0.530843	0.14389	0.217739	0.310613	0.635284	0.259506	0.385298	1	1	1	1	1	1	1	1	1	1
AIMP1	24.4885	30.7437	26.9849	23.7665	26.8384	23.0355	25.2058	27.4308	23.9779	24.9985	28.0901	24.9955	25.533	29.1954	26.3635	25.919	25.9105	23.3713	0.93717	0.992173	0.938054	0.825314	0.779198	0.865996	0.853657	0.94185	0.869066	0.690958
AIMP2	29.3416	22.0172	26.7142	29.2272	31.8093	34.6181	35.7012	32.1854	33.8021	26.7996	27.265	26.2302	30.6832	33.5346	34.8018	40.0362	33.0253	31.1604	0.717401	0.883326	0.609836	0.781296	0.967852	0.659665	0.657707	0.96876	0.546142	0.934313
AIP	14.7347	14.0312	16.289	12.9606	14.2893	20.3622	17.4355	19.5481	20.2983	13.1168	14.9826	15.3898	14.4447	16.6491	25.9319	15.7623	20.3617	19.3283	0.0755154	0.728401	0.0364539	0.0898392	0.986366	0.0489096	0.156866	0.886378	0.0774144	0.907669
AIPL1	0.0509435	0	0.0173687	0.0410915	0	0	0.031633	0.0165738	0	0.032428	0.0208157	0.0701366	0	0	0	0	0.0242338	0	1	1	1	1	1	1	1	1	1	1
AIRE	0	0	0	0	0	0	0	0	0	0	0	0	0	0	0	0	0	0	1	1	1	1	1	1	1	1	1	1
AIRN	0	0	0	0	0	0	0	0	0	0	0	0	0	0	0	0	0	0	1	1	1	1	1	1	1	1	1	1
AJAP1	0	0	0	0	0	0	0.0348715	0	0	0.0184717	0.0772644	0	0	0	0	0	0	0	1	1	1	1	1	1	1	1	1	1
AJUBA	4.89411	4.87363	3.79868	4.79844	4.05505	3.84898	12.013	8.85829	7.96044	11.8746	12.8535	9.83753	4.77572	4.46709	3.84845	6.09032	5.06024	5.70677	0.000649147	0.000649147	0.19639	0.988792	0.000649147	0.000649147	0.0454108	0.000649147	0.000649147	0.0842457
AK1	37.9769	36.0247	39.2547	46.7786	54.5527	63.4607	41.3133	52.8549	55.7372	39.9887	40.5092	45.5207	34.3026	43.7028	64.5235	38.5668	46.0874	50.2017	0.642074	0.505384	0.237283	0.906922	0.818892	0.46388	0.875181	0.529917	0.723271	0.788574
AK2	94.3311	92.3875	104.215	91.1942	89.3458	85.7387	72.0762	86.4914	86.7815	80.9323	89.8663	89.1245	99.4406	112.666	110.315	96.93	104.74	108.086	0.202	0.563241	0.707154	0.131477	0.00394071	0.0371167	0.318107	0.0221776	0.114766	0.816253
AK3	20.68	21.3214	19.8003	17.8298	17.4731	17.3563	13.2915	13.1398	12.3935	16.5602	14.547	15.0806	19.6148	17.0611	17.261	19.5644	14.7857	16.1929	0.000649147	0.0272525	0.149686	0.67843	0.000649147	0.22435	0.268747	0.0181006	0.543841	0.690794
AK4	7.57343	7.09182	7.29777	2.97821	3.50106	3.11426	2.5917	2.51736	2.67578	2.12555	1.62682	3.63307	12.4675	9.226	11.1304	10.2265	7.63594	8.60904	0.000649147	0.000649147	0.8252	0.000649147	0.000649147	0.000649147	0.000649147	0.000649147	0.000649147	0.0602873
AK5	0.150866	0.193055	0.365614	0.0895018	0.0146022	0.259567	0.634686	0.426953	0.457815	0.521509	0.438647	0.400888	0.288289	0.184486	0.24697	0.601646	0.355174	0.573637	0.00120973	1	0.783767	1	0.00871655	1	1	0.988489	1	1
AK6	48.4143	54.377	50.1082	38.6334	42.9463	35.8649	44.4351	46.4314	42.4831	47.5483	46.9374	43.5732	40.5524	52.5728	41.26	54.8866	39.411	45.806	0.973369	0.958609	0.934017	0.988869	0.986607	0.954965	0.929846	0.908327	0.976181	0.929555
AK6-2	0	0	0	0	0	0	0	0	0	0	0	0	0	0	0	0	0	0	1	1	1	1	1	1	1	1	1	1
AK7	0.0502494	0.0944828	0.0435823	0	0	0.0661137	0.0172059	0.0579947	0.0604177	0.0477632	0.0485744	0.0545787	0.0668354	0.0776172	0.146884	0.0359748	0.0564847	0.0370088	1	1	1	1	1	1	1	1	1	1
AK8	0.0319915	0	0.0741754	0.029818	0	0	0.0287377	0.0448681	0.0175243	0.17852	0.112919	0.100337	0	0	0	0	0	0.0280253	1	1	1	1	1	1	1	1	1	1
AK9	1.29293	1.1769	0.860317	0.60837	0.606516	0.64495	0.396635	0.56343	0.527015	0.585104	0.859501	0.848953	0.85897	0.900209	1.00508	0.965674	1.16092	1.28166	0.00802692	0.674306	0.115836	0.852762	0.0138084	0.535838	0.203497	0.000649147	0.0941652	0.448459
AKAP1	24.0671	24.5934	26.9688	30.0751	28.3465	30.7198	21.8392	27.6379	30.1168	21.8726	26.9214	27.4506	26.6169	27.8618	30.666	21.3422	26.0599	25.2575	0.822265	0.5321	0.807149	0.832454	0.660899	0.405615	0.236651	0.511938	0.778298	0.180119
AKAP10	13.3823	14.926	15.1682	14.1236	12.7678	12.634	11.3097	11.4743	11.7342	11.626	15.2213	13.6682	12.8718	14.2905	15.6993	12.9169	12.8105	14.6243	0.117882	0.912367	0.317201	0.871112	0.117486	0.801767	0.887604	0.293201	0.988247	0.770615
AKAP11	10.3757	11.8705	10.2681	11.5904	11.1042	10.3171	11.3403	10.8501	9.93961	9.83074	10.9115	10.0876	9.36386	10.3524	9.58159	9.88279	10.2919	9.12739	0.924174	0.692067	0.845336	0.415265	0.603555	0.806627	0.379492	0.581855	0.795075	0.999443
AKAP12	11.3945	16.104	16.252	18.6501	17.2238	17.1304	7.56265	10.4325	10.7126	8.31364	10.7429	11.0273	11.4283	14.865	15.0532	8.27425	11.8605	12.2827	0.000649147	0.000649147	0.788653	0.107138	0.000649147	0.000649147	0.000649147	0.352268	0.624094	0.0206053
AKAP13	4.63932	5.28251	5.53696	5.46721	4.87706	5.50081	4.07644	4.51467	4.43639	4.45366	5.17044	5.64938	4.48977	5.44324	4.91608	5.13331	5.74514	5.94986	0.0767143	0.893602	0.213284	0.733605	0.338917	0.890435	0.617729	0.0257415	0.532571	0.376017
AKAP14	0	0	0	0	0	0	0	0	0	0	0	0	0	0.191009	0	0	0	0	1	1	1	1	1	1	1	1	1	1
AKAP17A	8.2514	7.63031	8.27567	8.12672	8.26451	8.80726	10.2742	9.85729	10.0274	10.146	8.28209	8.10072	8.96275	9.35039	10.9934	10.0053	9.72445	9.21713	0.0734206	0.642158	0.403085	0.151793	0.900606	0.56254	0.189115	0.845728	0.626764	0.962074
AKAP17A-2	0	0	0	0	0	0	0	0	0	0	0	0	0	0	0	0	0	0	1	1	1	1	1	1	1	1	1	1
AKAP2	11.47	13.3147	13.7437	14.999	12.8797	12.8245	11.8523	12.4673	11.9866	13.2111	15.3334	15.0845	9.91999	12.8972	12.333	13.4355	16.0808	15.0995	0.522905	0.441038	0.136146	0.326862	0.878877	0.07021	0.325227	0.0928295	0.916798	0.0464615
AKAP3	0.0109995	0.0269395	0.0741546	0.0500297	0.106128	0.0504773	0.0175511	0.02442	0.0323392	0.0416333	0.0515224	0.0388032	0.0148563	0.0346984	0.0767518	0.249524	0.060447	0.0775402	1	1	1	1	1	1	1	1	1	1
AKAP4	0	0	0	0	0	0	0	0	0	0.0113603	0	0	0	0	0	0	0	0.0155223	1	1	1	1	1	1	1	1	1	1
AKAP5	1.00327	1.06887	1.22268	1.1199	1.01828	1.12602	1.60552	1.32366	1.30345	1.4867	1.24695	1.3415	1.07365	1.28846	0.794388	1.18186	1.09567	1.11912	0.821496	0.852671	0.979875	0.978992	0.813731	0.837631	0.979719	0.862625	0.886195	0.962417
AKAP6	0.88824	1.35758	1.22869	1.45519	1.17763	1.17903	2.18342	2.10474	1.91746	1.08298	1.46178	1.29077	1.02721	1.503	1.24682	0.925116	1.10969	1.20156	0.000649147	0.806764	0.000649147	0.877178	0.000649147	0.95904	0.493158	0.000649147	0.354394	0.420259
AKAP7	7.3569	7.43796	7.22872	5.79033	7.68809	6.20045	4.57467	5.20768	4.73549	6.10381	4.79654	7.16116	5.95185	6.88497	6.42261	7.16406	5.78879	6.2331	0.00394071	0.379077	0.227392	0.684732	0.0915616	0.800642	0.66073	0.0806729	0.809116	0.988782
AKAP8	5.15139	5.30661	5.71779	5.29924	5.66682	5.42286	8.33282	6.93076	7.51151	7.49568	7.09915	6.28845	5.31744	6.18216	5.82364	6.49453	5.72094	5.69505	0.00266235	0.0384978	0.639498	0.73536	0.0406916	0.215957	0.555865	0.0762121	0.332053	0.89436
AKAP8L	15.8605	16.1056	19.9778	14.6745	14.3274	14.7836	16.9323	15.2265	16.3474	16.0588	18.1158	16.2924	15.7	17.0797	19.9237	15.899	20.2954	22.7258	0.947306	0.750858	0.850624	0.477692	0.63039	0.831651	0.0501581	0.129553	0.261091	0.464227
AKAP9	5.5083	8.29641	9.51761	8.59442	7.9434	7.42822	6.05957	6.4882	6.12726	6.14072	8.81671	8.7268	5.13767	8.49706	7.27338	6.54691	8.55037	7.9113	0.00871655	0.99202	0.0292447	0.247952	0.404805	0.328597	0.871523	0.066077	0.883542	0.498432
AKIP1	13.2219	11.739	11.2564	13.5338	11.9262	12.5055	18.4557	14.6206	15.3509	12.4103	11.9259	12.6708	13.9524	11.775	12.796	12.6846	10.911	11.3625	0.0299485	0.992621	0.055731	0.861	0.129102	0.872839	0.766613	0.0183802	0.807002	0.636739
AKIRIN1	34.3028	31.7596	31.6909	33.1712	35.232	31.6741	40.6739	37.5668	35.9899	43.1696	43.1082	38.3704	32.9765	33.8065	25.7868	39.1533	34.2949	32.0097	0.153957	0.0110216	0.536955	0.610206	0.0619984	0.00549497	0.630469	0.586261	0.156642	0.316936
AKIRIN2	17.5011	13.2162	12.1892	14.6914	13.5239	12.5922	22.542	15.732	15.7341	34.7179	29.6731	22.4979	17.8904	11.6356	11.1012	22.708	18.5991	16.2452	0.0183802	0.000649147	0.000649147	0.883748	0.0221776	0.000649147	0.00172621	0.734896	0.000649147	0.00352969
AKNA	0.341841	0.396326	0.401228	0.439601	0.379958	0.492926	0.344932	0.360028	0.396665	0.25719	0.26075	0.304433	0.238821	0.323588	0.868518	0.139417	0.44722	0.462956	1	1	1	1	1	1	1	1	1	1
AKNAD1	0.0814504	0.325038	0.157156	0.0588178	0.047986	0.0360734	0	0.0632871	0.0468799	0.168941	0.289069	0.147954	0.182763	0.04238	0.210357	0.145398	0.175453	0.147781	1	1	1	1	1	1	1	1	1	1
AKR1A1	42.9112	55.9649	47.0843	48.6405	45.0799	51.2471	33.0407	36.673	41.1085	42.708	47.2604	46.2049	37.8794	41.136	45.5666	39.2379	41.2705	46.6429	0.0031039	0.635044	0.0849238	0.147687	0.421827	0.570302	0.225667	0.308265	0.679706	0.923304
AKR1B1	118.026	152.601	125.872	149.574	145.267	158.862	131.337	146.837	146.447	108.04	135.485	133.902	116.04	124.215	143.972	96.4862	113.753	119.115	0.99357	0.242372	0.338609	0.347139	0.448905	0.929531	0.00220822	0.0131906	0.254587	0.172257
AKR1B10	0	0.243227	0.0319254	0	0.176831	0.0699333	1.48737	1.36066	1.09516	0.66143	1.34379	0.958829	0.191386	0.155682	0	0.0948653	0.0890444	0.0873735	0.214069	0.221764	0.38872	1	0.234548	0.253948	1	0.00172621	0.00266235	1
AKR1B15	0	0.101539	0	0	0	0	0.170706	0.209213	0.0802162	0.163625	0.26484	0	0	0	0	0	0.149127	0.0232485	1	1	1	1	1	1	1	1	1	1
AKR1C1	0	0	0	0	0	0	0.123194	0	0	0	0	0	0	0	0.136815	0.0703235	0	0	1	1	1	1	1	1	1	1	1	1
AKR1C2	0	0	0	0	0	0	0	0	0.0101566	0	0	0	0	0	0	0	0	0	1	1	1	1	1	1	1	1	1	1
AKR1C3	0	0	0	0	0.0856605	0	0	0.0422369	0	0.0976367	0.213134	0.119788	0	0	0	0	0.0707353	0	1	1	1	1	1	1	1	1	1	1
AKR1C4	0	0	0	0	0	0	0	0	0	0	0	0	0	0	0	0	0.0619159	0	1	1	1	1	1	1	1	1	1	1
AKR1C6P	0	0	0	0	0	0	0	0	0	0	0	0	0	0	0	0	0	0	1	1	1	1	1	1	1	1	1	1
AKR1CL1	0	0	0	0	0	0	0	0	0	0	0	0	0	0	0	0	0	0	1	1	1	1	1	1	1	1	1	1
AKR1D1	0.0340532	0	0.0185026	0.0222463	0.036311	0.0204561	0.018432	0.0179436	0.0140274	0.0160223	0.0221861	0.0253123	0	0.0721018	0.0681966	0	0	0.0171809	1	1	1	1	1	1	1	1	1	1
AKR1E2	0.151754	0.142849	0.228217	0.149695	0	0.0524472	0.164053	0.0748139	0.0760615	0.0932291	0.276016	0.103865	0.0369304	0.25402	0.26708	0.433675	0.103343	0.0918347	1	1	1	1	1	1	1	1	1	1
AKR7A2	20.4508	19.6844	19.869	21.616	22.2558	24.182	18.7609	17.7743	20.398	17.8234	17.7182	18.5449	20.3019	19.9761	24.3011	19.4877	19.6845	21.8746	0.317434	0.111167	0.784591	0.965315	0.365457	0.156006	0.756925	0.677141	0.390403	0.749695
AKR7A2P1	0.0382119	0	0.0789493	0.093897	0.0382301	0.0429989	0	0.0754596	0.0883114	0.0695482	0.142622	0.106863	0	0.0502918	0	0.0689477	0	0.107923	1	1	1	1	1	1	1	1	1	1
AKR7A3	0	0.0395644	0	0	0	0.0927025	0	0.0406732	0.0634525	0.0450048	0	0	0.0724499	0.108361	0.0772875	0.16129	0	0.116268	1	1	1	1	1	1	1	1	1	1
AKR7L	0.0212517	0	0	0	0	0	0.0414	0	0	0	0.112154	0	0.0267554	0	0	0.043515	0	0.0213376	1	1	1	1	1	1	1	1	1	1
AKT1	36.6794	30.2917	35.0771	32.2757	35.9826	46.6655	38.7022	35.3898	36.6428	32.9987	26.4904	29.9549	39.6591	37.4178	53.4712	40.078	42.3239	41.5591	0.909363	0.042871	0.0577662	0.0501581	0.153828	0.00120973	0.198975	0.381859	0.00172621	0.756077
AKT1S1	46.0388	23.9763	34.7682	30.8774	32.5979	37.2852	48.5167	38.2079	40.6487	45.3992	33.3787	33.4483	49.0581	42.5328	46.7869	48.63	43.6665	43.3512	0.0507637	0.541157	0.397088	0.00624134	0.627715	0.109268	0.00939415	0.732373	0.151418	0.933937
AKT2	44.1007	36.7013	38.981	37.1038	39.6077	50.7827	39.7066	38.2449	42.124	36.9924	33.1378	38.2866	44.9531	41.8434	52.6428	44.7976	46.0485	47.095	0.852544	0.194145	0.44141	0.252366	0.208554	0.0140972	0.31016	0.244258	0.0178245	0.958957
AKT3	15.2562	20.0166	23.283	18.5942	17.0836	17.7551	12.8039	13.2518	13.5085	14.4014	16.4918	20.391	13.1923	18.176	19.3367	16.1485	18.3879	19.9291	0.13542	0.811672	0.417073	0.788615	0.462279	0.982397	0.943731	0.239765	0.890203	0.870334
AKT3-2	0	0	0	0	0	0	0	0	0	0	0	0	0	0	0	0	0	0	1	1	1	1	1	1	1	1	1	1
AKTIP	8.32201	9.36553	10.0333	10.0861	9.61409	8.05329	7.85292	8.84253	8.34384	9.02475	8.96158	9.51123	7.67563	9.47801	6.78696	8.92664	8.75351	8.62612	0.759893	0.983608	0.815852	0.664461	0.927669	0.728947	0.896596	0.915957	0.927021	0.835558
AL022344.4	1.68701	3.4254	2.02489	1.58932	2.82298	1.58951	2.42136	3.07784	2.62727	2.84483	1.82079	3.28563	2.0227	2.472	1.69793	1.51217	2.2689	2.93179	0.642023	0.714994	0.97616	0.927045	0.563092	0.64049	0.975194	0.715328	0.77495	0.904897
AL022476.2	0	0	0	0.0246403	0.0401917	0	0	0	0.0310477	0.0577088	0.0249656	0	0	0	0	0.0416788	0	0.0190184	1	1	1	1	1	1	1	1	1	1
AL109763.2	0.620756	1.45964	1.58091	1.45776	0.908985	0.914549	0.458159	0.267704	0.554734	0.62142	0.566785	0.638612	0.533244	0.352884	1.5276	0.619085	0.128044	0.504865	0.0413614	0.109268	0.620123	0.373588	0.272546	0.654805	0.0301836	1	0.584388	0.249006
AL121656.5	0	0	0	0	0	0	0	0.0712362	0	0	0	0	0	0	0	0	0	0	1	1	1	1	1	1	1	1	1	1
AL132709.5	0	0	0	0	0	0.0249231	0	0	0	0.0737211	0.0274807	0	0.0299496	0	0	0	0	0	1	1	1	1	1	1	1	1	1	1
AL592528.1	0	0	0	0	0	0	0	0	0	0	0.0159323	0	0	0	0	0	0	0	1	1	1	1	1	1	1	1	1	1
ALAD	21.5719	21.9259	23.6087	25.0625	24.8379	26.9179	22.8477	25.0859	25.8131	22.3263	25.968	26.0078	21.528	21.0765	23.8588	19.0512	20.9045	22.7271	0.884832	0.842966	0.97259	0.526369	0.445865	0.409407	0.189003	0.173045	0.149546	0.726951
ALAS1	34.8689	37.2516	38.879	50.4438	46.8703	48.2169	37.6157	43.7644	45.4592	37.3589	44.4163	44.5441	33.6061	37.3279	35.8661	32.8775	36.962	38.804	0.951463	0.930885	0.984531	0.0521521	0.133726	0.14915	0.0854163	0.19425	0.212613	0.931047
ALAS2	0	0	0	0	0	0.0283617	0	0	0	0	0	0	0	0	0	0	0	0	1	1	1	1	1	1	1	1	1	1
ALB	0	0	0	0	0	0	0	0	0	0.0186733	0	0	0	0	0	0	0.0305302	0	1	1	1	1	1	1	1	1	1	1
ALCAM	5.7323	5.54021	5.39765	5.20293	5.57375	5.34307	10.8462	9.83836	8.23533	15.0989	16.7653	12.6745	5.60147	6.33049	5.32945	14.1177	12.8307	12.8899	0.000649147	0.000649147	0.000649147	0.787558	0.000649147	0.000649147	0.000649147	0.00394071	0.43133	0.000649147
ALDH16A1	5.20044	3.84209	3.82159	3.92038	4.58508	6.91306	7.23295	5.65802	6.34729	4.448	3.4242	3.7354	5.74658	4.48714	7.90464	6.84856	5.88068	4.79219	0.0107091	0.169558	0.000649147	0.055731	0.794733	0.00220822	0.101426	0.626973	0.00266235	0.892993
ALDH18A1	26.834	26.7167	27.9343	31.0134	31.186	28.8756	24.6158	29.4514	31.4814	26.4658	28.2489	32.3685	31.6381	31.1423	32.1158	26.4989	26.9021	27.571	0.963228	0.960262	0.92863	0.409024	0.439586	0.542072	0.625203	0.736683	0.630759	0.174246
ALDH1A1	4.16973	5.26762	4.40565	4.18648	4.03338	4.32107	3.56429	4.54073	4.41151	3.77758	4.29137	4.23399	4.59457	4.46477	4.61231	4.86559	3.77799	4.51649	0.810762	0.733123	0.95422	0.879297	0.695008	0.618083	0.992267	0.84999	0.782542	0.888957
ALDH1A2	0	0.0419265	0.0299374	0	0.0144351	0.0325639	0.0284626	0.0285631	0.0558161	0.0876766	0.0358582	0	0.0197743	0.0765378	0.0542469	0.0937263	0.0208912	0.0626209	1	1	1	1	1	1	1	1	1	1
ALDH1A3	0.0603368	0	0.0273347	0	0.026356	0.014865	0.0275342	0	0.0305774	0	0.0490958	0.0551139	0.0823983	0.0174734	0	0.0301758	0.0190799	0.049995	1	1	1	1	1	1	1	1	1	1
ALDH1B1	81.9334	78.6229	83.64	83.7697	82.3818	85.216	45.6839	54.7779	59.3466	63.2559	64.7561	69.8751	71.3806	71.5159	80.6539	63.9343	72.4837	74.1745	0.000649147	0.0122778	0.0389358	0.330127	0.000649147	0.318187	0.0718347	0.0031039	0.680758	0.692353
ALDH1L1	0	0.0452003	0.0322765	0	0	0	0.0269561	0	0.012025	0	0	0.0217022	0	0	0.0292434	0	0	0	1	1	1	1	1	1	1	1	1	1
ALDH1L1-AS1	0	0	0	0	0	0	0	0	0	0	0	0	0	0	0	0	0	0	1	1	1	1	1	1	1	1	1	1
ALDH1L1-AS2	0	0	0	0	0	0	0	0	0	0	0	0	0	0	0	0	0	0	1	1	1	1	1	1	1	1	1	1
ALDH1L2	0.0373795	0.0231918	0.0434265	0.0146239	0.0179146	0.00672738	0.00623169	0.01182	0	0.0167854	0.0148236	0.0499354	0.0239159	0.0794041	0.0224583	0.0136325	0.0173362	0.0227105	1	1	1	1	1	1	1	1	1	1
ALDH2	0.099486	0.0970035	0.0520301	0.030833	0.0251349	0.0283138	0.0226604	0	0	0.0681968	0	0.0350839	0.0371866	0.0996162	0	0	0.108722	0.142514	1	1	1	1	1	1	1	1	1	1
ALDH3A1	0	0	0	0	0.0368426	0	0	0.0363655	0.0567517	0	0	0	0.0509435	0	0	0	0	0	1	1	1	1	1	1	1	1	1	1
ALDH3A2	10.6495	10.1875	10.9867	10.304	9.6962	8.96731	14.7472	14.1196	12.7727	11.272	12.1342	10.97	10.7471	11.3498	10.3832	10.7659	9.35557	9.88206	0.00120973	0.322438	0.125321	0.660156	0.0344331	0.762074	0.949617	0.00172621	0.332444	0.640974
ALDH3B1	0.710457	0.552002	0.627306	0.424013	0.328599	0.526489	1.06118	0.835669	0.761919	1.23919	0.868907	1.08543	0.535709	0.709909	1.00721	0.880821	0.479207	0.933854	0.015557	0.00120973	0.51588	0.127944	0.601453	0.154222	0.0971647	0.641459	0.175819	0.969321
ALDH3B2	0.0950445	0.146067	0.0978443	0.162094	0.226652	0.234206	0.140644	0.0933826	0.16053	0.0505443	0.164241	0.105383	0.173185	0.0749945	0.283793	0.260932	0.0545791	0.178817	1	1	1	1	1	1	1	1	1	1
ALDH4A1	3.34196	3.20403	2.83114	3.04231	3.20966	4.42835	3.66269	3.20464	3.14395	2.44308	2.64711	3.32239	2.35312	2.49584	3.9143	2.91132	3.22049	2.86771	0.994435	0.252673	0.361648	0.431822	0.51942	0.88745	0.534828	0.618625	0.788784	0.929458
ALDH5A1	0.782148	0.684708	0.503777	0.50807	0.529477	0.49798	0.815484	0.742497	0.614776	0.611182	0.732364	0.590265	0.703424	0.503853	0.364936	0.586111	0.563072	0.601399	0.281665	0.710784	0.685661	0.685615	0.142347	0.425785	0.996256	0.373308	0.752275	0.735693
ALDH6A1	4.45653	4.42314	4.6581	3.08268	2.85987	3.29293	2.13581	2.04379	2.30786	2.84255	2.88887	3.33927	3.5227	3.28764	3.23364	3.5092	3.47855	3.64516	0.000649147	0.0774144	0.0249907	0.416269	0.0031039	0.614784	0.713137	0.000649147	0.369657	0.814199
ALDH7A1	22.5069	21.791	21.9607	21.4384	22.6821	19.9992	14.2398	17.1134	17.332	16.2109	16.4706	17.7948	21.3055	19.5879	20.052	16.2815	16.97	17.3351	0.000649147	0.00352969	0.84491	0.598718	0.035318	0.0909803	0.00586708	0.837212	0.991323	0.101573
ALDH8A1	0	0.0190238	0.0408096	0	0	0.0221925	0	0	0.0304236	0.018783	0.0489519	0.0274665	0	0	0	0.0418347	0	0.0559508	1	1	1	1	1	1	1	1	1	1
ALDH9A1	59.647	65.271	61.0946	80.5385	76.3546	75.1569	48.5975	52.869	54.6879	62.8378	63.2573	66.7207	53.6757	51.5406	47.6254	58.2752	50.8762	51.9921	0.000649147	0.482095	0.0460448	0.000649147	0.911758	0.0244975	0.00120973	0.862406	0.110423	0.745756
ALDOA	1271.39	1021.19	1150.74	1125.27	1209.26	1634.63	1159.12	1047	1219.41	998.19	876.68	1084.51	1291.34	1117.36	1879.12	1373.28	1396.65	1427.36	0.556328	0.0172573	0.246931	0.19425	0.0589509	0.000649147	0.282782	0.0842457	0.000649147	0.925152
ALDOB	0	0	0	0	0	0	0.0189196	0	0	0	0	0	0	0	0	0	0	0	1	1	1	1	1	1	1	1	1	1
ALDOC	0.0308575	0.229056	0.245894	0.145892	0.118892	0.133848	0.290361	0.176155	0.252129	0.256031	0.281919	0.415053	0.44349	0.156816	0.278878	0.444594	0.299468	0.252391	1	1	1	1	1	1	1	1	1	1
ALG1	24.0576	17.4941	20.3986	15.2815	14.1513	18.9673	20.4738	18.4914	20.452	17.5579	14.7874	16.3974	20.8212	19.1472	17.7948	21.9318	19.7679	19.1799	0.805096	0.655083	0.442569	0.892723	0.942171	0.5375	0.728277	0.950266	0.370006	0.881341
ALG10	5.33227	3.93417	3.42026	4.3227	4.95656	3.3842	6.05211	4.05429	3.89094	5.54245	4.26852	4.59006	4.23815	3.04003	1.97783	4.66403	3.50758	2.76796	0.642713	0.501919	0.928166	0.0439087	0.00972912	0.0031039	0.474976	0.234548	0.163212	0.49761
ALG10B	2.28351	2.51053	2.72832	3.36245	2.85018	2.6154	3.66527	3.06732	2.31442	2.76027	3.4733	2.89481	2.50437	2.04633	2.62544	2.92665	1.7903	1.58481	0.743284	0.749397	0.983665	0.728823	0.415747	0.443893	0.286755	0.0777438	0.111575	0.712068
ALG11	5.52794	7.36617	6.68131	6.45123	6.77088	5.09895	6.48113	6.87265	6.71119	7.04939	7.27616	7.57061	5.11294	6.16593	5.25287	6.90245	6.31794	5.95677	0.857896	0.545486	0.79089	0.592506	0.464182	0.227497	0.973257	0.905304	0.64044	0.608688
ALG12	4.83728	4.21419	4.53804	4.71214	5.23701	6.44148	7.84701	6.95001	7.39914	5.56083	5.73914	5.19464	4.92279	4.39994	6.24513	6.63687	5.83854	5.42767	0.000649147	0.579781	0.0371167	0.869447	0.0131906	0.817691	0.209589	0.158452	0.710279	0.447281
ALG13	21.4029	23.5595	19.556	16.0728	18.2019	14.2071	18.6315	18.7232	16.5956	17.6432	19.7418	17.9864	17.4366	18.0833	13.4551	26.8294	17.4406	17.2286	0.841218	0.935876	0.931538	0.387064	0.678933	0.555539	0.655669	0.528794	0.624993	0.173045
ALG14	17.2026	14.276	12.8925	13.5521	14.8625	11.3871	13.6619	14.6728	14.1016	14.9143	15.4364	12.6692	15.7427	15.4839	11.8753	13.6876	12.6904	12.0443	0.976333	0.930812	0.963562	0.934161	0.962833	0.994611	0.657262	0.671308	0.593256	0.636595
ALG1L	1.58	1.11621	1.24545	1.24343	0.792008	1.19699	0.791513	1.26236	1.21746	0.780287	0.750466	1.15904	0.813554	1.2412	1.44572	0.662266	1.19028	0.883504	0.853684	0.509941	0.717487	0.970297	0.918294	0.644375	0.528812	0.734815	0.982659	0.658962
ALG1L2	0.225175	0.105972	0.285479	0.341065	0.166391	0.373546	0.235153	0.0546427	0.34061	0.149898	0.0690352	0.310611	0.0810046	0.145138	0.519311	0.10229	0.158211	0.10382	1	1	1	1	1	1	1	1	1	1
ALG1L9P	1.87973	1.35448	0.984683	1.68972	2.0132	1.4923	2.04414	1.47558	1.94496	1.21025	1.55168	1.10556	1.55338	1.16829	1.612	1.19314	1.35315	1.25913	0.797454	0.756137	0.571123	0.908983	0.722339	0.898665	0.715132	0.525969	0.986414	0.877178
ALG2	7.5801	6.35788	6.21454	7.42756	7.79736	6.20051	8.43393	7.68245	7.5271	8.37797	8.53574	7.80119	7.02547	7.71373	5.3211	8.79546	6.63001	6.72386	0.362695	0.175916	0.843435	0.866459	0.296967	0.152145	0.721566	0.755094	0.528492	0.600867
ALG3	51.8882	31.0058	35.8455	41.9472	42.4672	49.5921	57.6723	42.9518	49.4917	42.5129	38.9615	37.3123	50.7743	40.7309	43.4576	51.6205	39.6132	39.7435	0.0950772	0.66696	0.0382593	0.637681	0.462068	0.358919	0.826753	0.308569	0.521698	0.883907
ALG5	26.2701	32.768	32.4573	27.2808	28.7882	23.8169	22.705	27.5598	23.4789	24.154	24.8507	26.5018	27.2836	29.1797	29.7417	32.2265	26.014	28.5602	0.228187	0.323687	0.921101	0.976739	0.292311	0.389156	0.950582	0.262797	0.355015	0.978138
ALG6	11.2542	10.3942	8.91845	8.09595	8.34745	6.02022	12.6778	10.6176	9.74638	12.293	11.7548	11.6475	12.9848	10.8057	7.95329	17.2913	8.82929	9.88224	0.0792817	0.0113347	0.698899	0.188871	0.868822	0.510062	0.0107091	0.660899	0.974244	0.472721
ALG8	53.5507	42.0237	43.1893	32.5878	33.8143	29.7893	35.793	27.9122	27.6434	36.2023	33.6179	34.6403	47.0265	40.6373	35.8756	53.8614	38.3462	38.5369	0.0100628	0.320714	0.334532	0.739318	0.0051209	0.185476	0.373881	0.000649147	0.0543256	0.747958
ALG9	7.6406	6.56097	6.08083	7.80994	8.4523	7.1749	7.72696	7.17233	7.63951	7.36735	7.88705	7.7608	7.85548	5.28582	5.42965	6.33112	6.2	5.57594	0.904062	0.820583	0.94552	0.338181	0.300271	0.239387	0.224679	0.205448	0.157726	0.93702
ALK	0.0222757	0.0348359	0.0298175	0.0615562	0.0502589	0.0162093	0.0322997	0.0142163	0.0222368	0.0283315	0	0.0600197	0.0437767	0.0190766	0.0269954	0.0134168	0.0104178	0.0204681	1	1	1	1	1	1	1	1	1	1
ALKBH1	7.60124	7.17649	9.32004	7.09783	7.23059	7.22222	7.96957	8.76826	7.73779	7.8159	9.41045	8.92225	7.29642	9.22969	8.32495	8.19867	8.87021	9.02442	0.761176	0.471013	0.774457	0.737563	0.96195	0.854648	0.50931	0.79868	0.993951	0.872249
ALKBH2	26.4879	26.101	30.8753	31.9954	28.9078	30.9854	27.4367	32.1991	32.4948	23.9114	26.2426	24.1608	26.0078	31.8843	32.2648	23.4727	29.2396	27.9334	0.783208	0.182987	0.120266	0.892455	0.929254	0.176633	0.59714	0.408691	0.672876	0.516743
ALKBH3	12.1252	14.9414	16.4669	15.8408	14.6066	13.2524	8.42179	13.0262	12.2556	10.2526	13.0701	15.3884	12.2349	15.2304	13.9981	10.8305	17.1616	15.7628	0.0369052	0.427393	0.434235	0.791225	0.178027	0.746155	0.989516	0.0657058	0.483385	0.805768
ALKBH3-AS1	0	0.0965664	0.0517964	0	0	0.0563758	0.0212862	0.0247288	0	0.018792	0	0	0	0	0.0469745	0	0.0360772	0.0472898	1	1	1	1	1	1	1	1	1	1
ALKBH4	9.96517	7.79466	8.99573	9.75865	10.5116	12.1084	11.8604	11.0902	12.9726	11.318	8.15268	9.3141	11.7432	10.2984	12.274	11.1492	10.4599	10.3232	0.405615	0.943731	0.451538	0.550515	0.908957	0.570863	0.800777	0.719403	0.772354	0.843412
ALKBH5	20.599	13.0309	14.3033	13.1159	14.2752	14.9964	23.1857	16.5419	16.992	20.7574	14.9763	15.3146	23.8427	17.4312	18.4708	22.6283	17.1477	16.7096	0.0195008	0.295448	0.468006	0.00172621	0.771527	0.218502	0.0221776	0.985026	0.503182	0.755108
ALKBH6	8.61364	6.25313	6.87957	6.58528	5.18366	8.54954	10.9766	7.57228	8.67147	8.92304	6.36578	7.12871	7.51144	7.10121	8.21325	8.48831	7.05044	8.277	0.090326	0.793769	0.3432	0.720704	0.407128	0.958463	0.532514	0.554053	0.837394	0.894066
ALKBH7	4.4365	4.31199	3.0332	3.17482	5.81982	8.97742	5.23764	4.46354	5.03946	4.47762	3.03227	4.48222	3.02592	3.0421	8.28983	4.94097	5.92791	4.52055	0.980934	0.374946	0.482957	0.921483	0.95159	0.555127	0.918524	0.90946	0.313502	0.843814
ALKBH8	4.27659	4.78297	5.96293	4.56065	4.45734	3.37871	4.50442	5.06015	4.95548	4.4828	4.94103	6.04186	4.40831	5.24471	4.85132	4.72255	3.94153	4.70316	0.795502	0.530096	0.806465	0.811487	0.996623	0.812556	0.923187	0.716191	0.480409	0.736147
ALLC	0	0	0.148563	0	0	0	0.0293355	0	0	0.0654519	0	0.203001	0.0997656	0	0	0	0	0	1	1	1	1	1	1	1	1	1	1
ALMS1	2.75877	3.25349	3.80309	3.9658	3.74628	3.34815	2.66512	3.1366	3.10179	2.42092	3.49277	3.68043	2.86396	3.97076	3.68039	2.37179	3.48598	3.16961	0.150311	0.530345	0.657383	0.971246	0.207375	0.547443	0.203707	0.953387	0.734187	0.253275
ALMS1-IT1	1.05655	1.11605	1.34029	1.28521	1.40586	1.42797	1.09929	0.898737	1.0633	0.787891	0.890749	0.88516	1.22397	0.909628	0.724316	1.01628	1.11179	0.702716	0.795668	0.602628	0.876634	0.729517	0.958957	0.934952	0.71094	0.950552	0.94035	0.995044
ALMS1P	1.89153	2.58507	2.39272	2.72663	2.34513	2.46624	0.808019	1.31046	1.594	1.65936	2.14797	2.02543	1.73618	1.70885	1.85275	1.64726	1.9534	2.73575	0.000649147	0.292411	0.0454108	0.0885697	0.13542	0.769114	0.588319	0.0140972	0.803827	0.502257
ALOX12	0.101191	0.116995	0.151335	0.17327	0.101041	0.409313	0.13515	0.159697	0.218535	0.183153	0.150626	0.244874	0.118016	0.187141	0.151795	0.289413	0.145924	0.17211	1	1	1	1	1	1	1	1	1	1
ALOX12B	0.0214467	0.0181962	0	0	0	0	0	0	0.0145438	0	0	0	0.0325445	0	0	0	0.0271978	0	1	1	1	1	1	1	1	1	1	1
ALOX12P2	0	0	0	0	0	0	0.0145997	0	0	0	0	0	0	0	0.0317218	0	0	0	1	1	1	1	1	1	1	1	1	1
ALOX15	0	0	0	0.021396	0	0	0.0168794	0.0172617	0	0	0	0	0	0	0	0.0366534	0	0	1	1	1	1	1	1	1	1	1	1
ALOX15B	0	0	0	0	0	0	0	0	0	0	0	0	0	0	0	0	0	0	1	1	1	1	1	1	1	1	1	1
ALOX15P1	0	0	0	0	0	0	0	0	0	0	0	0	0	0	0	0	0	0.0824759	1	1	1	1	1	1	1	1	1	1
ALOX5	0	0.0191067	0	0	0	0	0	0	0	0	0	0	0	0	0	0	0	0	1	1	1	1	1	1	1	1	1	1
ALOX5-2	0	0	0	0	0	0	0	0	0	0	0	0	0	0	0	0	0	0	1	1	1	1	1	1	1	1	1	1
ALOX5AP	0.132839	0	0	0.148349	0.0602847	0.202899	0.24096	0.178095	0.231193	0.358236	0.300229	0.422231	0	0.0787585	0.112848	0	0.0858363	0.281694	1	1	1	1	1	1	1	1	1	1
ALOXE3	0	0	0	0	0	0	0	0.0141569	0.0110647	0.0274117	0.0177728	0.0399099	0	0	0	0	0.020712	0.0135672	1	1	1	1	1	1	1	1	1	1
ALPI	0.0563206	0	0.0191083	0	0.0368827	0	0.175276	0.0911837	0.0570004	0.0373046	0.114542	0	0.029344	0.0331491	0.0692747	0	0	0.122232	1	1	1	1	1	1	1	1	1	1
ALPK1	1.14152	1.47889	1.59734	1.41648	1.5152	1.45714	1.173	1.22205	1.16753	0.969825	1.61079	1.5469	1.0575	1.08698	1.4263	0.993422	1.37131	1.31449	0.278595	0.871917	0.512543	0.290468	0.993899	0.537798	0.39294	0.920868	0.643132	0.930115
ALPK2	0	0.025599	0.0191224	0.0646402	0.00879799	0.0297884	0.16578	0.130543	0.156606	0.0524647	0.0380707	0.0512796	0.0268345	0.0584109	0	0.0560971	0	0	1	1	1	1	1	1	1	1	1	1
ALPK3	0.00780975	0.0276649	0.0253591	0.0199273	0.0203431	0.0505377	0.047903	0.016117	0.0409759	0.0334419	0.0858532	0.0396676	0.0285504	0.0270522	0.0153014	0.00710365	0.0295504	0.0232203	1	1	1	1	1	1	1	1	1	1
ALPL	0.0578778	0.0197761	0.0402389	0.0447852	0.0614137	0.0692173	0.211398	0.202405	0.267042	1.31757	1.06523	0.897218	0.111213	0.0958868	0.115333	0.444998	0.236509	0.208804	1	0.00120973	0.000649147	1	1	0.000649147	1	1	0.000649147	1
ALPP	0.0168587	0	0	0	0.0162645	0	0.0287825	0.048262	0.0377184	0.167269	0.0904826	0.136409	0	0	0	0.0284074	0	0	1	1	1	1	1	1	1	1	1	1
ALPPL2	0	0.0182587	0	0	0	0.0425835	0.0344897	0.0747088	0.0729696	0.101275	0.140781	0.23712	0	0	0.0354746	0	0	0.0357641	1	1	1	1	1	1	1	1	1	1
ALS2	7.57022	8.35765	8.34651	7.49632	8.25218	7.05538	8.31633	8.02526	7.5624	8.84218	11.0799	9.2329	8.74988	8.23621	8.36624	9.58184	10.0396	9.58093	0.945497	0.0746345	0.147433	0.652857	0.771527	0.368169	0.0772602	0.157356	0.994631	0.369124
ALS2CL	0.0155688	0.0165654	0.029002	0.0170265	0.021647	0.00734248	0.219335	0.121421	0.117609	0.0607963	0.0478786	0.0736318	0	0.0259275	0.0959892	0.0566207	0.00943966	0.0496743	1	1	1	1	1	1	1	1	1	1
ALS2CR11	0.0373243	0.021807	0.0283548	0	0.0274778	0.00923871	0.0428968	0	0	0.0134331	0	0	0	0	0	0	0.0118736	0.0300525	1	1	1	1	1	1	1	1	1	1
ALS2CR12	0.0882065	0.198032	0.0789749	0	0.0765265	0	0.128051	0.037762	0.041224	0.0820423	0.23804	0	0.0387663	0	0.143493	0.11461	0.22648	0.24239	1	1	1	1	1	1	1	1	1	1
ALX1	13.7032	11.6392	14.3069	11.061	11.7004	11.7914	9.53068	11.9475	10.9812	13.4886	13.8739	13.4504	11.0965	13.1143	13.6953	14.4104	14.2506	15.4772	0.378873	0.568675	0.136782	0.925907	0.380667	0.731489	0.201378	0.0270143	0.70418	0.368428
ALX3	0.776423	0.583398	0.731089	0.661693	0.707473	0.75823	0.828159	0.964642	0.856733	1.12342	0.921438	1.12952	0.67861	0.798869	0.568782	0.494837	1.16211	0.85716	0.47534	0.128669	0.641802	0.953661	0.504296	0.176155	0.622792	0.921483	0.517608	0.623312
ALX4	0.0138056	0	0.00857979	0	0.0120407	0	0.0149811	0	0.0093147	0.0169264	0	0.011517	0.0208023	0	0	0	0.0119883	0.0228485	1	1	1	1	1	1	1	1	1	1
ALYREF	50.9791	29.9223	35.6599	44.6159	51.2462	55.7273	68.0872	63.686	64.5737	58.5863	47.2491	46.1428	68.9583	50.4035	55.3426	68.1411	47.0836	45.3228	0.00120973	0.443642	0.078568	0.0571633	0.551496	0.442369	0.219962	0.195801	0.805614	0.68935
AMACR	11.5618	12.3069	10.1935	10.252	10.0234	8.6869	8.47448	8.21276	7.73425	18.3139	16.5442	15.0513	11.4288	10.3937	8.14248	19.0605	13.2499	13.8064	0.0437003	0.000649147	0.000649147	0.806781	0.211834	0.000649147	0.0630704	0.0031039	0.81136	0.066077
AMBN	0	0	0	0.0294117	0	0	0	0	0	0	0	0	0.0307499	0	0	0	0	0	1	1	1	1	1	1	1	1	1	1
AMBP	0	0	0	0	0	0.0392379	0.0630178	0.137712	0.0268679	0.0332914	0.0867153	0	0	0	0	0	0	0	1	1	1	1	1	1	1	1	1	1
AMBRA1	10.9012	9.91196	11.0244	11.3212	11.5714	12.5455	8.8709	9.57663	11.4402	10.4209	11.6098	11.8463	9.43247	9.6117	11.9443	9.13981	11.2696	11.3384	0.309996	0.972248	0.367697	0.530826	0.855636	0.572068	0.690958	0.729764	0.706632	0.909666
AMD1	63.3938	59.4269	55.1162	81.2901	82.869	68.5725	78.8385	76.4171	75.0922	72.1341	71.4509	75.7399	66.3749	60.5862	45.0399	69.5798	52.7503	49.9102	0.30124	0.622447	0.771601	0.0729312	0.00394071	0.0221776	0.0739573	0.00549497	0.0252419	0.994475
AMDHD1	0.101179	0.129473	0.231398	0.0822194	0.0893901	0.151089	0.146019	0.0883619	0.0172564	0.0913001	0.111065	0.0311833	0.134112	0	0	0.212327	0.0645004	0	1	1	1	1	1	1	1	1	1	1
AMDHD2	5.00192	3.41601	3.21742	3.47571	5.23949	8.23245	7.54203	4.73328	5.49448	4.29336	3.28824	3.25979	5.04573	4.1594	9.34274	9.5387	5.6859	6.01677	0.343351	0.22488	0.0203358	0.271607	0.913696	0.0206053	0.047479	0.504067	0.00120973	0.676919
AMELX	0	0	0	0	0	0	0	0	0	0.0706269	0	0.108752	0	0	0	0	0	0	1	1	1	1	1	1	1	1	1	1
AMELY	0	0	0	0	0	0	0	0	0	0	0	0	0	0	0	0	0	0	1	1	1	1	1	1	1	1	1	1
AMER1	1.13724	1.08838	1.49988	1.33372	1.74762	1.52128	1.30826	1.56368	1.90785	1.27025	1.2605	1.55409	1.1696	1.56723	1.30318	0.848202	1.64834	1.30955	0.403649	0.941141	0.379492	0.903129	0.342302	0.970008	0.657496	0.190918	0.770785	0.81914
AMER2	0	0	0	0	0.0044749	0.00505308	0	0	0	0	0	0	0	0	0	0	0	0	1	1	1	1	1	1	1	1	1	1
AMER3	0	0	0	0	0	0	0	0	0	0	0	0	0	0	0	0	0	0	1	1	1	1	1	1	1	1	1	1
AMFR	22.2433	21.2786	19.1477	24.8998	23.9035	26.0626	22.5229	22.8463	21.9839	20.9851	20.8149	19.4162	21.1477	18.5339	21.3014	19.7495	18.73	20.0436	0.909131	0.297897	0.518536	0.279817	0.491817	0.986366	0.122635	0.282849	0.804558	0.827003
AMH	0.198601	0.0688638	0.123102	0.145855	0.0237834	0.10718	0.411097	0.0705193	0.257046	0.0436172	0.0886578	0.19915	0.168231	0.12572	0.357211	0	0.171524	0.0899283	1	1	1	1	1	1	1	1	1	1
AMHR2	0.0728393	0	0	0.0606291	0.049323	0	0.0286016	0.0486228	0.0532686	0	0.0505061	0.0554255	0	0.0533825	0	0	0.0582254	0.0763726	1	1	1	1	1	1	1	1	1	1
AMICA1	0	0	0	0	0	0	0	0	0	0	0	0	0	0	0	0	0	0	1	1	1	1	1	1	1	1	1	1
AMIGO1	0.585971	0.608554	0.948741	0.654915	0.763107	0.645155	1.15628	0.867765	1.09076	0.689656	1.13757	0.87819	0.733194	1.06045	0.752439	0.424887	0.909597	1.04752	0.0604866	0.299567	0.655669	0.475107	0.483142	0.879515	0.68829	0.319744	0.714454	0.872036
AMIGO2	9.74583	9.02805	8.46113	10.5371	11.1984	8.11833	19.1282	17.6606	17.4545	18.5652	19.6614	16.2069	9.45609	11.2214	7.34332	15.1285	11.3425	10.0947	0.000649147	0.000649147	0.987786	0.934521	0.000649147	0.000649147	0.0287685	0.000649147	0.000649147	0.0458328
AMIGO3	0.417648	0.363529	0.340761	0.326144	0.516542	0.706053	1.46958	0.851566	0.81079	0.997536	0.44714	0.611149	0.512399	0.248891	0.646954	0.785755	0.566065	0.608218	0.327696	0.70424	0.703615	1	0.46184	0.78868	0.73955	0.658193	0.976739	0.822494
AMMECR1	6.5709	6.28794	5.82817	6.98734	7.74118	6.17806	11.8955	9.40782	8.38838	7.09288	6.57578	6.75618	7.61637	6.56993	5.77709	7.10309	5.42005	5.49119	0.000649147	0.866062	0.00266235	0.969395	0.000649147	0.922681	0.511625	0.000649147	0.421071	0.539865
AMMECR1L	27.9446	36.3778	32.6494	35.2059	37.3176	33.1557	28.3879	33.2769	34.1874	25.8801	32.0393	31.757	28.976	34.3126	33.6842	26.1409	36.0293	37.5171	0.775359	0.410079	0.743486	0.836447	0.967944	0.690954	0.952328	0.891939	0.609836	0.92854
AMN	0	0	0	0	0	0	0	0	0	0	0	0	0	0	0	0	0	0	1	1	1	1	1	1	1	1	1	1
AMN1	2.93985	3.34787	2.9318	1.76531	1.78939	1.57332	2.15884	1.71137	2.09901	2.61476	1.84291	2.21464	2.42554	2.49888	2.1531	3.6533	3.10554	2.76091	0.415747	0.806076	0.715251	0.968824	0.508473	0.862877	0.14375	0.0152694	0.082856	0.143358
AMOT	5.09804	4.51187	4.95357	5.62283	5.322	4.64009	5.82061	5.34394	4.91584	4.24632	5.20809	4.99349	4.247	4.90471	3.86056	4.42542	4.21213	4.20321	0.677861	0.803396	0.500391	0.223489	0.105462	0.519408	0.191704	0.0869972	0.455559	0.960059
AMOTL1	8.53754	9.28365	10.3777	14.6845	13.8419	13.114	17.3121	18.6958	17.8791	13.9608	15.9839	15.4577	9.16601	12.3409	10.1616	9.06738	10.1912	9.82585	0.000649147	0.00394071	0.14102	0.426365	0.000649147	0.00120973	0.0623761	0.000649147	0.000649147	0.584229
AMOTL2	2.17935	1.56036	1.74754	2.24329	2.23253	1.99055	10.9229	9.26205	8.40917	6.20122	6.51423	5.47134	3.31503	4.84096	3.04914	3.75307	3.31342	2.96649	0.000649147	0.000649147	0.000649147	0.000649147	0.000649147	0.000649147	0.000649147	0.000649147	0.000649147	0.567338
AMPD1	0	0	0	0	0	0	0	0	0	0	0	0.0274536	0	0	0	0.0379463	0	0	1	1	1	1	1	1	1	1	1	1
AMPD2	18.6042	17.3742	16.8573	17.1202	18.7857	23.239	26.7596	25.1555	26.019	19.487	18.6671	19.4018	19.8265	19.3039	24.1059	21.3589	21.9128	22.2141	0.000649147	0.872036	0.00120973	0.28803	0.0692973	0.527769	0.126609	0.134696	0.326715	0.854144
AMPD3	0.337197	0.133794	0.142627	0.14298	0.0916516	0.116331	0.176083	0.2041	0.20391	0.135113	0.241845	0.175684	0.205413	0.151992	0.296536	0.184805	0.200034	0.260928	1	1	1	1	1	1	1	1	1	1
AMPH	0.134978	0.0777601	0.130899	0.215579	0.21768	0.252763	0.481824	0.464763	0.261545	0.155713	0.159947	0.224193	0.0923861	0.185554	0.265969	0.161011	0.192852	0.0663999	1	1	1	1	1	1	1	1	1	1
AMT	0.615828	0.903645	0.500321	0.453775	0.544018	0.506615	0.651897	0.473385	0.420599	0.461604	0.644515	0.562414	0.848279	0.592037	0.977275	0.853473	0.100833	0.735663	0.887616	0.956108	0.946791	0.632404	0.533385	0.604819	0.971438	0.946983	0.991547	0.699215
AMTN	0	0	0	0	0	0	0	0	0	0	0	0	0	0	0	0	0	0	1	1	1	1	1	1	1	1	1	1
AMY1A	0	0	0	0	0	0	0	0	0	0	0	0	0	0	0	0	0	0	1	1	1	1	1	1	1	1	1	1
AMY1B	0	0	0	0	0	0	0	0	0	0	0	0	0	0	0	0	0	0	1	1	1	1	1	1	1	1	1	1
AMY1C	0	0	0	0	0	0	0	0	0	0	0	0	0	0	0	0	0	0	1	1	1	1	1	1	1	1	1	1
AMY2A	0	0	0	0	0	0	0	0	0	0	0	0	0	0	0	0	0	0	1	1	1	1	1	1	1	1	1	1
AMY2B	0.0449984	0.184288	0.0439078	0.0779821	0.0852362	0.119447	0.229599	0.230522	0.130976	0.158276	0.131681	0.148842	0.0562859	0.0280362	0	0.0993148	0.183622	0.0606349	1	1	1	1	1	1	1	1	1	1
AMZ1	0.70027	0.864275	0.891192	0.532935	0.707173	0.933045	0.491715	0.517093	0.49629	0.486373	0.45911	0.696954	0.768532	0.851368	1.18519	0.771447	0.835179	0.804717	0.0203358	0.078568	0.811748	0.362844	0.0031039	0.0107091	0.900508	0.0239875	0.0844061	0.568505
AMZ2	62.8875	73.485	72.5063	61.0523	59.8004	56.908	43.3048	53.469	50.0226	48.0856	57.3834	59.5853	53.788	70.1564	62.7325	50.6223	62.5983	61.7274	0.0031039	0.139028	0.412306	0.834393	0.0301836	0.382353	0.405773	0.142218	0.736059	0.699215
AMZ2P1	3.33086	3.34707	3.77894	2.65943	2.4917	2.50839	1.81626	2.55805	2.27939	3.04107	3.07775	2.9508	2.71497	3.09052	2.91989	3.35293	2.79279	2.85859	0.0257415	0.995222	0.0589509	0.874779	0.111448	0.886552	0.982032	0.0686019	0.981019	0.912503
ANAPC1	18.1699	19.4465	19.2901	26.5011	24.7273	22.3522	18.8741	21.0678	20.4797	18.4616	19.775	20.5439	19.6438	23.058	16.8507	17.1802	18.3743	17.1985	0.518661	0.333485	0.881381	0.417858	0.943435	0.948538	0.0166859	0.260769	0.405966	0.340259
ANAPC10	12.4805	14.8141	15.7368	13.7019	9.37047	8.43615	9.82282	12.2738	9.58617	9.32627	14.2921	10.594	11.6231	13.9366	12.7532	13.8747	15.4264	10.6884	0.82433	0.916788	0.937549	0.974308	0.813587	0.896704	0.928296	0.764003	0.849574	0.963404
ANAPC11	33.4074	27.7933	20.9647	30.7693	35.094	53.3476	51.4969	40.1196	43.8953	32.45	28.5039	27.9365	29.5704	21.7645	38.6319	43.2167	30.2942	30.9195	0.12127	0.620495	0.0306819	0.724066	0.109859	0.978293	0.912329	0.240567	0.528218	0.641624
ANAPC13	45.7411	54.0829	46.781	45.268	45.3563	40.9204	51.1266	48.8485	45.8578	46.5631	51.0911	48.9587	45.1471	49.0322	40.9629	50.1882	39.4325	44.062	0.813781	0.788577	0.984947	0.904925	0.717606	0.691064	0.866321	0.674312	0.649675	0.970665
ANAPC15	15.501	23.2718	26.6839	26.0885	25.114	25.7346	15.8355	26.0844	25.5162	14.9808	24.2203	23.569	14.7274	26.4722	25.9019	11.3309	24.6493	20.6779	0.934161	0.822568	0.924914	0.927113	0.994128	0.93031	0.658614	0.800688	0.888074	0.795075
ANAPC16	22.8808	23.9767	21.1113	18.8525	19.728	19.3689	19.1716	19.4624	19.6096	19.5024	18.3946	19.8133	23.3634	20.2383	20.5387	22.2239	18.9722	19.8708	0.644056	0.592562	0.971481	0.934129	0.59948	0.552541	0.883748	0.825597	0.784114	0.819735
ANAPC1P1	0	0.0529797	0.0284276	0	0.0824375	0.0928365	0.138555	0.081447	0.127197	0.202986	0	0.0767276	0.0716757	0.0362717	0.0515745	0.0591653	0.158333	0.0518907	1	1	1	1	1	1	1	1	1	1
ANAPC2	12.137	8.95716	9.3104	10.5449	12.9032	17.9308	20.922	16.003	18.3098	12.6704	10.6204	10.4008	10.4674	10.5413	15.7021	13.2378	12.1603	11.8442	0.00220822	0.792735	0.000649147	0.9406	0.0232105	0.760548	0.889327	0.0140972	0.681911	0.967586
ANAPC4	11.2411	13.7791	13.1913	12.282	12.2617	11.71	10.8059	10.3771	9.63706	9.70936	11.1525	9.71521	11.6207	13.2571	9.49202	12.8162	11.1524	11.3355	0.108972	0.100674	0.977448	0.624511	0.540302	0.512849	0.767883	0.394532	0.372228	0.916561
ANAPC5	66.4558	66.1637	68.1268	66.8238	71.5107	73.9099	56.3494	64.4608	64.9115	56.8057	57.657	61.3207	67.7303	63.9839	63.5087	58.7647	64.3412	59.5006	0.35001	0.106668	0.73918	0.683373	0.76883	0.433562	0.26813	0.93702	0.838352	0.675197
ANAPC7	39.2387	46.1861	40.8745	47.5071	44.6037	40.641	37.3827	43.2361	43.4877	36.1778	38.6411	38.9967	35.9739	42.6799	38.0392	39.4725	38.5894	38.8915	0.777743	0.215	0.555963	0.361891	0.71069	0.902012	0.376744	0.726718	0.891026	0.99194
ANG	2.63896	2.71704	2.60641	1.44996	1.32937	1.83414	0.751453	1.60736	1.3104	1.27478	1.51427	0.980203	3.0215	2.5363	5.08118	2.47631	3.86625	4.10876	0.0618066	0.0979635	0.969366	0.0387087	0.000649147	0.000649147	0.036235	0.000649147	0.00120973	0.974199
ANGEL1	9.03829	8.96217	9.35583	9.29412	8.85879	9.80419	9.23747	8.87899	8.48604	8.33883	8.49552	8.62348	9.43148	8.19755	8.72062	8.31907	8.66313	9.06422	0.826123	0.561449	0.828358	0.776683	0.968824	0.872745	0.701985	0.926218	0.919907	0.963104
ANGEL2	8.40749	7.79094	8.44869	8.98876	9.56879	7.70647	9.69794	8.19611	8.11611	8.9225	9.21426	9.39673	7.86373	8.61831	7.22747	10.427	7.58589	7.09502	0.91118	0.582245	0.767514	0.628563	0.573952	0.286986	0.946852	0.872585	0.57454	0.762835
ANGPT1	1.35847	1.68116	1.2761	1.37805	1.34509	1.25723	1.60268	1.50838	1.26919	1.52043	1.69652	1.66993	0.983656	1.00429	1.2245	1.40134	1.46268	1.2869	0.829425	0.359664	0.645323	0.120679	0.0943058	0.0135029	0.997382	0.857187	0.447132	0.195374
ANGPT2	0.00854394	0.00855627	0	0	0	0	0.0261925	0.0170112	0.00685283	0.0237825	0.0639844	0.024676	0	0	0	0	0.0128321	0.0168154	1	1	1	1	1	1	1	1	1	1
ANGPT4	0	0	0	0	0	0	0	0	0	0	0	0	0	0	0	0	0	0	1	1	1	1	1	1	1	1	1	1
ANGPTL1	0.669325	0.875237	0.745809	0.676847	0.986825	0.53661	0.279853	0.416894	0.563895	0.526579	0.711954	0.622916	0.299535	0.736616	0.486498	0.51733	0.838392	0.680301	0.525665	0.846822	0.740837	0.664572	0.903989	0.872507	0.927104	0.663273	0.942348	0.796484
ANGPTL2	16.14	14.1699	17.0766	10.9427	11.3493	13.6984	7.38654	8.11522	8.48176	7.39283	7.7943	8.59274	13.3355	12.8408	18.7175	12.2552	14.0077	14.7926	0.000649147	0.000649147	0.97497	0.641505	0.000649147	0.000649147	0.94228	0.000649147	0.000649147	0.609981
ANGPTL3	0	0.0457839	0	0.0579918	0	0	0	0.0156002	0	0.0140137	0	0	0	0	0.0296284	0	0	0	1	1	1	1	1	1	1	1	1	1
ANGPTL4	0	0.0261532	0	0	0	0.0611143	0.0258424	0.0536149	0.0418646	0	0.0869815	0	0.153587	0	0	0	0.19818	0.0256159	1	1	1	1	1	1	1	1	1	1
ANGPTL5	0	0.0193041	0	0	0	0	0	0	0	0	0	0	0.0518143	0	0	0	0	0	1	1	1	1	1	1	1	1	1	1
ANGPTL6	3.2758	1.96105	1.80734	1.72695	2.16371	2.05534	2.27627	1.57131	2.35362	2.77356	1.81417	2.29253	3.25177	2.13437	2.44662	3.38893	2.29179	2.68407	0.931755	0.909975	0.835277	0.657351	0.599996	0.801213	0.464227	0.426028	0.642262	0.912426
ANGPTL7	0	0	0.0214559	0.0254012	0	0	0	0.0409609	0	0	0.025736	0	0.0250778	0.0548042	0	0	0	0.0196008	1	1	1	1	1	1	1	1	1	1
ANHX	0	0	0	0	0	0	0	0	0	0	0	0	0	0	0	0	0	0	1	1	1	1	1	1	1	1	1	1
ANK1	0.031801	0	0.0295652	0.055118	0.0149882	0.0169039	0.0685819	0.0424402	0.0325361	0.0892394	0.018616	0.0797494	0.0668049	0.0377007	0.056328	0.0287365	0.0620869	0.0142075	1	1	1	1	1	1	1	1	1	1
ANK2	8.29446	9.67946	10.9989	11.2414	11.0188	10.3999	8.92367	10.3771	11.1528	9.37681	11.4735	12.1602	8.90645	11.8026	11.3638	7.71877	10.7627	10.7811	0.948635	0.598177	0.594448	0.790054	0.762848	0.878114	0.719902	0.827818	0.356705	0.517951
ANK3	0.0330496	0.0629961	0.0855647	0.0616594	0.0604164	0.0394379	0.108226	0.10872	0.0695908	0.0370059	0.0743348	0.0589311	0.0757826	0.0835682	0.0946515	0.0724674	0.073071	0.053816	1	1	1	1	1	1	1	1	1	1
ANKAR	0.841819	0.832884	0.709723	0.550519	0.593742	0.682236	0.524833	0.419349	0.571211	0.667365	0.707164	0.790369	0.537148	0.692861	0.703938	0.545127	0.744955	0.69452	0.501021	0.96727	0.511842	0.898278	0.71544	0.874084	0.931796	0.67837	0.904996	0.974047
ANKDD1A	0.720673	0.822894	0.664953	0.676347	0.894896	0.807404	0.737797	0.82625	0.911055	0.709814	0.703914	1.22699	0.938327	0.830158	0.952738	0.746825	0.992741	0.820027	0.806491	0.59509	0.865741	0.477315	0.783755	0.943474	0.69942	0.935701	0.94035	0.87254
ANKDD1B	0.075994	0.178147	0.076369	0.180715	0.331664	0.124632	0.413584	0.382642	0.270522	0.220959	0.205999	0.205607	0.100339	0.19513	0.207648	0.155521	0.0798837	0.104682	1	1	1	1	1	1	1	1	1	1
ANKEF1	2.62769	2.77492	3.17658	2.3131	2.41009	1.8409	2.39848	2.46899	2.28643	2.71885	2.41562	2.63978	2.14991	2.50511	2.54333	2.6127	2.82189	3.39954	0.874425	0.949266	0.825128	0.903686	0.988869	0.855142	0.608589	0.474507	0.724835	0.536594
ANKFN1	0	0	0.0201601	0	0	0	0	0	0.0300436	0	0	0	0	0	0	0	0	0	1	1	1	1	1	1	1	1	1	1
ANKFY1	14.2572	15.1085	15.5512	17.7758	17.4885	17.7065	17.3005	18.5512	18.5805	15.6808	16.4493	17.6644	15.4213	16.1651	15.3473	13.5342	14.4847	15.3857	0.343766	0.920702	0.530826	0.775359	0.215335	0.707891	0.265276	0.0411382	0.271184	0.609566
ANKH	8.59603	7.95812	8.28531	9.75736	9.20323	9.65951	8.22477	7.49081	7.60019	7.36612	7.72891	8.08934	7.69407	7.04616	8.03291	7.69098	6.61395	7.05824	0.213974	0.19016	0.979742	0.124771	0.911482	0.934465	0.0206053	0.571308	0.60904	0.711051
ANKHD1	20.7318	19.7338	20.8668	23.4197	20.4979	17.2787	15.2708	16.4017	16.6662	19.5936	18.0024	18.8191	17.0742	19.1568	15.3319	14.6087	19.5076	18.6229	0.164257	0.748802	0.524913	0.405565	0.837117	0.775432	0.431572	0.738252	0.821995	0.948608
ANKHD1-EIF4EBP3	3.92564	8.14396	9.31969	9.07273	8.84501	9.36039	5.6132	7.88487	8.47366	6.31484	10.5219	8.9243	5.99141	9.20314	10.6733	5.85254	9.3078	10.2033	0.729079	0.875339	0.537941	0.877094	0.568358	0.993012	0.910847	0.571631	0.970266	0.963887
ANKIB1	21.1735	25.2527	23.9967	23.3373	22.8611	20.6872	21.5026	21.5315	20.1633	19.1209	22.7829	22.6162	21.3471	21.3653	19.4594	20.4444	19.0216	20.1258	0.480738	0.626466	0.91766	0.377612	0.936107	0.831523	0.162245	0.709795	0.581837	0.804231
ANKK1	0	0	0	0	0	0	0	0	0	0	0	0	0	0	0	0	0	0	1	1	1	1	1	1	1	1	1	1
ANKLE1	0.0168077	0	0	0	0.0314037	0.0176999	0.0575966	0.0919392	0.0242752	0.116137	0.0585189	0.0437966	0.0518168	0.0207983	0.0590196	0.0597558	0.0454348	0.0446484	1	1	1	1	1	1	1	1	1	1
ANKLE2	15.3433	17.8767	17.9443	20.6883	19.5125	18.4256	16.0045	18.0403	19.9624	15.9702	17.2122	18.5964	16.189	20.5932	16.3031	12.4249	17.3744	17.074	0.943653	0.728798	0.86126	0.877468	0.953855	0.925694	0.245854	0.433306	0.591964	0.53669
ANKMY1	2.42418	2.51278	2.78646	2.10681	2.53847	2.97357	2.82607	3.02406	3.36227	2.75859	2.73305	2.99917	2.9292	3.12445	3.16003	2.72307	3.20501	3.95059	0.321989	0.657075	0.767711	0.334978	0.999489	0.772482	0.132588	0.802182	0.502601	0.806807
ANKMY2	13.4944	16.191	14.1105	10.7615	11.0231	10.3106	7.84478	9.29922	10.3664	10.4176	12.5958	11.5507	13.0863	13.3252	12.3049	13.0935	12.4728	13.3128	0.00266235	0.510316	0.089242	0.920559	0.0031039	0.474588	0.901837	0.0031039	0.453076	0.986333
ANKRA2	10.3455	10.6356	10.5361	8.70984	9.28995	9.54012	7.84066	7.66975	8.59738	8.88601	8.83361	8.4602	8.44294	9.90025	11.0922	9.92691	9.19124	9.53216	0.167574	0.460223	0.730775	0.991128	0.26058	0.553025	0.900072	0.3631	0.683528	0.92078
ANKRD1	0	0	0	0	0.0487344	0.109804	0.283923	0.12041	0.0940456	0.198751	0.151395	0.204051	0	0.0965868	0	0.0903	0.0351395	0	1	1	1	1	1	1	1	1	1	1
ANKRD10	15.094	14.9435	13.4198	13.2826	13.0045	12.5622	13.6239	14.4415	14.2837	18.1813	16.315	16.1872	16.5558	13.1888	13.9894	15.7756	13.6868	14.8861	0.89426	0.109571	0.240567	0.75316	0.893153	0.372994	0.671583	0.839531	0.435287	0.959501
ANKRD11	9.71378	10.639	9.93465	12.5871	13.3859	13.7608	11.0701	12.4063	12.9547	11.198	11.8239	11.8608	11.1001	11.7887	12.6258	10.3557	12.5011	11.575	0.873811	0.990097	0.87432	0.959928	0.930844	0.951931	0.951066	0.81999	0.963982	0.912252
ANKRD12	3.484	4.5672	4.87141	3.91844	3.74035	3.37655	4.20864	4.56415	3.81526	4.33241	5.39907	5.20077	3.13197	4.52889	4.50573	5.1961	5.41402	5.3817	0.760305	0.0304304	0.187669	0.93911	0.871063	0.0997048	0.00220822	0.0377921	0.688216	0.015557
ANKRD13A	11.376	13.5088	15.2314	12.8256	13.0883	12.7463	10.9067	11.2357	11.0297	12.9567	14.7219	13.741	11.7448	12.3965	13.578	12.025	14.7105	16.0212	0.13997	0.761402	0.0767143	0.806076	0.392148	0.564698	0.575192	0.0377921	0.882206	0.407128
ANKRD13B	2.00158	1.63956	2.38165	2.39152	2.0792	2.42069	2.82889	1.76735	2.33705	1.91074	2.24856	1.99506	2.69097	1.79967	3.07242	2.23276	2.3876	2.40068	0.757101	0.847793	0.610981	0.375655	0.729219	0.293345	0.705417	0.969787	0.568144	0.782951
ANKRD13C	6.47547	6.1524	5.50536	5.62877	5.35675	5.1231	9.45741	7.09049	6.19692	7.05666	7.18972	5.97469	6.52845	6.24539	5.79954	7.44296	5.83019	5.44334	0.0090558	0.175916	0.476305	0.604772	0.141575	0.641965	0.560211	0.166355	0.682538	0.976286
ANKRD13D	2.91745	2.52512	3.67512	3.3148	2.56259	4.07658	4.5324	4.0474	4.98457	3.20561	3.00904	3.75382	4.1195	4.31025	6.50018	4.23535	6.06769	4.34537	0.0249907	0.875644	0.098308	0.00352969	0.708602	0.0181006	0.0043402	0.786132	0.0287685	0.956676
ANKRD16	3.6617	2.54065	3.06618	2.52372	2.57888	2.34244	2.94139	2.89469	2.77929	3.49736	2.33074	3.10038	4.52504	3.32339	4.1244	3.366	4.38723	3.81536	0.974751	0.941726	0.972885	0.533759	0.633333	0.67781	0.576805	0.671583	0.71695	0.969352
ANKRD17	26.329	27.132	31.2225	32.5553	31.0221	28.1043	24.4483	27.1247	27.3021	25.0035	28.3024	29.6651	24.1426	29.7686	25.1555	22.9982	27.6483	27.3631	0.28591	0.627584	0.755146	0.303385	0.989553	0.769634	0.222172	0.957556	0.680872	0.947916
ANKRD18A	0	0.0446406	0.0127373	0	0	0.012994	0.0102966	0	0.0094982	0	0.0152488	0.0642127	0.039556	0.0488652	0	0.0256265	0	0.0116516	1	1	1	1	1	1	1	1	1	1
ANKRD18B	1.2011	1.61153	1.64224	1.72326	2.19477	1.7857	1.79357	1.70843	2.20287	1.33021	1.40958	1.66621	1.77247	2.11534	1.9722	1.49415	1.57137	1.68884	0.557072	0.464362	0.169329	0.438069	0.929943	0.109571	0.788634	0.389156	0.790825	0.291225
ANKRD18CP	0.0609914	0	0	0	0	0	0	0	0	0	0	0	0	0	0	0	0	0	1	1	1	1	1	1	1	1	1	1
ANKRD18DP	0	0	0	0	0	0	0.0159018	0	0	0	0.0199783	0	0	0	0	0.0673351	0	0.060967	1	1	1	1	1	1	1	1	1	1
ANKRD18DP-2	0	0	0	0	0	0	0	0	0	0	0	0	0	0	0	0	0	0	1	1	1	1	1	1	1	1	1	1
ANKRD19P	0.0422165	0	0.021285	0.0503954	0	0.0231605	0	0.020317	0.0158732	0.038358	0.0510599	0.0286694	0.0576721	0	0.0385904	0.0418928	0.089024	0.0194451	1	1	1	1	1	1	1	1	1	1
ANKRD2	0.0335672	0	0	0	0	0	0.0884461	0.110487	0.132552	0.100601	0	0	0.201813	0.0453153	0	0	0.0988773	0	1	1	1	1	1	1	1	1	1	1
ANKRD20A1	0.0262297	0	0.166064	0	0.0160192	0.0180641	0.0144732	0.0158449	0.0247678	0.0124193	0	0.0223388	0.0165634	0.0212219	0.0902844	0	0	0	1	1	1	1	1	1	1	1	1	1
ANKRD20A11P	0	0	0.0985738	0	0.0478136	0	0.0489678	0	0.0367537	0.21219	0	0	0	0	0.179184	0	0.068379	0	1	1	1	1	1	1	1	1	1	1
ANKRD20A12P	0.294325	0.377208	0.433746	0.342986	0.111816	0.314785	0.457072	0.193318	0.172512	0.28145	0.173713	0.2732	0.191475	0.110679	0.367246	0.176039	0.281823	0.211118	1	1	1	1	1	1	1	1	1	1
ANKRD20A19P	0	0.0258589	0.0184494	0	0.00888768	0.0100305	0.00766041	0	0.00687944	0.0336537	0	0.0123849	0	0.0118007	0	0.0342284	0.0257759	0	1	1	1	1	1	1	1	1	1	1
ANKRD20A2	0	0.0172219	0	0	0	0	0	0	0	0	0	0.0248394	0	0	0	0	0	0	1	1	1	1	1	1	1	1	1	1
ANKRD20A3	0.0127082	0.0112907	0.0516605	0.0181988	0	0.0262925	0.023799	0.02622	0.00901487	0	0.0144693	0.0649671	0.0272454	0.0941728	0.055796	0	0.0552466	0.011057	1	1	1	1	1	1	1	1	1	1
ANKRD20A4	0.0118102	0.0126827	0	0.0160467	0	0	0	0.051826	0.0506423	0.0108059	0	0.0182555	0	0.0173639	0	0.0288057	0	0.0124204	1	1	1	1	1	1	1	1	1	1
ANKRD20A5P	0.543336	0.588095	0.591153	0.546514	0.495572	0.503158	1.14989	0.760066	0.699619	0.700952	0.753872	0.656276	0.438646	0.345067	0.535471	0.384388	0.717722	0.528913	0.0125847	0.247211	0.405078	0.399784	0.000649147	0.0400593	0.994594	0.0344331	0.340066	1
ANKRD20A8P	0.205537	0.37599	0.597409	0.245474	0.225373	0.282493	0.147878	0.210613	0.125908	0.190102	0.20213	0.209446	0.195054	0.282291	0.494089	0.390155	0.453312	0.261312	1	1	1	1	1	1	1	1	1	1
ANKRD20A9P	0.248432	0.20788	0.244074	0.163044	0.167072	0.15309	0.177085	0.166661	0.150328	0.184826	0.168197	0.17732	0.173096	0.191275	0.147231	0.19575	0.178384	0.170188	1	1	1	1	1	1	1	1	1	1
ANKRD20A9P-2	0	0	0	0	0	0	0	0	0	0	0	0	0	0	0	0	0	0	1	1	1	1	1	1	1	1	1	1
ANKRD22	0	0	0	0	0	0	0	0	0	0	0	0	0	0	0	0	0	0	1	1	1	1	1	1	1	1	1	1
ANKRD23	1.76737	2.02324	1.88544	1.73991	1.72857	2.5436	2.78063	2.21323	2.32001	1.5097	1.64998	1.24357	1.92813	1.8307	1.84551	1.52038	1.9723	2.03317	0.184811	0.104177	0.0043402	0.885877	0.184945	0.28591	0.834521	0.150679	0.318721	0.970226
ANKRD24	0.0453271	0.0707076	0.0126143	0.0149003	0.0486545	0.0274423	0.0302706	0.0240695	0.0376375	0.0116951	0.0151012	0.0169518	0.0173037	0.0484008	0.0228548	0.0396533	0.0352338	0.0461613	1	1	1	1	1	1	1	1	1	1
ANKRD26	2.18207	2.50262	3.47449	2.19239	1.79619	1.80783	1.64881	2.02457	1.70737	1.62888	2.05916	1.61656	1.772	3.09995	2.54925	2.04887	2.74195	2.54467	0.042015	0.0285387	0.961739	0.735473	0.0252419	0.0169617	0.795834	0.0272525	0.0195008	0.966682
ANKRD26P1	0.00617928	0.0142666	0.0305292	0.00900404	0.00735144	0.00829817	0	0.00727791	0.00569188	0.0120236	0.0547597	0.0409701	0.00792016	0	0.0138201	0.0141407	0.0213322	0.00698539	1	1	1	1	1	1	1	1	1	1
ANKRD26P3	0	0	0	0	0	0	0	0	0	0	0	0	0	0	0	0	0	0	1	1	1	1	1	1	1	1	1	1
ANKRD27	14.2624	17.0532	16.8455	20.9962	19.2339	20.2202	10.305	14.0079	14.6632	13.0497	14.4407	15.6892	15.0961	15.4923	17.6554	10.8479	14.8713	14.6698	0.000649147	0.0189284	0.524648	0.312809	0.0860562	0.454206	0.00220822	0.864688	0.706038	0.164941
ANKRD28	31.9318	41.0218	36.9316	37.7668	37.6153	35.7052	24.8175	28.4351	27.6258	25.6598	30.5263	29.6263	30.9781	33.6647	31.5725	23.731	28.8836	28.3856	0.00120973	0.00352969	0.745441	0.195687	0.195065	0.410023	0.00120973	0.994758	0.750132	0.198094
ANKRD29	0.173021	0.0806615	0.0216194	0	0	0.0235249	0.379062	0.18573	0.112858	0.733823	0.674259	0.728062	0.0865749	0.220882	0.0783959	2.05421	1.56724	1.63923	1	0.0131906	0.00352969	1	1	0.00120973	0.0128939	0.000649147	0.000649147	0.000649147
ANKRD30A	0	0	0	0	0	0	0	0	0	0	0	0.0144097	0	0	0	0	0	0	1	1	1	1	1	1	1	1	1	1
ANKRD30B	0.243891	0.171855	0.326867	0.108525	0.0590583	0.0999669	0.041632	0.155874	0.0837939	0.0836911	0.109994	0.164684	0.153751	0.195979	0.111002	0.10524	0.214026	0.25233	1	1	1	1	1	1	1	1	1	1
ANKRD30BL	0.0301867	0.0675517	0	0	0	0	0	0	0.0654017	0.0387514	0	0	0	0	0	0	0	0	1	1	1	1	1	1	1	1	1	1
ANKRD30BP2	0	0	0	0	0	0	0	0.0133482	0	0	0	0	0	0	0	0.0253924	0	0	1	1	1	1	1	1	1	1	1	1
ANKRD30BP3	0	0	0	0	0	0	0	0	0	0	0	0	0	0	0	0	0	0	1	1	1	1	1	1	1	1	1	1
ANKRD31	0.119818	0.130303	0.162657	0.0182758	0.0746068	0.067371	0.0269979	0.0664738	0.0404345	0.0283544	0.0277869	0.0623691	0.0902238	0.0792841	0.0841521	0.160116	0.0974177	0.0638006	1	1	1	1	1	1	1	1	1	1
ANKRD32	12.3194	12.7563	10.8258	9.84075	10.8179	8.75783	11.6807	11.9644	10.2136	10.6497	12.0441	10.8335	11.5962	11.5589	9.48928	11.8993	9.45922	9.47062	0.838841	0.889302	0.966485	0.997708	0.859561	0.906076	0.715909	0.566091	0.6275	0.764029
ANKRD33	0	0	0	0	0	0	0	0	0	0	0	0	0	0	0	0	0	0	1	1	1	1	1	1	1	1	1	1
ANKRD33B	1.6016	1.41646	1.38807	1.31313	1.43456	1.78057	1.42051	1.13857	1.3323	1.12594	1.03909	1.04562	1.42876	1.45806	1.37632	1.14357	1.16085	0.920569	0.491533	0.04952	0.417197	0.862154	0.743099	0.174153	0.0472688	0.409485	0.990697	0.169329
ANKRD34A	0.428463	0.438582	0.429866	0.34304	0.216324	0.371106	0.309686	0.386705	0.486786	0.402724	0.426662	0.354779	0.382261	0.468004	0.492391	0.340062	0.500304	0.555256	1	1	1	1	1	1	1	1	1	1
ANKRD34B	0	0.0245999	0.0131701	0	0	0.0143239	0.119544	0.0921285	0.0687588	0.156523	0.0315387	0.0177012	0	0.0505213	0.0218685	0	0.0919465	0.096369	1	1	1	1	1	1	1	1	1	1
ANKRD34C	0	0	0	0.0102054	0.00833162	0	0	0	0	0	0	0	0	0	0	0	0	0	1	1	1	1	1	1	1	1	1	1
ANKRD35	0	0	0	0	0	0.0169169	0.0365081	0.0148386	0.0579957	0	0.0186303	0	0.0202895	0.0397591	0.0281832	0	0.0198736	0	1	1	1	1	1	1	1	1	1	1
ANKRD36	0.902593	1.61989	1.64216	1.19939	1.20511	1.23825	0.691293	0.932552	0.844174	0.718482	0.891058	1.14137	0.968139	1.72457	2.33153	1.1402	1.59641	1.43015	0.00220822	0.0219176	0.693511	0.0978054	0.000649147	0.000649147	0.784114	0.00220822	0.0113347	0.328821
ANKRD36B	0.571144	0.994119	0.779505	0.681066	0.623309	0.770278	0.356436	0.664322	0.587186	0.541971	0.560736	0.670719	0.632199	0.955042	1.1115	0.562658	0.904701	0.718015	0.117054	0.329293	0.785549	0.353839	0.015557	0.0543256	0.97616	0.216406	0.4565	0.405966
ANKRD36BP1	2.97126	5.72694	5.17853	7.79321	6.30086	6.57125	7.11727	7.78907	7.2034	8.17459	11.4391	10.3155	3.04026	4.48581	3.9911	4.14585	5.34413	5.65814	0.057573	0.000649147	0.0318782	0.0031039	0.000649147	0.000649147	0.436052	0.00871655	0.000649147	0.102143
ANKRD36BP2	0	0	0	0	0	0	0	0.0278479	0.043488	0	0	0	0	0	0	0	0	0	1	1	1	1	1	1	1	1	1	1
ANKRD36C	0.566639	0.842806	1.18369	0.654397	0.758024	0.774198	0.464678	0.495631	0.585323	0.469069	0.626426	0.549063	0.611073	0.82136	0.863407	0.454747	0.743418	0.832276	0.00220822	0.0211467	0.852142	0.883895	0.0301836	0.0794852	0.402769	0.195687	0.353992	0.626973
ANKRD37	7.87407	6.87018	6.03223	2.5705	3.48264	5.73179	3.07825	2.80135	2.8058	4.81074	3.75735	3.1702	8.53854	5.84304	10.4324	5.21992	5.70699	6.02521	0.311076	0.661623	0.761794	0.480474	0.0895426	0.248123	0.964453	0.32742	0.643913	0.579971
ANKRD39	19.4115	17.2186	16.5678	24.4589	28.632	46.3039	30.0379	29.091	30.863	18.7998	15.1373	19.671	21.3149	20.963	36.2981	21.7641	22.3271	25.3331	0.209487	0.00352969	0.000649147	0.890833	0.41514	0.0043402	0.557216	0.0519659	0.0710949	0.48213
ANKRD40	19.924	20.4577	20.6958	22.0497	21.0971	19.6266	21.2646	21.6807	21.7738	22.3533	22.2385	22.2901	21.2383	21.0897	19.3923	20.4613	20.1102	19.7743	0.759808	0.531243	0.859939	0.985613	0.783864	0.585204	0.874527	0.650312	0.450857	0.909367
ANKRD42	2.27653	1.86626	2.03596	2.28445	1.79008	2.39832	4.13589	2.72951	3.04509	3.32605	3.39574	3.35742	2.2614	2.00442	2.30847	3.15594	2.98544	2.792	0.120679	0.104506	0.972414	0.943203	0.169809	0.140878	0.255341	0.798136	0.750724	0.356402
ANKRD44	6.95908	7.75826	6.92622	9.90669	8.90599	8.92936	7.47953	6.9714	8.36304	9.45725	9.24445	8.22118	6.41846	6.94902	6.92603	6.5114	7.38442	7.66205	0.677998	0.62067	0.340505	0.245067	0.618782	0.116701	0.415265	0.827536	0.175187	0.838172
ANKRD44-IT1	0.083376	0	0.0507778	0	0	0	0	0	0	0	0	0	0	0	0	0	0.0703894	0	1	1	1	1	1	1	1	1	1	1
ANKRD45	0.144758	0.101808	0.0545474	0.172063	0.122815	0.118686	0.097275	0.20822	0.122036	0.124206	0.0871746	0.171291	0.0797777	0	0.263648	0.0445691	0.0253631	0.0498532	1	1	1	1	1	1	1	1	1	1
ANKRD46	18.1854	18.731	13.5319	15.0086	14.4195	12.4009	11.2756	9.4878	9.69319	13.352	12.5623	11.7693	15.0938	10.8822	10.5135	13.526	9.5506	11.2646	0.000649147	0.0599199	0.109268	0.0285387	0.20212	0.880218	0.00394071	0.466917	0.584554	0.75508
ANKRD49	5.65517	6.35628	5.79623	4.5388	3.85209	3.76816	3.27975	3.48107	3.59881	4.22305	4.28302	3.82033	5.0495	5.08808	4.66214	4.5389	4.42056	3.90292	0.0100628	0.212613	0.39985	0.96374	0.0323592	0.334421	0.363033	0.264477	0.883035	0.507597
ANKRD50	4.74998	5.1144	4.59106	5.25156	5.4443	4.59599	6.54348	5.70733	5.15149	6.65407	7.33075	6.41855	4.22812	4.75089	3.66959	5.41259	4.62502	4.09725	0.142085	0.000649147	0.214564	0.142845	0.00172621	0.000649147	0.750241	0.090326	0.000649147	0.460284
ANKRD52	34.0518	29.8835	32.8146	37.1878	35.8315	38.8326	33.3468	32.679	35.3467	29.6162	28.4325	31.0298	37.05	36.3613	37.5044	31.0484	35.1372	35.7276	0.851839	0.0884153	0.279726	0.628131	0.50142	0.0357757	0.884696	0.980145	0.247701	0.532082
ANKRD53	0	0	0	0	0	0.0271597	0.0214411	0.023826	0	0	0	0	0	0	0	0	0	0.0227859	1	1	1	1	1	1	1	1	1	1
ANKRD54	18.2816	15.2904	16.5725	22.5867	21.6365	23.9085	27.6516	25.6772	27.9839	19.9316	19.3745	20.1584	20.5588	18.6929	22.8434	18.8916	18.2447	19.1492	0.000649147	0.979397	0.0031039	0.766534	0.0164056	0.828782	0.772664	0.00172621	0.777723	0.553493
ANKRD55	0	0	0	0	0	0	0.0199537	0.0475743	0.0743213	0	0	0	0	0.0318009	0	0.0406751	0.0347096	0	1	1	1	1	1	1	1	1	1	1
ANKRD6	5.36615	8.55069	8.91695	7.70898	7.89516	7.63295	2.81258	4.24749	4.71704	4.41014	5.92726	6.27241	5.0644	7.12476	7.62204	5.0236	7.4037	8.13122	0.0658977	0.398068	0.521655	0.761345	0.269116	0.766173	0.820221	0.209589	0.685973	0.95887
ANKRD60	0	0	0	0	0	0	0	0	0	0	0	0	0	0	0	0	0	0	1	1	1	1	1	1	1	1	1	1
ANKRD61	0.135331	0.202984	0.254425	0.863869	0.457361	0.593762	0.479529	0.625174	0.460777	0.348378	0.612395	0.737456	0.229559	0.416947	0.659898	0.323717	0.353778	0.331375	0.965358	0.949394	0.985478	1	0.971909	0.958146	1	0.933049	0.918269	1
ANKRD62	0.0258245	0.0115605	0	0	0	0	0	0.0189344	0	0.0080788	0	0	0	0	0	0.0202888	0	0.00908235	1	1	1	1	1	1	1	1	1	1
ANKRD62P1-PARP4P3	0	0	0	0	0	0	0	0	0	0	0	0	0	0	0	0	0	0	1	1	1	1	1	1	1	1	1	1
ANKRD63	0	0	0	0	0	0	0	0	0	0	0	0	0	0	0	0	0	0	1	1	1	1	1	1	1	1	1	1
ANKRD65	0.0304873	0.0208687	0	0.0369198	0.0300807	0.0677709	0.0253161	0.0297117	0.0231869	0.0290071	0	0	0	0	0.056472	0	0	0	1	1	1	1	1	1	1	1	1	1
ANKRD66	0	0	0	0	0	0	0	0	0.0382914	0	0	0	0	0	0	0	0	0	1	1	1	1	1	1	1	1	1	1
ANKRD7	3.87157	3.425	3.02897	2.91759	2.4874	2.67275	1.98971	1.61232	1.65834	2.33453	3.13915	2.2309	2.94533	2.00307	2.01911	2.44916	2.50487	2.3065	0.00220822	0.403468	0.0984593	0.144531	0.26671	0.751808	0.238521	0.18417	0.869699	0.916943
ANKRD9	19.5072	9.66815	7.36414	7.50958	6.83556	10.3282	6.57271	4.48183	5.10117	8.80888	4.27119	4.08048	19.4047	6.96454	15.3311	12.7093	9.83876	8.99455	0.000649147	0.000649147	0.827124	0.00802692	0.000649147	0.000649147	0.895395	0.000649147	0.000649147	0.0662388
ANKS1A	24.8016	25.1763	25.8592	36.6048	36.9916	39.1436	36.8475	37.1234	37.861	40.4191	42.7502	42.1132	25.4942	28.4844	29.6829	30.7544	33.8173	33.0027	0.0642174	0.00172621	0.360855	0.249492	0.000649147	0.000649147	0.820328	0.242992	0.0131906	0.174622
ANKS1B	3.15538	2.74363	3.17368	4.06936	4.39139	4.15225	2.58495	2.92812	3.00739	4.24905	3.13975	3.99713	3.4713	3.28078	3.38656	3.50612	3.37883	3.66424	0.4147	0.910951	0.384385	0.874945	0.655311	0.788948	0.952434	0.542206	0.870009	0.93683
ANKS3	3.52205	4.1484	4.17999	4.39876	4.64435	5.38771	6.19596	7.27145	7.12889	4.66985	4.76613	5.57924	4.17767	5.87917	5.44928	4.26246	5.05922	5.04395	0.0031039	0.532882	0.0700204	0.398002	0.103236	0.920728	0.756336	0.081648	0.90051	0.811419
ANKS4B	0.0146883	0	0	0.0196502	0	0	0.0142524	0	0	0.0136296	0.0199122	0.0223561	0	0.0212381	0	0.0296175	0	0	1	1	1	1	1	1	1	1	1	1
ANKS6	4.66443	5.26807	5.00062	5.17669	5.50251	5.91816	4.66449	5.13005	5.58681	4.4549	3.82549	5.10523	5.21697	5.45511	5.98184	5.00574	5.70075	5.25777	0.904276	0.191481	0.384986	0.752727	0.665473	0.117054	0.956433	0.871256	0.241614	0.850759
ANKUB1	0.0395474	0	0.0197225	0	0	0	0	0	0	0.0170094	0.0236477	0	0	0	0	0	0	0	1	1	1	1	1	1	1	1	1	1
ANKZF1	16.2504	17.7775	19.6053	13.6474	14.7158	14.0868	8.72819	9.88894	11.9947	9.27523	9.2969	12.3279	22.3403	20.0217	28.4604	15.4001	21.4956	21.8318	0.000649147	0.000649147	0.974244	0.000649147	0.000649147	0.000649147	0.0859068	0.000649147	0.000649147	0.178477
ANLN	61.7901	67.3659	75.7904	66.0456	64.5819	57.3089	56.7773	63.7894	60.6144	51.8545	61.0551	59.6735	60.5428	76.9577	63.3579	59.2484	61.2852	56.0741	0.476953	0.18841	0.763452	0.891909	0.425465	0.180818	0.31593	0.890658	0.906476	0.293897
ANO1	1.31819	0.970015	1.41412	1.49991	1.78044	1.5275	1.40311	1.16077	1.46528	1.40389	1.2519	1.4195	1.21767	1.37907	1.42462	1.05837	1.00245	1.12122	0.819462	0.863765	0.97254	0.816278	0.994954	0.968317	0.0517523	0.211195	0.187404	0.222172
ANO10	10.4299	10.479	9.31027	9.02241	8.48755	8.88759	9.13645	9.25926	7.83284	10.6162	10.569	9.70212	8.07123	7.93083	8.93604	9.74322	8.29306	9.17683	0.636431	0.556115	0.260666	0.360855	0.815427	0.12222	0.837833	0.871465	0.427666	0.639421
ANO1-AS2	0	0	0	0	0	0	0	0	0	0	0	0	0	0	0	0	0	0	1	1	1	1	1	1	1	1	1	1
ANO2	0.32248	0.15138	0.222947	0.0718484	0.215159	0.154222	0.327627	0.116066	0.196491	0.239203	0.291403	0.272679	0.339206	0.129443	0.110226	0.443719	0.169494	0.092592	1	1	1	1	1	1	1	1	1	1
ANO3	0	0.0220936	0.00788179	0.0371873	0.0151807	0.00856759	0.0168783	0	0.0058766	0.0581545	0.0188466	0.0105757	0.0207759	0	0	0.01895	0.0220236	0.0144237	1	1	1	1	1	1	1	1	1	1
ANO4	0	0	0	0	0	0.0190403	0	0.0119529	0.0261048	0	0.0150004	0	0	0	0	0.0371476	0	0	1	1	1	1	1	1	1	1	1	1
ANO4-2	0	0	0	0	0	0	0	0	0	0	0	0	0	0	0	0	0	0	1	1	1	1	1	1	1	1	1	1
ANO5	2.5137	3.32216	2.76419	2.42713	2.35808	2.15819	1.71239	1.75378	1.66267	1.85639	1.95758	1.74199	2.06292	1.9851	2.20408	2.26978	1.8695	1.97605	0.000649147	0.00473246	0.721227	0.087136	0.232762	0.537186	0.056772	0.318425	0.643166	0.937438
ANO6	8.66448	9.92129	11.8259	9.94384	9.39583	8.92117	13.7857	11.5046	11.5282	14.6378	16.776	14.0428	9.26366	11.7308	9.89418	11.7496	12.3917	11.8628	0.0309325	0.000649147	0.0835468	0.762757	0.18406	0.000649147	0.0634294	0.920416	0.0597378	0.285588
ANO7	0.77205	0.406228	0.482304	0.637319	0.825712	0.594947	0.398283	0.273825	0.45387	0.572166	0.219891	0.323948	0.828562	0.455238	1.08016	0.577635	0.38488	0.682775	0.0178245	0.0249907	1	0.284212	0.00120973	0.00220822	0.676062	0.167574	0.167101	0.13997
ANO8	1.72795	1.01286	1.20985	1.22649	0.990068	1.71288	1.32085	1.11044	1.06398	1.21857	1.12011	0.889294	1.68491	1.15313	1.48856	1.39763	1.22738	1.0963	0.782386	0.589817	0.893418	0.830467	0.631925	0.468757	0.908381	0.915294	0.778398	0.750998
ANO9	0.0293101	0	0	0	0	0	0	0.0236672	0.02607	0	0	0	0	0.0773607	0.038445	0	0	0	1	1	1	1	1	1	1	1	1	1
ANP32A	61.4018	63.6827	68.7502	75.7307	74.1318	67.8684	58.5568	63.5617	64.178	54.443	52.8792	62.2045	62.9464	72.8113	71.8219	53.6994	60.9385	63.7429	0.363403	0.0314052	0.479678	0.962635	0.399486	0.0591663	0.147057	0.797887	0.759555	0.188871
ANP32A-IT1	0.136232	0.286522	0.102291	0.207239	0.126831	0.158944	0.0828971	0.0418249	0.076284	0.144798	0.0875065	0.176827	0.22124	0.186801	0.132388	0.0906074	0.101984	0.173704	1	1	1	1	1	1	1	1	1	1
ANP32AP1	0	0	0	0	0	0	0	0	0	0.0572187	0	0	0	0	0	0	0	0	1	1	1	1	1	1	1	1	1	1
ANP32B	66.3528	96.9949	109.578	113.628	107.864	92.9641	72.3724	103.771	99.2182	68.7707	81.8076	86.8113	68.4602	103.042	97.7444	60.8312	85.2905	87.0247	0.609588	0.0146835	0.203261	0.444801	0.908957	0.302819	0.00696129	0.139847	0.929531	0.215445
ANP32C	0	0	0	0	0	0	0	0	0	0	0	0	0	0	0	0	0	0.0774235	1	1	1	1	1	1	1	1	1	1
ANP32D	0	0	0	0	0	0	0	0	0	0	0	0	0	0	0	0	0	0	1	1	1	1	1	1	1	1	1	1
ANP32E	78.9497	90.5803	74.3487	95.691	97.0465	82.3127	85.778	82.4934	76.8879	79.4882	74.2789	74.2523	80.2231	79.3052	66.3895	81.7368	63.8162	64.387	0.655173	0.187404	0.622792	0.148604	0.554252	0.964475	0.0122778	0.168076	0.553255	0.611332
ANPEP	0	0	0	0	0	0.0141924	0.0105471	0	0.0292106	0.0235303	0.0469014	0.017541	0	0	0	0.0207855	0	0.0238789	1	1	1	1	1	1	1	1	1	1
ANTXR1	62.6311	49.5209	62.3779	53.6472	54.0387	51.127	66.3112	63.5303	60.3947	55.7723	60.2119	59.4595	61.8254	69.1231	63.8216	52.282	58.7946	57.347	0.272739	0.75427	0.620495	0.183209	0.914075	0.502532	0.959009	0.390281	0.832264	0.295183
ANTXR2	1.6115	1.50184	1.44775	1.41942	0.81751	1.34294	2.02942	1.8012	1.52875	3.34957	3.42605	2.46965	1.12755	1.25033	1.30479	2.457	2.4056	1.7625	0.215549	0.000649147	0.00394071	0.751365	0.0915616	0.000649147	0.0140972	0.37919	0.102143	0.00549497
ANTXRL	0	0	0	0	0	0	0	0	0	0	0	0	0	0	0	0	0	0	1	1	1	1	1	1	1	1	1	1
ANTXRLP1	0	0	0	0	0.0543566	0	0	0	0	0	0	0	0	0	0	0	0	0	1	1	1	1	1	1	1	1	1	1
ANXA1	2.95388	2.72468	2.89055	1.54166	1.54263	1.2512	8.83162	10.1638	8.67751	2.93376	4.46064	2.70691	2.61098	4.62843	2.69147	1.93817	2.42159	1.18242	0.000649147	0.00696129	0.000649147	0.0122778	0.000649147	0.963629	0.539095	0.000649147	0.00266235	0.0043402
ANXA10	0.178578	0.0373358	0.0401339	0	0.07775	0	0.531893	0.345285	0.26938	0.207092	0.241728	0	0	0	0.218693	0	0	0.146298	1	1	1	1	1	1	1	1	1	1
ANXA11	38.8332	40.5511	49.8319	44.6965	45.591	51.7988	29.1272	36.3516	36.5398	30.7748	34.2707	34.9091	36.7381	40.1559	48.3266	30.4672	39.7425	43.6394	0.00172621	0.00120973	0.926743	0.523044	0.0885697	0.0507637	0.0758777	0.445182	0.332356	0.507491
ANXA13	0.171639	0.195656	0.105082	0.0416092	0.0338946	0.0381416	0.08743	0.0334664	0.026118	0.112163	0.0842839	0.0947085	0.0387552	0.133959	0.0635858	0.0590656	0.146152	0	1	1	1	1	1	1	1	1	1	1
ANXA2	329.005	336.794	373.364	316.791	304.401	288.333	523.522	539.19	509.921	415.271	490.288	424.116	324.171	413.276	316.261	328.266	369.125	349.682	0.000649147	0.000649147	0.131179	0.503968	0.000649147	0.0239875	0.542482	0.000649147	0.0178245	0.976652
ANXA2P1	0.0927461	0.144529	0.1165	0.184712	0.0376048	0.169195	0.123771	0.111345	0.0868765	0.115396	0.140284	0.157662	0.121388	0	0	0	0.21598	0.106327	1	1	1	1	1	1	1	1	1	1
ANXA2P2	3.21713	4.20085	3.9961	5.03848	4.48971	4.09182	6.81779	6.49333	7.83735	4.23893	8.42304	5.73426	2.72184	4.3781	3.55626	3.38974	3.44291	3.45945	0.000649147	0.0090558	0.511782	0.415691	0.000649147	0.000649147	0.293741	0.000649147	0.000649147	0.92084
ANXA2P3	0	0	0	0	0	0	0	0	0	0	0	0	0	0	0	0	0	0	1	1	1	1	1	1	1	1	1	1
ANXA2R	1.77237	1.77856	1.41341	1.73138	1.57071	1.90209	1.72966	1.70879	1.27101	2.00784	2.00355	1.40752	2.0733	1.16484	1.66127	2.64763	1.38605	1.43921	0.912606	0.926653	0.85116	0.960717	0.962635	0.893864	0.914787	0.837599	0.989877	0.884001
ANXA3	1.82497	3.42747	2.67241	1.34336	1.9123	1.60371	1.01659	2.08409	1.61776	0.801784	0.982687	1.24622	1.76504	2.84695	1.71167	2.33495	1.8026	1.95774	0.127339	0.000649147	0.0677129	0.974617	0.22089	0.000649147	0.881908	0.309416	0.00120973	0.922529
ANXA4	24.5465	28.5991	25.2293	25.9705	25.7163	28.5969	20.4187	22.3492	20.4125	20.6305	20.6685	22.875	21.0233	23.1752	24.8926	21.2359	21.2915	23.036	0.0237233	0.0342173	0.944673	0.209712	0.569974	0.662768	0.0669734	0.852671	0.922907	0.771879
ANXA5	821.423	819.719	892.603	983.906	978.974	881.846	622.127	712.923	706.458	733.285	790.332	842.119	684.89	707.45	726.469	649.165	672.495	695.74	0.00220822	0.227209	0.22488	0.00939415	0.838132	0.405078	0.000649147	0.953855	0.17204	0.771659
ANXA6	31.4923	42.4852	41.1515	31.871	30.6757	32.9749	27.3394	33.8091	35.6284	26.4793	32.5046	33.6249	30.878	35.9919	42.3376	23.012	33.8002	35.5454	0.491857	0.232384	0.80742	0.817591	0.366732	0.169426	0.21973	0.791021	0.988411	0.163212
ANXA7	35.0208	41.7574	36.9166	46.2638	43.6089	43.9869	42.1391	43.8152	43.3019	38.0204	44.5953	44.0599	34.3056	35.3184	31.2287	32.3538	33.3861	33.9389	0.770992	0.891505	0.921774	0.0275197	0.0226984	0.0337612	0.0221776	0.0161166	0.0270143	0.95749
ANXA8	0	0	0	0	0	0	0	0	0	0	0	0	0	0	0	0	0	0	1	1	1	1	1	1	1	1	1	1
ANXA8L1	0	0	0	0	0	0	0	0	0	0	0	0	0	0	0	0	0	0	1	1	1	1	1	1	1	1	1	1
ANXA9	1.91834	2.76903	3.27902	2.4923	2.52611	2.48366	0.861038	1.90049	1.79959	1.62035	1.83662	3.50546	1.71563	2.17592	3.15585	1.94408	2.67455	2.59748	0.00473246	0.683645	0.0509653	0.722389	0.042015	0.977069	0.80696	0.0314052	0.924583	0.950136
AOAH	0.0194322	0	0	0	0.0201926	0	0	0	0	0	0	0	0	0	0	0	0	0	1	1	1	1	1	1	1	1	1	1
AOAH-IT1	0	0	0	0	0	0	0	0	0	0	0	0	0	0	0	0	0	0	1	1	1	1	1	1	1	1	1	1
AOC1	0	0	0	0	0	0	0.0168966	0	0	0	0	0	0	0	0	0	0	0	1	1	1	1	1	1	1	1	1	1
AOC2	0.768978	0.799413	1.19669	1.13669	1.18152	0.950757	1.86776	1.82702	1.65696	1.66087	1.81327	1.37419	0.900971	0.652056	1.15624	0.737343	0.78826	1.0008	0.000649147	0.00802692	0.726327	0.704513	0.00172621	0.00549497	0.470496	0.000649147	0.000649147	0.859191
AOC3	0.0449538	0.0454884	0.0487032	0.072698	0.0234664	0.0222517	0.326508	0.195776	0.153358	0.205364	0.073558	0.0654437	0.0323392	0.0783664	0.110635	0.287902	0.113727	0.111386	1	1	1	1	1	1	1	1	1	1
AOC4P	0	0	0	0	0	0	0	0	0	0	0	0	0	0	0	0	0	0	1	1	1	1	1	1	1	1	1	1
AOX1	0.0360832	0.0802132	0.0763092	0.123843	0.128669	0.0622321	0.101986	0.136455	0.0782491	0.276818	0.479265	0.192111	0.0356994	0.0244037	0.0518252	0.113397	0.119932	0.122191	1	1	1	1	1	1	1	1	1	1
AOX2P	0	0	0	0	0	0	0.031632	0	0	0	0	0	0.0150466	0	0	0	0	0	1	1	1	1	1	1	1	1	1	1
AP000289.6	0.327766	0.179138	0.115512	0.274696	0.111851	0.125817	0.0693124	0.0735987	0.0574266	0.0333585	0.0463614	0.260519	0.0983292	0	0	0.0729702	0.214078	0.140377	1	1	1	1	1	1	1	1	1	1
AP000330.8	0.497435	0.122618	0.0189964	0.178298	0.0916649	0.0620026	0.601656	0.378836	0.112606	0.146726	0.546481	0.102477	0.340854	0.358165	0.205561	0.358148	0.158968	0.15484	1	1	1	1	1	1	1	1	1	1
AP000345.1	0	0	0	0	0	0	0	0	0	0	0.0952339	0.321686	0	0	0	0	0.108202	0.0710639	1	1	1	1	1	1	1	1	1	1
AP000345.1-2	0	0	0	0	0	0	0	0	0	0	0	0	0	0	0	0	0	0	1	1	1	1	1	1	1	1	1	1
AP000469.2	0	0	0	0	0	0	0	0	0	0	0	0	0	0	0	0	0	0	1	1	1	1	1	1	1	1	1	1
AP000472.2	2.03048	1.2807	1.56949	1.42715	0.671491	1.23261	0.547374	0.180322	0.655398	1.04062	0.836052	0.940664	0.803293	0.478392	1.59967	1.71416	1.4772	2.22434	0.00473246	0.215764	0.12222	0.262437	0.11418	0.977845	0.337395	0.00266235	0.0371167	0.0462506
AP000475.2	0	0	0	0	0	0	0	0.0742335	0	0	0	0	0	0	0	0	0	0	1	1	1	1	1	1	1	1	1	1
AP000479.1	3.60142	2.73071	3.51791	3.56926	5.34094	2.9128	14.0343	13.8641	12.7527	14.7162	16.9767	14.7954	10.0226	12.7998	7.93467	15.5179	11.8907	9.94306	0.000649147	0.000649147	0.351904	0.000649147	0.0203358	0.000649147	0.000649147	0.625413	0.0806729	0.151418
AP000688.14	0	0	0	0	0	0	0	0	0	0.0541573	0	0	0	0	0	0	0	0	1	1	1	1	1	1	1	1	1	1
AP000688.8	0	0	0	0	0.0216604	0.0488185	0.0429828	0	0.0334557	0	0	0	0	0.0286437	0.0406727	0.0885394	0	0.0409779	1	1	1	1	1	1	1	1	1	1
AP001258.4	1.08	1.06221	1.35786	1.11503	1.48026	1.19158	0.910755	0.773518	0.947285	1.26008	0.604266	0.796607	1.12209	0.755157	1.31041	1.24591	0.915905	0.960296	0.12235	0.146563	0.978363	0.613321	0.531039	0.563092	0.548446	0.595572	0.627351	0.96374
AP003025.2	0	0	0	0	0	0	0	0	0	0	0	0	0	0	0	0	0	0	1	1	1	1	1	1	1	1	1	1
AP1AR	20.5568	16.9995	14.7163	13.4806	13.4181	12.4473	15.4792	14.1527	13.6076	16.953	17.2757	14.5482	17.6737	13.5119	13.9621	23.1381	12.494	13.7696	0.721227	0.689379	0.441839	0.948115	0.84689	0.692067	0.614904	0.389231	0.960446	0.638419
AP1B1	38.3443	35.9137	40.1183	39.6357	42.2635	53.1321	38.3521	39.2092	44.4769	31.3378	31.695	34.7925	38.1133	41.0438	56.3878	36.3811	44.2574	44.8163	0.897031	0.00549497	0.0344331	0.480516	0.423164	0.000649147	0.974569	0.880628	0.0135029	0.590101
AP1B1P1	0	0	0	0	0	0	0	0	0	0	0	0	0	0	0	0	0	0	1	1	1	1	1	1	1	1	1	1
AP1G1	25.0616	24.7026	24.6775	25.5307	25.2856	21.1903	25.8419	22.8672	22.4416	28.8681	31.8104	29.5531	23.4159	23.582	20.3389	26.6264	24.9399	25.6686	0.85577	0.0158382	0.0183802	0.469536	0.728798	0.00266235	0.690288	0.565434	0.170311	0.256663
AP1G2	11.3595	13.6992	13.5087	11.4922	11.8011	12.6619	12.7297	13.6161	15.1445	10.9821	14.3882	13.0668	10.2318	12.9891	16.125	11.5268	13.0938	15.8025	0.529395	0.903129	0.742731	0.809082	0.835089	0.938504	0.672845	0.927021	0.848034	0.928727
AP1M1	22.4291	18.9527	20.4002	25.2094	24.4164	31.7103	31.2095	26.4352	31.5668	24.6392	20.8962	21.5869	21.5669	19.4889	26.862	23.1121	21.6229	21.1466	0.0229535	0.653054	0.0100628	0.732308	0.0140972	0.958662	0.52369	0.00352969	0.931506	0.883554
AP1M2	0.0310935	0	0	0	0	0	0.0537092	0.114553	0.0223525	0.0562703	0.0720644	0.0404747	0	0	0.0544009	0	0.041733	0	1	1	1	1	1	1	1	1	1	1
AP1S1	117.88	114.803	106.354	83.4819	85.7504	94.6311	85.7888	89.4116	94.3227	75.2512	76.0109	75.0892	109.483	97.7358	113.654	94.3051	89.758	97.4639	0.300271	0.000649147	0.122491	0.632075	0.116562	0.000649147	0.592029	0.796819	0.0393844	0.281732
AP1S2	159.841	143.177	121.576	102.076	104.802	91.3044	74.0004	69.114	69.2384	113.332	101.118	100.496	126.151	92.9858	91.9339	135.075	103.076	106.962	0.000649147	0.191481	0.000649147	0.204267	0.000649147	0.95664	0.771696	0.000649147	0.528442	0.526949
AP1S3	7.84585	7.61104	5.76438	7.78823	8.48303	7.48133	7.25839	6.23381	6.27133	6.92916	6.23225	6.53349	6.90795	5.52101	4.4045	6.68893	5.69776	4.83882	0.319618	0.307423	0.989566	0.00731997	0.294677	0.305862	0.0135029	0.393596	0.408421	0.927424
AP2A1	20.7544	14.4789	16.6342	17.7457	18.5245	26.3351	29.8144	22.2221	24.1555	19.4415	16.8827	15.338	21.3089	18.3449	24.9382	21.8692	20.2062	20.2054	0.00660393	0.486796	0.00266235	0.390363	0.26662	0.106668	0.58831	0.142725	0.19425	0.872896
AP2A2	8.74535	6.43776	8.68782	7.21905	7.6787	9.08568	10.9965	9.51277	10.8402	8.17072	7.93249	7.43771	8.77074	9.1545	10.733	9.52138	10.6463	10.3694	0.0119706	0.941047	0.0219176	0.132588	0.607195	0.166972	0.0275197	0.910446	0.047479	0.740652
AP2A2-2	0	0	0	0	0	0	0	0	0	0	0	0	0	0	0	0	0	0	1	1	1	1	1	1	1	1	1	1
AP2A2-3	0	0	0	0	0	0	0	0	0	0	0	0	0	0	0	0	0	0	1	1	1	1	1	1	1	1	1	1
AP2B1	48.5413	55.9232	53.8755	60.6749	57.7194	54.5471	48.199	50.9432	51.6975	51.3077	59.6915	58.1008	45.0168	46.7512	44.7775	43.2444	48.2468	48.1943	0.400317	0.899853	0.367777	0.0299485	0.44721	0.0355544	0.0615934	0.591423	0.070726	0.906648
AP2M1	143.171	138.01	152.41	170.554	173.112	174.816	205.248	207.645	209.074	179.901	196.4	186.028	146.829	161.044	158.175	153.564	162.794	162.842	0.00120973	0.0638324	0.43133	0.894565	0.00266235	0.0777438	0.970529	0.00696129	0.145652	0.879199
AP2S1	288.741	313.938	254.685	412.168	418.861	476.053	323.47	354.537	388.198	338.966	331.307	343.509	255.839	223.2	287.97	247.352	244.893	270.918	0.930399	0.593183	0.749983	0.000649147	0.000649147	0.0043402	0.000649147	0.000649147	0.00266235	0.981078
AP3B1	29.4053	33.6202	37.08	30.68	29.6544	28.4913	24.8469	26.6491	24.7306	25.8766	31.9536	29.8393	25.9663	29.9019	31.6582	30.7114	36.4718	35.5005	0.0172573	0.548446	0.241977	0.541094	0.260384	0.993237	0.48921	0.00220822	0.175187	0.178364
AP3B2	0	0.012781	0	0	0	0	0.0215932	0	0.0306295	0.0116967	0	0.0506602	0	0	0	0	0.0191138	0	1	1	1	1	1	1	1	1	1	1
AP3D1	36.7292	31.6167	38.4172	40.3781	40.8276	50.6765	38.7017	38.737	43.0498	33.2694	32.7951	36.9067	35.9733	40.3781	46.0635	36.1909	41.0657	41.4984	0.956206	0.12193	0.159097	0.870857	0.937438	0.112505	0.97908	0.942557	0.214564	0.864454
AP3M1	34.3842	31.5358	34.3743	32.5199	31.259	29.0908	29.5504	29.0841	27.6103	27.1028	27.289	28.3176	33.6366	31.9197	27.9987	34.31	30.6199	29.4564	0.30669	0.118302	0.820369	0.839355	0.584785	0.339753	0.887613	0.524659	0.290386	0.968485
AP3M2	11.8327	15.365	14.0797	15.2977	13.2799	12.4588	9.15293	10.3104	10.5253	10.921	11.3899	12.049	12.5501	12.9828	12.2701	10.7382	12.043	12.4877	0.000649147	0.0874749	0.33885	0.515723	0.0525543	0.540483	0.162465	0.233156	0.903979	0.688567
AP3S1	73.5221	72.0978	70.2989	55.4154	62.9069	53.9027	75.976	63.5111	60.4475	72.8337	73.603	64.4705	66.3455	65.5328	56.5035	71.8759	67.3151	63.8255	0.898217	0.651591	0.833307	0.89412	0.803827	0.571757	0.832819	0.957865	0.888381	0.741471
AP3S2	8.33619	8.3293	8.20211	7.69087	8.04852	7.46963	6.51474	7.6818	7.12525	7.79397	7.83572	7.87378	7.76801	7.79679	6.6979	8.40366	7.80411	8.58388	0.312053	0.90297	0.523671	0.572296	0.825985	0.764029	0.85811	0.2627	0.767682	0.479923
AP4B1	5.62315	4.98943	5.29787	8.81138	8.51351	7.88003	8.51139	8.62321	10.5995	7.75639	9.12731	8.58344	5.41549	6.4699	4.84584	5.93312	6.15636	4.85863	0.0131906	0.106228	0.674528	0.178991	0.00120973	0.00586708	0.198975	0.000649147	0.00549497	0.968397
AP4B1-AS1	0.024852	0.0813463	0.145517	0.241643	0.253207	0.126722	0.339203	0.111188	0.130214	0.267916	0.209815	0.196404	0.132354	0.074267	0.264004	0.32372	0.28362	0.0265663	1	1	1	1	1	1	1	1	1	1
AP4E1	3.53525	3.73351	3.4083	4.55677	4.49755	4.14549	5.35771	4.9326	4.45675	4.83293	4.71297	4.72276	3.60429	3.41444	3.34155	4.46556	3.76032	3.13089	0.0549445	0.127339	0.881003	0.267922	0.00172621	0.00802692	0.785341	0.0382593	0.0808048	0.615948
AP4M1	9.65129	7.10439	6.92146	9.33348	8.91522	10.4891	9.81657	10.6653	10.8741	11.097	10.6957	10.1377	8.11774	8.59822	8.39283	9.66919	8.81619	8.54811	0.872405	0.849236	0.988973	0.97419	0.861499	0.839394	0.980049	0.903459	0.886932	0.956505
AP4S1	1.85949	2.18472	1.92534	1.69484	2.1089	1.70272	2.02912	1.94534	1.63813	1.89107	2.38624	1.96583	1.58177	1.575	1.64992	1.64686	1.47167	1.51842	0.971669	0.872614	0.859343	0.703919	0.785485	0.598177	0.616695	0.717341	0.513564	0.960659
AP5B1	12.9821	11.0312	10.6281	9.48372	10.311	13.5077	10.5858	9.68246	10.5786	9.61594	8.79289	9.17511	14.6029	13.0752	16.4142	14.7356	13.8363	12.8024	0.418058	0.0259886	0.417197	0.00352969	0.000649147	0.000649147	0.0369052	0.0031039	0.000649147	0.692789
AP5M1	33.4837	32.551	29.6144	26.168	25.7255	23.4631	25.0292	22.4031	20.2195	26.3708	26.9327	26.6077	28.9971	28.3003	23.8904	35.9973	26.1002	26.0575	0.230426	0.805193	0.51681	0.855731	0.448626	0.965597	0.920685	0.220383	0.726477	0.770992
AP5S1	10.0645	8.08727	7.82636	11.1904	11.934	14.0001	11.7208	12.2381	11.9289	10.3024	9.82618	11.4508	9.36055	8.43452	10.7576	11.2356	7.79045	10.2119	0.362371	0.996662	0.464904	0.536081	0.119482	0.606923	0.658128	0.170074	0.709795	0.930253
AP5Z1	2.91232	1.88124	1.9368	1.80426	2.10312	4.34103	7.22604	4.76101	4.72629	4.39334	3.08377	3.22601	2.99081	2.85834	4.93033	4.00524	3.31786	3.30743	0.000649147	0.0226984	0.00220822	0.0259886	0.00802692	0.982066	0.0252419	0.00172621	0.981981	0.96771
APAF1	3.63853	4.27803	4.03876	4.66137	4.10405	4.29482	2.89492	3.05102	3.20499	3.49796	3.84459	4.41765	4.2774	3.77843	3.67689	3.69412	3.79218	3.12307	0.0169617	0.767757	0.132588	0.762249	0.143094	0.993452	0.289268	0.462151	0.641505	0.654119
APBA1	0.08613	0.0815785	0.0290784	0.0428885	0.0770575	0.0395271	0.126504	0.12485	0.0955651	0.159894	0.156561	0.143367	0.0510756	0.0546572	0.0263248	0.159995	0.268645	0.25419	1	1	1	1	1	1	1	1	1	1
APBA1-2	0	0	0	0	0	0	0	0	0	0	0	0	0	0	0	0	0	0	1	1	1	1	1	1	1	1	1	1
APBA2	0.943374	0.690899	1.01955	0.547501	0.714889	0.705563	1.91951	1.31365	1.46682	0.5659	0.554859	0.694045	1.41766	1.30355	1.53525	0.752089	0.887325	0.799224	0.000649147	0.253948	0.000649147	0.000649147	0.704341	0.000649147	0.860564	0.000649147	0.207074	0.00266235
APBA2-2	0	0	0	0	0	0	0	0	0	0	0	0	0	0	0	0	0	0	1	1	1	1	1	1	1	1	1	1
APBA3	2.01681	1.2164	1.76201	1.49055	1.7679	3.33686	3.96077	2.42481	2.28671	1.73929	1.89989	1.58756	2.37351	1.73992	4.23242	3.18485	3.39465	2.44538	0.0122778	0.686435	0.00352969	0.0316429	0.911586	0.0116491	0.00473246	0.902942	0.00172621	0.784461
APBB1	8.89479	9.44709	9.05628	10.2011	11.1412	13.2676	11.8647	11.1555	11.7251	7.76256	7.25185	8.62279	8.19589	8.55533	13.5042	7.25254	8.10296	9.83965	0.422645	0.0206053	0.0031039	0.909675	0.391953	0.078568	0.0901499	0.0122778	0.768388	0.232384
APBB1IP	0	0	0	0	0	0	0	0	0	0	0.0252077	0.0283073	0	0	0	0.0369488	0	0	1	1	1	1	1	1	1	1	1	1
APBB2	4.09815	4.31966	4.45432	5.12689	4.9154	4.23939	5.92628	5.53254	5.65854	5.58618	5.94018	5.26777	3.67237	4.76465	3.08715	3.65878	4.47175	4.15134	0.0294874	0.0456315	0.933497	0.174622	0.000649147	0.000649147	0.469624	0.00352969	0.00767681	0.74402
APBB3	2.68489	1.93202	2.55802	2.46236	2.2934	2.43554	3.87426	3.13522	2.98346	2.79385	3.27724	2.53641	3.35974	2.69544	2.90269	3.45311	3.67881	3.12636	0.0304304	0.320714	0.502915	0.192163	0.65298	0.900428	0.0140972	0.933954	0.395965	0.545713
APC	8.92943	10.7704	12.1626	11.9998	11.3253	10.4683	9.03795	10.144	9.77799	8.36632	11.4142	11.067	8.18225	11.9667	9.49239	9.54002	11.8089	10.6364	0.226869	0.631865	0.688658	0.356326	0.908604	0.818958	0.874084	0.464084	0.837964	0.605935
APC2	0.0970759	0.0904537	0.0599365	0.119618	0.102131	0.160456	0.434625	0.245912	0.271378	0.234776	0.165149	0.142076	0.263544	0.165117	0.141944	0.417898	0.245114	0.147606	1	1	1	1	1	1	1	1	1	1
APCDD1	0	0	0	0	0.0366968	0	0.0176353	0	0	0.0192625	0	0	0.0302465	0	0.0344628	0	0	0	1	1	1	1	1	1	1	1	1	1
APCDD1L	0.0208782	0	0	0.0182672	0	0	0.0158904	0.0294888	0.023049	0.0190077	0	0	0	0	0	0	0.0431334	0.0141288	1	1	1	1	1	1	1	1	1	1
APCDD1L-AS1	0.0244047	0	0	0.0279802	0	0	0	0.0225509	0.0352308	0	0.0850413	0.0318363	0	0	0	0	0	0.0215727	1	1	1	1	1	1	1	1	1	1
APCS	0	0	0	0	0	0.0653927	0	0	0	0	0	0	0	0	0	0	0	0	1	1	1	1	1	1	1	1	1	1
APEH	103.125	100.8	102.063	107.602	109.707	123.017	84.5031	101.723	104.205	84.4324	87.4378	94.4201	97.4941	89.5331	103.233	81.2455	92.1131	92.6353	0.320538	0.0304304	0.532473	0.319073	0.997542	0.532735	0.0292447	0.523311	0.994631	0.523497
APELA	0	0	0	0	0	0	0	0	0	0	0	0	0	0	0	0	0	0	1	1	1	1	1	1	1	1	1	1
APEX1	145.841	141.627	153.715	159.9	163.262	157.266	130.523	157.989	154.213	143.039	152.528	150.813	143.348	159.726	154.137	141.738	155.049	153.917	0.779162	0.8334	0.967557	0.963887	0.856519	0.898396	0.889545	0.927046	0.962965	0.942519
APEX2	18.3771	14.9758	18.7189	20.6048	22.452	21.8346	21.2915	22.6433	24.4713	19.4175	20.6016	19.4619	20.4176	23.0111	22.5312	20.3904	20.1345	21.9351	0.155879	0.931884	0.312609	0.322629	0.85802	0.505915	0.652602	0.560477	0.802381	0.768626
APH1A	222.507	196.005	165.317	201.125	192.519	202.622	178.247	182.135	185.148	217.72	176.309	177.547	207.477	154.257	184.214	186.137	154.468	162.98	0.507491	0.832903	0.779198	0.505421	0.996334	0.780216	0.08622	0.557292	0.291225	0.554868
APH1B	3.44757	3.64378	2.78258	3.437	3.79175	3.43239	2.61724	2.68694	2.69215	3.8433	3.29544	3.13292	3.11015	2.65842	2.78301	3.55458	2.6448	2.79902	0.0591663	0.998623	0.105599	0.195065	0.782951	0.2861	0.401215	0.558592	0.480095	0.837833
API5	41.6803	44.8154	43.2647	44.382	44.3427	38.4073	43.5036	42.4209	40.2809	38.2643	41.8168	41.1188	44.9013	49.3867	38.8274	46.321	42.8801	40.4423	0.918535	0.658112	0.816161	0.812715	0.742668	0.483071	0.959418	0.888074	0.653939	0.886505
APIP	22.6037	26.6196	23.0678	23.9242	22.4663	21.2326	20.1133	20.3606	19.8392	20.8002	18.924	23.6091	21.7727	24.8258	19.867	19.3381	23.137	19.7814	0.53219	0.717231	0.903536	0.874096	0.780043	0.906114	0.661591	0.940585	0.969352	0.867758
APITD1	13.4168	11.2353	14.4776	12.7804	11.2566	10.3685	12.6325	13.9684	12.1829	12.8491	11.8045	11.2512	13.7362	15.0781	12.7908	11.8512	12.1484	14.0842	0.791908	0.92085	0.732045	0.442633	0.755094	0.418637	0.876768	0.947563	0.802779	0.679812
APITD1-CORT	1.60258	0.827942	0.733502	1.03387	0.543067	1.08496	1.31971	1.49642	1.31318	1.65918	1.02153	1.02065	1.11834	1.07535	1.54875	1.06894	1.43813	1.27795	0.563794	0.740588	0.90431	0.740692	0.916875	0.991275	0.701924	0.921324	0.981623	0.991348
APLF	1.07338	1.37315	1.56904	1.05067	1.1195	0.940535	0.949017	1.261	1.04113	0.723202	1.05003	1.12886	1.22772	1.23224	1.0519	1.26532	1.39735	1.50294	0.710646	0.291974	0.689289	0.96374	0.799114	0.422057	0.438004	0.243986	0.0647708	0.470008
APLN	0.196124	0.180678	0.0744304	0.0351878	0.0574244	0.0161917	0.0154195	0.0142024	0	0.0168672	0	0.10008	0.331774	0.323484	0.296703	0.0654204	0.249322	0.231388	1	1	1	1	1	1	1	1	1	1
APLNR	0.0145233	0	0	0	0.0236387	0.0279166	0.0812286	0.0233917	0.0548633	0.0372533	0.0307949	0.0345888	0	0.0327393	0	0.026333	0	0.011215	1	1	1	1	1	1	1	1	1	1
APLP1	2.00664	1.86312	1.6967	1.96118	1.77302	2.51974	4.87976	4.05968	3.85676	3.6111	3.6154	3.54902	3.06492	3.11232	3.69215	3.44106	3.50818	2.75587	0.000649147	0.000649147	0.360359	0.000649147	0.121128	0.721557	0.000649147	0.0895426	0.650956	0.957176
APLP2	58.9863	64.8571	66.3468	63.5879	61.6672	60.4828	45.3338	52.5318	52.9751	81.2734	92.1713	88.1245	51.6553	62.9999	62.3611	96.7664	107.381	109.227	0.0090558	0.000649147	0.000649147	0.64362	0.147791	0.000649147	0.000649147	0.000649147	0.0837225	0.000649147
APMAP	136.722	134.579	127.704	141.257	137.232	140.988	149.626	159.353	158.196	131.96	132.738	125.258	136.435	138.609	131.419	123.298	118.591	116.366	0.168076	0.723136	0.0879654	0.969352	0.217549	0.799691	0.163339	0.00624134	0.529296	0.278834
APOA1	0	0	0	0	0	0	0.0607916	0	0.0467987	0.0697907	0.151989	0	0	0	0	0	0	0.0570109	1	1	1	1	1	1	1	1	1	1
APOA1BP	252.459	264.001	273.56	264.983	252.396	274.414	182.293	214.916	227.159	214.54	227.652	240.028	223.362	234.361	269.555	194.54	238.999	265.252	0.0051209	0.117486	0.505687	0.456968	0.175409	0.665585	0.210574	0.360291	0.898459	0.814199
APOA2	0.263117	0.27781	0.151694	0.18567	0.299491	0.166301	0.242588	0.292316	0.339259	0.245941	0	0	0.556211	0.380776	0.278377	0	0.62035	0	1	1	1	1	1	1	1	1	1	1
APOA4	0	0	0	0	0.0341635	0.0384431	0.0263127	0	0.131624	0	0	0	0.0437291	0.0449997	0	0	0	0.0321888	1	1	1	1	1	1	1	1	1	1
APOA5	0	0	0	0	0	0	0	0	0	0	0	0	0	0	0	0	0	0	1	1	1	1	1	1	1	1	1	1
APOB	0	0	0	0	0	0	0	0	0	0	0.00388921	0	0	0	0	0	0	0	1	1	1	1	1	1	1	1	1	1
APOBEC1	0	0	0	0	0	0	0	0	0	0	0	0	0	0	0	0	0	0	1	1	1	1	1	1	1	1	1	1
APOBEC2	0.051249	0.028964	0.0310946	0.147611	0.0902129	0.101562	0.0969435	0.0891057	0.0927531	0.0718246	0.112134	0	0	0	0.112854	0	0.0865534	0.113477	1	1	1	1	1	1	1	1	1	1
APOBEC3A	0.0346902	0.0347333	0	0.0443661	0	0	0.0665294	0.0356667	0.0278298	0	0.0449285	0.0504925	0	0	0	0.0650652	0	0.0340217	1	1	1	1	1	1	1	1	1	1
APOBEC3A_B	0	0	0	0	0	0	0	0	0	0	0	0	0	0	0	0	0	0	1	1	1	1	1	1	1	1	1	1
APOBEC3B	2.38921	1.6116	2.22995	1.58087	1.44896	2.13822	1.57965	1.97143	1.88632	1.60213	1.64114	1.37355	1.77555	1.14585	2.3586	0.845085	1.71326	1.94286	0.888181	0.357193	0.5908	0.803013	0.944988	0.687194	0.289046	0.517226	0.955549	0.606396
APOBEC3B-AS1	0	0.238331	0.25786	0.206912	0.0839135	0.0938834	0.0691578	0.0824354	0.192276	0.215542	0.313821	0.117824	0	0.108824	0	0	0	0.0778459	1	1	1	1	1	1	1	1	1	1
APOBEC3C	23.0771	18.4137	22.0538	21.6858	18.6167	22.6327	18.1071	19.4517	18.1863	16.6943	18.5055	14.7324	22.0078	23.4593	21.8159	17.0824	17.1206	16.087	0.373881	0.04952	0.550353	0.717928	0.208554	0.0267489	0.055731	0.57532	0.978665	0.0275197
APOBEC3D	0.122419	0	0.0418255	0.0497777	0.0405228	0.045567	0	0	0.0623866	0	0.0504011	0.0566541	0.0574597	0.1056	0	0	0.058108	0.152454	1	1	1	1	1	1	1	1	1	1
APOBEC3F	0.443762	0.199038	0.498802	0.437279	0.57683	0.744762	0.308751	0.498966	0.359248	0.126143	0.62559	0.592193	0.639893	0.647601	0.921044	0.743853	0.360509	0.611807	1	1	1	0.450857	0.309416	0.498068	0.803956	0.57564	0.771382	0.742106
APOBEC3G	0	0.0509772	0.0273489	0.0648528	0.0528632	0	0.0460408	0.151417	0.0472831	0.0256649	0.152453	0.0737948	0.036971	0.0698008	0	0.0962228	0.0380884	0.0289194	1	1	1	1	1	1	1	1	1	1
APOBEC3H	0.102056	0.0900453	0.155934	0	0.227148	0.106668	0	0.198517	0	0.38374	0.187955	0.211366	0.14389	0	0.5346	0.103884	0.143881	0.176499	1	1	1	1	1	1	1	1	1	1
APOBEC4	0	0	0	0	0	0	0	0	0	0	0	0.023451	0.0221649	0	0	0	0.0243149	0	1	1	1	1	1	1	1	1	1	1
APOBR	0.0287962	0	0	0	0.0120976	0	0.00875344	0	0	0.00993113	0.0150227	0	0.0142867	0	0	0	0	0	1	1	1	1	1	1	1	1	1	1
APOC1	47.3642	55.761	52.3573	50.7074	52.7016	68.9381	21.5931	36.6321	40.478	41.2728	38.9942	53.7622	52.8474	50.3002	71.8891	44.6969	58.6907	57.77	0.000649147	0.12516	0.0398218	0.714133	0.000649147	0.070917	0.940851	0.000649147	0.258346	0.685736
APOC1P1	0.0473997	0.0723965	0	0	0	0	0	0.0750023	0	0.0658553	0	0.10704	0.111153	0	0	0	0	0	1	1	1	1	1	1	1	1	1	1
APOC2	2.40111	2.19302	2.86208	2.0647	2.71237	3.12537	0.807539	0.862431	1.15854	1.83984	1.69025	2.3513	1.73233	1.65745	3.20468	1.89391	3.61	2.81587	1	1	1	1	1	1	1	1	1	1
APOC3	0	0	0	0	0	0	0	0	0	0	0	0	0	0	0	0	0	0	1	1	1	1	1	1	1	1	1	1
APOC4	0.0769776	0	0.205799	0	0.100752	0	0	0.0988105	0.0767257	0	0	0	0	0	0	0.139738	0	0	1	1	1	1	1	1	1	1	1	1
APOC4-APOC2	1.41856e-05	0	0	0	0	0	0.0313634	0	0	0	0	0	0	0	0.074941	0	0	0	1	1	1	1	1	1	1	1	1	1
APOD	2.80596	3.44181	4.7483	3.16898	3.13135	3.26003	2.41336	2.4976	2.54942	2.79402	3.83831	3.09171	3.59646	5.01563	2.84785	3.40782	4.61279	2.9826	0.0950772	0.85321	0.273236	0.656881	0.0406916	0.526411	0.812808	0.0729312	0.673236	0.91068
APOE	284.28	128.459	177.407	102.798	121.983	191.756	134.898	98.3754	111.375	129.561	79.8851	99.049	254.863	145.996	270.805	292.327	224.776	226.752	0.000649147	0.000649147	0.400317	0.00120973	0.000649147	0.000649147	0.000649147	0.000649147	0.000649147	0.439088
APOF	0	0	0	0	0.0579477	0	0.0521458	0	0	0	0	0	0	0	0.0543733	0	0	0	1	1	1	1	1	1	1	1	1	1
APOH	0	0	0	0	0	0	0	0	0	0	0	0	0	0	0	0	0	0	1	1	1	1	1	1	1	1	1	1
APOL1	0.234523	0.347788	0.219483	0.22453	0.162874	0.385715	0.165839	0.322225	0.264408	1.57171	1.77737	1.98496	0.219032	0.198162	0.341677	0.44815	1.44959	0.818002	1	0.000649147	0.000649147	1	1	0.000649147	0.000649147	0.000649147	0.000649147	0.000649147
APOL2	6.43885	9.67866	8.67427	8.84544	8.18324	8.73007	7.6198	7.61727	7.61664	10.6634	13.964	10.5208	5.86739	8.32389	7.26616	6.2234	9.2039	8.87592	0.516743	0.00120973	0.000649147	0.216051	0.774371	0.000649147	0.838841	0.776083	0.00172621	0.475158
APOL3	0	0	0	0	0	0	0	0	0	0	0.0287905	0	0	0	0	0	0.0668671	0	1	1	1	1	1	1	1	1	1	1
APOL4	0.0383145	0.055518	0.0743302	0.0527096	0.0860209	0.0970202	0.100222	0.099284	0.0554313	1.80891	2.17947	1.50564	0.0693452	0.0760115	0.0538725	0.38865	0.351783	0.345703	1	0.000649147	0.000649147	1	1	0.000649147	1	1	0.000649147	1
APOL5	0	0	0	0	0	0	0	0	0.0267765	0	0	0	0	0	0	0	0	0	1	1	1	1	1	1	1	1	1	1
APOL5-2	0	0	0	0	0	0	0	0	0	0	0	0	0	0	0	0	0	0	1	1	1	1	1	1	1	1	1	1
APOL6	0.0340377	0.0766884	0.0455648	0.0375986	0.043865	0.0792499	0.0865306	0.0825347	0.0577672	0.0386745	0.0707832	0.0549878	0.0313457	0.0233303	0.0742343	0.0215363	0.0445978	0.0208601	1	1	1	1	1	1	1	1	1	1
APOLD1	88.1224	76.559	75.2735	63.7381	65.8333	61.8588	44.8879	44.6786	43.3627	36.7566	30.6604	41.3941	108.412	78.4125	88.2652	75.0913	61.3815	66.4922	0.000649147	0.000649147	0.0573661	0.00394071	0.000649147	0.000649147	0.628563	0.000649147	0.000649147	0.000649147
APOM	1.6655	1.69494	2.65602	2.24331	1.9617	1.45938	1.72403	2.32337	1.24981	1.70283	1.74513	2.29856	2.55814	2.72428	2.4427	0.955478	2.15251	1.60794	0.981772	0.996371	0.98715	0.936385	0.930473	0.944673	0.961109	0.981826	0.969503	0.905155
APOM-2	0	0	0	0	0	0	0	0	0	0	0	0	0	0	0	0	0	0	1	1	1	1	1	1	1	1	1	1
APOM-3	0	0	0	0	0	0	0	0	0	0	0	0	0	0	0	0	0	0	1	1	1	1	1	1	1	1	1	1
APOM-4	0	0	0	0	0	0	0	0	0	0	0	0	0	0	0	0	0	0	1	1	1	1	1	1	1	1	1	1
APOM-5	0	0	0	0	0	0	0	0	0	0	0	0	0	0	0	0	0	0	1	1	1	1	1	1	1	1	1	1
APOM-6	0	0	0	0	0	0	0	0	0	0	0	0	0	0	0	0	0	0	1	1	1	1	1	1	1	1	1	1
APOM-7	0	0	0	0	0	0	0	0	0	0	0	0	0	0	0	0	0	0	1	1	1	1	1	1	1	1	1	1
APOO	50.5974	51.6806	57.3894	46.6192	51.3043	45.3193	29.435	34.9955	32.3709	33.572	35.9617	39.9191	51.9042	48.3743	51.7344	44.3894	44.0766	48.4217	0.000649147	0.000649147	0.4349	0.985829	0.000649147	0.00220822	0.433921	0.0031039	0.0744544	0.483748
APOOL	10.616	13.3111	13.7487	10.8419	9.38836	9.29531	8.94426	9.78346	8.19933	8.41977	10.5279	10.0094	10.9118	11.6919	11.1791	10.7698	10.0131	10.6385	0.258121	0.525665	0.828591	0.987838	0.337524	0.58347	0.813186	0.548835	0.804	0.827986
APOOP5	0	0	0	0	0	0	0	0	0	0	0	0	0	0	0	0	0	0	1	1	1	1	1	1	1	1	1	1
APOPT1	7.27455	8.75309	9.96893	6.31517	6.7994	8.06422	6.76729	7.89444	8.16783	6.58187	8.19896	7.24551	8.37765	10.0253	8.93851	8.71759	9.56757	9.93836	0.894255	0.748137	0.905191	0.365845	0.326258	0.218078	0.235878	0.223377	0.14102	0.909675
APP	272.21	307.988	319.37	320.484	300.972	306.067	234.275	285.942	280.773	288.129	335.5	334.879	249.895	295.812	284.897	309.269	369.897	374.536	0.204387	0.737231	0.11389	0.405565	0.839531	0.238305	0.172379	0.0113347	0.503259	0.0244975
APPBP2	10.6634	10.8682	9.6526	7.54507	7.95376	6.61789	10.8667	9.02679	8.3677	9.84775	9.82742	9.6073	10.051	8.4968	7.60841	12.8027	8.85798	8.38193	0.682011	0.448493	0.855658	0.918767	0.628043	0.42681	0.304653	0.724158	0.904584	0.303953
APPL1	11.2894	10.4449	10.5895	11.2737	11.7823	10.0795	10.513	9.91399	9.39273	10.2127	10.2466	9.96765	10.0206	9.8586	9.20343	10.8347	8.87053	8.4283	0.450052	0.576595	0.92511	0.29642	0.906714	0.808134	0.149018	0.742796	0.621009	0.87068
APPL2	20.531	20.9282	21.9268	21.7749	21.4127	20.054	14.6522	15.3267	15.6101	17.361	18.7402	19.2789	19.3284	20.5535	19.5298	18.318	19.4887	20.3395	0.000649147	0.220383	0.107898	0.643821	0.0143906	0.660987	0.492606	0.0292447	0.786275	0.919589
APRT	71.0626	65.1843	63.919	78.2865	81.8607	110.545	102.531	100.847	103.195	63.261	58.096	67.089	76.2382	69.4288	115.694	80.5386	76.5825	78.9165	0.00549497	0.0318782	0.000649147	0.416269	0.220383	0.0043402	0.989835	0.0197778	0.0600946	0.510017
APTX	17.3129	18.8493	18.0793	18.8784	19.9206	18.0378	13.5524	17.3728	16.6019	14.3996	15.9165	16.8631	16.1158	17.4673	15.9529	13.2565	14.2444	16.0975	0.189556	0.162134	0.977151	0.369968	0.842678	0.810796	0.0197778	0.624887	0.664461	0.417197
AQP1	0	0.0187314	0	0.0237644	0.0193809	0.0218474	0.167766	0.211066	0.104859	0.263705	0.52995	0.324464	0.0538213	0	0.0364089	0.0354645	0.0840297	0.0917674	1	1	1	1	1	1	1	1	1	1
AQP10	0	0.0261636	0	0	0	0.0305622	0.0244418	0	0.0209373	0	0	0.0378858	0.0448027	0.0358248	0	0	0	0	1	1	1	1	1	1	1	1	1	1
AQP11	0.126037	0.106969	0.0458821	0.0547749	0.0443097	0.0998598	0.0493985	0.087652	0.102649	0.180476	0.0550531	0.092741	0.275534	0	0	0.252388	0	0.0209534	1	1	1	1	1	1	1	1	1	1
AQP12A	0	0	0	0	0	0	0	0	0	0	0	0	0	0	0	0	0	0	1	1	1	1	1	1	1	1	1	1
AQP12B	0	0	0	0	0	0	0	0	0	0	0	0	0	0	0	0	0	0	1	1	1	1	1	1	1	1	1	1
AQP2	0.0352381	0.0105899	0.0340101	0.0401604	0	0	0	0	0.00845444	0.0106267	0.0135675	0	0	0	0.0821395	0	0.0316655	0.0103706	1	1	1	1	1	1	1	1	1	1
AQP3	0.0319626	0.0249351	0	0	0.0517054	0.0582388	1.36451	0.766389	0.817971	0.783291	1.15659	0.469133	0.187923	0.44385	0.388226	0.713141	0.521667	0.390756	0.444813	0.444813	0.555683	1	0.00220822	0.0128939	1	0.0373289	0.22435	1
AQP4	0	0	0	0	0	0	0	0	0	0	0	0	0	0	0	0	0	0	1	1	1	1	1	1	1	1	1	1
AQP4-AS1	0.0236603	0.0190958	0.0409387	0	0.0197595	0	0.0221065	0.0586119	0	0	0.0245472	0	0	0.0522912	0	0.0495787	0	0	1	1	1	1	1	1	1	1	1	1
AQP5	0.77995	0.186583	0	0	0.141276	0.211647	0	0	0.0724072	0.218724	0	0	0.402482	0	0.264734	0	0.269457	0.132571	1	1	1	1	1	1	1	1	1	1
AQP6	0.0709757	0.0683357	0.0730587	0.108077	0.123669	0.0994645	0.0571628	0.0347023	0.081626	0.0535128	0.0877887	0.0361466	0	0.16939	0.0811745	0	0.102247	0.100407	1	1	1	1	1	1	1	1	1	1
AQP7	0.0787129	0	0	0	0	0	0	0	0	0	0	0.0612257	0	0	0	0	0.0627032	0	1	1	1	1	1	1	1	1	1	1
AQP7P1	0.0555637	0.042304	0.015104	0.0357048	0.0437003	0.0328578	0.0126738	0.0864632	0.0788468	0.0525723	0.0180913	0.101551	0.0584072	0.0193064	0.0547366	0.0260618	0.0421603	0.0138099	1	1	1	1	1	1	1	1	1	1
AQP7P3	0.0904897	0.117096	0.382331	0	0.125306	0.418606	0	0	0.0950196	0	0.156553	0.176683	0.238643	0.320927	0	0.20276	0	0.229576	1	1	1	1	1	1	1	1	1	1
AQP8	0	0	0	0	0	0	0.0360551	0.0765272	0.0298523	0	0.0964345	0	0	0	0	0	0	0	1	1	1	1	1	1	1	1	1	1
AQP9	0	0	0.0159474	0.0188534	0	0	0.0292462	0	0	0.187327	0.248367	0.171594	0	0	0	0.0962756	0.11127	0.0437381	1	1	1	1	1	1	1	1	1	1
AQPEP	0.118977	0.131719	0.202204	0.0739445	0.105848	0.102318	0.0807152	0.0448733	0.0349573	0.0368891	0.112682	0.0287014	0.0727107	0.0400741	0.0852641	0.0358679	0.0656336	0.18633	1	1	1	1	1	1	1	1	1	1
AQR	14.0626	14.6838	16.307	17.0175	15.8361	13.6256	14.4224	15.1192	14.556	12.8546	15.2777	15.5193	13.3186	17.96	14.8163	14.057	15.7745	14.8792	0.811773	0.745741	0.96303	0.968922	0.802328	0.746505	0.892723	0.948696	0.907822	0.87432
AR	0.00567801	0.008101	0.0216587	0.0202468	0.0167512	0.0373794	0.0603976	0.0454351	0.0810748	0.0504606	0.0273649	0.0230311	0.00744284	0.0293013	0	0.00928861	0.0160025	0.0366784	1	1	1	1	1	1	1	1	1	1
ARAF	15.2779	12.5205	13.3303	17.4146	18.1894	21.5709	20.2989	18.6066	20.7121	17.1586	15.2611	16.5063	14.7162	14.7894	19.5856	16.142	17.0051	16.5231	0.275798	0.989128	0.346134	0.996623	0.365604	0.992011	0.974028	0.389715	0.96551	0.973878
ARAP1	19.7843	20.0674	19.8889	19.601	19.7749	27.3298	16.1719	15.0012	16.892	14.7051	13.8889	16.2777	20.7944	17.9024	28.3334	19.4194	20.949	21.9853	0.00172621	0.000649147	0.673289	0.667112	0.00120973	0.000649147	0.937004	0.0110216	0.000649147	0.641539
ARAP2	2.05467	2.31569	2.15065	2.43038	2.21849	2.35073	2.47251	2.60867	2.35154	2.59354	3.20868	2.86798	2.06219	2.29993	1.91293	2.31652	2.5132	2.00333	0.582611	0.051563	0.371197	0.697608	0.326033	0.0237233	0.967795	0.682291	0.11418	0.691261
ARAP3	0.0182661	0.0157652	0.0305257	0.048048	0.0196098	0.029545	0.0362194	0.0291138	0.0503848	0.0747917	0.161781	0.0242928	0	0.0432819	0.0184287	0.0174102	0.0568556	0.0372388	1	1	1	1	1	1	1	1	1	1
ARC	0.0197954	0.0152778	0.0327341	0	0.0157883	0.0356082	0.295142	0.140554	0.134263	2.27198	2.41199	1.40903	0	0.0627519	0.148302	0.96051	0.730814	0.673297	1	0.0090558	0.000649147	1	1	0.000649147	0.0090558	0.000649147	0.000649147	0.00120973
ARCN1	38.9328	40.7807	42.1634	44.8499	47.4566	41.5064	47.6765	47.3366	43.7365	46.3253	48.1815	46.1052	38.3563	41.7985	40.0621	37.6755	38.4802	40.6033	0.50492	0.412011	0.947222	0.668904	0.264652	0.213722	0.442791	0.12516	0.0928295	0.885791
AREG	0.0674044	0	0	0	0.124026	0.0464822	1.19318	0.734187	0.254525	0.526722	0.565609	0.288994	0.0448035	0	0.387531	0.150901	0.118519	0.155459	0.447132	1	0.254464	1	0.035318	1	1	0.0169617	1	1
AREL1	46.0869	46.7726	45.4644	53.9158	52.794	49.6464	47.7495	49.1837	49.1711	49.8839	52.636	51.4001	46.7175	46.1829	42.3283	41.3824	41.1442	43.7988	0.96727	0.798828	0.780875	0.545713	0.653824	0.375193	0.188316	0.302115	0.121648	0.706804
ARF1	148.442	120.858	121.842	143.113	150.59	185.824	192.024	175.982	183.167	162.907	153.352	151.026	156.939	145.963	183.673	168.497	154.97	149.066	0.00473246	0.552233	0.13087	0.286577	0.304826	0.816278	0.47412	0.164257	0.956011	0.873215
ARF3	83.1487	91.0148	106.084	90.5353	91.4445	90.7759	64.2589	82.6413	83.3284	70.193	80.6987	76.2785	85.7886	90.2303	103.363	68.1122	86.8561	92.7908	0.270198	0.194985	0.966573	0.97459	0.387544	0.317782	0.52901	0.749588	0.668208	0.593369
ARF4	198.228	153.995	151.851	160.862	157.841	136.082	219.31	173.407	163.224	208.861	186.874	172.677	192.822	161.336	124.289	221.249	145.588	143.74	0.141681	0.0787309	0.912486	0.99076	0.214069	0.137165	0.629528	0.558989	0.427103	0.679386
ARF5	64.286	49.3088	53.8614	50.9528	58.1255	70.1869	58.5053	59.5701	63.258	61.2982	59.1858	53.9212	65.9978	55.3758	78.755	66.3079	73.4968	67.2585	0.774314	0.976122	0.838592	0.195374	0.502402	0.29905	0.0794852	0.311759	0.156752	0.861717
ARF6	53.3058	43.2527	40.4831	44.3945	46.695	43.7773	47.5663	39.5131	37.9878	49.2184	41.081	40.5881	49.3957	37.1491	38.6879	53.2143	40.786	40.3499	0.457411	0.789734	0.783132	0.471314	0.993915	0.790119	0.945288	0.62219	0.888071	0.6275
ARFGAP1	37.0663	32.4727	34.0137	33.8932	38.5244	50.285	41.7884	36.2921	40.7695	35.2439	31.6039	32.3326	39.7526	35.4571	58.8998	48.9509	44.802	47.3504	0.727482	0.208939	0.106391	0.0833938	0.355836	0.0031039	0.0140972	0.126895	0.000649147	0.762848
ARFGAP2	25.2531	24.092	24.205	29.2969	28.778	29.4365	25.5163	27.8468	29.0846	27.3219	25.7238	26.6649	25.7058	23.7637	26.6227	24.2915	24.672	23.5068	0.902384	0.962635	0.870902	0.726493	0.633037	0.812328	0.424397	0.377881	0.564906	0.811748
ARFGAP3	13.3226	14.3787	13.6175	12.2999	12.2744	12.2258	13.1592	11.9159	11.1076	12.7133	12.7618	11.8489	12.7475	11.3915	12.5773	13.4934	12.9086	12.8385	0.608411	0.788615	0.888724	0.691883	0.949516	0.943405	0.982146	0.646606	0.802138	0.721945
ARFGEF1	11.0736	14.0849	14.9101	13.737	12.9311	11.3373	10.0247	11.2531	10.6042	9.69525	12.6209	12.4199	10.0424	13.5873	11.7569	10.9533	11.7989	11.9136	0.157831	0.492669	0.71875	0.579482	0.63001	0.950786	0.488326	0.730225	0.994582	0.945011
ARFGEF2	24.1186	28.4898	25.8083	29.0709	26.8548	25.7498	23.1302	23.3731	22.8641	24.4626	26.9944	27.4628	23.1487	24.3395	21.9938	23.595	22.992	23.698	0.138881	0.933393	0.286011	0.141438	0.992642	0.290468	0.195602	0.950305	0.370158	0.9567
ARFIP1	21.679	23.0632	20.316	19.644	18.8533	17.5269	19.5662	19.0578	17.8904	20.2442	20.4364	20.5322	19.2961	17.2015	17.0224	21.8358	16.8626	16.78	0.632404	0.956373	0.629807	0.288124	0.766651	0.332817	0.506946	0.934249	0.511842	0.858924
ARFIP2	16.7298	17.596	18.5359	18.5243	19.4863	19.7315	16.3141	20.6381	20.5833	16.795	21.1922	20.8198	17.922	19.4	19.6655	16.6853	18.8966	20.6767	0.879215	0.792076	0.941657	0.913405	0.975257	0.918535	0.950906	0.941703	0.876957	0.969233
ARFRP1	4.95595	3.64014	4.9171	3.99014	4.28698	6.09119	6.82604	5.94551	6.46452	5.14252	4.26284	4.27776	4.99069	4.69142	7.44654	6.55361	5.65609	5.28635	0.214274	0.969002	0.270924	0.477546	0.778626	0.516589	0.429461	0.832011	0.472317	0.967523
ARG1	0	0	0	0.0415486	0	0	0	0.0334177	0	0	0.0420532	0	0	0	0	0	0	0	1	1	1	1	1	1	1	1	1	1
ARG2	26.1439	30.0047	29.5714	32.3026	29.6123	28.4655	17.1462	22.2374	22.5397	18.0883	22.9827	23.8147	22.868	23.7648	25.4268	20.1502	22.5776	24.019	0.0325947	0.0687738	0.900759	0.285212	0.580991	0.728724	0.104995	0.82323	0.942194	0.810223
ARGFX	0	0	0	0	0	0.0100811	0	0	0	0.0157843	0	0	0	0	0	0	0.0388969	0	1	1	1	1	1	1	1	1	1	1
ARGFXP2	0.0644401	0.162193	0.0872137	0.155754	0.0422621	0.0950232	0.0659819	0.291844	0.0975551	0.0633537	0.26283	0.236362	0.0442938	0.0555254	0.316901	0.203334	0.181676	0.198591	1	1	1	1	1	1	1	1	1	1
ARGLU1	38.0494	41.3759	38.5013	32.9864	29.4437	28.9085	37.0255	33.909	31.9152	38.0212	33.2223	32.1101	39.2338	40.2729	33.3138	39.3323	38.7748	37.2776	0.929498	0.950786	0.984181	0.589817	0.563079	0.587757	0.431292	0.420887	0.440995	0.91519
ARHGAP1	22.9805	20.0061	22.1186	28.7095	29.342	31.8297	30.117	28.9248	31.3137	25.9718	27.7821	27.5692	23.4612	23.3635	24.1351	23.6186	25.1238	24.8712	0.125765	0.73345	0.42809	0.464715	0.0195008	0.277232	0.716932	0.0642174	0.468006	0.840973
ARHGAP10	3.29095	3.28061	3.79058	4.81141	5.33939	4.14783	3.83897	5.00685	4.95109	3.92634	4.54681	4.76621	3.39095	4.33632	3.69394	3.17869	3.85961	3.69425	0.495456	0.728691	0.88072	0.683115	0.268321	0.462689	0.372994	0.102626	0.239582	0.791252
ARHGAP11A	17.747	18.2431	18.1585	23.9465	23.4797	20.9839	20.2725	19.9167	22.1177	18.1557	19.4394	19.5601	16.8086	21.7279	17.4258	18.1315	14.4692	15.4561	0.930658	0.613696	0.573811	0.494294	0.476073	0.925152	0.0183802	0.0297095	0.194039	0.29021
ARHGAP11A-2	0	0	0	0	0	0	0	0	0	0	0	0	0	0	0	0	0	0	1	1	1	1	1	1	1	1	1	1
ARHGAP11B	3.02103	3.99946	3.87689	3.21383	3.13663	2.75902	3.06554	2.47296	3.17209	2.04866	2.79749	3.14622	3.32245	3.218	3.13346	2.208	3.06043	2.64474	0.587968	0.303643	0.813537	0.921866	0.751309	0.490617	0.278595	0.788319	0.97877	0.460629
ARHGAP11B-2	0	0	0	0	0	0	0	0	0	0	0	0	0	0	0	0	0	0	1	1	1	1	1	1	1	1	1	1
ARHGAP12	6.55838	7.99413	7.14091	6.13472	5.90783	5.668	6.12451	5.38891	5.50326	5.83866	6.18355	6.43906	6.17105	7.58536	5.79163	7.05005	7.16538	7.23594	0.232455	0.67988	0.648166	0.970284	0.357193	0.769655	0.55337	0.0725781	0.296315	0.572068
ARHGAP15	3.47614	3.81621	5.4436	4.6716	2.81792	3.03628	4.18768	5.27677	5.57303	2.94906	3.39414	4.37887	4.23202	5.93081	5.28147	2.46661	3.84225	2.63187	0.214564	0.789433	0.097479	0.170439	0.944481	0.0799555	0.245979	0.0125847	0.519023	0.0090558
ARHGAP17	18.0921	20.8238	22.3113	23.86	24.3288	23.6512	19.157	23.6107	24.5253	27.2628	30.6993	29.8513	18.5295	24.2957	23.2719	23.8736	30.5368	28.4169	0.951942	0.00172621	0.0110216	0.9731	0.930505	0.00624134	0.0214022	0.0602873	0.720755	0.0396026
ARHGAP18	7.72694	10.4885	9.24517	11.5076	11.5764	9.67222	11.4948	11.1834	10.3693	9.95601	12.0303	11.596	7.69663	10.4936	7.51802	8.75733	8.38875	9.28843	0.493919	0.388625	0.943653	0.176518	0.035318	0.0257415	0.293027	0.078255	0.0539274	0.903625
ARHGAP19	3.35398	3.97856	3.82882	5.07237	4.86561	4.22934	4.31948	4.7265	4.7925	4.61237	5.45733	5.15746	4.07784	4.8764	3.51767	3.97582	3.8296	4.07856	0.556746	0.117054	0.58631	0.944288	0.555127	0.152384	0.706093	0.325859	0.0587464	0.827898
ARHGAP19-SLIT1	0	0	0	0	0	0	0	0	0	0	0	0	0	0	0	0	0	0	1	1	1	1	1	1	1	1	1	1
ARHGAP20	0.0282543	0.0723784	0.0484151	0.10329	0.055917	0.0631588	0.0530069	0.0226843	0.0216634	0.069172	0.0816494	0.0745047	0.00964072	0.0304382	0.0175364	0.0616159	0.0554132	0	1	1	1	1	1	1	1	1	1	1
ARHGAP21	17.2574	21.5815	27.1055	23.0984	22.7941	20.6739	11.6021	15.4839	14.8688	15.8622	19.8671	22.2428	16.981	23.2149	22.4995	16.5409	21.4793	21.6728	0.000649147	0.194355	0.000649147	0.686825	0.000649147	0.593756	0.35458	0.000649147	0.87629	0.769722
ARHGAP22	0	0	0.0224978	0	0	0	0	0	0	0	0	0	0	0	0	0	0	0	1	1	1	1	1	1	1	1	1	1
ARHGAP23	0.65857	0.467364	0.653934	0.485789	0.566122	0.639032	1.20728	1.04559	0.891019	1.1327	1.06498	0.829515	0.877873	0.620973	0.509671	0.942426	0.775	0.914841	0.000649147	0.000649147	0.90784	0.535726	0.0146835	0.0309325	0.0158382	0.419326	0.556472	0.196711
ARHGAP23-2	0	0	0	0	0	0	0	0	0	0	0	0	0	0	0	0	0	0	1	1	1	1	1	1	1	1	1	1
ARHGAP24	2.50815	2.77517	3.7812	2.41283	2.83746	2.9955	1.70171	1.77813	1.91611	2.01518	2.91905	2.80634	1.84312	2.60158	2.36535	2.02653	2.52898	2.56782	0.000649147	0.566522	0.0411382	0.110875	0.229088	0.585868	0.214564	0.124771	0.748285	0.87742
ARHGAP25	0	0.0670133	0.0188109	0.0445159	0.0363109	0.0204656	0.206541	0.291293	0.0987851	0.148019	0.112773	0.253258	0	0.0240338	0.0682058	0.109502	0.0524815	0.0687744	1	1	1	1	1	1	1	1	1	1
ARHGAP26	11.4502	12.3107	15.1089	15.5351	13.8585	14.8196	8.25616	12.349	11.3296	11.834	14.8003	16.2707	10.206	13.8794	12.427	8.76923	11.2899	12.0584	0.055731	0.888228	0.042871	0.456086	0.517951	0.376017	0.042871	0.984439	0.0221776	0.496584
ARHGAP26-AS1	0	0	0	0	0.0548985	0.061597	0.0786738	0.0540303	0.0421482	0.0387954	0	0.153633	0.113469	0.0718316	0.205416	0	0.078276	0.102729	1	1	1	1	1	1	1	1	1	1
ARHGAP26-IT1	0	0	0	0	0	0	0	0	0	0	0	0	0	0	0	0	0	0	1	1	1	1	1	1	1	1	1	1
ARHGAP27	1.87347	1.51008	1.89095	1.37892	1.78134	1.51687	1.7178	1.42463	1.44362	1.58603	1.5706	1.48687	1.90003	1.84653	2.34939	1.84559	1.93027	1.95991	0.703588	0.760357	0.970226	0.207478	0.103877	0.1333	0.420757	0.226869	0.266423	0.820945
ARHGAP27-2	0	0	0	0	0	0	0	0	0	0	0	0	0	0	0	0	0	0	1	1	1	1	1	1	1	1	1	1
ARHGAP27-3	0	0	0	0	0	0	0	0	0	0	0	0	0	0	0	0	0	0	1	1	1	1	1	1	1	1	1	1
ARHGAP28	2.98938	3.79085	3.66715	5.74312	4.53154	4.68737	2.17589	3.17245	3.18148	2.95685	3.69854	3.45062	3.31602	3.46174	3.353	2.26355	3.05394	3.60024	0.00394071	0.169214	0.453595	0.196123	0.460284	0.994065	0.0297095	0.896677	0.653497	0.657148
ARHGAP29	5.27746	5.89636	5.67738	5.02549	5.08944	4.75217	5.83908	4.91018	4.87842	5.06846	5.35883	5.17735	4.93535	5.00257	4.66162	5.35103	4.75587	4.49974	0.940538	0.934017	0.994065	0.53681	0.691158	0.697224	0.541883	0.702587	0.709882	0.998086
ARHGAP30	0.0932864	0.102596	0.183076	0.0889341	0.141181	0.159281	0.169045	0.10818	0.145632	0.149307	0.189925	0.22998	0.159317	0.15607	0.0884375	0.176658	0.272687	0.245602	1	1	1	1	1	1	1	1	1	1
ARHGAP31	2.30967	2.91239	3.39233	3.72764	3.30954	3.34102	2.6154	2.65685	2.97022	3.59627	4.51495	4.47656	2.21331	2.70673	2.81959	2.82685	3.38086	3.71969	0.288237	0.00767681	0.000649147	0.0881294	0.766114	0.000649147	0.810181	0.206965	0.0720086	0.0647708
ARHGAP32	2.97208	3.12734	3.35235	3.81546	3.51094	3.26575	2.9507	3.20936	3.31279	2.93683	3.20131	3.46849	2.90094	3.40575	3.34172	2.51018	3.34044	3.06878	0.721438	0.805365	0.952389	0.827108	0.938496	0.985465	0.360196	0.749445	0.677856	0.65795
ARHGAP33	0.805398	0.798337	0.860947	1.47327	1.48393	2.41947	2.1494	1.70386	2.08405	1.32578	1.20512	1.20267	1.56251	1.2232	2.34234	1.37262	1.54338	1.34579	0.00660393	0.888499	0.0426611	0.127339	0.529239	0.198094	0.739034	0.066603	0.671973	0.409718
ARHGAP35	16.8378	18.9046	18.6779	20.5102	19.5883	21.8224	18.7454	19.392	20.554	18.3731	19.3651	20.9688	19.0539	20.5791	22.1837	17.9607	21.8595	21.2025	0.959292	0.957385	0.998884	0.624827	0.739858	0.741237	0.720687	0.818147	0.817334	0.948062
ARHGAP36	0	0	0	0.0225116	0	0	0.0174707	0	0	0	0	0	0	0	0	0	0	0	1	1	1	1	1	1	1	1	1	1
ARHGAP39	1.33948	0.775603	0.987635	0.80806	0.951515	1.43059	2.14204	1.52366	1.58431	1.62216	1.15479	1.091	1.62214	1.03353	1.70776	1.94076	1.81749	1.63558	0.000649147	0.266878	0.0840763	0.0476886	0.376017	0.642441	0.000649147	0.933601	0.0618066	0.303786
ARHGAP4	0.112252	0.123949	0.132752	0.122028	0.113797	0.160438	0.287162	0.225169	0.198002	0.091876	0.159	0.138829	0.303028	0.188553	0.400909	0.183491	0.205879	0.29672	1	1	1	1	1	1	1	1	1	1
ARHGAP40	0	0	0	0	0	0	0.0136508	0	0	0	0	0	0	0	0	0	0	0	1	1	1	1	1	1	1	1	1	1
ARHGAP42	4.24067	4.60539	4.51262	4.51896	4.10934	3.92558	3.28799	2.65796	2.56653	2.90381	3.10881	3.67574	3.30941	3.51409	3.75415	2.38147	3.43595	3.52088	0.000649147	0.0125847	0.484224	0.0989217	0.161255	0.657886	0.00394071	0.661277	0.886276	0.497897
ARHGAP44	0.203194	0.262411	0.172095	0.181018	0.177714	0.152869	0.289032	0.17585	0.238498	0.185298	0.279668	0.205941	0.2124	0.21228	0.0230763	0.181003	0.188862	0.0934001	1	1	1	1	1	1	1	1	1	1
ARHGAP5	20.3904	21.3149	21.0113	18.9175	19.3546	16.771	18.5405	15.6799	15.1696	19.689	19.5573	18.786	17.0975	17.7699	14.7071	22.3151	18.9012	18.0495	0.0579769	0.934872	0.162245	0.0684147	0.985247	0.180944	0.971873	0.0987582	0.915186	0.110153
ARHGAP5-AS1	8.42009	7.81943	7.29936	7.56258	9.37515	8.75587	5.8115	5.17433	4.92342	5.56933	6.4719	5.77505	5.82927	6.52926	7.44848	7.88249	8.54622	6.83757	0.454159	0.627695	0.913319	0.765475	0.811419	0.920868	0.94646	0.596924	0.745741	0.857853
ARHGAP6	0	0	0.040773	0.0303335	0	0.0887274	0.036092	0.019458	0.0574515	0.07234	0.0244473	0	0	0	0	0.0394756	0	0	1	1	1	1	1	1	1	1	1	1
ARHGAP8	0.607175	0.611036	0.659247	0.108384	0	0.342151	0.212562	0.224223	0.236926	0.392134	0.367453	0.756922	0.884879	0.523745	1.86466	0.587424	0.817269	0.852243	1	1	1	0.168205	0.00972912	0.143358	0.333037	0.0373289	0.512208	0.451833
ARHGAP9	0.0284627	0.0175449	0	0	0.0244335	0.0199425	0	0	0.070045	0.0765489	0.0646104	0.0493573	0.0427679	0	0	0	0.0264591	0.0461191	1	1	1	1	1	1	1	1	1	1
ARHGDIA	106.939	75.8307	96.4415	103.467	118.815	175.868	118.685	107.124	127.823	82.1964	68.049	81.457	112.436	111.185	198.019	121.618	142.626	134.356	0.768739	0.000649147	0.000649147	0.0152694	0.119328	0.000649147	0.0823193	0.334607	0.000649147	0.724702
ARHGDIB	0.318518	0.0810151	0.26139	0.466808	0.506654	0.284795	1.45824	1.37451	1.10456	0.478719	0.42012	0.531299	0.489335	1.16492	0.395744	0.348904	0.302505	0.198401	0.000649147	1	0.00352969	0.04952	0.0357757	0.413211	1	0.00220822	1	0.0539274
ARHGDIG	0.148703	0.109665	0.177307	0.282587	0.114865	0.128906	0.820068	0.282857	0.749231	0.0682155	0.0714936	0.0804256	0.458144	0.225297	0.752726	0.36373	0.0818568	0.483481	1	1	1	1	1	1	1	1	1	1
ARHGEF1	13.8311	13.4524	14.9508	16.2269	18.9191	28.654	29.6879	24.3288	25.9818	16.0845	15.2763	17.2255	14.2219	15.7499	25.8461	18.9923	20.1743	19.3194	0.000649147	0.507733	0.000649147	0.73728	0.000649147	0.310901	0.426365	0.00352969	0.123789	0.799849
ARHGEF10	2.83251	3.34819	3.10154	3.83504	3.94235	3.31829	4.39119	4.25845	4.72284	4.7373	5.38487	4.9549	3.07655	3.59551	3.78974	3.78774	5.35063	4.95292	0.0161166	0.000649147	0.454553	0.904843	0.0678913	0.00172621	0.00352969	0.800426	0.723606	0.0214022
ARHGEF10-2	0	0	0	0	0	0	0	0	0	0	0	0	0	0	0	0	0	0	1	1	1	1	1	1	1	1	1	1
ARHGEF10L	2.9234	2.58197	2.15478	1.44853	1.77021	2.72315	2.54423	2.15954	2.36253	1.65903	1.75949	1.63218	2.595	2.2307	4.4444	2.00317	3.84013	3.45639	0.880533	0.0422268	0.0437003	0.024743	0.0979635	0.000649147	0.0237233	0.0876278	0.000649147	0.991784
ARHGEF11	19.2945	22.0238	23.6211	30.2457	30.4271	29.1548	32.4663	38.0089	38.1189	27.3361	33.5464	32.6427	21.7747	30.7549	28.4711	23.5929	30.8111	28.6222	0.000649147	0.0373289	0.194875	0.754492	0.00220822	0.227392	0.569428	0.00731997	0.332053	0.901837
ARHGEF12	13.8155	16.4789	16.9099	17.2734	16.5904	15.6792	16.9885	16.5106	15.2931	19.8051	23.006	20.6071	13.3095	16.6518	13.5938	15.3821	16.8441	16.4941	0.962074	0.000649147	0.00802692	0.340505	0.383956	0.000649147	0.968807	0.99365	0.00838067	0.38681
ARHGEF15	0	0	0	0	0	0	0	0	0.0113922	0	0.0136777	0	0	0	0	0	0	0	1	1	1	1	1	1	1	1	1	1
ARHGEF16	0	0	0.0167603	0.0328241	0	0	0.096805	0.0480251	0.144475	0.0868071	0.0661494	0	0	0	0.0303976	0	0.0771011	0.0758032	1	1	1	1	1	1	1	1	1	1
ARHGEF17	2.08491	1.78517	2.20055	1.75962	2.07837	2.69667	3.32748	2.64434	2.91226	3.12732	2.9305	2.70549	2.60715	2.22154	2.91357	3.01687	2.94005	2.83659	0.0031039	0.00586708	0.961413	0.113457	0.416235	0.485159	0.0051209	0.969116	0.988304	0.459437
ARHGEF18	4.02705	3.80659	3.96699	4.33332	4.36375	5.64876	5.80081	5.19003	5.57413	4.93294	4.39301	4.43015	4.02476	4.25084	5.8336	4.22275	4.55144	4.51904	0.0294874	0.774326	0.178127	0.637893	0.279372	0.916953	0.93955	0.0963771	0.881093	0.773171
ARHGEF19	0	0	0	0	0	0	0	0	0.047438	0	0.0190514	0.0427778	0	0	0.0288178	0	0	0.0436159	1	1	1	1	1	1	1	1	1	1
ARHGEF2	13.5367	12.7079	15.0964	17.3716	17.4667	17.7498	17.9255	18.4419	19.4305	17.5893	18.7351	18.7482	13.0703	15.2294	16.4075	14.6624	16.686	17.3373	0.0844061	0.11598	0.951871	0.741439	0.0505535	0.0653113	0.823206	0.296506	0.355836	0.576704
ARHGEF25	4.67143	5.25672	4.86885	4.14979	3.60641	4.44035	3.78047	4.14439	4.74725	3.1163	3.94392	4.01353	5.3482	4.12564	6.21249	2.98386	4.34421	5.27795	0.763275	0.190427	0.512603	0.3474	0.207783	0.0219176	0.74402	0.986114	0.536081	0.198882
ARHGEF26	1.59908	1.66928	1.44186	2.27284	2.20368	1.96216	1.93027	2.42119	2.05585	1.91499	2.10761	2.11829	1.81279	1.85784	1.85571	1.68516	1.83707	1.64348	0.407427	0.604719	0.876399	0.97459	0.44989	0.63117	0.709795	0.21973	0.367697	0.785936
ARHGEF26-2	0	0	0	0	0	0	0	0	0	0	0	0	0	0	0	0	0	0	1	1	1	1	1	1	1	1	1	1
ARHGEF26-AS1	0.038313	0.157298	0.07492	0.132952	0.16268	0.142641	0.1233	0.0536245	0.125711	0.121608	0.157168	0.0756321	0.119888	0.143577	0.169751	0.0898515	0.0522486	0.0684674	1	1	1	1	1	1	1	1	1	1
ARHGEF28	0.205656	0.310488	0.334042	0.381324	0.235428	0.312435	0.493874	0.469345	0.377491	0.271529	0.429638	0.281991	0.309477	0.300935	0.350415	0.12872	0.338762	0.294266	1	1	1	1	1	1	1	1	1	1
ARHGEF3	3.92956	3.75146	4.276	4.9351	4.50664	4.62112	3.94422	4.04175	4.62099	4.98648	6.00983	5.4895	3.97532	4.1767	3.57014	4.0474	4.57455	4.57604	0.885673	0.0559408	0.0593679	0.511678	0.740532	0.0138084	0.951381	0.852051	0.135128	0.529917
ARHGEF33	0	0.0102699	0	0	0	0.0119551	0.0426995	0	0.0163972	0.00998438	0.0263118	0	0	0.0140602	0	0	0	0.0100572	1	1	1	1	1	1	1	1	1	1
ARHGEF34P	0	0	0	0	0	0	0	0.0107461	0	0	0.0134831	0	0	0	0	0	0	0	1	1	1	1	1	1	1	1	1	1
ARHGEF35	0	0.018417	0	0	0.0190527	0	0.0172547	0.0188398	0	0	0	0	0	0.0252161	0	0	0	0	1	1	1	1	1	1	1	1	1	1
ARHGEF37	0.470332	0.701623	0.556487	0.333863	0.319527	0.249299	1.05176	0.795981	0.830004	0.464564	0.595521	0.65518	0.743805	1.07235	0.737906	0.553863	0.981047	0.928137	0.000649147	0.209774	0.0221776	0.000649147	0.889113	0.0434912	0.000649147	0.778646	0.0780886	0.917978
ARHGEF38	0.0187814	0	0.0274006	0	0.0695786	0	0.0278431	0	0.0192323	0.0277753	0.152625	0.0346166	0.0282881	0.133393	0	0.0251881	0.0240218	0.0486478	1	1	1	1	1	1	1	1	1	1
ARHGEF38-IT1	0	0	0	0	0	0	0	0	0	0	0	0	0	0	0	0	0	0	1	1	1	1	1	1	1	1	1	1
ARHGEF39	5.77643	6.19129	6.37454	7.77785	7.16016	7.55946	6.76678	7.05205	7.59778	6.39078	6.72782	7.76386	5.92898	5.39173	7.17209	5.2952	5.02256	5.93999	0.855448	0.941796	0.92474	0.747079	0.513965	0.630294	0.275316	0.090326	0.148741	0.636544
ARHGEF3-AS1	0	0	0	0	0	0	0	0	0	0	0	0	0	0	0	0	0	0	1	1	1	1	1	1	1	1	1	1
ARHGEF4	0.277586	0.197369	0.338067	0.200425	0.204358	0.34362	0.352999	0.236302	0.255556	0.28648	0.218621	0.1985	0.401812	0.428732	0.393815	0.23393	0.164668	0.278174	1	1	1	1	1	1	1	1	1	1
ARHGEF40	5.27603	6.00706	6.02165	5.84748	5.33123	8.18838	5.13727	6.00135	6.58733	5.38536	5.47873	6.94745	5.75739	6.66171	8.85635	6.31837	8.81147	8.44658	0.890762	0.908535	0.988	0.387064	0.328342	0.352499	0.0649497	0.0677129	0.0716476	0.637228
ARHGEF5	0	0	0.00871482	0	0	0	0.00648686	0.00831054	0	0.00698949	0.0208543	0	0.0204012	0	0.015786	0	0	0.00797457	1	1	1	1	1	1	1	1	1	1
ARHGEF6	0.145556	0.182798	0.226554	0.158041	0.0892868	0.145575	0.342316	0.137504	0.240467	0.188796	0.209465	0.248935	0.0942068	0.197576	0.262209	0.177408	0.201273	0.27312	1	1	1	1	1	1	1	1	1	1
ARHGEF7	12.1791	13.6777	13.5604	16.5668	16.5541	15.9224	15.4244	18.0725	18.0207	15.2342	16.8889	17.6551	13.4653	14.8865	13.4817	13.2215	13.7894	13.8409	0.133148	0.291225	0.857065	0.703379	0.0753446	0.150035	0.536049	0.0342173	0.0796468	0.911638
ARHGEF9	3.20024	3.23696	3.80981	4.87255	4.83508	4.62584	5.40615	5.57823	5.68941	4.42157	4.40736	4.18312	3.43458	4.50164	4.37336	2.68389	2.95415	3.47052	0.00624134	0.749152	0.055731	0.993855	0.0125847	0.787577	0.0103918	0.000649147	0.0043402	0.0226984
ARID1A	11.6999	10.8301	13.3144	14.3487	14.7699	15.2722	11.5541	12.7263	13.228	12.2229	12.9456	15.0656	12.5839	15.47	15.1009	12.5683	15.4866	14.6195	0.600828	0.988225	0.640974	0.559518	0.244838	0.64589	0.629114	0.294399	0.710236	0.957176
ARID1B	15.5201	14.1382	16.0487	18.0074	18.1811	18.9424	13.5268	13.5192	14.105	19.1427	18.2322	19.1487	15.7907	15.9903	16.5513	17.0222	19.2008	19.1592	0.0254868	0.279292	0.00120973	0.76833	0.161255	0.174497	0.401395	0.00266235	0.918344	0.25308
ARID2	6.53326	6.09602	7.37401	7.87254	7.14771	6.87092	6.18051	6.42767	6.24284	6.44664	7.18199	7.29929	6.43154	7.69224	6.97302	6.23156	7.0009	6.44015	0.374232	0.995923	0.465504	0.971757	0.4176	0.971648	0.652857	0.821864	0.721083	0.669857
ARID3A	2.77839	2.89095	2.88774	2.88416	2.98296	3.17124	3.18501	2.21252	2.6451	2.28214	2.5954	2.99275	3.44183	3.48314	5.38543	3.29543	3.34529	4.59044	0.702754	0.627211	0.954445	0.0259886	0.0128939	0.0125847	0.137294	0.0698509	0.0549445	0.7144
ARID3B	5.38997	5.62194	5.94419	7.20738	7.61856	7.85365	6.53704	7.19824	7.70485	6.35399	7.27704	7.11364	5.44184	6.75995	7.63565	6.38381	7.42647	7.09502	0.599147	0.793918	0.877178	0.995767	0.665218	0.827954	0.751085	0.913637	0.975096	0.793813
ARID3C	0	0	0	0	0	0	0	0	0	0	0.0513703	0	0	0	0	0	0.0592044	0	1	1	1	1	1	1	1	1	1	1
ARID4A	4.3341	5.73336	6.50196	5.5268	4.94376	4.41672	4.07498	4.64377	4.3345	5.44345	6.75561	6.06294	3.92113	5.45573	4.75102	6.39556	7.84861	6.90129	0.100033	0.193584	0.00394071	0.421644	0.66659	0.0346432	0.0031039	0.000649147	0.29248	0.000649147
ARID4B	7.58478	10.1405	12.0357	8.31185	8.50634	7.43365	6.60391	8.32146	7.98767	7.77006	10.2073	9.44346	7.62038	10.401	10.5367	9.28012	11.1614	10.1831	0.138741	0.936567	0.151914	0.720645	0.0684147	0.836039	0.301844	0.0100628	0.454476	0.693214
ARID5A	3.68895	3.2253	3.98348	3.35418	3.71345	4.99002	4.01845	3.89242	3.78956	3.26242	2.8506	2.91361	3.8546	4.07909	6.06366	4.24004	4.53053	4.76131	0.942209	0.124913	0.156117	0.201063	0.34972	0.0043402	0.303475	0.466215	0.0128939	0.907521
ARID5B	4.00838	4.67014	4.92986	3.52313	3.42937	3.38743	2.86473	2.5614	2.70663	4.643	5.44792	4.59541	3.31492	3.22769	3.59321	3.94737	4.84173	4.33513	0.000649147	0.0608239	0.000649147	0.163212	0.109415	0.00172621	0.517903	0.000649147	0.466843	0.0409161
ARIH1	20.6957	19.9611	19.5206	19.5699	19.4031	17.7197	18.7461	16.3389	16.0845	18.6775	18.3241	18.321	18.3525	17.4207	16.169	17.7104	15.4965	16.0764	0.200506	0.688851	0.599815	0.267922	0.942534	0.688133	0.0784295	0.837189	0.379295	0.758424
ARIH2	48.4637	52.3461	52.4538	59.5241	55.7153	55.1528	45.1342	52.3062	53.4469	44.8552	51.5456	50.9151	49.6416	52.9575	50.568	43.2616	45.8868	49.2532	0.566837	0.391907	0.90051	0.676919	0.941541	0.820714	0.0947698	0.524019	0.678985	0.43105
ARIH2OS	0.744722	0.534469	0.57385	0.378454	0.462597	0.451247	0.855614	0.243635	0.237775	0.42736	0.268307	0.387629	0.720786	0.366121	1.09929	0.462162	0.665467	0.901584	1	1	1	0.91552	0.90193	0.85678	0.936679	0.909538	0.865373	0.984154
ARL1	30.4586	30.4793	28.924	25.4783	26.0969	23.4993	26.9344	24.7039	21.8972	25.3857	26.0523	24.9842	26.2191	25.8661	23.6254	29.5056	24.5821	25.511	0.308569	0.544633	0.834781	0.482551	0.877226	0.966046	0.820607	0.596012	0.820714	0.770183
ARL10	0	0.0189835	0.0406986	0	0	0.0340644	0	0	0	0.06514	0.0423512	0	0.0306178	0	0.0368907	0.0360002	0.028376	0.0185919	1	1	1	1	1	1	1	1	1	1
ARL11	0	0	0	0	0	0	0	0	0	0	0	0	0	0.0771922	0	0	0	0	1	1	1	1	1	1	1	1	1	1
ARL13A	0	0	0	0	0	0.0304733	0	0	0	0	0	0	0	0	0	0.21357	0	0	1	1	1	1	1	1	1	1	1	1
ARL13B	3.49244	2.99649	3.2335	2.95779	3.70382	3.31329	4.34492	4.29923	3.59664	4.59174	4.72966	4.59122	3.54955	3.84936	3.04196	4.53378	3.89053	3.48553	0.108972	0.00624134	0.489117	0.773018	0.375556	0.049307	0.176756	0.920584	0.368708	0.491905
ARL14	0	0	0	0	0	0	0	0	0	0.0639531	0.147139	0.0551266	0	0	0	0	0	0	1	1	1	1	1	1	1	1	1	1
ARL14EP	21.1135	20.2728	21.2768	17.1612	16.2557	14.2731	17.5426	18.4061	17.1355	17.048	16.58	17.6627	19.2264	20.9722	16.8465	20.9531	21.0506	19.5629	0.837646	0.650981	0.882323	0.865068	0.710386	0.542922	0.437222	0.329133	0.206173	0.681284
ARL14EPL	0	0	0	0	0	0	0	0	0	0	0.118305	0	0	0	0	0	0	0	1	1	1	1	1	1	1	1	1	1
ARL15	2.16597	2.64617	2.3362	2.83338	1.69893	1.73344	1.58123	1.44826	1.40603	2.2379	1.93581	2.12126	2.3069	1.75599	1.4239	2.40713	1.83582	1.85708	0.0294874	0.853898	0.134843	0.391953	0.419572	0.66996	0.731808	0.144531	0.937936	0.732838
ARL16	16.2193	15.4444	15.4245	17.9996	16.9515	19.0085	21.9075	22.6045	23.7256	20.7482	23.3098	17.8661	15.4608	16.8418	17.7247	14.8622	17.1477	17.4904	0.0090558	0.0994081	0.589109	0.966119	0.0183802	0.142085	0.927137	0.0161166	0.115539	0.970206
ARL17A	4.14307	5.0904	4.41703	4.95346	3.97999	4.72731	4.65928	4.03992	4.294	4.90132	4.98635	4.77225	4.64045	4.63855	3.91875	4.26831	4.1411	5.04314	0.830467	0.730093	0.567973	0.895185	0.961413	0.64049	0.958313	0.90811	0.724024	0.953506
ARL17A-2	0	0	0	0	0	0	0	0	0	0	0	0	0	0	0	0	0	0	1	1	1	1	1	1	1	1	1	1
ARL17B	0.291268	0.262396	0	0.252794	0.569763	0.0695403	0	0	0.105686	0.844108	0.534364	0.0993583	0	0.093434	0.264936	0.0550653	0.591499	0.129825	1	1	1	1	1	1	1	1	1	1
ARL2	43.929	38.277	44.783	39.5945	39.7995	52.7157	37.7754	35.4085	40.7399	34.1557	32.3655	33.0278	41.7893	40.7334	59.9531	42.2161	42.6805	45.9733	0.359357	0.0239875	0.423343	0.532686	0.116833	0.00549497	0.964905	0.394191	0.0400593	0.651096
ARL2BP	30.2903	26.7506	24.9159	29.0107	29.3465	27.5768	30.3396	30.6055	29.2512	30.8598	30.6075	29.8954	28.0151	25.3712	23.6388	28.5549	23.7508	25.3385	0.597531	0.505421	0.95285	0.506112	0.228396	0.175085	0.55832	0.255915	0.19477	0.972773
ARL2-SNX15	1.6771	0.287575	0.03831	0.141116	0.000385163	0	0	0	0	0.788854	0.13711	0	0.194001	0.045666	0	0	0.00024848	0.000259476	1	1	1	1	1	1	1	1	1	1
ARL3	4.14118	3.87389	3.86541	3.72487	3.19382	3.16285	5.01193	4.79919	4.27365	7.89548	7.6676	6.31506	4.02758	3.8444	3.80123	5.54747	5.2433	5.39877	0.0417901	0.000649147	0.000649147	0.751085	0.234896	0.000649147	0.000649147	0.403006	0.0164056	0.0140972
ARL4A	11.2358	11.7629	10.0056	9.12169	8.11288	8.1266	10.0383	8.92968	8.65897	8.78347	8.48337	8.14054	12.1778	10.3521	7.84799	12.0298	8.36972	9.19102	0.749239	0.29078	0.650097	0.823573	0.58466	0.211418	0.948168	0.723355	0.319994	0.912426
[truncated: 31,726 more rows]
