# Supplementary material for: Divergent transcriptional and transforming properties of PAX3-FOXO1 and PAX7-FOXO1 paralogs
Source: PLoS Genet. 2022 May 23;18(5):e1009782. doi: 10.1371/journal.pgen.1009782 (PMC9166405; doi:10.1371/journal.pgen.1009782)
Supplement: S4 Table — Genes mean expression in PAX3-FOXO1 or PAX7-FOXO1 biopsies. Results of paired t-test (P3F/P7F). Only genes with a p-value <0.05 are shown. Association with PAX3-FOXO1 or PAX7-FOXO1. (XLSX) [file pgen.1009782.s012.xlsx]

## Sheet: TableS3_Manceau et al
Gene	Mean PAX3-FOXO1 samples	Mean PAX7-FOXO1 samples	paired t-test P3F/P7F	Association
CYB5A	0.0774305	-0.492713	1.1888e-10	PAX3-FOXO1
CRISPLD2	0.506466	-0.293477	1.12514e-08	PAX3-FOXO1
NMU	0.929255	-0.363773	2.80109e-08	PAX3-FOXO1
C1orf105	1.10763	-0.0100666	1.38635e-07	PAX3-FOXO1
ATP1A1	0.039925	-0.657893	2.84949e-07	PAX3-FOXO1
NECAP1	-0.0638427	-0.412894	4.87287e-07	PAX3-FOXO1
DLEU1	-0.0485524	-0.579493	8.70781e-07	PAX3-FOXO1
TFF3	1.37916	0.229918	2.4528e-06	PAX3-FOXO1
SLC39A14	-0.439273	-0.938917	3.15942e-06	PAX3-FOXO1
TRIM32	-0.0293945	-0.30567	3.82913e-06	PAX3-FOXO1
MLF1	0.165693	-0.491128	4.98443e-06	PAX3-FOXO1
POMP	0.111575	-0.172543	5.43322e-06	PAX3-FOXO1
S100B	0.422824	-0.218483	7.42745e-06	PAX3-FOXO1
STC1	0.0827275	-0.602327	7.61632e-06	PAX3-FOXO1
ARL1	-0.097731	-0.385908	9.24406e-06	PAX3-FOXO1
TMEM2	0.299391	-0.200546	1.05938e-05	PAX3-FOXO1
CDKN2A	0.112418	-0.298327	1.1569e-05	PAX3-FOXO1
MID2	0.220594	-0.000449343	1.40921e-05	PAX3-FOXO1
ALCAM	-0.0510492	-0.571708	1.43769e-05	PAX3-FOXO1
PLAT	0.28209	-0.502545	1.58589e-05	PAX3-FOXO1
ITGBL1	0.924452	-0.0373145	1.68594e-05	PAX3-FOXO1
EMP2	-0.0605546	-0.626637	1.80864e-05	PAX3-FOXO1
SNX7	0.0376914	-0.631355	2.49484e-05	PAX3-FOXO1
DNMT3B	0.306712	-0.146227	2.50493e-05	PAX3-FOXO1
TMEM14A	0.0373984	-0.345824	2.70342e-05	PAX3-FOXO1
TEAD4	0.185649	-0.320896	2.74399e-05	PAX3-FOXO1
N4BP3	0.379999	0.0236342	2.9854e-05	PAX3-FOXO1
VKORC1	0.258267	-0.151061	3.53083e-05	PAX3-FOXO1
BCL6	0.193024	-0.355525	3.59421e-05	PAX3-FOXO1
DUSP7	-0.192665	-0.417957	3.68529e-05	PAX3-FOXO1
CEACAM21	0.089316	-0.240398	3.88587e-05	PAX3-FOXO1
ATP2B1	0.1888	-0.420166	4.12547e-05	PAX3-FOXO1
PARP12	0.24584	-0.413608	4.23488e-05	PAX3-FOXO1
PDLIM5	-0.0503546	-0.386628	4.57865e-05	PAX3-FOXO1
LGALS8	0.160392	-0.118604	4.90642e-05	PAX3-FOXO1
ABHD3	0.177816	-0.305394	5.38647e-05	PAX3-FOXO1
URB1	0.100019	-0.040591	5.61513e-05	PAX3-FOXO1
PPFIA4	1.11249	0.381417	6.53547e-05	PAX3-FOXO1
DBI	0.201851	-0.19612	6.6741e-05	PAX3-FOXO1
EHD3	-0.065271	-0.3697	6.75423e-05	PAX3-FOXO1
COMMD8	0.023971	-0.273737	6.86451e-05	PAX3-FOXO1
OSBPL2	0.213486	-0.0655004	7.62738e-05	PAX3-FOXO1
TNS3	0.345735	-0.0278843	8.02026e-05	PAX3-FOXO1
ITGAV	0.316782	-0.303467	8.15158e-05	PAX3-FOXO1
GYPC	0.7537	0.171324	8.43578e-05	PAX3-FOXO1
SAR1B	0.049091	-0.262538	8.801e-05	PAX3-FOXO1
USP18	0.328932	-0.598555	9.21445e-05	PAX3-FOXO1
CTSL2	0.0183689	-0.335654	9.27168e-05	PAX3-FOXO1
FAM46A	0.338559	-0.146459	9.68804e-05	PAX3-FOXO1
UBL3	0.0825904	-0.231769	0.000100545	PAX3-FOXO1
PLS1	0.284308	-0.216554	0.000101707	PAX3-FOXO1
OGFRL1	0.152465	-0.106103	0.000116932	PAX3-FOXO1
ORMDL2	0.124259	-0.256462	0.000123437	PAX3-FOXO1
KIAA0040	0.247803	-0.108109	0.000137565	PAX3-FOXO1
CALHM2	0.294088	-0.0138537	0.000142712	PAX3-FOXO1
CNIH	-0.0114774	-0.32747	0.000149183	PAX3-FOXO1
MRP63	0.186134	-0.0377202	0.000159042	PAX3-FOXO1
ERBB2IP	0.474421	-0.0748019	0.000173681	PAX3-FOXO1
PAX3	0.138675	-0.0793394	0.000182044	PAX3-FOXO1
MARCH1	0.252864	-0.0946583	0.000185614	PAX3-FOXO1
ITSN2	0.0890515	-0.0963069	0.000187792	PAX3-FOXO1
JRKL	-0.0747228	-0.239718	0.000200958	PAX3-FOXO1
CALCOCO2	0.0378366	-0.198361	0.000233913	PAX3-FOXO1
FLNB	0.271152	-0.120218	0.00023973	PAX3-FOXO1
GLRX2	-0.1165	-0.428084	0.000245064	PAX3-FOXO1
RAPGEF5	-0.0573169	-0.229033	0.000248161	PAX3-FOXO1
SUCLA2	0.187119	-0.217709	0.000262145	PAX3-FOXO1
LDHA	-0.0782777	-0.412831	0.000265913	PAX3-FOXO1
ERLIN1	-0.0910091	-0.399014	0.000268122	PAX3-FOXO1
IARS2	0.00542238	-0.288657	0.000290712	PAX3-FOXO1
GRM3	0.717946	-0.113845	0.000304194	PAX3-FOXO1
HCK	0.315502	-0.289151	0.000307469	PAX3-FOXO1
HES1	-0.181731	-0.511953	0.000314595	PAX3-FOXO1
ZFPM2	0.226334	-0.755788	0.000331272	PAX3-FOXO1
HRH1	0.344851	-0.188265	0.000345768	PAX3-FOXO1
KCTD9	-0.301608	-0.607469	0.000346072	PAX3-FOXO1
KLF10	-0.00883781	-0.449805	0.000360624	PAX3-FOXO1
ABCG1	0.754174	0.338356	0.0003954	PAX3-FOXO1
CRELD2	-0.0433478	-0.328663	0.000431009	PAX3-FOXO1
RASIP1	0.0930839	-0.111606	0.000432621	PAX3-FOXO1
CCDC109B	0.0159102	-0.425805	0.000464934	PAX3-FOXO1
PGAM1	-0.125343	-0.382338	0.000468636	PAX3-FOXO1
SPCS3	-0.140018	-0.373022	0.000469354	PAX3-FOXO1
CD59	0.233396	-0.145436	0.000497149	PAX3-FOXO1
SOX13	0.292046	-0.0707448	0.000506969	PAX3-FOXO1
SCAMP3	-0.0313614	-0.229931	0.000520186	PAX3-FOXO1
MYBL1	0.031949	-0.269221	0.000548738	PAX3-FOXO1
TIMP1	0.156438	-0.66029	0.000549497	PAX3-FOXO1
COX10	0.353399	0.0289171	0.000558992	PAX3-FOXO1
BCAP29	-0.0593177	-0.221539	0.000561153	PAX3-FOXO1
ALG8	-0.206572	-0.463759	0.000561849	PAX3-FOXO1
CDR2	-0.155325	-0.45799	0.000562698	PAX3-FOXO1
TMBIM6	-0.129648	-0.364503	0.000569477	PAX3-FOXO1
PDE2A	0.496756	0.0306748	0.000574966	PAX3-FOXO1
MARS	0.228799	-0.282244	0.00057819	PAX3-FOXO1
MICAL2	0.23543	-0.128052	0.000598248	PAX3-FOXO1
FAM111A	-0.00161795	-0.405867	0.000628606	PAX3-FOXO1
SLC25A32	-0.548301	-0.86522	0.000641052	PAX3-FOXO1
TMEM121	0.143886	-0.110107	0.000667487	PAX3-FOXO1
RNF6	-0.0293928	-0.186448	0.000678777	PAX3-FOXO1
SERPINB1	0.0611921	-0.315899	0.000684096	PAX3-FOXO1
PRNP	0.0487562	-0.321592	0.000688925	PAX3-FOXO1
PLEKHB1	0.0788606	-0.10955	0.000694464	PAX3-FOXO1
CPOX	0.0235125	-0.212898	0.000710531	PAX3-FOXO1
CMTM6	-0.0079263	-0.29026	0.000711634	PAX3-FOXO1
RAB20	-0.0476465	-0.249581	0.000720804	PAX3-FOXO1
GNG10	0.258107	0.0262177	0.00072137	PAX3-FOXO1
AMOTL2	0.147605	-0.328178	0.000735777	PAX3-FOXO1
MSN	-0.0028248	-0.39688	0.0007502	PAX3-FOXO1
PLEKHA4	0.292526	-0.149441	0.000761806	PAX3-FOXO1
MAP6D1	0.475285	0.0783389	0.000764103	PAX3-FOXO1
TMEM204	0.101137	-0.21949	0.00076494	PAX3-FOXO1
GMFB	-0.0761434	-0.30745	0.000784441	PAX3-FOXO1
ACTN1	0.0343346	-0.3506	0.000785055	PAX3-FOXO1
SLC31A2	0.149985	-0.184416	0.000786754	PAX3-FOXO1
SEC24D	0.0123428	-0.237736	0.000789473	PAX3-FOXO1
RFTN1	-0.201839	-0.636187	0.000807124	PAX3-FOXO1
LRP5	-0.0643032	-0.364866	0.000819196	PAX3-FOXO1
KLF3	-0.111133	-0.376231	0.000819547	PAX3-FOXO1
RAP1A	0.103205	-0.136688	0.000822581	PAX3-FOXO1
MYO6	0.0243589	-0.244178	0.000849158	PAX3-FOXO1
C12orf5	0.0163089	-0.363158	0.000860722	PAX3-FOXO1
MAK16	-0.377002	-0.597558	0.000864733	PAX3-FOXO1
PIP4K2C	0.173981	-0.297414	0.000873307	PAX3-FOXO1
MDFIC	0.022427	-0.276558	0.000874218	PAX3-FOXO1
CDH19	0.565706	-0.222523	0.000892624	PAX3-FOXO1
LHFP	-0.347113	-0.851504	0.000919285	PAX3-FOXO1
RPS6KA1	0.14492	-0.126013	0.000946166	PAX3-FOXO1
DSCAM	0.343418	-0.0730664	0.00094858	PAX3-FOXO1
F2RL1	0.139298	-0.252403	0.000959237	PAX3-FOXO1
STAU2	-0.0551926	-0.230487	0.000965747	PAX3-FOXO1
MSRA	-0.060205	-0.242062	0.000970286	PAX3-FOXO1
SCPEP1	-0.160756	-0.45812	0.00098437	PAX3-FOXO1
ENTPD4	-0.193573	-0.39473	0.000986094	PAX3-FOXO1
NACC2	0.0995372	-0.23656	0.00100358	PAX3-FOXO1
ZNF804A	0.778534	0.0321631	0.00100445	PAX3-FOXO1
DDB2	0.338618	-0.0273382	0.0010136	PAX3-FOXO1
DENND1B	-0.0287464	-0.262558	0.00103128	PAX3-FOXO1
PRKCD	0.0511755	-0.239964	0.00104395	PAX3-FOXO1
C12orf44	-0.182476	-0.415715	0.00107908	PAX3-FOXO1
VPS13A	0.0195168	-0.22457	0.0011596	PAX3-FOXO1
PICALM	0.0297633	-0.162899	0.0011669	PAX3-FOXO1
PPP6C	0.133292	-0.116893	0.00118935	PAX3-FOXO1
HPCAL1	0.266865	-0.0561165	0.00119315	PAX3-FOXO1
GNPTAB	0.0148345	-0.134521	0.0012073	PAX3-FOXO1
GGT5	0.187732	-0.103813	0.00122227	PAX3-FOXO1
ZCCHC24	0.0278798	-0.337706	0.00124052	PAX3-FOXO1
KREMEN2	0.449736	0.107024	0.00124547	PAX3-FOXO1
PLS3	0.181338	-0.29467	0.001256	PAX3-FOXO1
LAMA5	0.391835	-0.0147709	0.00125931	PAX3-FOXO1
MTMR6	0.0832807	-0.146047	0.00128412	PAX3-FOXO1
PYGL	-0.284097	-0.701636	0.00129014	PAX3-FOXO1
CDC73	-0.0906775	-0.355263	0.0012933	PAX3-FOXO1
C12orf29	-0.0311434	-0.291006	0.00131183	PAX3-FOXO1
PLOD1	-0.17205	-0.468423	0.00132948	PAX3-FOXO1
BICD2	0.207091	-0.0834922	0.00134048	PAX3-FOXO1
PIK3C2B	0.223263	-0.094396	0.00134305	PAX3-FOXO1
LXN	0.381601	-0.278266	0.0013464	PAX3-FOXO1
CNDP2	0.0367911	-0.176377	0.00138743	PAX3-FOXO1
THAP1	0.0255396	-0.186715	0.0014259	PAX3-FOXO1
ERGIC2	-0.289135	-0.565668	0.00145103	PAX3-FOXO1
HSPA5	-0.0165666	-0.324506	0.00145527	PAX3-FOXO1
HEXB	-0.00465148	-0.443006	0.00149141	PAX3-FOXO1
KRT33B	0.447864	-0.17184	0.00149437	PAX3-FOXO1
CAPN7	0.0102555	-0.225111	0.00151116	PAX3-FOXO1
SDHC	0.0384596	-0.142423	0.00151824	PAX3-FOXO1
ABCA7	0.160948	-0.10436	0.0015409	PAX3-FOXO1
CD9	0.422532	-0.176176	0.00154604	PAX3-FOXO1
ADAM9	-0.308912	-0.65506	0.00156203	PAX3-FOXO1
PKNOX2	0.216913	-0.034716	0.00161441	PAX3-FOXO1
COL15A1	0.228183	-0.669629	0.00163121	PAX3-FOXO1
ARHGAP25	0.904318	0.422741	0.00164672	PAX3-FOXO1
FGF2	-0.134526	-0.372615	0.00165186	PAX3-FOXO1
SDF2L1	0.0794283	-0.194053	0.00165237	PAX3-FOXO1
EPPK1	-0.00867512	-0.203061	0.00168225	PAX3-FOXO1
KCNMA1	0.190026	-0.0139972	0.00170724	PAX3-FOXO1
ZHX2	0.197442	-0.182138	0.00170765	PAX3-FOXO1
CLOCK	0.149153	0.000892287	0.00173275	PAX3-FOXO1
LIPG	1.3356	0.511451	0.001739	PAX3-FOXO1
ABAT	1.37287	0.881907	0.00176827	PAX3-FOXO1
C6orf211	0.00504004	-0.289158	0.00177753	PAX3-FOXO1
PLOD2	-0.283968	-0.959555	0.00181659	PAX3-FOXO1
LASP1	-0.182197	-0.52867	0.00182122	PAX3-FOXO1
BNIP2	0.189069	-9.57902e-05	0.00186734	PAX3-FOXO1
CCDC47	0.0433656	-0.250334	0.00187522	PAX3-FOXO1
N4BP2L2	0.250985	-0.0254899	0.00187543	PAX3-FOXO1
MFSD5	-0.157176	-0.387389	0.00187626	PAX3-FOXO1
RECQL	0.0315661	-0.192611	0.00189169	PAX3-FOXO1
DCK	0.0783998	-0.229969	0.00190471	PAX3-FOXO1
GPN3	0.0728991	-0.142658	0.00191106	PAX3-FOXO1
FAM3C	0.12376	-0.333325	0.00191138	PAX3-FOXO1
SGPL1	0.170618	-0.00286772	0.0019143	PAX3-FOXO1
PRKCH	0.116876	-0.144425	0.00191851	PAX3-FOXO1
PI4KA	0.487693	0.140756	0.0019431	PAX3-FOXO1
DYNLT3	0.234939	-0.176339	0.00196565	PAX3-FOXO1
MTF1	-0.00851733	-0.134549	0.00199668	PAX3-FOXO1
CD55	0.238897	-0.315424	0.00199761	PAX3-FOXO1
EFNA1	0.356215	-0.0281949	0.00205953	PAX3-FOXO1
MPHOSPH9	0.301278	-0.0505623	0.002071	PAX3-FOXO1
MYLK	0.466925	-0.0452747	0.00207697	PAX3-FOXO1
PMEPA1	0.0963216	-0.171546	0.00208395	PAX3-FOXO1
MCFD2	-0.193848	-0.369168	0.0020848	PAX3-FOXO1
OXCT1	0.205699	-0.114139	0.00214694	PAX3-FOXO1
MEOX1	1.02674	0.472216	0.00215763	PAX3-FOXO1
SUSD5	0.250336	-0.284529	0.00216125	PAX3-FOXO1
ERG	0.123493	-0.0365337	0.00219504	PAX3-FOXO1
IL6ST	-0.0452185	-0.243772	0.00220125	PAX3-FOXO1
METTL4	-0.0108593	-0.202059	0.00229147	PAX3-FOXO1
TBC1D1	0.264062	0.0748077	0.00231008	PAX3-FOXO1
ADRB2	0.366311	-0.178835	0.00239383	PAX3-FOXO1
DAG1	0.618221	0.16641	0.00239402	PAX3-FOXO1
PTK6	0.214171	-0.0424679	0.00239756	PAX3-FOXO1
PALMD	0.0425171	-0.370386	0.00243893	PAX3-FOXO1
APTX	0.139031	-0.0666814	0.00247318	PAX3-FOXO1
PPP1R9A	0.0723615	-0.235007	0.00250993	PAX3-FOXO1
EI24	-0.0514771	-0.251348	0.00251635	PAX3-FOXO1
FKBP11	-0.311935	-0.670822	0.00258179	PAX3-FOXO1
TMCO1	-0.0261783	-0.182452	0.00259338	PAX3-FOXO1
NRTN	1.26033	0.368497	0.00260298	PAX3-FOXO1
TMEM176A	0.30419	-0.134967	0.00260744	PAX3-FOXO1
MAPK9	0.0235106	-0.115037	0.00261883	PAX3-FOXO1
KBTBD4 /// PTPMT1	0.0233034	-0.158704	0.00264284	PAX3-FOXO1
ACTL6A	-0.1104	-0.378387	0.00264366	PAX3-FOXO1
MIA3	-0.0198037	-0.173615	0.00265373	PAX3-FOXO1
SLC4A4	0.074938	-0.139662	0.00265639	PAX3-FOXO1
ASB1	0.0554935	-0.126634	0.00265683	PAX3-FOXO1
LRRC20	0.312932	-0.00836817	0.00268949	PAX3-FOXO1
FKTN	0.239324	-0.0200379	0.00275463	PAX3-FOXO1
OSTM1	0.12501	-0.154153	0.00276749	PAX3-FOXO1
GBE1	0.00414935	-0.349595	0.00289119	PAX3-FOXO1
CRIP1	0.471365	0.00462027	0.00291201	PAX3-FOXO1
GJA1	-0.370187	-1.24842	0.00291995	PAX3-FOXO1
TGM3	0.479916	0.0657594	0.00293307	PAX3-FOXO1
CHPT1	-0.0861626	-0.346999	0.00296248	PAX3-FOXO1
TOX	-0.0666712	-0.351534	0.00303701	PAX3-FOXO1
C3orf52	-0.162433	-0.397787	0.00307811	PAX3-FOXO1
FAM117A	0.211505	-0.114199	0.00310727	PAX3-FOXO1
NPC1	0.577942	0.270558	0.00311672	PAX3-FOXO1
SH3TC1	0.0383229	-0.243725	0.00318798	PAX3-FOXO1
ATP5SL	0.00220743	-0.173413	0.00320903	PAX3-FOXO1
AXL	-0.128037	-0.393671	0.00323035	PAX3-FOXO1
METTL1	0.144244	-0.258261	0.00323846	PAX3-FOXO1
GLO1	-0.099701	-0.33379	0.00324018	PAX3-FOXO1
PLEKHF2	0.00445541	-0.364881	0.0032654	PAX3-FOXO1
NID1	-0.269887	-0.696507	0.00344781	PAX3-FOXO1
NOP2	-0.0598193	-0.265515	0.00346333	PAX3-FOXO1
DONSON	0.086466	-0.274806	0.00347358	PAX3-FOXO1
PLA2G16	0.0399145	-0.283343	0.00347609	PAX3-FOXO1
HAAO	0.155559	-0.0534011	0.00351149	PAX3-FOXO1
TWF1	-0.246511	-0.409709	0.00353441	PAX3-FOXO1
ARHGAP29	-0.300507	-0.682365	0.00354982	PAX3-FOXO1
FPGS	0.153631	-0.0268313	0.00362347	PAX3-FOXO1
COL4A5	-0.274609	-0.722921	0.00368251	PAX3-FOXO1
DYNC1I1	-0.134992	-0.434903	0.00368967	PAX3-FOXO1
MTMR2	-0.204435	-0.370246	0.00368976	PAX3-FOXO1
CASP7	-0.0409352	-0.356741	0.00378207	PAX3-FOXO1
PRDX4	-0.161921	-0.479475	0.00378482	PAX3-FOXO1
COX17	0.301216	-0.048644	0.00380463	PAX3-FOXO1
ALDH9A1	0.0293809	-0.211105	0.00382555	PAX3-FOXO1
HRASLS	0.441101	0.0417849	0.00389558	PAX3-FOXO1
GSTO1	-0.152871	-0.590209	0.00390002	PAX3-FOXO1
SCG5	0.237339	-0.242011	0.00393666	PAX3-FOXO1
DERL1	-0.367349	-0.5686	0.00394156	PAX3-FOXO1
UCHL5	-0.0624604	-0.210061	0.00396235	PAX3-FOXO1
EHD4	-0.0413645	-0.232331	0.00396748	PAX3-FOXO1
MLLT3	0.137278	-0.199553	0.0039979	PAX3-FOXO1
JMJD6	0.124505	-0.0636856	0.00408678	PAX3-FOXO1
IL15	0.085448	-0.165533	0.00409218	PAX3-FOXO1
PHLDA2	-0.0349238	-0.238629	0.0041055	PAX3-FOXO1
SPOP	0.11975	-0.115524	0.00413909	PAX3-FOXO1
CNIH4	0.0409956	-0.228445	0.00416386	PAX3-FOXO1
FXN	0.0284311	-0.120418	0.00417661	PAX3-FOXO1
SH3BP4	0.35765	-0.0243594	0.00425491	PAX3-FOXO1
IL1R1	0.00341823	-0.36934	0.00428446	PAX3-FOXO1
RAI14	-0.301017	-0.711177	0.00429243	PAX3-FOXO1
METAP1	0.0809912	-0.101474	0.00431043	PAX3-FOXO1
SNX16	-0.12616	-0.344225	0.00432102	PAX3-FOXO1
MPPED2	0.962789	0.179751	0.00437088	PAX3-FOXO1
STC2	0.534738	0.153022	0.004519	PAX3-FOXO1
BCAM	0.290405	0.049017	0.00453704	PAX3-FOXO1
ALLC	0.269757	-0.128138	0.00459077	PAX3-FOXO1
SERPINB9	0.180994	-0.204434	0.00460662	PAX3-FOXO1
TMX2	-0.1583	-0.350851	0.004637	PAX3-FOXO1
TRAM2	0.339278	0.0488239	0.00466179	PAX3-FOXO1
C1GALT1C1	-0.00224515	-0.174464	0.0046781	PAX3-FOXO1
PPAP2A	0.819618	0.456598	0.00473477	PAX3-FOXO1
FANCL	0.0842874	-0.310554	0.00475352	PAX3-FOXO1
PTPRN2	0.0998086	-0.1191	0.00479853	PAX3-FOXO1
CAST	-0.046167	-0.344654	0.00492928	PAX3-FOXO1
CHD3	0.140619	-0.104508	0.00497029	PAX3-FOXO1
SHROOM2	-0.0407071	-0.346306	0.00497134	PAX3-FOXO1
CHMP7	-0.323621	-0.539735	0.00497307	PAX3-FOXO1
SLC11A2	0.0119773	-0.120101	0.00497915	PAX3-FOXO1
UBA3	0.247973	-0.0241678	0.00498072	PAX3-FOXO1
MAP3K14	0.191525	-0.0802662	0.00498972	PAX3-FOXO1
FAM110B	-0.400015	-0.644776	0.00505801	PAX3-FOXO1
SPRY2	-0.193956	-0.648865	0.00511923	PAX3-FOXO1
SCN5A	0.0017217	-0.302829	0.00519375	PAX3-FOXO1
GATA6	-0.0049497	-0.247258	0.00520166	PAX3-FOXO1
SIX2	-0.451395	-0.750836	0.00522494	PAX3-FOXO1
RRP15	-0.0948228	-0.315118	0.00523519	PAX3-FOXO1
F3	-0.0471246	-0.469382	0.0052532	PAX3-FOXO1
GNG11	-0.422591	-0.978741	0.00525717	PAX3-FOXO1
CD93	0.167564	-0.223524	0.00531084	PAX3-FOXO1
ZFAND1	-0.220451	-0.451234	0.00531674	PAX3-FOXO1
OS9	0.133968	-0.239056	0.00541048	PAX3-FOXO1
CD58	-0.0186417	-0.24733	0.00541832	PAX3-FOXO1
RNF186	0.43364	-0.00398354	0.00545192	PAX3-FOXO1
WBP2	0.0870784	-0.130144	0.00556348	PAX3-FOXO1
NAV2	0.670686	0.28507	0.00556807	PAX3-FOXO1
C6orf120	-0.246186	-0.441546	0.00557552	PAX3-FOXO1
DNMBP	0.457735	0.201167	0.00565613	PAX3-FOXO1
EFR3A	-0.215367	-0.529815	0.00568409	PAX3-FOXO1
OTC	0.0159004	-0.107994	0.00569584	PAX3-FOXO1
TCF7L1	-0.206044	-0.552859	0.00573943	PAX3-FOXO1
CIAO1	-0.0685843	-0.199301	0.00574164	PAX3-FOXO1
ARHGAP22	0.114871	-0.085082	0.00578675	PAX3-FOXO1
TRIM14	0.0297424	-0.0902698	0.00587439	PAX3-FOXO1
EAF2	0.038973	-0.0884481	0.00588005	PAX3-FOXO1
IER3	-0.0902733	-0.704646	0.00589179	PAX3-FOXO1
TESK1	0.163554	-0.0808819	0.00593532	PAX3-FOXO1
APIP	-0.00794481	-0.174508	0.0060041	PAX3-FOXO1
EPHB2	0.0470231	-0.128504	0.00600632	PAX3-FOXO1
ARHGDIB	0.301943	-0.121621	0.00607423	PAX3-FOXO1
C19orf10	-0.199456	-0.382654	0.00607701	PAX3-FOXO1
ARTN	0.00931981	-0.146955	0.00607829	PAX3-FOXO1
THOC7	0.0766655	-0.157691	0.00612953	PAX3-FOXO1
TMEM106C	-0.235219	-0.429918	0.00615489	PAX3-FOXO1
SLC47A1	0.310741	-0.378056	0.00615812	PAX3-FOXO1
MTRR	0.0765883	-0.0723126	0.00616365	PAX3-FOXO1
MT1F	-0.0357541	-0.333087	0.00623119	PAX3-FOXO1
TSFM	0.310087	-0.0570269	0.00624737	PAX3-FOXO1
NAP1L2	-0.00619533	-0.10983	0.00624785	PAX3-FOXO1
BLVRA	0.115211	-0.00811064	0.00627289	PAX3-FOXO1
PPIC	0.155051	-0.313545	0.00628814	PAX3-FOXO1
NEK7	-0.093298	-0.454263	0.00630524	PAX3-FOXO1
STX4	0.179088	-0.0641716	0.00632127	PAX3-FOXO1
RAB7A	-0.00737384	-0.094087	0.00632822	PAX3-FOXO1
MYC	-0.582578	-1.09226	0.00637236	PAX3-FOXO1
UGDH	-0.038039	-0.230211	0.00638364	PAX3-FOXO1
KRT18	-0.0710687	-0.614868	0.00640674	PAX3-FOXO1
THBS2	0.523678	-0.234279	0.00647523	PAX3-FOXO1
RAB21	0.0561407	-0.256593	0.0065302	PAX3-FOXO1
MSX2	-0.0560254	-0.154505	0.00659486	PAX3-FOXO1
FGFR1	-0.0553968	-0.265917	0.00666572	PAX3-FOXO1
HSD17B4	-0.0226634	-0.195501	0.00667458	PAX3-FOXO1
GLI2	-0.105098	-0.299222	0.00669234	PAX3-FOXO1
OLIG2	0.800529	0.346995	0.00671396	PAX3-FOXO1
HSDL2	0.0897433	-0.09133	0.00671844	PAX3-FOXO1
FGF7	0.147483	-0.0616084	0.00679363	PAX3-FOXO1
SUB1	-0.165686	-0.343998	0.00691784	PAX3-FOXO1
SIRT7	0.0410252	-0.126916	0.00694009	PAX3-FOXO1
ACTA2	0.253724	-0.0299089	0.0069477	PAX3-FOXO1
ALOX5AP	0.324535	-0.169338	0.00702724	PAX3-FOXO1
C2orf49	-0.0249742	-0.147773	0.00704528	PAX3-FOXO1
RGS3	-0.0347525	-0.191198	0.00705198	PAX3-FOXO1
THSD7A	-0.00138968	-0.313136	0.00717617	PAX3-FOXO1
TM6SF1	0.735174	0.299684	0.00722046	PAX3-FOXO1
NUP98	-0.186612	-0.353379	0.0072357	PAX3-FOXO1
CDC42EP3	0.632836	0.296252	0.00727383	PAX3-FOXO1
PHTF2	-0.0447646	-0.185996	0.00727392	PAX3-FOXO1
SKIL	-0.0623112	-0.171743	0.00727835	PAX3-FOXO1
SAC3D1	0.0712305	-0.25776	0.00728666	PAX3-FOXO1
CFH /// CFHR1	0.032216	-0.608799	0.00729609	PAX3-FOXO1
MX2	0.0589505	-0.34828	0.00729658	PAX3-FOXO1
STAM2	-0.0712068	-0.175362	0.00731467	PAX3-FOXO1
SMAP1	-0.0899686	-0.269278	0.00733725	PAX3-FOXO1
FASTKD3	0.107666	-0.144705	0.00736241	PAX3-FOXO1
ALAD	0.260854	0.026558	0.00749812	PAX3-FOXO1
FBXO28	-0.00590108	-0.159247	0.007509	PAX3-FOXO1
ADIPOR1	0.0589788	-0.13795	0.00751507	PAX3-FOXO1
CLGN	0.386186	-0.0314123	0.00755633	PAX3-FOXO1
KCNJ8	0.0820425	-0.209622	0.0076064	PAX3-FOXO1
BHLHE40	0.1104	-0.305665	0.0076885	PAX3-FOXO1
ATP6V0E1	-0.0139214	-0.189676	0.00770098	PAX3-FOXO1
NOTCH1	0.401706	0.135297	0.00773086	PAX3-FOXO1
PACS1	0.00386535	-0.130857	0.00778722	PAX3-FOXO1
ANXA7	-0.0675594	-0.351836	0.00779023	PAX3-FOXO1
C1orf54	-0.171196	-0.54968	0.00783324	PAX3-FOXO1
GOLGA7	0.0863753	-0.106347	0.00788667	PAX3-FOXO1
PRMT2	0.227953	0.0737436	0.00793091	PAX3-FOXO1
SH3TC2	0.113352	-0.0427763	0.0079362	PAX3-FOXO1
C21orf91	-0.25606	-0.51374	0.00795707	PAX3-FOXO1
COL16A1	0.484975	-0.0162254	0.00800357	PAX3-FOXO1
KRT31	0.345282	-0.181041	0.00814329	PAX3-FOXO1
ARHGEF18	0.092746	-0.143622	0.00815035	PAX3-FOXO1
LRRC32	0.201381	-0.11695	0.00820049	PAX3-FOXO1
GYG1	0.035752	-0.259767	0.00820379	PAX3-FOXO1
ING2	0.147214	0.00188529	0.00835162	PAX3-FOXO1
SLC5A3	-0.0960748	-0.298486	0.00836034	PAX3-FOXO1
DERL2	-0.0420682	-0.198582	0.00842988	PAX3-FOXO1
IDH3A	0.125723	-0.0671332	0.0084463	PAX3-FOXO1
GNPAT	0.282508	0.0736616	0.00850307	PAX3-FOXO1
MT1H	0.0267187	-0.377066	0.00872955	PAX3-FOXO1
PMP22	-0.509765	-1.0219	0.0088367	PAX3-FOXO1
WWP2	0.044705	-0.0613478	0.00890022	PAX3-FOXO1
CYP1B1	0.342956	-0.176454	0.00891461	PAX3-FOXO1
HDAC1	-0.17114	-0.396961	0.00895417	PAX3-FOXO1
GUK1	0.145838	-0.0321018	0.00897312	PAX3-FOXO1
HECA	0.15638	-0.0990751	0.00903219	PAX3-FOXO1
FOXD1	-0.39406	-0.814133	0.00904996	PAX3-FOXO1
KLHL2	0.202783	-0.0531016	0.00906095	PAX3-FOXO1
TMEM176B	0.322115	-0.177986	0.00910623	PAX3-FOXO1
JAG2	0.265849	-0.0220026	0.00919333	PAX3-FOXO1
CD163	0.148607	-0.277232	0.00919476	PAX3-FOXO1
FZD2	-0.321911	-0.733742	0.00929832	PAX3-FOXO1
BLZF1	0.0544404	-0.0461771	0.00932471	PAX3-FOXO1
REEP5	0.165151	-0.0290539	0.00944893	PAX3-FOXO1
SCRIB	0.186049	-0.108485	0.0094551	PAX3-FOXO1
PKN1	-0.110781	-0.299769	0.0096059	PAX3-FOXO1
MANEA	0.0847295	-0.0686293	0.00960886	PAX3-FOXO1
LUM	0.727912	0.142981	0.00961661	PAX3-FOXO1
ZNF668	0.173221	-0.0545303	0.00962979	PAX3-FOXO1
MRPL16	-0.0121513	-0.200829	0.00963357	PAX3-FOXO1
CFH	0.0684279	-0.437418	0.00965463	PAX3-FOXO1
ECT2	-0.014037	-0.355792	0.00967017	PAX3-FOXO1
KRT33A	0.240234	-0.146597	0.00968933	PAX3-FOXO1
URB2	-0.046332	-0.19805	0.00969542	PAX3-FOXO1
CELA2B	1.13696	0.580049	0.00973622	PAX3-FOXO1
ZNF274	0.271397	0.0778232	0.00979154	PAX3-FOXO1
ART3	0.304904	-0.108089	0.00986388	PAX3-FOXO1
FECH	0.0740298	-0.0477595	0.00986786	PAX3-FOXO1
ADCY7	0.0794254	-0.160007	0.00991655	PAX3-FOXO1
RAD23B	0.0202732	-0.149881	0.00993164	PAX3-FOXO1
AURKA	0.00324121	-0.253611	0.00998903	PAX3-FOXO1
KPTN	0.170452	-0.0358325	0.0100225	PAX3-FOXO1
TYK2	-0.0402491	-0.207926	0.0100419	PAX3-FOXO1
LRP10	0.0998359	-0.150117	0.0101203	PAX3-FOXO1
TLN1	0.109644	-0.0542238	0.0101257	PAX3-FOXO1
INSIG1	-0.0417854	-0.242891	0.0101664	PAX3-FOXO1
FOXF2	-0.192837	-0.401354	0.0101949	PAX3-FOXO1
ATF1	-0.0916684	-0.309299	0.0102807	PAX3-FOXO1
SLC39A8	-0.0516637	-0.199809	0.0102977	PAX3-FOXO1
EBAG9	-0.14159	-0.305099	0.0103186	PAX3-FOXO1
KCNN3	0.86535	0.514292	0.0103632	PAX3-FOXO1
TTLL4	0.0739759	-0.0868262	0.01044	PAX3-FOXO1
GAB2	-0.197944	-0.386822	0.0104579	PAX3-FOXO1
PRPF18	0.0940015	-0.0194226	0.0105411	PAX3-FOXO1
BAMBI	-0.216784	-0.568531	0.0105684	PAX3-FOXO1
KRT10	0.0213145	-0.173902	0.0106562	PAX3-FOXO1
PLSCR1	-0.306178	-0.683567	0.0107257	PAX3-FOXO1
SERPINI1	-0.404265	-0.898962	0.0107287	PAX3-FOXO1
SNTB1	-0.0533316	-0.248066	0.0107492	PAX3-FOXO1
HEPH	0.0740201	-0.142515	0.0107767	PAX3-FOXO1
PRR13	-0.166079	-0.357901	0.0108179	PAX3-FOXO1
TREH	-0.0081061	-0.0890725	0.0108349	PAX3-FOXO1
PHF11	0.378786	0.0491482	0.0109176	PAX3-FOXO1
MEP1A	0.0371744	-0.0547461	0.0109589	PAX3-FOXO1
CARD10	0.0897219	-0.086875	0.0110006	PAX3-FOXO1
SRI	-0.00586032	-0.200394	0.0110206	PAX3-FOXO1
AHCTF1	-0.0153811	-0.190516	0.0111299	PAX3-FOXO1
PDXK	-0.110016	-0.262145	0.0112325	PAX3-FOXO1
GNAQ	0.0784526	-0.0643776	0.0112423	PAX3-FOXO1
S1PR1	0.514771	0.199096	0.011305	PAX3-FOXO1
SALL1	0.011683	-0.367271	0.0113138	PAX3-FOXO1
NUBP1	-0.0733691	-0.272684	0.0113277	PAX3-FOXO1
GCLM	-0.0964043	-0.336218	0.0113437	PAX3-FOXO1
IMPA1	-0.113703	-0.323896	0.0114421	PAX3-FOXO1
DDX47	-0.157462	-0.347314	0.011491	PAX3-FOXO1
RNASEH2B	0.0523602	-0.0828918	0.0114927	PAX3-FOXO1
CCDC90B	0.232561	0.00886261	0.0116427	PAX3-FOXO1
SLC25A30	0.00240683	-0.0571113	0.0116642	PAX3-FOXO1
IFNAR1	0.0553256	-0.0670004	0.0117052	PAX3-FOXO1
SPR	-0.0651887	-0.219384	0.011709	PAX3-FOXO1
HSP90B1	-0.25897	-0.522121	0.0118355	PAX3-FOXO1
CAMK2B	0.203512	-0.0550357	0.0119225	PAX3-FOXO1
SIK1	0.17752	-0.152771	0.0120589	PAX3-FOXO1
PDE8A	-0.00786415	-0.142827	0.0120992	PAX3-FOXO1
CELA2A /// CELA2B	1.44365	0.839167	0.0121377	PAX3-FOXO1
SREBF1	0.233058	0.0259452	0.0122247	PAX3-FOXO1
PRKAA1	-0.0220958	-0.126093	0.0123303	PAX3-FOXO1
METTL13	-0.0376883	-0.148193	0.0124683	PAX3-FOXO1
ZNF415	0.0720408	-0.127973	0.0125733	PAX3-FOXO1
ITPR1	-0.0497486	-0.276018	0.012833	PAX3-FOXO1
ZNF185	-0.242721	-0.459762	0.0128949	PAX3-FOXO1
ZNF330	0.225168	0.0862456	0.0129028	PAX3-FOXO1
MAST4	-0.0607901	-0.24511	0.0130326	PAX3-FOXO1
FKBP4	-0.155214	-0.301599	0.0130595	PAX3-FOXO1
TBK1	-0.0596344	-0.240614	0.01312	PAX3-FOXO1
INHBE	0.191469	-0.212172	0.0131613	PAX3-FOXO1
NCK2	0.0011891	-0.189287	0.0131863	PAX3-FOXO1
RBPMS	-0.118818	-0.31253	0.0131983	PAX3-FOXO1
DSG2	-0.239329	-0.543875	0.0132011	PAX3-FOXO1
SLC2A4RG	-0.0976824	-0.310731	0.0132469	PAX3-FOXO1
SMAD7	0.00723023	-0.281905	0.0133809	PAX3-FOXO1
HTRA1	0.212036	-0.288367	0.0134391	PAX3-FOXO1
DOCK4	0.000923193	-0.223465	0.0135769	PAX3-FOXO1
PECAM1	0.124115	-0.201733	0.0136038	PAX3-FOXO1
ANO1	0.37153	0.0122456	0.0137364	PAX3-FOXO1
MCF2L	0.0796032	-0.0897822	0.0137426	PAX3-FOXO1
THBS1	-0.0179687	-0.297681	0.0138129	PAX3-FOXO1
ADAM28	0.0161595	-0.190521	0.0138592	PAX3-FOXO1
PIGK	-0.0629706	-0.211675	0.0138985	PAX3-FOXO1
ACAN	0.0263955	-0.14608	0.0139613	PAX3-FOXO1
BPI	0.0161279	-0.0761699	0.013987	PAX3-FOXO1
RB1	0.137731	-0.0306317	0.0140551	PAX3-FOXO1
PTER	-0.0775375	-0.352491	0.0140858	PAX3-FOXO1
STK10	-0.0373015	-0.213673	0.0141211	PAX3-FOXO1
ADD3	-0.127243	-0.406337	0.0141286	PAX3-FOXO1
INHBB	-0.0188262	-0.289301	0.0141342	PAX3-FOXO1
RNH1	-0.152299	-0.344061	0.0141923	PAX3-FOXO1
OR51E2	0.00647407	-0.0788033	0.0142151	PAX3-FOXO1
NDUFAF4	0.0211337	-0.147416	0.0142158	PAX3-FOXO1
PGF	0.148583	-0.0973652	0.0142328	PAX3-FOXO1
IQCG	0.872911	0.390915	0.0142531	PAX3-FOXO1
ARPC2	-0.0765729	-0.250981	0.0142708	PAX3-FOXO1
THBD	0.091166	-0.193767	0.014457	PAX3-FOXO1
KBTBD4	0.00343992	-0.114485	0.0144909	PAX3-FOXO1
HIF1A	0.102647	-0.0975521	0.0144939	PAX3-FOXO1
KRT8	-0.0276503	-0.263389	0.0145142	PAX3-FOXO1
RARRES1	0.0581903	-0.478877	0.0145768	PAX3-FOXO1
CPT1A	-0.0882524	-0.174465	0.014618	PAX3-FOXO1
EPS8L2	0.117132	-0.109859	0.0147648	PAX3-FOXO1
CALR	-0.0485634	-0.262213	0.0148089	PAX3-FOXO1
HOPX	0.100053	-0.237251	0.0148817	PAX3-FOXO1
TMEM177	0.197813	0.0276152	0.0149015	PAX3-FOXO1
FLVCR2	0.743039	0.340539	0.0149417	PAX3-FOXO1
PCCA	0.0203256	-0.0931227	0.0149988	PAX3-FOXO1
TCEB1	-0.263348	-0.439414	0.0150184	PAX3-FOXO1
RACGAP1	0.0730376	-0.31573	0.0150519	PAX3-FOXO1
SHB	0.248339	0.110369	0.0150537	PAX3-FOXO1
HPS5	-0.0614843	-0.228677	0.0151277	PAX3-FOXO1
KIF20A	-0.188814	-0.598908	0.0151364	PAX3-FOXO1
HR	0.264851	0.0340719	0.0151574	PAX3-FOXO1
DIAPH2	0.0813518	-0.0975373	0.0151723	PAX3-FOXO1
MRPL19	-0.0752006	-0.262838	0.0152971	PAX3-FOXO1
NUP37	0.0288501	-0.221879	0.0153465	PAX3-FOXO1
SHCBP1	0.0966109	-0.195546	0.0153601	PAX3-FOXO1
ETNK1	-0.0918136	-0.23838	0.0155667	PAX3-FOXO1
PDCD10	-0.0286052	-0.201894	0.015568	PAX3-FOXO1
MT2A	0.0309221	-0.37876	0.0156022	PAX3-FOXO1
SLC7A5	-0.0826805	-0.386275	0.0156144	PAX3-FOXO1
ISG15	-0.150645	-0.775135	0.0157511	PAX3-FOXO1
SAP18	-0.00304791	-0.148737	0.0157756	PAX3-FOXO1
KIAA0513	0.109915	-0.0310797	0.0158314	PAX3-FOXO1
ATG3	-0.00128517	-0.129469	0.0158613	PAX3-FOXO1
SLC26A4	0.00843073	-0.24787	0.0159319	PAX3-FOXO1
TPX2	-0.225713	-0.607127	0.0160896	PAX3-FOXO1
DCTN2	0.171381	-0.00907334	0.0161328	PAX3-FOXO1
TST	0.309895	0.0301015	0.0161613	PAX3-FOXO1
SOAT1	-0.187596	-0.369981	0.016291	PAX3-FOXO1
SLC25A37	-0.102207	-0.306373	0.0163459	PAX3-FOXO1
SLC44A1	0.00514112	-0.174112	0.0163942	PAX3-FOXO1
ZEB2	0.305812	0.0108528	0.0164076	PAX3-FOXO1
JUNB	-0.0585752	-0.451566	0.0164083	PAX3-FOXO1
JAK1	-0.0289737	-0.263577	0.0164271	PAX3-FOXO1
CDCP1	-0.0384616	-0.127601	0.0164499	PAX3-FOXO1
COPS5	-0.226894	-0.44708	0.0167034	PAX3-FOXO1
GUCY1B3	0.205502	-0.0910591	0.0167386	PAX3-FOXO1
CD46	-0.0411176	-0.218096	0.016833	PAX3-FOXO1
CCND1	-0.618543	-0.986096	0.0168713	PAX3-FOXO1
SDHD	0.0335894	-0.098826	0.0169189	PAX3-FOXO1
COPS7A	0.0718466	-0.121048	0.0169243	PAX3-FOXO1
CDCA3	0.0957887	-0.192256	0.0169469	PAX3-FOXO1
MYL9	0.501331	-0.0328015	0.0169814	PAX3-FOXO1
EDNRA	-0.0199811	-0.427213	0.0169899	PAX3-FOXO1
BCL3	-0.0855786	-0.244198	0.0171065	PAX3-FOXO1
MYL10	0.143446	-0.169211	0.0171448	PAX3-FOXO1
SRPR	-0.20352	-0.346387	0.0171671	PAX3-FOXO1
IL11RA	-0.071487	-0.34964	0.0172242	PAX3-FOXO1
TMEM30B	0.142557	-0.0644424	0.0173043	PAX3-FOXO1
NSFL1C	0.105871	-0.0372259	0.0173722	PAX3-FOXO1
CRIPT	0.0755152	-0.117578	0.0174296	PAX3-FOXO1
NARS	-0.0176571	-0.175278	0.0174635	PAX3-FOXO1
ARFGAP3	-0.128253	-0.316728	0.0174685	PAX3-FOXO1
ALDH7A1	-0.153905	-0.373615	0.0175938	PAX3-FOXO1
PA2G4	-0.0336437	-0.209078	0.0176241	PAX3-FOXO1
FKBP1A	-0.0923124	-0.235535	0.0176276	PAX3-FOXO1
MRPL24	0.0285829	-0.127506	0.0177836	PAX3-FOXO1
ASNS	-0.614557	-0.920654	0.0178139	PAX3-FOXO1
MXD3	0.237342	0.0484129	0.0178377	PAX3-FOXO1
PEPD	-0.0329261	-0.181657	0.0179251	PAX3-FOXO1
BGN	0.303514	-0.1377	0.0179884	PAX3-FOXO1
RASSF2	-0.0109896	-0.403503	0.0180339	PAX3-FOXO1
MAP3K11	-0.00994727	-0.116527	0.0180386	PAX3-FOXO1
PACS2	0.30161	0.0712837	0.0180585	PAX3-FOXO1
SRGN	0.192985	-0.266743	0.0181635	PAX3-FOXO1
ACSL3	0.224174	-0.0979196	0.018172	PAX3-FOXO1
PQLC3	0.0830183	-0.047719	0.0182387	PAX3-FOXO1
RNASE6	0.210018	-0.166263	0.0184286	PAX3-FOXO1
ITPK1	0.118699	0.00280408	0.0186086	PAX3-FOXO1
MT1X	0.0788205	-0.380359	0.0186186	PAX3-FOXO1
CBFA2T3	0.48218	0.169039	0.0186512	PAX3-FOXO1
XYLT1	-0.0218907	-0.18558	0.0189545	PAX3-FOXO1
MYD88	-0.0302488	-0.222772	0.0190016	PAX3-FOXO1
TRIAP1	0.219225	0.034833	0.0190688	PAX3-FOXO1
XBP1	-0.030867	-0.242688	0.0190912	PAX3-FOXO1
CDKN1B	0.142942	-0.144066	0.0190951	PAX3-FOXO1
NUPL1	0.162214	-0.0991252	0.019167	PAX3-FOXO1
FOXA2	0.197389	-0.0110075	0.0192923	PAX3-FOXO1
INSIG2	0.0633962	-0.12906	0.0193303	PAX3-FOXO1
ALOX5	0.0390408	-0.129861	0.019373	PAX3-FOXO1
OLFML2B	0.922072	0.514199	0.0193768	PAX3-FOXO1
TMEM135	-0.212152	-0.402853	0.0194206	PAX3-FOXO1
PTEN /// PTENP1	-0.037983	-0.226022	0.0195195	PAX3-FOXO1
PTTG1	0.0504864	-0.317568	0.0195326	PAX3-FOXO1
IFITM1	-0.0472346	-0.547338	0.0196407	PAX3-FOXO1
LAPTM5	0.274381	-0.116561	0.0197152	PAX3-FOXO1
B3GNT2	0.0588099	-0.117847	0.0197303	PAX3-FOXO1
BTD	0.0598534	-0.0729884	0.0197578	PAX3-FOXO1
IRF7	0.0823136	-0.208902	0.0197713	PAX3-FOXO1
AUH	0.211482	0.0415915	0.0197934	PAX3-FOXO1
MRPS11	0.0774791	-0.0319186	0.0198304	PAX3-FOXO1
SHOX2	-0.0979007	-0.239938	0.0198615	PAX3-FOXO1
CTDSP2	0.0171113	-0.202665	0.0198628	PAX3-FOXO1
DYNLL1	-0.00196179	-0.180928	0.0198712	PAX3-FOXO1
NCK1	0.0480351	-0.111893	0.0198969	PAX3-FOXO1
KIAA1199	0.0995781	-0.173727	0.0198984	PAX3-FOXO1
PFKFB3	-0.053099	-0.351436	0.0199371	PAX3-FOXO1
ZNF468	-0.0581125	-0.248799	0.0200155	PAX3-FOXO1
C12orf4	-0.106653	-0.243863	0.0200446	PAX3-FOXO1
HOMER2	0.256714	0.0272762	0.0201019	PAX3-FOXO1
ZIC1	-0.655068	-1.11813	0.0201369	PAX3-FOXO1
CYP2U1	0.0578348	-0.0526258	0.0201486	PAX3-FOXO1
NFS1	-0.00783294	-0.144762	0.020182	PAX3-FOXO1
LGALS1	-0.100087	-0.495794	0.020199	PAX3-FOXO1
LMCD1	0.0560479	-0.219169	0.020302	PAX3-FOXO1
FDX1	0.0948529	-0.100506	0.0203643	PAX3-FOXO1
DSP	-0.0273749	-0.589339	0.0203769	PAX3-FOXO1
ZW10	-0.0432066	-0.188636	0.0203864	PAX3-FOXO1
HSPA4L	-0.0739629	-0.344838	0.0204193	PAX3-FOXO1
LLGL2	0.0229137	-0.0971659	0.0204347	PAX3-FOXO1
EIF5A2	-0.0469494	-0.150696	0.0204834	PAX3-FOXO1
PLSCR4	-0.117618	-0.54497	0.0206761	PAX3-FOXO1
CLMN	0.0485107	-0.128324	0.0206888	PAX3-FOXO1
MRE11A	-0.0574699	-0.161032	0.0207075	PAX3-FOXO1
EMR3	0.0543853	-0.0779638	0.0207275	PAX3-FOXO1
CEBPB	-0.290564	-0.794369	0.020805	PAX3-FOXO1
TAF5L	-0.019841	-0.120205	0.0208258	PAX3-FOXO1
TSPAN15	0.375826	0.0587411	0.0208718	PAX3-FOXO1
C11orf24	-0.142489	-0.290354	0.0208924	PAX3-FOXO1
ANAPC10	0.0913487	-0.0518092	0.0209716	PAX3-FOXO1
RCN1	0.0416029	-0.225846	0.0209844	PAX3-FOXO1
PSME2	0.101072	-0.130444	0.0210074	PAX3-FOXO1
GATAD2A	0.0521477	-0.10725	0.0210243	PAX3-FOXO1
MYO5C	0.139693	-0.140142	0.0210642	PAX3-FOXO1
KCNF1	0.124235	-0.103238	0.021456	PAX3-FOXO1
HIP1	0.0571027	-0.151214	0.0214953	PAX3-FOXO1
SHMT2	-0.0333876	-0.421217	0.0215118	PAX3-FOXO1
SLPI	-0.0772736	-0.719876	0.0215266	PAX3-FOXO1
GEM	0.142297	-0.360888	0.0215501	PAX3-FOXO1
PAPSS2	-0.0897997	-0.38392	0.0215662	PAX3-FOXO1
VASH1	0.100088	-0.160568	0.0216358	PAX3-FOXO1
ARL4A	-0.502244	-0.733042	0.0216582	PAX3-FOXO1
SCAMP2	-0.0601544	-0.171446	0.0220034	PAX3-FOXO1
WSB2	0.288068	0.0872187	0.0220835	PAX3-FOXO1
TNIP2	-0.0175464	-0.117792	0.022159	PAX3-FOXO1
C1GALT1	0.16779	-0.0346901	0.0221667	PAX3-FOXO1
SAMSN1	0.105387	-0.180554	0.0221707	PAX3-FOXO1
SGCB	0.225555	0.0127171	0.0222494	PAX3-FOXO1
ARID3A	0.0323044	-0.111145	0.0223495	PAX3-FOXO1
TK1	-0.01178	-0.273094	0.0224246	PAX3-FOXO1
EGR2	0.204301	-0.153196	0.0224551	PAX3-FOXO1
SEC14L1	-0.058798	-0.209389	0.0224719	PAX3-FOXO1
CYP2R1	-0.0188716	-0.141732	0.0224758	PAX3-FOXO1
ADRA2C	0.75041	0.481908	0.0224997	PAX3-FOXO1
ACSL1	-0.168566	-0.525225	0.0225024	PAX3-FOXO1
CLSTN2	0.388879	0.0645524	0.0225101	PAX3-FOXO1
ATAD2	-0.411032	-0.696769	0.0226459	PAX3-FOXO1
DOCK5	0.162013	-0.0482229	0.0226498	PAX3-FOXO1
HDAC4	0.122512	-0.136666	0.0226926	PAX3-FOXO1
ZNF706	-0.242925	-0.392126	0.0226995	PAX3-FOXO1
SDC2	0.0175195	-0.223537	0.0227444	PAX3-FOXO1
PTEN	-0.00578464	-0.120989	0.0227972	PAX3-FOXO1
MPPE1	0.00658205	-0.100088	0.022882	PAX3-FOXO1
PRODH	0.169146	-0.0820942	0.0228913	PAX3-FOXO1
UNC13B	0.255824	-0.0232252	0.0229019	PAX3-FOXO1
PLCL2	-0.0559398	-0.187297	0.0229491	PAX3-FOXO1
CASS4	0.0669775	-0.149628	0.0230409	PAX3-FOXO1
NAGA	-0.0348651	-0.160565	0.0231884	PAX3-FOXO1
PAWR	-0.234598	-0.423962	0.0232679	PAX3-FOXO1
SUMO3	0.0102648	-0.152936	0.0234497	PAX3-FOXO1
UBAC1	0.195533	-0.00455477	0.0234719	PAX3-FOXO1
FCGR2A	0.0212311	-0.196308	0.0234969	PAX3-FOXO1
PKNOX1	0.0362373	-0.067006	0.0236002	PAX3-FOXO1
FAM174B	0.314118	0.14433	0.023626	PAX3-FOXO1
SLC1A4	-0.0508177	-0.181617	0.0236453	PAX3-FOXO1
ENTPD1	0.144784	-0.0944769	0.0236834	PAX3-FOXO1
NOX4	0.100931	-0.126945	0.0237085	PAX3-FOXO1
TMCC1	0.2823	0.101579	0.0238935	PAX3-FOXO1
SCARB1	0.124495	-0.0899005	0.023924	PAX3-FOXO1
MTMR9	-0.0738408	-0.183386	0.0239419	PAX3-FOXO1
RIN3	-0.0428182	-0.14796	0.024263	PAX3-FOXO1
SUOX	0.0709404	-0.0867282	0.0243131	PAX3-FOXO1
PLEKHA1	-0.150112	-0.387466	0.0243398	PAX3-FOXO1
SSR1	-0.106659	-0.265857	0.024367	PAX3-FOXO1
LIMCH1	0.554341	0.15479	0.0244147	PAX3-FOXO1
PARP1	0.278348	0.0458088	0.0244575	PAX3-FOXO1
IKBKB	-0.0569498	-0.173599	0.0245074	PAX3-FOXO1
TCIRG1	-0.0713199	-0.289434	0.0245199	PAX3-FOXO1
DUSP5	-0.0755116	-0.403319	0.0245256	PAX3-FOXO1
TFCP2L1	0.233936	-0.0103189	0.0246064	PAX3-FOXO1
SERPINF1	0.0886283	-0.381122	0.0246284	PAX3-FOXO1
ATP11B	0.0243293	-0.137705	0.0246293	PAX3-FOXO1
ZMYM1	-0.035172	-0.187352	0.0246382	PAX3-FOXO1
SLC6A20	0.340289	-0.126686	0.0248553	PAX3-FOXO1
FRZB	0.124899	-0.238349	0.0249648	PAX3-FOXO1
NSUN7	0.110607	-0.0348766	0.0249983	PAX3-FOXO1
SLC2A6	-0.0223538	-0.156684	0.0250283	PAX3-FOXO1
ENY2	-0.364415	-0.542358	0.0251016	PAX3-FOXO1
NPY5R	0.0664579	-0.0515428	0.0251561	PAX3-FOXO1
C17orf62	0.00231163	-0.185349	0.0251683	PAX3-FOXO1
CTAGE5	-0.0116351	-0.105022	0.0251718	PAX3-FOXO1
PAX6	0.107056	-0.216578	0.0251927	PAX3-FOXO1
DAZAP2	-0.0376643	-0.191434	0.0253396	PAX3-FOXO1
ST3GAL6	0.0676967	-0.0216942	0.0254126	PAX3-FOXO1
SMYD3	-0.0681419	-0.257192	0.0254443	PAX3-FOXO1
CRIP2	0.469375	0.154409	0.0256538	PAX3-FOXO1
ANKH	0.109723	-0.0440632	0.0257043	PAX3-FOXO1
SEC16A	0.134315	-0.0554852	0.0258169	PAX3-FOXO1
ANKLE2	0.00626396	-0.100293	0.0258416	PAX3-FOXO1
CSTB	0.0106419	-0.173478	0.0258785	PAX3-FOXO1
RAB33B	0.0989837	-0.0612071	0.0259046	PAX3-FOXO1
PEX3	-0.00725656	-0.10292	0.0259315	PAX3-FOXO1
VWF	0.159103	-0.15755	0.0259706	PAX3-FOXO1
UQCRB	0.0924502	-0.0581412	0.0262183	PAX3-FOXO1
PTDSS1	-0.259335	-0.41956	0.0262554	PAX3-FOXO1
NOTCH4	0.0806353	-0.0403553	0.0263042	PAX3-FOXO1
SNED1	0.172074	-0.0332615	0.0263608	PAX3-FOXO1
DCN	0.0330125	-0.427071	0.0263804	PAX3-FOXO1
ARPC3	0.0257238	-0.178283	0.0265204	PAX3-FOXO1
LRRC59	-0.261808	-0.431889	0.0265618	PAX3-FOXO1
NTAN1	0.11237	-0.0412165	0.0266155	PAX3-FOXO1
GOLGA3	0.0192339	-0.130763	0.0266542	PAX3-FOXO1
MRPL39	0.00855213	-0.177265	0.0267164	PAX3-FOXO1
ASS1	2.32832	1.87	0.0267568	PAX3-FOXO1
JOSD1	0.0318096	-0.0887007	0.0268643	PAX3-FOXO1
TMEM9B	-0.107505	-0.268871	0.0270126	PAX3-FOXO1
DHRS7B	0.117948	-0.0594413	0.0271639	PAX3-FOXO1
STAT3	0.0731587	-0.132635	0.0272123	PAX3-FOXO1
TTC31	-0.0708904	-0.227992	0.0272369	PAX3-FOXO1
CGRRF1	-0.0387	-0.202089	0.0273494	PAX3-FOXO1
TMEM168	0.0896848	-0.123697	0.0273903	PAX3-FOXO1
MCOLN3	-0.0214599	-0.270144	0.0273909	PAX3-FOXO1
AKAP12	-0.0157277	-0.316492	0.0274554	PAX3-FOXO1
NEO1	-0.177286	-0.312256	0.0274672	PAX3-FOXO1
MGST2	0.0906265	-0.127294	0.0275528	PAX3-FOXO1
STEAP3	0.0337513	-0.201868	0.0276555	PAX3-FOXO1
TICAM1	-0.048129	-0.199887	0.0278192	PAX3-FOXO1
RGS1	0.305321	-0.0340262	0.0279153	PAX3-FOXO1
ACADM	0.177558	-0.00374194	0.0280319	PAX3-FOXO1
TMEM50B	0.0912821	-0.103677	0.0281051	PAX3-FOXO1
ARSB	0.00599026	-0.0815208	0.0281239	PAX3-FOXO1
RGS19	-0.116491	-0.309473	0.0283128	PAX3-FOXO1
SIRT4	0.305711	0.134196	0.0284011	PAX3-FOXO1
PHACTR1	0.146073	-0.0661939	0.0284068	PAX3-FOXO1
C18orf25	0.00645976	-0.0657281	0.028447	PAX3-FOXO1
NAB1	0.027559	-0.139185	0.0285196	PAX3-FOXO1
GRPEL1	0.0743133	-0.0799012	0.0285411	PAX3-FOXO1
ATP7B	0.125272	-0.0458502	0.0285562	PAX3-FOXO1
ST6GALNAC2	0.0856472	-0.106285	0.0286416	PAX3-FOXO1
LRCH3	0.14827	-0.0238665	0.0288115	PAX3-FOXO1
BICC1	-0.269345	-0.488024	0.0288603	PAX3-FOXO1
RIT1	-0.0198865	-0.20294	0.0289404	PAX3-FOXO1
NTRK1	0.0932814	-0.0754416	0.029064	PAX3-FOXO1
DGKD	0.216826	0.0387987	0.0290828	PAX3-FOXO1
ATP6V1C1	-0.175266	-0.304103	0.0291141	PAX3-FOXO1
ASPM	0.0305149	-0.3303	0.0292313	PAX3-FOXO1
EXD2	0.179292	0.0582398	0.0292321	PAX3-FOXO1
MGP	0.486071	-0.117375	0.0292337	PAX3-FOXO1
TERF1	-0.297135	-0.442299	0.0292378	PAX3-FOXO1
VCAM1	-0.163447	-0.710646	0.0292643	PAX3-FOXO1
B3GALT2	-0.0624264	-0.370634	0.0293353	PAX3-FOXO1
TMEM30A	0.0130032	-0.195981	0.029336	PAX3-FOXO1
RAB38	-0.0607874	-0.241028	0.0294229	PAX3-FOXO1
MT1G	-0.016529	-0.153919	0.029543	PAX3-FOXO1
SLC35D2	0.0263974	-0.106266	0.0296947	PAX3-FOXO1
RNF139	-0.223391	-0.366081	0.0296953	PAX3-FOXO1
MKRN1	-0.00645884	-0.167506	0.0297066	PAX3-FOXO1
ETHE1	-0.0636479	-0.256019	0.0297091	PAX3-FOXO1
AKR7A3	0.391344	0.0927107	0.0297545	PAX3-FOXO1
OSBPL10	-0.0892911	-0.189893	0.0298913	PAX3-FOXO1
DENND4B	0.0554964	-0.102729	0.029943	PAX3-FOXO1
KIF18B	0.033377	-0.303218	0.0299908	PAX3-FOXO1
RASSF4	0.881072	0.54064	0.0300037	PAX3-FOXO1
HRH3	0.228466	0.0656614	0.0300725	PAX3-FOXO1
CPE	0.171309	-0.231596	0.0300865	PAX3-FOXO1
LAMA4	-0.00671204	-0.156057	0.0300986	PAX3-FOXO1
MTHFD2	-0.474413	-0.769367	0.0301377	PAX3-FOXO1
TRAF6	-0.0162271	-0.131784	0.0301631	PAX3-FOXO1
PHYH	0.126805	-0.149162	0.030291	PAX3-FOXO1
PON2	0.287983	-0.0464365	0.0302951	PAX3-FOXO1
NEK2	-0.10138	-0.3879	0.0303132	PAX3-FOXO1
LDHC	-0.0687508	-0.192543	0.0303134	PAX3-FOXO1
EMR2	-0.0504999	-0.187936	0.0304327	PAX3-FOXO1
NSMAF	-0.305563	-0.465706	0.0305294	PAX3-FOXO1
NUCB2	-0.290138	-0.537596	0.030556	PAX3-FOXO1
HAX1	-0.0261592	-0.16707	0.0305912	PAX3-FOXO1
POLR2K	-0.174095	-0.352365	0.0307042	PAX3-FOXO1
CD3EAP	-0.0540857	-0.189164	0.0307065	PAX3-FOXO1
PLBD1	-0.368214	-0.571698	0.0309737	PAX3-FOXO1
CIB1	-0.0838599	-0.319433	0.0310451	PAX3-FOXO1
PFDN4	0.06874	-0.0742223	0.0310815	PAX3-FOXO1
MDM1	0.0162645	-0.215978	0.031182	PAX3-FOXO1
SNX3	0.0593148	-0.0563719	0.031257	PAX3-FOXO1
BID	-0.0914571	-0.258774	0.0313615	PAX3-FOXO1
SIPA1L1	0.0813714	-0.0353248	0.0313808	PAX3-FOXO1
SYNJ2	0.121299	-0.0170002	0.0313822	PAX3-FOXO1
ERBB3	0.299612	0.0814066	0.0314508	PAX3-FOXO1
TGM2	0.073969	-0.0929049	0.0315464	PAX3-FOXO1
UTP18	-0.0104162	-0.134679	0.0316663	PAX3-FOXO1
VRK2	-0.0616161	-0.305544	0.031845	PAX3-FOXO1
LY96	0.0601349	-0.354361	0.0318634	PAX3-FOXO1
ERO1L	0.0033814	-0.142156	0.0321012	PAX3-FOXO1
CCNA2	-0.0625414	-0.372335	0.0321084	PAX3-FOXO1
PDLIM2	-0.113541	-0.338569	0.0322018	PAX3-FOXO1
IER2	-0.318349	-0.612187	0.0322224	PAX3-FOXO1
TRAF4	0.192973	0.0123012	0.0322495	PAX3-FOXO1
C2orf42	-0.0263576	-0.144206	0.0322718	PAX3-FOXO1
ACE2	0.0187056	-0.0364499	0.0325312	PAX3-FOXO1
CSPG5	0.243243	0.00616689	0.0325773	PAX3-FOXO1
TRIM62	0.192489	0.0526117	0.0326422	PAX3-FOXO1
SMYD2	0.0596355	-0.0657575	0.0327347	PAX3-FOXO1
ST3GAL5	0.434619	0.127953	0.0328437	PAX3-FOXO1
HHAT	-0.129095	-0.281974	0.032861	PAX3-FOXO1
CASP6	-0.0405328	-0.201916	0.032972	PAX3-FOXO1
ABP1	0.0904901	-0.0614399	0.0330756	PAX3-FOXO1
EDIL3	0.0421045	-0.206498	0.0332056	PAX3-FOXO1
PLEKHM1	0.0485783	-0.0272537	0.0332894	PAX3-FOXO1
MICALL1	0.0804697	-0.0579534	0.0333836	PAX3-FOXO1
CAPN6	1.15669	0.772716	0.0333998	PAX3-FOXO1
RAP1GDS1	0.126981	-0.0452789	0.0334222	PAX3-FOXO1
ANXA3	-0.0100573	-0.357088	0.033434	PAX3-FOXO1
SPA17	-0.0546989	-0.275445	0.0334939	PAX3-FOXO1
SERPINH1	-0.416992	-0.710437	0.0335473	PAX3-FOXO1
KDR	0.306942	0.0541618	0.0335858	PAX3-FOXO1
FOXI1	0.19244	-0.0297186	0.033589	PAX3-FOXO1
WISP1	-0.109039	-0.389486	0.0336025	PAX3-FOXO1
LAMC1	-0.180945	-0.405969	0.0336102	PAX3-FOXO1
REEP4	-0.260014	-0.381833	0.0337396	PAX3-FOXO1
MAGOHB	-0.124547	-0.261292	0.0338358	PAX3-FOXO1
FLT4	-0.0326518	-0.09348	0.0340883	PAX3-FOXO1
PHF20	0.0685598	-0.0394462	0.034137	PAX3-FOXO1
WDR7	0.0776956	-0.0443207	0.0341592	PAX3-FOXO1
GNS	-0.0814081	-0.273778	0.0342783	PAX3-FOXO1
LIMA1	-0.249526	-0.551419	0.0345783	PAX3-FOXO1
IPO7	0.013486	-0.164887	0.03465	PAX3-FOXO1
APOLD1	-0.00288413	-0.280632	0.0347249	PAX3-FOXO1
POLA2	0.229083	-0.00823153	0.0349216	PAX3-FOXO1
HERC5	-0.613587	-0.928288	0.034936	PAX3-FOXO1
CDKN2C	0.159037	-0.0491637	0.0349966	PAX3-FOXO1
TBRG4	0.027253	-0.103447	0.0350319	PAX3-FOXO1
ANGEL1	0.159709	0.0183797	0.0350828	PAX3-FOXO1
CTNNA3	0.0370518	-0.0459135	0.0350924	PAX3-FOXO1
UBE2Q1	-0.0985787	-0.223664	0.0351169	PAX3-FOXO1
SYNGR2	0.225632	-0.0535296	0.0351828	PAX3-FOXO1
PLA2G2E	-0.0128507	-0.0859924	0.0352113	PAX3-FOXO1
SCNN1B	0.0788864	-0.0543573	0.0352813	PAX3-FOXO1
LPP	-0.0875015	-0.24535	0.0352851	PAX3-FOXO1
IL13RA1	-0.266268	-0.526118	0.0353012	PAX3-FOXO1
SLC7A1	0.0540342	-0.0520849	0.0354583	PAX3-FOXO1
HMOX1	-0.0434233	-0.332678	0.0354897	PAX3-FOXO1
GLRX	-0.147316	-0.468268	0.0354942	PAX3-FOXO1
PSRC1	-0.192217	-0.473616	0.0355493	PAX3-FOXO1
TNFRSF1A	-0.316419	-0.591893	0.0356697	PAX3-FOXO1
GFPT1	-0.351909	-0.503559	0.0357777	PAX3-FOXO1
ISCU	-0.100003	-0.306119	0.0358633	PAX3-FOXO1
CLPB	-0.162553	-0.252865	0.0358932	PAX3-FOXO1
SSFA2	0.16996	-0.0210013	0.0365498	PAX3-FOXO1
MBOAT7	-0.0982131	-0.201189	0.0366391	PAX3-FOXO1
PPRC1	-0.256172	-0.401397	0.0369425	PAX3-FOXO1
DNMT1	-0.244548	-0.488267	0.036964	PAX3-FOXO1
PDGFB	0.027279	-0.0452241	0.0369906	PAX3-FOXO1
TFB2M	-0.0586335	-0.20703	0.0371727	PAX3-FOXO1
FLOT2	0.0699737	-0.0468633	0.0372953	PAX3-FOXO1
TMEM147	-0.145568	-0.273588	0.0374556	PAX3-FOXO1
PDIA4	-0.273154	-0.439323	0.0374567	PAX3-FOXO1
PDE3B	-0.0156387	-0.164037	0.0375016	PAX3-FOXO1
S100A2	-0.289731	-0.768383	0.0375532	PAX3-FOXO1
ELOVL1	-0.147731	-0.284501	0.0375548	PAX3-FOXO1
HPSE	-0.0185159	-0.225308	0.0375663	PAX3-FOXO1
ABCA1	0.0371969	-0.14006	0.0376128	PAX3-FOXO1
GTF2E2	-0.483836	-0.629261	0.0377462	PAX3-FOXO1
TNFSF10	0.1118	-0.292618	0.037865	PAX3-FOXO1
EPS8	-0.143105	-0.509081	0.0380462	PAX3-FOXO1
RABIF	0.0190986	-0.115572	0.038146	PAX3-FOXO1
ISG20L2	-0.0851113	-0.164793	0.0382024	PAX3-FOXO1
CD200	-0.0457378	-0.318986	0.0382207	PAX3-FOXO1
BTN3A2 /// BTN3A3	-0.0817377	-0.475266	0.0384449	PAX3-FOXO1
SETD4	0.0323413	-0.0595191	0.0385555	PAX3-FOXO1
TMBIM1	-0.0664061	-0.268143	0.0388937	PAX3-FOXO1
CCT5	-0.0437792	-0.209671	0.0389894	PAX3-FOXO1
PDS5B	0.0575693	-0.0960908	0.03902	PAX3-FOXO1
SOCS6	-0.0329397	-0.126666	0.0390233	PAX3-FOXO1
CHUK	0.0463682	-0.141351	0.0392458	PAX3-FOXO1
CHAT	0.00545101	-0.0691215	0.0392608	PAX3-FOXO1
GCNT1	0.0104771	-0.131133	0.0392689	PAX3-FOXO1
ZNF83	0.187283	-0.0725555	0.0393992	PAX3-FOXO1
FAM114A1	0.151473	-0.0620122	0.0395196	PAX3-FOXO1
CDK4	0.156654	-0.197807	0.0399625	PAX3-FOXO1
PPP1R13L	0.0732723	-0.0836887	0.0401163	PAX3-FOXO1
FXYD6	0.0346758	-0.274019	0.040162	PAX3-FOXO1
SLC12A6	0.0819831	-0.0370788	0.0402374	PAX3-FOXO1
MMP9	0.208814	-0.287474	0.040464	PAX3-FOXO1
ID2 /// ID2B	-0.182856	-0.476716	0.0405673	PAX3-FOXO1
TUBGCP3	-0.0570185	-0.194295	0.0407698	PAX3-FOXO1
GRAMD1C	-0.0590978	-0.173297	0.0409639	PAX3-FOXO1
FAM168A	-0.0409234	-0.157228	0.0411179	PAX3-FOXO1
CYBRD1	-0.166104	-0.501965	0.0411567	PAX3-FOXO1
PGRMC1	-0.519159	-0.695207	0.0411634	PAX3-FOXO1
PPM1D	0.0520531	-0.111062	0.041216	PAX3-FOXO1
COL5A1	0.146954	-0.232532	0.0412516	PAX3-FOXO1
CD72	0.0573646	-0.146821	0.0414743	PAX3-FOXO1
SLC16A1	0.172167	-0.0114314	0.0415616	PAX3-FOXO1
NDEL1	0.123222	-0.0555123	0.0416291	PAX3-FOXO1
TOR1B	-0.0953879	-0.20512	0.0416782	PAX3-FOXO1
MYO1F	0.0290126	-0.176389	0.0417027	PAX3-FOXO1
CLDN5	0.181919	-0.109638	0.0422584	PAX3-FOXO1
PURA	0.179959	0.0562623	0.0423816	PAX3-FOXO1
ICAM2	0.0599942	-0.175422	0.042464	PAX3-FOXO1
TP63	-0.042583	-0.148851	0.0424837	PAX3-FOXO1
ARPC5	-0.0838695	-0.266872	0.0425047	PAX3-FOXO1
PEX7	0.0294716	-0.0665491	0.0425516	PAX3-FOXO1
NRIP1	0.0577737	-0.298694	0.0425671	PAX3-FOXO1
BAI3	0.195958	-0.0395991	0.0427095	PAX3-FOXO1
RBM15	0.0264455	-0.124482	0.042778	PAX3-FOXO1
RORC	0.107566	-0.0477438	0.0428141	PAX3-FOXO1
BMP8B	0.0690625	-0.0399962	0.0429609	PAX3-FOXO1
PPP1R11	0.067042	-0.0475389	0.0430203	PAX3-FOXO1
CELA3A	-0.0381718	-0.195542	0.0430499	PAX3-FOXO1
PCTP	-0.0386022	-0.166021	0.0431884	PAX3-FOXO1
RBM47	0.00357375	-0.153085	0.0432393	PAX3-FOXO1
RNFT1	0.00565575	-0.112729	0.0433442	PAX3-FOXO1
ITGA4	-0.090535	-0.355438	0.0434343	PAX3-FOXO1
BAG2	-0.413032	-0.624056	0.0435067	PAX3-FOXO1
POP5	0.0381143	-0.171443	0.0435265	PAX3-FOXO1
KCNE4	-0.0772454	-0.224571	0.0436703	PAX3-FOXO1
IBSP	0.167809	-0.19806	0.043745	PAX3-FOXO1
SPINK1	-0.0169246	-0.0993138	0.0437611	PAX3-FOXO1
SDC4	-0.173414	-0.554953	0.0438734	PAX3-FOXO1
SRP54	-0.0575132	-0.199907	0.0439114	PAX3-FOXO1
STAP2	-0.0408034	-0.142331	0.043943	PAX3-FOXO1
DLEU2	-0.0638129	-0.238897	0.0439583	PAX3-FOXO1
MYO1D	0.148064	-0.0316615	0.044024	PAX3-FOXO1
AGFG1	-0.0609823	-0.14041	0.0440769	PAX3-FOXO1
NOL8	0.0806071	-0.0563189	0.0440843	PAX3-FOXO1
ANP32E	-0.21302	-0.431322	0.0441099	PAX3-FOXO1
RNFT2	0.108592	-0.105539	0.0441627	PAX3-FOXO1
LSM6	-0.00292001	-0.146748	0.0441714	PAX3-FOXO1
SNX19	-0.00448326	-0.0824876	0.044333	PAX3-FOXO1
EXOSC8	0.089958	-0.151508	0.0444205	PAX3-FOXO1
EDN2	0.110952	-0.0307965	0.0445545	PAX3-FOXO1
INPP4B	-0.354542	-0.506372	0.0447339	PAX3-FOXO1
FN1	0.199675	-0.150181	0.0447637	PAX3-FOXO1
TMEM45A	-0.600158	-1.03182	0.0448466	PAX3-FOXO1
FAS	-0.281445	-0.510723	0.0449217	PAX3-FOXO1
TRIP13	-0.149106	-0.435902	0.045128	PAX3-FOXO1
RPS27L	0.42585	0.237153	0.0451971	PAX3-FOXO1
FRMPD1	0.674225	0.393935	0.0452478	PAX3-FOXO1
ARIH2	0.0424226	-0.0423046	0.045319	PAX3-FOXO1
NAPG	-0.0439914	-0.14092	0.0455247	PAX3-FOXO1
GRB10	-0.152212	-0.306153	0.0455495	PAX3-FOXO1
NFKBIE	-0.0504228	-0.183504	0.0456028	PAX3-FOXO1
PLXDC1	0.359516	0.0890542	0.0457262	PAX3-FOXO1
PPM1F	0.291974	0.156941	0.0458672	PAX3-FOXO1
C1orf106	0.103847	-0.283115	0.0462168	PAX3-FOXO1
KCTD12	-0.695516	-1.06314	0.0462524	PAX3-FOXO1
BCHE	-0.190566	-0.836896	0.0464293	PAX3-FOXO1
PAQR4	0.247887	0.0694816	0.0465297	PAX3-FOXO1
CACYBP	-0.0860074	-0.206389	0.0465417	PAX3-FOXO1
RAB7L1	-0.121817	-0.279731	0.0465939	PAX3-FOXO1
TFRC	-0.130418	-0.366642	0.0466732	PAX3-FOXO1
UBE2L6	-0.149573	-0.431988	0.0470381	PAX3-FOXO1
PRRG1	0.172053	-0.103735	0.0471108	PAX3-FOXO1
APH1B	0.0704469	-0.0313958	0.0472149	PAX3-FOXO1
NOD2	-0.0335067	-0.184281	0.0472197	PAX3-FOXO1
SPTBN5	0.127432	-0.0305483	0.0476985	PAX3-FOXO1
CSRP2	-0.491348	-0.85041	0.0477376	PAX3-FOXO1
LCP2	0.0844493	-0.127564	0.0478136	PAX3-FOXO1
FCER1G	0.162844	-0.169417	0.047819	PAX3-FOXO1
C1S	0.212044	-0.325898	0.0478341	PAX3-FOXO1
ATG9A	0.106479	-0.0530499	0.0478594	PAX3-FOXO1
ATP5L	0.100348	-0.030355	0.0479801	PAX3-FOXO1
ANGEL2	0.0836629	-0.0197411	0.0481174	PAX3-FOXO1
VAPA	0.00493136	-0.112205	0.048266	PAX3-FOXO1
MLX	0.0385939	-0.0447997	0.0484741	PAX3-FOXO1
PANK2	-0.0971059	-0.241022	0.0486604	PAX3-FOXO1
RABGGTB	-0.0465368	-0.187664	0.0488692	PAX3-FOXO1
LAIR1	0.0374712	-0.104508	0.049088	PAX3-FOXO1
MYO18A /// TIAF1	0.871215	0.630647	0.0492454	PAX3-FOXO1
CTSC	-0.112965	-0.443017	0.049296	PAX3-FOXO1
ELL2	-0.0467211	-0.226961	0.0493126	PAX3-FOXO1
PIK3R1	-0.168309	-0.434522	0.0493184	PAX3-FOXO1
LOX	-0.147424	-0.444364	0.0493211	PAX3-FOXO1
CDK2AP2	-0.129475	-0.252686	0.049373	PAX3-FOXO1
TACC3	0.0891619	-0.155927	0.0494175	PAX3-FOXO1
ZC3HAV1	-0.119133	-0.31704	0.0494909	PAX3-FOXO1
TPM1	0.255513	-0.0258603	0.0497271	PAX3-FOXO1
RELN	0.0239859	1.77608	8.12299e-14	PAX7-FOXO1
MEIS1	-0.0889611	1.22296	1.10949e-12	PAX7-FOXO1
CCKBR	0.112374	1.4787	1.21628e-11	PAX7-FOXO1
FOXO1	0.234742	0.838742	1.38316e-11	PAX7-FOXO1
SHC2	-0.238363	0.499121	1.86981e-11	PAX7-FOXO1
CACNA1A	-0.268601	0.48771	9.43406e-11	PAX7-FOXO1
BDH1	-0.0120496	0.389498	4.86068e-10	PAX7-FOXO1
TFAP2A	0.128594	0.781319	5.60311e-10	PAX7-FOXO1
MLYCD	0.245827	1.11338	7.99647e-10	PAX7-FOXO1
AKAP7	-0.136259	0.528985	9.97411e-10	PAX7-FOXO1
FGF13	0.241528	1.40809	1.06439e-09	PAX7-FOXO1
SV2B	0.0958955	1.04543	1.38219e-09	PAX7-FOXO1
ANK3	0.0139504	1.18922	1.54315e-09	PAX7-FOXO1
RYR2	-0.266503	0.422307	2.71984e-09	PAX7-FOXO1
NPY	-0.308319	1.90007	3.95351e-09	PAX7-FOXO1
CDKN1C	-0.0401553	1.09916	8.47929e-09	PAX7-FOXO1
SOX3	0.0179972	0.445197	1.16742e-08	PAX7-FOXO1
XAGE1A /// XAGE1B /// XAGE1C /// XAGE1D /// XAGE1E	-0.0748201	0.543932	3.11303e-08	PAX7-FOXO1
CD47	0.158213	0.785848	3.45531e-08	PAX7-FOXO1
BTBD3	-0.657649	0.259746	6.94291e-08	PAX7-FOXO1
FAM8A1	0.180114	0.643731	7.32222e-08	PAX7-FOXO1
IFT57	-0.0673995	0.432072	1.21683e-07	PAX7-FOXO1
HIVEP1	-0.118531	0.244604	2.53203e-07	PAX7-FOXO1
OPCML	-0.0562162	0.530368	2.75594e-07	PAX7-FOXO1
EPHA4	-0.352326	0.379602	4.82014e-07	PAX7-FOXO1
DENND5A	-0.0875594	0.205618	6.10596e-07	PAX7-FOXO1
DAAM1	0.0276082	0.712923	6.74907e-07	PAX7-FOXO1
PRKCA	-0.0213028	0.26135	7.82151e-07	PAX7-FOXO1
ACADL	0.118397	1.0423	8.06606e-07	PAX7-FOXO1
DYNLT1	-0.0270153	0.341672	8.9331e-07	PAX7-FOXO1
MRAS	-0.00139694	0.408468	1.68917e-06	PAX7-FOXO1
KDM5B	-0.10798	0.296889	1.98087e-06	PAX7-FOXO1
SSX4 /// SSX4B	-0.0675273	0.311459	2.01661e-06	PAX7-FOXO1
RIMBP2	-0.022876	0.420695	2.12484e-06	PAX7-FOXO1
WDR73	-0.065745	0.174394	2.22206e-06	PAX7-FOXO1
MCTP1	0.0350972	0.837525	2.41944e-06	PAX7-FOXO1
KIAA1644	-0.163563	0.0761355	2.58404e-06	PAX7-FOXO1
SLCO3A1	0.132556	0.467474	2.60207e-06	PAX7-FOXO1
SOX11	-0.338258	0.741207	2.60548e-06	PAX7-FOXO1
NR2F1	0.0303467	0.653549	2.89038e-06	PAX7-FOXO1
CNGA3	-0.146859	0.177681	3.05419e-06	PAX7-FOXO1
FRAT1	-0.102956	0.208895	3.84211e-06	PAX7-FOXO1
ARSF	0.0618263	0.468848	4.14264e-06	PAX7-FOXO1
MXI1	0.184732	0.734233	4.44595e-06	PAX7-FOXO1
MFHAS1	-0.0685551	0.39858	4.64266e-06	PAX7-FOXO1
ITIH5	0.142983	1.24011	4.78658e-06	PAX7-FOXO1
PPP1R16B	0.128404	0.88039	4.80475e-06	PAX7-FOXO1
ASCL1	-0.0158575	0.59987	6.51612e-06	PAX7-FOXO1
ERC2	-0.031147	0.652928	6.56924e-06	PAX7-FOXO1
INSM1	0.283026	1.15102	6.65888e-06	PAX7-FOXO1
ESRRG	0.213828	1.05092	7.41542e-06	PAX7-FOXO1
ENOX2	-0.0697679	0.122631	7.44172e-06	PAX7-FOXO1
MAMLD1	0.352989	0.916548	7.47182e-06	PAX7-FOXO1
REEP1	-0.394353	0.500884	7.49256e-06	PAX7-FOXO1
SDC3	0.0105308	0.556525	8.14878e-06	PAX7-FOXO1
CIRBP	-0.121084	0.337957	8.82505e-06	PAX7-FOXO1
FAM172A	0.171031	0.595818	9.11574e-06	PAX7-FOXO1
FOXF1	1.24566	2.39962	9.37919e-06	PAX7-FOXO1
RHOBTB1	0.0485778	0.605503	9.58154e-06	PAX7-FOXO1
TCF20	0.0180542	0.197349	1.03273e-05	PAX7-FOXO1
PGD	-0.236284	0.295616	1.11386e-05	PAX7-FOXO1
SSX1	-0.0275743	0.232727	1.23432e-05	PAX7-FOXO1
EDAR	-0.015083	0.269609	1.32213e-05	PAX7-FOXO1
SSX3	-0.0107862	0.196367	1.47728e-05	PAX7-FOXO1
FAM171A1	-0.356025	0.267928	1.53022e-05	PAX7-FOXO1
BEX4	-0.241394	0.588697	1.59959e-05	PAX7-FOXO1
NDRG4	-0.0945365	0.493881	1.68998e-05	PAX7-FOXO1
KDM3A	-0.217712	0.198321	1.69347e-05	PAX7-FOXO1
TBC1D4	-0.0919286	0.518143	2.13689e-05	PAX7-FOXO1
ASPA	0.415303	1.28423	2.30529e-05	PAX7-FOXO1
SEZ6L	0.137922	0.580566	2.3162e-05	PAX7-FOXO1
DUSP8	-0.00692675	0.339785	2.35561e-05	PAX7-FOXO1
FAM32A	-0.165122	0.0599771	2.74594e-05	PAX7-FOXO1
ENOX1	-0.4935	0.308314	3.30934e-05	PAX7-FOXO1
NR5A2	-0.0357539	0.167631	3.45642e-05	PAX7-FOXO1
POU3F3	-0.0605688	0.312906	3.79448e-05	PAX7-FOXO1
MEOX2	-0.368007	0.072928	3.90162e-05	PAX7-FOXO1
MAP1B	0.066252	0.779376	3.92893e-05	PAX7-FOXO1
ZNF248	0.228918	0.589097	4.07048e-05	PAX7-FOXO1
DOCK10	-0.0555411	0.318277	4.18454e-05	PAX7-FOXO1
AP1S2	0.0862467	0.486182	4.31862e-05	PAX7-FOXO1
PDGFD	-0.0517697	0.695741	4.33552e-05	PAX7-FOXO1
BAI2	0.120496	0.671346	4.49073e-05	PAX7-FOXO1
SETBP1	-0.0576198	0.539292	4.70465e-05	PAX7-FOXO1
QDPR	0.638349	1.2135	4.76887e-05	PAX7-FOXO1
ST8SIA5	0.0155811	0.345032	4.93571e-05	PAX7-FOXO1
PIAS2	-0.050388	0.128048	5.86878e-05	PAX7-FOXO1
PLCH1	-0.0299787	0.145789	5.93232e-05	PAX7-FOXO1
BAZ2B	-0.189487	0.237543	6.03774e-05	PAX7-FOXO1
PAX5	0.12583	0.602711	6.30709e-05	PAX7-FOXO1
SOCS2	-0.348218	0.455235	6.64736e-05	PAX7-FOXO1
PPP1R3D	-0.307413	0.0821592	7.98046e-05	PAX7-FOXO1
KIAA0922	0.305854	0.732397	8.4354e-05	PAX7-FOXO1
PHKA2	-0.0703278	0.194914	8.46693e-05	PAX7-FOXO1
TBC1D9	0.221248	0.605576	8.50797e-05	PAX7-FOXO1
HK1	0.189624	0.643667	8.70652e-05	PAX7-FOXO1
ARHGAP6	0.25901	0.654448	8.75115e-05	PAX7-FOXO1
SYNE1	0.0472326	0.40374	9.00636e-05	PAX7-FOXO1
TUBB2B	-0.216967	1.00622	9.02671e-05	PAX7-FOXO1
ONECUT1	0.0161769	0.214586	9.19666e-05	PAX7-FOXO1
TMEM47	0.611896	1.18737	9.25567e-05	PAX7-FOXO1
LPL	0.235378	1.05751	9.27845e-05	PAX7-FOXO1
CKAP4	-0.195898	0.402249	9.38904e-05	PAX7-FOXO1
CACNA1E	-0.013787	0.195122	9.96229e-05	PAX7-FOXO1
ADCYAP1	0.176143	0.798411	0.000102482	PAX7-FOXO1
AUTS2	0.0638656	0.615534	0.000105392	PAX7-FOXO1
TNNC2	-0.686775	0.779585	0.000114201	PAX7-FOXO1
GABRG3	-0.0278301	0.120248	0.000116046	PAX7-FOXO1
FLJ10038	0.0431649	0.260845	0.000118411	PAX7-FOXO1
CRYM	-0.0204107	0.270727	0.000118988	PAX7-FOXO1
NGFRAP1	-0.116998	0.213371	0.000122047	PAX7-FOXO1
SHC1	-0.146557	0.557589	0.000126464	PAX7-FOXO1
MAP3K7	0.120779	0.652166	0.000131342	PAX7-FOXO1
WDR41	0.125863	0.486642	0.000133157	PAX7-FOXO1
PMS2 /// PMS2CL	-0.0238784	0.201289	0.000135023	PAX7-FOXO1
LDOC1	-0.531738	0.128284	0.000135154	PAX7-FOXO1
CLCN3	0.078153	0.313919	0.000138216	PAX7-FOXO1
CRMP1	0.752727	1.56651	0.000140808	PAX7-FOXO1
CCNB1IP1	0.0136566	0.455464	0.000145052	PAX7-FOXO1
GCDH	-0.125015	0.0529685	0.000155117	PAX7-FOXO1
TUBA1A	0.188571	0.514593	0.000156798	PAX7-FOXO1
TUBB2A /// TUBB2B	-0.119735	0.573856	0.00016099	PAX7-FOXO1
MUM1	0.0526071	0.342502	0.000168429	PAX7-FOXO1
ZNF532	-0.359963	0.221017	0.000179937	PAX7-FOXO1
POU4F2	0.309028	1.19506	0.000181359	PAX7-FOXO1
BLCAP	0.56654	1.03249	0.000181487	PAX7-FOXO1
AGBL5	-0.199381	0.0104785	0.000187208	PAX7-FOXO1
ACVR2B	-0.0294514	0.339682	0.000197148	PAX7-FOXO1
C4BPB	-0.102814	0.132123	0.000203177	PAX7-FOXO1
SIX3	0.0300624	0.66773	0.000203456	PAX7-FOXO1
ZNF536	0.0326541	0.622939	0.000204206	PAX7-FOXO1
SPAG9	-0.0624334	0.250208	0.000213237	PAX7-FOXO1
BAG1	0.0667776	0.349176	0.000215588	PAX7-FOXO1
RWDD3	0.204642	0.595655	0.000224586	PAX7-FOXO1
CDH2	-0.309945	0.0523643	0.000231533	PAX7-FOXO1
TRIB3	0.280651	0.649931	0.000233063	PAX7-FOXO1
CRABP1	-0.545776	-0.012643	0.000234155	PAX7-FOXO1
SCMH1	-0.100004	0.0866719	0.000235521	PAX7-FOXO1
LRRTM2	-0.0461912	0.406075	0.000242802	PAX7-FOXO1
ATF3	0.0735739	0.845219	0.000243299	PAX7-FOXO1
FAM13B	0.201598	0.535056	0.00024584	PAX7-FOXO1
MAGI2	0.106961	0.435142	0.000253712	PAX7-FOXO1
TP53BP1	0.0316244	0.23976	0.000255619	PAX7-FOXO1
RUNX1T1	-0.0258535	0.275097	0.000256939	PAX7-FOXO1
LRP3	-0.0636917	0.167934	0.000261619	PAX7-FOXO1
UST	-0.0776036	0.374197	0.000261696	PAX7-FOXO1
TOM1L1	0.176653	0.906075	0.000271315	PAX7-FOXO1
IQCK	-0.0180026	0.111808	0.000298016	PAX7-FOXO1
PSG1	-0.0229838	0.153132	0.000315987	PAX7-FOXO1
AKR1B1	0.175301	0.521731	0.000319814	PAX7-FOXO1
SYCP2	-0.0816228	0.0995892	0.000340176	PAX7-FOXO1
NUDT11	0.67395	1.22914	0.000343911	PAX7-FOXO1
EIF3C /// EIF3CL	0.0569024	0.354424	0.000348546	PAX7-FOXO1
CDYL	0.112861	0.413125	0.000349986	PAX7-FOXO1
MAGEC1	-0.0167784	0.103872	0.000352386	PAX7-FOXO1
ARMCX2	0.371285	0.798276	0.000360744	PAX7-FOXO1
SMA4	0.222655	0.741413	0.000362979	PAX7-FOXO1
TRO	-0.0917694	0.196718	0.000372274	PAX7-FOXO1
C14orf79	0.00496445	0.169408	0.000376212	PAX7-FOXO1
ICAM5	-0.0827296	0.0843955	0.000378249	PAX7-FOXO1
SLITRK5	-0.633944	0.0744742	0.000379553	PAX7-FOXO1
ACSM5	-0.0148897	0.140207	0.000387179	PAX7-FOXO1
DTNA	-0.104958	0.0970466	0.00040052	PAX7-FOXO1
FAM134B	0.0811998	0.823073	0.000405001	PAX7-FOXO1
CNNM3	-0.0726917	0.194701	0.000410007	PAX7-FOXO1
FAT1	0.133917	0.553395	0.000418478	PAX7-FOXO1
DDAH2	0.00824382	0.307599	0.000418903	PAX7-FOXO1
CLUAP1	-0.00756477	0.114559	0.000420223	PAX7-FOXO1
ECE1	-0.044847	0.154249	0.000425472	PAX7-FOXO1
CHSY1	-0.370515	0.0758281	0.000462665	PAX7-FOXO1
ING4	0.0117043	0.133699	0.000465985	PAX7-FOXO1
BEX1	0.541289	1.88293	0.000492035	PAX7-FOXO1
KCNIP1	0.333986	0.880592	0.000497371	PAX7-FOXO1
FARS2	0.0508113	0.304935	0.000498557	PAX7-FOXO1
H2AFY2	0.138212	0.465409	0.000505696	PAX7-FOXO1
PTGIS	0.15318	0.703013	0.000505698	PAX7-FOXO1
LGI2	0.0216131	0.402083	0.000506504	PAX7-FOXO1
UBE2H	-0.0700726	0.194948	0.000510419	PAX7-FOXO1
PODXL2	-0.10089	0.149972	0.000513417	PAX7-FOXO1
TLE4	-0.299451	0.0318732	0.000520173	PAX7-FOXO1
EEF1A2	0.189391	1.1145	0.000520375	PAX7-FOXO1
BMP7	-0.189112	0.0970628	0.000540664	PAX7-FOXO1
HSBP1	0.125273	0.456881	0.000543631	PAX7-FOXO1
MYF5	-1.31332	-0.545616	0.000560434	PAX7-FOXO1
MYL1	-0.605443	0.929371	0.00056655	PAX7-FOXO1
TLE1	0.257192	0.600898	0.000585438	PAX7-FOXO1
ECHDC3	0.0492615	0.393421	0.000586875	PAX7-FOXO1
ZNF93	0.117123	0.394054	0.000589898	PAX7-FOXO1
TRIP6	-0.428096	-0.130311	0.000594501	PAX7-FOXO1
GTF2I /// GTF2IP1 /// LOC100093631	-0.00505416	0.275518	0.000616829	PAX7-FOXO1
KDM4A	0.00219566	0.173854	0.000638278	PAX7-FOXO1
TLR4	0.0801874	0.559255	0.000657651	PAX7-FOXO1
MICAL1	0.617586	1.16625	0.000683117	PAX7-FOXO1
ABCA5	0.0245113	0.542138	0.00068686	PAX7-FOXO1
ZMAT4	-0.101378	0.36547	0.000706131	PAX7-FOXO1
GRIA3	-0.0139455	0.194436	0.000724814	PAX7-FOXO1
TPK1	-0.00589467	0.327951	0.00074312	PAX7-FOXO1
PBX1	-0.0853239	0.32605	0.000753055	PAX7-FOXO1
RAB3B	-0.0505451	0.179552	0.000775513	PAX7-FOXO1
LPAR2	0.382716	0.684037	0.000787366	PAX7-FOXO1
FHL1	-0.0844479	0.777498	0.000789011	PAX7-FOXO1
KATNB1	-0.178721	0.00645928	0.00078974	PAX7-FOXO1
SLC25A15	-0.0533038	0.262314	0.000796744	PAX7-FOXO1
B3GAT1	0.777124	1.49071	0.000816077	PAX7-FOXO1
NUBP2	-0.0152095	0.163202	0.000859912	PAX7-FOXO1
NIPSNAP1	-0.223345	0.0387179	0.0008636	PAX7-FOXO1
YPEL1	0.148735	0.394225	0.000869958	PAX7-FOXO1
HNRNPA0	-0.0279823	0.184016	0.00092152	PAX7-FOXO1
RGS4	-0.0196459	0.595696	0.000942459	PAX7-FOXO1
CDH13	0.283011	0.826326	0.000979413	PAX7-FOXO1
ZNF318	0.0211299	0.186081	0.00100844	PAX7-FOXO1
TMEM43	-0.0324076	0.186216	0.00102661	PAX7-FOXO1
RAP1GAP	-0.0262703	0.150512	0.00106921	PAX7-FOXO1
SH3GLB1	0.353866	0.612927	0.00110102	PAX7-FOXO1
RIMS3	0.0457854	0.449083	0.00113297	PAX7-FOXO1
WIPI2	-0.106598	0.0116197	0.00113641	PAX7-FOXO1
FAM90A1	-0.0993976	0.0373096	0.00114445	PAX7-FOXO1
CLIP1	0.110254	0.412361	0.001161	PAX7-FOXO1
LAPTM4B	-0.70633	-0.342023	0.00116183	PAX7-FOXO1
ASAP2	-0.0878513	0.305846	0.00120112	PAX7-FOXO1
STK11	-0.0492149	0.082014	0.00122504	PAX7-FOXO1
LRIG1	0.194655	0.605373	0.00123576	PAX7-FOXO1
USF2	0.00117212	0.129878	0.0012402	PAX7-FOXO1
CRAT	-0.0223251	0.208172	0.00125156	PAX7-FOXO1
CUX2	0.271763	0.861769	0.00128169	PAX7-FOXO1
EEF2	-0.0061828	0.17561	0.00128535	PAX7-FOXO1
AJAP1	0.0221795	0.200389	0.00128535	PAX7-FOXO1
ENPP1	0.145163	0.473613	0.0012876	PAX7-FOXO1
SAGE1	-0.0116494	0.22613	0.00128929	PAX7-FOXO1
ERI3	-0.185153	0.0500358	0.00130277	PAX7-FOXO1
DNALI1	-0.0436443	0.262749	0.00130506	PAX7-FOXO1
CNN3	-0.738331	0.0128251	0.00143668	PAX7-FOXO1
IGFBP2	-0.819125	-0.0396002	0.00144835	PAX7-FOXO1
CRH	-0.0753671	0.120412	0.00145834	PAX7-FOXO1
SLC22A17	-0.0941375	0.0940624	0.00149625	PAX7-FOXO1
FNBP1	0.0463648	0.31657	0.00149709	PAX7-FOXO1
GTF3C1	0.125629	0.350357	0.00150021	PAX7-FOXO1
LOXL1	0.154245	0.709612	0.00150146	PAX7-FOXO1
CCNJ	-0.0489634	0.206986	0.00151019	PAX7-FOXO1
HDC	-0.0265925	0.127852	0.00151046	PAX7-FOXO1
TNNC1	-0.416743	1.06546	0.00152723	PAX7-FOXO1
CUL1	-0.112487	0.0889545	0.00153922	PAX7-FOXO1
NEFH	-0.434085	-0.00851666	0.00154767	PAX7-FOXO1
DCC	0.0358138	0.380747	0.00156313	PAX7-FOXO1
CDH1	-0.0663736	0.404637	0.00157262	PAX7-FOXO1
MYH6 /// MYH7	0.0544719	1.38933	0.00162655	PAX7-FOXO1
ZNF821	-0.0190543	0.0954098	0.00168596	PAX7-FOXO1
DPYD	-0.0285569	0.378695	0.00169865	PAX7-FOXO1
TRIO	-0.0960906	0.105349	0.00170097	PAX7-FOXO1
MYCN	0.243334	0.491431	0.00171828	PAX7-FOXO1
USP24	-0.0661238	0.132607	0.00174692	PAX7-FOXO1
GABRB3	-0.010356	0.407571	0.00174709	PAX7-FOXO1
MYH3	-0.431184	0.857095	0.00175651	PAX7-FOXO1
NCALD	-0.178542	0.221955	0.00177137	PAX7-FOXO1
BCL7A	-0.0985065	0.174415	0.00177858	PAX7-FOXO1
MYO15A	0.0662726	0.431764	0.00179268	PAX7-FOXO1
TNPO2	-0.0848711	0.0990246	0.00179403	PAX7-FOXO1
KIF5C	0.138626	0.676659	0.00185171	PAX7-FOXO1
RCN2	0.0946386	0.42025	0.0018582	PAX7-FOXO1
HPS6	-0.0232704	0.0956966	0.00187253	PAX7-FOXO1
DENND2A	-0.242556	-0.0661023	0.00202499	PAX7-FOXO1
KCTD15	0.00602774	0.154043	0.00206538	PAX7-FOXO1
CREB3L2	-0.328629	0.00172585	0.00209248	PAX7-FOXO1
HSPB1	-0.136529	0.299182	0.00215215	PAX7-FOXO1
NDUFS7	-0.170609	0.115113	0.0021957	PAX7-FOXO1
GRK4	0.0268763	0.161661	0.00222459	PAX7-FOXO1
GNAS	-0.106439	0.0528101	0.00225048	PAX7-FOXO1
NKX2-8	-0.0545555	0.0693955	0.00227754	PAX7-FOXO1
PHC2	0.000226158	0.164416	0.00228161	PAX7-FOXO1
GABRA5	-0.218672	-0.0800173	0.00237458	PAX7-FOXO1
TBCC	0.00654537	0.212057	0.00237661	PAX7-FOXO1
SCN3A	-0.0985097	0.765094	0.00238257	PAX7-FOXO1
ASTN2	0.528993	0.986186	0.00246139	PAX7-FOXO1
SNN	0.0434673	0.313422	0.00258476	PAX7-FOXO1
ANKS1A	0.651353	1.13915	0.00265012	PAX7-FOXO1
IDH2	0.00836678	0.235155	0.00267779	PAX7-FOXO1
DIO3	-0.219503	-0.0611333	0.00268659	PAX7-FOXO1
PHYHIP	-0.0838083	0.0297479	0.00269052	PAX7-FOXO1
SYNGR3	0.0433322	0.43833	0.00269372	PAX7-FOXO1
HDAC6	0.0267775	0.145144	0.00274986	PAX7-FOXO1
DNASE1L2	-0.0216193	0.141578	0.00275559	PAX7-FOXO1
TOX3	1.39658	2.19996	0.00276005	PAX7-FOXO1
ZFHX2	-0.0141292	0.122874	0.00279282	PAX7-FOXO1
RPS6KA2	-0.0913823	0.213124	0.00280021	PAX7-FOXO1
LCMT1	0.000253289	0.204995	0.00282173	PAX7-FOXO1
ZNF428	-0.0596898	0.0879012	0.00286777	PAX7-FOXO1
UBE2J1	0.0377273	0.311925	0.00288905	PAX7-FOXO1
IFT81	0.125915	0.346148	0.00289663	PAX7-FOXO1
PRLR	-0.0280236	0.0910734	0.00291167	PAX7-FOXO1
P4HA2	-0.203713	0.176854	0.0030715	PAX7-FOXO1
FAM184A	0.213968	0.579754	0.00309895	PAX7-FOXO1
CDH4	0.0558256	0.404729	0.00311162	PAX7-FOXO1
MARCKS	-0.0883789	0.219158	0.00311361	PAX7-FOXO1
PRAME	-1.44715	-0.624935	0.0031399	PAX7-FOXO1
SERPINE2	-0.0926054	0.386816	0.00328994	PAX7-FOXO1
WDR13	0.0828024	0.36033	0.00330164	PAX7-FOXO1
HDAC2	-0.0057098	0.228111	0.00334277	PAX7-FOXO1
BEND5	-0.114324	0.0685191	0.00335097	PAX7-FOXO1
PRDX2	0.0115862	0.185551	0.003382	PAX7-FOXO1
CITED1	-0.514485	-0.193761	0.0033917	PAX7-FOXO1
H6PD	-0.132165	-0.0146402	0.00339443	PAX7-FOXO1
GHR	-0.666463	0.0377632	0.00344068	PAX7-FOXO1
SYT13	-0.0997846	0.148473	0.003453	PAX7-FOXO1
ZMIZ1	0.0300253	0.290053	0.00350249	PAX7-FOXO1
STMN4	0.0638406	0.430097	0.00352733	PAX7-FOXO1
SLC27A6	0.324446	1.24559	0.00356649	PAX7-FOXO1
CHIC2	0.0866948	0.337978	0.00357409	PAX7-FOXO1
PMS2L2	-0.0602745	0.130005	0.00358319	PAX7-FOXO1
CYP2D6	-0.0158292	0.0793374	0.00365665	PAX7-FOXO1
GNL3L	-0.0922102	0.075697	0.00366095	PAX7-FOXO1
SENP2	-0.0464632	0.135522	0.00368106	PAX7-FOXO1
MAST2	0.0664458	0.268601	0.00376348	PAX7-FOXO1
IFT122	0.0468606	0.175893	0.00378794	PAX7-FOXO1
DUSP10	-0.15727	0.206539	0.00383145	PAX7-FOXO1
ZNF606	0.0803254	0.278731	0.00383364	PAX7-FOXO1
TACC2	-0.225151	0.0823407	0.00384755	PAX7-FOXO1
MME	-0.192681	0.371586	0.00385413	PAX7-FOXO1
MYLPF	-0.799051	0.172168	0.00385426	PAX7-FOXO1
CSRP3	0.442924	1.6812	0.00385677	PAX7-FOXO1
FRAT2	-0.149152	0.0714463	0.00387571	PAX7-FOXO1
FYN	-0.266239	0.00430962	0.00387786	PAX7-FOXO1
ARHGEF10L	0.0213819	0.263138	0.00394194	PAX7-FOXO1
WDR45	-0.0756697	0.150288	0.00396614	PAX7-FOXO1
CTBP2	0.154411	0.350132	0.00400794	PAX7-FOXO1
RPS6KA3	-0.146576	0.144268	0.00417546	PAX7-FOXO1
TRAK1	-0.0963169	0.130267	0.00419027	PAX7-FOXO1
WDR59	0.0137989	0.141465	0.0042316	PAX7-FOXO1
ECHDC1	-0.0793694	0.107002	0.00423689	PAX7-FOXO1
SORD	-0.306836	-0.0726407	0.00424026	PAX7-FOXO1
MGRN1	-0.0430148	0.119409	0.00429069	PAX7-FOXO1
NARG2	0.0433473	0.24286	0.00438817	PAX7-FOXO1
BACH2	-0.527988	-0.160474	0.00442128	PAX7-FOXO1
CHRNA6	0.107666	0.457485	0.00442746	PAX7-FOXO1
TRIM58	-0.0354044	0.172311	0.00444381	PAX7-FOXO1
PPL	-0.0663737	0.391722	0.00449691	PAX7-FOXO1
PGM5	0.157646	0.415503	0.0045522	PAX7-FOXO1
TMEM159	-0.0584946	0.13226	0.00455251	PAX7-FOXO1
PARVB	-0.134271	0.0241237	0.00461511	PAX7-FOXO1
PRKCDBP	0.196877	0.588412	0.00462525	PAX7-FOXO1
MYL2	0.565403	1.81676	0.00464139	PAX7-FOXO1
NEK11	-0.0288954	0.102662	0.00465328	PAX7-FOXO1
JUND	-0.234464	0.0195433	0.00465526	PAX7-FOXO1
NOVA1	-0.0554235	0.130131	0.00471274	PAX7-FOXO1
TSPAN3	0.213859	0.515728	0.00482809	PAX7-FOXO1
ALDH5A1	-0.0424116	0.153839	0.00484005	PAX7-FOXO1
SPOCK2	-0.00194235	0.247792	0.00484467	PAX7-FOXO1
EIF4ENIF1	0.0452783	0.217082	0.00491217	PAX7-FOXO1
FKSG49	0.0600788	0.336532	0.00494275	PAX7-FOXO1
LOC100272216	0.202335	0.69849	0.00495997	PAX7-FOXO1
AGPAT4	-0.0942647	0.147036	0.00498375	PAX7-FOXO1
KLHDC2	0.0728864	0.298562	0.00506498	PAX7-FOXO1
PIGQ	-0.0215513	0.0956324	0.00506611	PAX7-FOXO1
AKAP8L	-0.0546098	0.0758515	0.00509856	PAX7-FOXO1
KIAA0319L	0.0364472	0.211292	0.00509952	PAX7-FOXO1
ADNP	-0.0515138	0.254477	0.00511548	PAX7-FOXO1
SOX5	0.187031	0.510036	0.005159	PAX7-FOXO1
NIT2	-0.090674	0.1328	0.00515978	PAX7-FOXO1
SNTG2	0.154383	0.476825	0.00516653	PAX7-FOXO1
SLC25A36	0.00679557	0.354514	0.00525489	PAX7-FOXO1
MAPK6	0.229728	0.471855	0.00525599	PAX7-FOXO1
SPINK5	0.039651	0.475486	0.00536166	PAX7-FOXO1
COPG2IT1	1.02907	1.7009	0.00540814	PAX7-FOXO1
DST	0.110612	0.239397	0.00544546	PAX7-FOXO1
MARK1	-0.22371	-0.00752493	0.00556863	PAX7-FOXO1
R3HDM1	-0.0358689	0.117118	0.00563154	PAX7-FOXO1
GAS1	0.122093	0.489652	0.00564693	PAX7-FOXO1
STK19	0.041602	0.142619	0.00567318	PAX7-FOXO1
SPIN1	-0.0441682	0.420907	0.00571967	PAX7-FOXO1
RIMS1	-0.0476005	0.0799146	0.00578395	PAX7-FOXO1
CACNG4	0.0599927	0.233835	0.00579	PAX7-FOXO1
ZNF345	-0.0137222	0.12029	0.00580498	PAX7-FOXO1
THOC5	-0.168359	-0.0621567	0.00582468	PAX7-FOXO1
RANBP17	-0.00821816	0.141904	0.0058485	PAX7-FOXO1
POLR1E	-0.0514469	0.1644	0.0059348	PAX7-FOXO1
CAPN3	0.187043	0.676559	0.00597636	PAX7-FOXO1
RAPGEF4	0.172608	0.633315	0.00602891	PAX7-FOXO1
SLC27A2	0.011195	0.389	0.00605772	PAX7-FOXO1
MPHOSPH6	-0.0591562	0.0977044	0.00607934	PAX7-FOXO1
TNXB	-0.0470093	0.0735752	0.00616769	PAX7-FOXO1
KIF1B	0.277919	0.648935	0.00623805	PAX7-FOXO1
PTPRU	-0.0760864	0.145352	0.0062679	PAX7-FOXO1
ATXN7L1	-0.0428057	0.0538324	0.0062681	PAX7-FOXO1
PUM1	0.0613064	0.236505	0.00626837	PAX7-FOXO1
WEE1	0.0437013	0.364029	0.00630153	PAX7-FOXO1
CTNND2	0.239165	0.631428	0.00634829	PAX7-FOXO1
TERF2IP	0.0663165	0.259598	0.00635401	PAX7-FOXO1
ZMYM4	-0.0322581	0.127653	0.0063613	PAX7-FOXO1
C16orf62	0.0732856	0.203561	0.00640128	PAX7-FOXO1
OR3A2	-0.0162288	0.081092	0.00640433	PAX7-FOXO1
CDK5R1	0.158397	0.489194	0.00646394	PAX7-FOXO1
SCARA3	-0.441457	-0.256523	0.00647888	PAX7-FOXO1
PSG4	-0.00866875	0.142854	0.00661581	PAX7-FOXO1
ZSCAN18	0.0279264	0.179669	0.00672367	PAX7-FOXO1
SASH1	0.0457639	0.342833	0.0067755	PAX7-FOXO1
C16orf45	0.601088	0.921888	0.00679461	PAX7-FOXO1
OPHN1	0.0548992	0.306499	0.00679594	PAX7-FOXO1
RSBN1	0.00358999	0.318757	0.00695319	PAX7-FOXO1
POLR1C	-0.0227997	0.146278	0.00699499	PAX7-FOXO1
MYOM2	-0.364593	-0.0113381	0.00701075	PAX7-FOXO1
CASP9	0.127686	0.367207	0.00711928	PAX7-FOXO1
KCNAB1	-0.045614	0.155406	0.00712843	PAX7-FOXO1
UBN1	0.0174188	0.180567	0.00715859	PAX7-FOXO1
UGT1A1 /// UGT1A10 /// UGT1A4 /// UGT1A6 /// UGT1A8 /// UGT1A9	-0.0282413	0.255187	0.00744422	PAX7-FOXO1
FOLR2	-0.0752911	0.111011	0.00762773	PAX7-FOXO1
C1QTNF3	0.524686	0.967892	0.00783322	PAX7-FOXO1
PCSK2	0.115979	0.595903	0.00790016	PAX7-FOXO1
FGF9	-0.418231	0.179183	0.00793137	PAX7-FOXO1
APC2	-0.0597694	0.0465413	0.0080187	PAX7-FOXO1
SMPDL3A	0.495412	0.837606	0.00806546	PAX7-FOXO1
CCDC94	-0.176102	-0.0285143	0.00819469	PAX7-FOXO1
AHI1	-0.000570447	0.111765	0.00833486	PAX7-FOXO1
TRIP12	-0.0877361	0.118989	0.00833706	PAX7-FOXO1
FAM173A	-0.0749709	0.0944616	0.00834286	PAX7-FOXO1
LSM7	-0.137638	0.16465	0.00835397	PAX7-FOXO1
DPY19L2P2	0.0583867	0.441433	0.00845473	PAX7-FOXO1
DDX25	-0.0788669	0.241935	0.00846534	PAX7-FOXO1
HOXA10	-0.63704	-0.304454	0.00846916	PAX7-FOXO1
PSKH1	-0.0404041	0.0738445	0.00848491	PAX7-FOXO1
GSTA4	0.174383	0.411849	0.00851844	PAX7-FOXO1
IPCEF1	0.15958	0.499013	0.00862211	PAX7-FOXO1
ZIM2	0.0848395	0.336876	0.00864283	PAX7-FOXO1
EIF3I	-0.15369	0.0654309	0.00867937	PAX7-FOXO1
MAPK8IP2	0.0169954	0.180646	0.00871678	PAX7-FOXO1
RNF122	-0.0808995	0.0493899	0.00872954	PAX7-FOXO1
FABP2	0.0260953	0.134465	0.00876484	PAX7-FOXO1
SOX9	-0.225948	0.300201	0.00879124	PAX7-FOXO1
ZNF195	-0.0996527	0.146464	0.00879569	PAX7-FOXO1
WDR6	0.0667887	0.271141	0.00882408	PAX7-FOXO1
FBXO42	0.027745	0.152943	0.00891866	PAX7-FOXO1
OCLM	-0.0322056	0.0624041	0.0089253	PAX7-FOXO1
DAPK1	0.466607	0.684902	0.00910347	PAX7-FOXO1
RYR3	1.03544	1.90781	0.00927262	PAX7-FOXO1
PRMT7	-0.121077	0.0330103	0.00930246	PAX7-FOXO1
LRRC49	0.117145	0.365701	0.00933579	PAX7-FOXO1
SYNPO2L	0.102224	0.68678	0.00939317	PAX7-FOXO1
LRRN3	-0.452675	0.0130221	0.00940328	PAX7-FOXO1
SLC7A8	-0.0715078	0.0522918	0.00943946	PAX7-FOXO1
FGGY	0.155734	0.484461	0.0094489	PAX7-FOXO1
PLXNA3	0.00248082	0.192238	0.00956613	PAX7-FOXO1
TCF25	-0.0506441	0.0661383	0.00963261	PAX7-FOXO1
SND1	-0.235574	-0.0782221	0.00965071	PAX7-FOXO1
PDC	-0.0203263	0.0337405	0.00969733	PAX7-FOXO1
THBS4	0.150329	0.840872	0.00977797	PAX7-FOXO1
OCLN	0.0408049	0.20087	0.00982977	PAX7-FOXO1
IMPACT	-0.133374	0.0678959	0.00987809	PAX7-FOXO1
OSBPL1A	-0.19898	0.0508186	0.00992976	PAX7-FOXO1
IRGQ	0.0106342	0.127205	0.0099432	PAX7-FOXO1
CHN2	-0.226264	-0.0133762	0.00996808	PAX7-FOXO1
TNRC6B	0.0110062	0.235689	0.01005	PAX7-FOXO1
IL9	-0.0116643	0.0509248	0.0100889	PAX7-FOXO1
HPS4	0.00812014	0.112988	0.010134	PAX7-FOXO1
KLF11	-0.24712	0.0160749	0.0102248	PAX7-FOXO1
EIF3G	-0.160703	0.0885372	0.0102282	PAX7-FOXO1
SETMAR	-0.047091	0.0761402	0.0103063	PAX7-FOXO1
PSG3	-0.00411739	0.102267	0.010353	PAX7-FOXO1
KIT	0.0146137	0.337947	0.0103764	PAX7-FOXO1
NETO2	-0.453531	-0.048011	0.0104661	PAX7-FOXO1
GREM1	1.34047	2.21323	0.0105112	PAX7-FOXO1
DACH1	-0.36515	-0.169301	0.010673	PAX7-FOXO1
PSD3	-0.86696	-0.502119	0.0107221	PAX7-FOXO1
C6orf62	0.0549634	0.295867	0.0107629	PAX7-FOXO1
GNB1	-0.0327159	0.218765	0.0107766	PAX7-FOXO1
CUTA	0.0343779	0.199287	0.0108263	PAX7-FOXO1
PTPRS	-0.03422	0.0589925	0.0108589	PAX7-FOXO1
CYFIP2	0.255622	0.63937	0.0110184	PAX7-FOXO1
OSGIN1	-0.019096	0.139515	0.0111063	PAX7-FOXO1
C2orf43	-0.113274	0.0349895	0.0111783	PAX7-FOXO1
UGT1A1 /// UGT1A10 /// UGT1A3 /// UGT1A4 /// UGT1A5 /// UGT1A6 /// UGT1A7 /// UGT1A8 /// UGT1A9	-0.0668276	0.249581	0.011291	PAX7-FOXO1
PICK1	-0.0648414	0.0671864	0.0113222	PAX7-FOXO1
EBP	0.0206185	0.169807	0.0113408	PAX7-FOXO1
MYH7	0.00852974	0.648013	0.0114436	PAX7-FOXO1
MMP15	-0.0969609	0.0258712	0.0115409	PAX7-FOXO1
AKAP6	-0.02489	0.104026	0.0116086	PAX7-FOXO1
PSG6	0.00709437	0.127825	0.0117218	PAX7-FOXO1
GOLM1	0.00571258	0.244454	0.0118098	PAX7-FOXO1
HHLA2	-0.0242503	0.0269637	0.0118159	PAX7-FOXO1
OGT	-0.0879559	0.130301	0.0120153	PAX7-FOXO1
TMEM222	-0.120704	-0.0200995	0.0120156	PAX7-FOXO1
LPAR3	-0.0392939	0.187731	0.0120987	PAX7-FOXO1
TBC1D19	0.133868	0.302923	0.0124395	PAX7-FOXO1
MYL3	-0.153867	0.191569	0.0124498	PAX7-FOXO1
CDH22	-0.0055722	0.107087	0.0125225	PAX7-FOXO1
PREPL	0.0431677	0.266581	0.0125512	PAX7-FOXO1
TSPYL4	0.208969	0.450646	0.0127607	PAX7-FOXO1
PCGF3	0.106694	0.234159	0.0129111	PAX7-FOXO1
CHODL	-0.554641	-0.0935025	0.0129664	PAX7-FOXO1
HNRNPM	-0.120827	0.00624988	0.0130433	PAX7-FOXO1
MMP17	-0.0737348	0.0703498	0.0130568	PAX7-FOXO1
RPL27A	0.0256853	0.354884	0.0131602	PAX7-FOXO1
MEGF8	-0.0662837	0.043228	0.0132995	PAX7-FOXO1
GAP43	-0.105799	0.136606	0.0134904	PAX7-FOXO1
FAM45A /// FAM45B	0.0920826	0.261397	0.0135674	PAX7-FOXO1
BASP1	0.326891	0.799309	0.0136037	PAX7-FOXO1
PJA1	0.10311	0.324695	0.013698	PAX7-FOXO1
MAP3K13	0.147811	0.288476	0.0138801	PAX7-FOXO1
SFXN1	-0.0818426	0.0926311	0.0138903	PAX7-FOXO1
RND3	-0.790675	-0.242813	0.013927	PAX7-FOXO1
LHX2	-0.156372	0.155344	0.0139327	PAX7-FOXO1
ARRB1	0.400606	0.658079	0.0139621	PAX7-FOXO1
ADRBK2	-0.0640991	0.155866	0.014064	PAX7-FOXO1
POU5F1P3	0.000313697	0.109612	0.0141202	PAX7-FOXO1
NEDD4L	-0.577325	-0.334496	0.0142039	PAX7-FOXO1
FGD1	-0.117747	0.0338196	0.0142305	PAX7-FOXO1
SSX5	-0.0445118	0.0755839	0.0142681	PAX7-FOXO1
SALL2	-0.0134494	0.180449	0.014317	PAX7-FOXO1
KIDINS220	0.0379903	0.16297	0.0143928	PAX7-FOXO1
TNPO1	-0.101385	0.179572	0.0144064	PAX7-FOXO1
PNRC1	0.167721	0.408343	0.0145077	PAX7-FOXO1
CXorf57	-0.289541	-0.0962843	0.0145611	PAX7-FOXO1
MSRB2	0.148829	0.388123	0.0145834	PAX7-FOXO1
FOXL1	-0.0265307	0.0775981	0.0146161	PAX7-FOXO1
DNAJB5	0.149912	0.346589	0.0146566	PAX7-FOXO1
CDK5	-0.250871	-0.0397274	0.0148132	PAX7-FOXO1
MAGED2	-0.166688	0.036398	0.0148482	PAX7-FOXO1
ANO10	-0.0388241	0.140482	0.0149191	PAX7-FOXO1
GPC3	-0.552308	-0.00267049	0.0149686	PAX7-FOXO1
EFS	-0.361351	0.0176257	0.0149733	PAX7-FOXO1
GCC2	0.0241841	0.249854	0.0149802	PAX7-FOXO1
RNF103	0.0156879	0.172008	0.0149912	PAX7-FOXO1
KIAA0753	0.0769171	0.243454	0.0150031	PAX7-FOXO1
CAMTA1	0.0488533	0.424253	0.0150936	PAX7-FOXO1
NME3	-0.0867538	0.116079	0.0151213	PAX7-FOXO1
MTF2	-0.145669	0.0373471	0.0151583	PAX7-FOXO1
TRAPPC2	-0.0371694	0.137749	0.015526	PAX7-FOXO1
MARCH6	0.0163521	0.184443	0.0155309	PAX7-FOXO1
GRIA4	-0.0970244	0.00552642	0.0156752	PAX7-FOXO1
AMPD2	-0.525852	-0.278225	0.0157565	PAX7-FOXO1
DCX	1.72249	2.55677	0.0159015	PAX7-FOXO1
NACAD	0.0984414	0.306028	0.0159026	PAX7-FOXO1
DFNA5	-0.0227609	0.215245	0.0159381	PAX7-FOXO1
NKAIN1	0.609493	0.960154	0.0159836	PAX7-FOXO1
VWA5A	0.417133	0.708071	0.01619	PAX7-FOXO1
MGAT5	-0.153185	-0.0144073	0.0163682	PAX7-FOXO1
ZNF292	0.186523	0.45052	0.0164019	PAX7-FOXO1
PALM	0.00129288	0.239176	0.0164227	PAX7-FOXO1
SCRN1	-0.189836	0.159182	0.0164334	PAX7-FOXO1
TCTN2	-0.00804168	0.134807	0.0164407	PAX7-FOXO1
RRAGB	-0.0050039	0.141302	0.0167275	PAX7-FOXO1
SH3YL1	0.0879646	0.338054	0.016996	PAX7-FOXO1
NFAT5	-0.127714	0.0341928	0.0170893	PAX7-FOXO1
PSMB1	-0.0185049	0.0828633	0.0171887	PAX7-FOXO1
DPYSL4	0.0281278	0.288367	0.0172437	PAX7-FOXO1
PSG2	0.00276373	0.161371	0.0173016	PAX7-FOXO1
MACF1	-0.0888661	0.130587	0.0173302	PAX7-FOXO1
PPP1R10	0.0474172	0.232056	0.0174554	PAX7-FOXO1
CETN2	-0.00286238	0.233929	0.0175653	PAX7-FOXO1
C11orf57	-0.0756889	0.0741949	0.0177115	PAX7-FOXO1
CHRNB3	0.435252	0.737317	0.0177156	PAX7-FOXO1
CUL7	-0.0332503	0.0842038	0.0177695	PAX7-FOXO1
DIRAS2	-0.0220132	0.150239	0.017815	PAX7-FOXO1
TCTN1	0.0548513	0.172386	0.0178449	PAX7-FOXO1
TM2D3	0.0817526	0.258686	0.0178495	PAX7-FOXO1
GPR64	-0.641688	-0.126422	0.0179534	PAX7-FOXO1
PIAS1	0.153121	0.30721	0.0179555	PAX7-FOXO1
MAK	-0.0320871	0.0772003	0.0179721	PAX7-FOXO1
ACTN3	-0.112171	0.0218393	0.018021	PAX7-FOXO1
IQCE	-0.0158398	0.108875	0.0180218	PAX7-FOXO1
PRKAR2B	0.748612	1.28844	0.0181495	PAX7-FOXO1
DNAJC17	-0.0528099	0.103933	0.0183189	PAX7-FOXO1
NPHP4	0.0600087	0.159913	0.0184111	PAX7-FOXO1
SLN	0.139475	1.04232	0.0184583	PAX7-FOXO1
LTBP1	-0.535326	-0.0929129	0.0184637	PAX7-FOXO1
TTN	1.07956	1.56569	0.0186613	PAX7-FOXO1
GLG1	-0.160769	0.0448611	0.0187056	PAX7-FOXO1
TBC1D8B	-0.137199	0.0646913	0.0187082	PAX7-FOXO1
ZNF136	-0.0246236	0.238184	0.0187553	PAX7-FOXO1
MEIS2	-0.445871	0.0969162	0.0189147	PAX7-FOXO1
ENO3	1.00435	1.33585	0.0189258	PAX7-FOXO1
C9orf16	0.0067943	0.136408	0.0189551	PAX7-FOXO1
MB	0.36454	1.24419	0.0190339	PAX7-FOXO1
GLB1L2	-0.0113761	0.141725	0.0191574	PAX7-FOXO1
GPR144	-0.0423205	0.113841	0.0192343	PAX7-FOXO1
PPP1R1A	0.00904808	0.277155	0.0193038	PAX7-FOXO1
HMP19	0.291669	0.771624	0.01947	PAX7-FOXO1
LHB	-0.0323783	0.112749	0.0195358	PAX7-FOXO1
ACTR8	0.0273835	0.14076	0.019544	PAX7-FOXO1
TARBP1	-0.0086354	0.184562	0.0200149	PAX7-FOXO1
STX18	-0.00839904	0.114057	0.0201076	PAX7-FOXO1
RAB3A	-0.0471349	0.0681443	0.0201195	PAX7-FOXO1
HMGXB3	0.00138996	0.0977357	0.0202884	PAX7-FOXO1
RTEL1	-0.0800639	0.0280266	0.0203091	PAX7-FOXO1
SLC6A3	0.385415	0.891567	0.0203199	PAX7-FOXO1
ME3	-0.0642644	0.134576	0.0203285	PAX7-FOXO1
RPL37A	0.0355041	0.205847	0.0204037	PAX7-FOXO1
VARS	-0.16775	-0.0293024	0.0204949	PAX7-FOXO1
ZBTB22	-0.0201311	0.0825248	0.0205031	PAX7-FOXO1
ADAMTS5	-0.496102	-0.0147404	0.0206199	PAX7-FOXO1
NTRK3	0.315742	0.691702	0.0208713	PAX7-FOXO1
SUV39H2	-0.0143829	0.120231	0.0209043	PAX7-FOXO1
KIF17	0.143277	0.346964	0.0209649	PAX7-FOXO1
ADCY1	-0.142387	-0.0570866	0.0210479	PAX7-FOXO1
TPM3	0.0110786	0.567929	0.0210717	PAX7-FOXO1
BCL2L13	0.214449	0.419418	0.0211249	PAX7-FOXO1
AKIRIN1	-0.238969	-0.0191782	0.0213284	PAX7-FOXO1
CSDE1	0.0645448	0.254747	0.0213484	PAX7-FOXO1
E2F8	-0.195232	0.141277	0.0214605	PAX7-FOXO1
QTRT1	-0.210481	-0.0497525	0.0214782	PAX7-FOXO1
IP6K1	-0.0110104	0.112796	0.0214873	PAX7-FOXO1
GSK3B	-0.0988769	0.136602	0.0215166	PAX7-FOXO1
ZNF148	-0.0479077	0.211429	0.0216143	PAX7-FOXO1
DCHS1	-0.34204	-0.131729	0.021903	PAX7-FOXO1
GPHN	0.148275	0.408281	0.0220119	PAX7-FOXO1
CLN8	-0.0315023	0.114093	0.0220657	PAX7-FOXO1
NF1	0.0146039	0.0801766	0.0221153	PAX7-FOXO1
PIWIL1	-0.0371156	0.0118175	0.0222249	PAX7-FOXO1
KHDRBS1	-0.0314787	0.0958758	0.0222488	PAX7-FOXO1
PER3	0.0556585	0.260874	0.0222875	PAX7-FOXO1
NOC2L	-0.155703	-0.026675	0.0224267	PAX7-FOXO1
MDH2	-0.085947	0.102881	0.0227034	PAX7-FOXO1
TRAPPC2L	-0.0536393	0.13534	0.0227632	PAX7-FOXO1
RPL38	0.0775751	0.310529	0.0227982	PAX7-FOXO1
ARMCX1	0.445506	0.734976	0.0229119	PAX7-FOXO1
POLH	-0.0175832	0.0599095	0.0230252	PAX7-FOXO1
DNMT3A	-0.162302	-0.036777	0.0230268	PAX7-FOXO1
KLHDC10	-0.00291982	0.159045	0.0230692	PAX7-FOXO1
SOX12	-0.000987508	0.209377	0.0230906	PAX7-FOXO1
SSBP3	-0.223423	-0.0139123	0.0232466	PAX7-FOXO1
QPRT	0.166816	0.420088	0.0232876	PAX7-FOXO1
SGSM2	0.0878319	0.209761	0.0233905	PAX7-FOXO1
DLG5	-0.207921	-0.023211	0.0235592	PAX7-FOXO1
MEG3	0.47671	0.927914	0.0236025	PAX7-FOXO1
MYH10	-0.0861543	0.142166	0.0236339	PAX7-FOXO1
SLCO1B1	-0.0317036	0.038928	0.0236849	PAX7-FOXO1
ZKSCAN1	-0.109576	0.0484509	0.023823	PAX7-FOXO1
ZNF544	0.0515447	0.181659	0.0238274	PAX7-FOXO1
EPB41L3	-0.370738	0.0382499	0.0238837	PAX7-FOXO1
GMPR	0.413954	0.719018	0.0239534	PAX7-FOXO1
DENND3	0.0255586	0.141541	0.0243448	PAX7-FOXO1
SMARCA4	-0.0376	0.11151	0.0244987	PAX7-FOXO1
MLXIPL	-0.028329	0.102948	0.0245226	PAX7-FOXO1
NKX2-2	-0.0573344	0.110255	0.0245548	PAX7-FOXO1
CAMK2A	-0.0324146	0.0551957	0.0245783	PAX7-FOXO1
SLC7A4	0.0101717	0.129305	0.0248475	PAX7-FOXO1
CACNA1D	-0.0197786	0.0582287	0.0250566	PAX7-FOXO1
SULT4A1	-0.104853	0.17563	0.0250907	PAX7-FOXO1
DAP	-0.109744	0.103585	0.0251302	PAX7-FOXO1
MEGF9	0.114816	0.234271	0.0251753	PAX7-FOXO1
MAGED1	-0.061506	0.143317	0.0252713	PAX7-FOXO1
ARHGAP17	-0.000455531	0.15168	0.0253765	PAX7-FOXO1
NDUFS4	0.0145466	0.215652	0.0254033	PAX7-FOXO1
EVX1	-0.0304509	0.0779621	0.025439	PAX7-FOXO1
CA3	0.10717	0.904223	0.0254858	PAX7-FOXO1
CRCP	-0.0816565	0.010309	0.0255511	PAX7-FOXO1
TPPP	-0.0401953	0.0646199	0.0256483	PAX7-FOXO1
PTPN20A /// PTPN20B	0.0151988	0.22625	0.0259494	PAX7-FOXO1
ZNF264	-0.158143	0.0280986	0.0259522	PAX7-FOXO1
TCF3	-0.0903548	0.0021464	0.0259707	PAX7-FOXO1
IL5	-0.0109848	0.0385631	0.0260335	PAX7-FOXO1
TKT	-0.482155	-0.202844	0.0260369	PAX7-FOXO1
PDLIM3	0.344064	0.700237	0.0260749	PAX7-FOXO1
BEST1	-0.018142	0.09464	0.0262049	PAX7-FOXO1
CLCN7	-0.0313788	0.0547788	0.0262096	PAX7-FOXO1
PRKCQ	-0.0820225	0.196821	0.0262566	PAX7-FOXO1
APEX1	0.0529555	0.226794	0.0262656	PAX7-FOXO1
KIAA1009	0.0105401	0.146485	0.0262931	PAX7-FOXO1
MYRIP	-0.023172	0.0358289	0.0264712	PAX7-FOXO1
GRM4	-0.0375201	0.0756283	0.0265365	PAX7-FOXO1
TUBGCP4	0.0691992	0.218299	0.0265406	PAX7-FOXO1
KIF3C	-0.0545963	0.106324	0.0266478	PAX7-FOXO1
APOBEC2	0.217902	0.656931	0.0266755	PAX7-FOXO1
AACS	0.0627967	0.382666	0.0267575	PAX7-FOXO1
ATP11A	-0.0931935	0.00789982	0.0267883	PAX7-FOXO1
FJX1	-0.470829	-0.148602	0.026829	PAX7-FOXO1
ATAD2B	0.0601782	0.277435	0.0268317	PAX7-FOXO1
MAP1LC3B	0.108022	0.312222	0.0269058	PAX7-FOXO1
MTR	-0.0966605	0.111999	0.0273647	PAX7-FOXO1
CCDC28B	-0.0439792	0.0343077	0.027384	PAX7-FOXO1
HSPB8	-0.126248	0.353987	0.0275584	PAX7-FOXO1
ZNF91	0.88254	1.29034	0.0275684	PAX7-FOXO1
FARSA	-0.232162	-0.0944482	0.02759	PAX7-FOXO1
NDST1	-0.0499638	0.0220916	0.0276448	PAX7-FOXO1
ADAM17	-0.115184	-0.0278906	0.0276676	PAX7-FOXO1
SSTR3	-0.0228563	0.0848512	0.0276862	PAX7-FOXO1
ZNF219	-0.0823481	0.0225243	0.0278037	PAX7-FOXO1
ACTR5	0.00833396	0.138291	0.0278357	PAX7-FOXO1
UBE2E3	-0.113233	0.173042	0.0281781	PAX7-FOXO1
USP11	0.00135444	0.194977	0.0282398	PAX7-FOXO1
EIF4G3	0.106963	0.272418	0.028324	PAX7-FOXO1
TUBB3	0.0953795	0.393828	0.0283729	PAX7-FOXO1
CASP2	-0.0961871	0.00302543	0.0288775	PAX7-FOXO1
ZNF516	-0.148695	0.036395	0.0290328	PAX7-FOXO1
KIAA0485	-0.0302814	0.17751	0.0290411	PAX7-FOXO1
HAO2	-0.0138278	0.0748657	0.029091	PAX7-FOXO1
EHMT2	-0.121537	-0.0165274	0.0290949	PAX7-FOXO1
CTNNBIP1	0.0471855	0.197596	0.0291856	PAX7-FOXO1
DYNC2LI1	0.041946	0.172802	0.0293009	PAX7-FOXO1
SLC17A2	-0.0454024	0.0283955	0.0293282	PAX7-FOXO1
RPS6KB2	-0.0900065	0.0286625	0.0294155	PAX7-FOXO1
SMAD9	-0.0721044	0.105374	0.0294626	PAX7-FOXO1
PPP4C	-0.15079	0.0067232	0.0295749	PAX7-FOXO1
MLLT11	0.0742717	0.487508	0.0297074	PAX7-FOXO1
SMARCC1	-0.126074	0.0649883	0.0297445	PAX7-FOXO1
APBB3	0.017513	0.154467	0.02987	PAX7-FOXO1
SGCG	-0.301133	0.14534	0.0299338	PAX7-FOXO1
TRAPPC6A	0.0336557	0.218249	0.0300584	PAX7-FOXO1
SLC1A2	-0.0248114	0.0580591	0.0300768	PAX7-FOXO1
ST8SIA2	0.00769989	0.187082	0.0301043	PAX7-FOXO1
USP6NL	-0.159286	0.0091163	0.0303513	PAX7-FOXO1
SATB2	0.301802	0.695241	0.0303597	PAX7-FOXO1
HOMER3	-0.342308	-0.146386	0.0303905	PAX7-FOXO1
PAK4	-0.0735005	-0.00322722	0.0305398	PAX7-FOXO1
GNG3	-0.0232112	0.104003	0.0306678	PAX7-FOXO1
MED27	-0.0569464	0.0210924	0.0306699	PAX7-FOXO1
SMAD3	-0.274502	-0.0992425	0.0308485	PAX7-FOXO1
TNFRSF13B	-0.0109404	0.111203	0.0309382	PAX7-FOXO1
RAB3D	-0.0586215	0.0472792	0.0309886	PAX7-FOXO1
ZDHHC13	-0.142714	-0.00548129	0.03114	PAX7-FOXO1
ZNF432	-0.0758337	0.120014	0.0311753	PAX7-FOXO1
ATP6V1F	-0.0694017	0.0848342	0.0311853	PAX7-FOXO1
MYBPC1	-0.369486	0.460001	0.0313402	PAX7-FOXO1
TSPYL1	0.141665	0.336083	0.0314877	PAX7-FOXO1
ETV5	-0.176163	0.0412099	0.0316999	PAX7-FOXO1
NAG18	-0.0135123	0.0416193	0.0317357	PAX7-FOXO1
TNKS	-0.136109	-0.0641921	0.0317574	PAX7-FOXO1
C22orf24	-0.0390545	0.0518359	0.0318523	PAX7-FOXO1
ARIH1	0.0213357	0.137837	0.0319406	PAX7-FOXO1
CLASP1	-0.0444941	0.116227	0.031955	PAX7-FOXO1
CXCR7	0.330877	0.784566	0.0320204	PAX7-FOXO1
MAGEB3	-0.0228836	0.0343429	0.0321786	PAX7-FOXO1
ATXN1	0.0518088	0.30941	0.0323195	PAX7-FOXO1
GTPBP2	0.0169215	0.123159	0.0323555	PAX7-FOXO1
HBQ1	-0.0749782	0.077756	0.0323932	PAX7-FOXO1
STARD7	-0.0861018	0.0508205	0.0324037	PAX7-FOXO1
ST13	0.0295878	0.204353	0.0325171	PAX7-FOXO1
SKP2	0.400593	0.802748	0.0325934	PAX7-FOXO1
A4GNT	0.00223392	0.0770833	0.0328173	PAX7-FOXO1
SLC2A2	-0.0288819	0.0272877	0.0328785	PAX7-FOXO1
CHMP6	-0.026495	0.0969102	0.0329732	PAX7-FOXO1
CACNB2	0.0109913	0.113642	0.0330667	PAX7-FOXO1
COBLL1	0.113946	0.281099	0.0331134	PAX7-FOXO1
NAT8B	-0.0241088	0.0492595	0.0331216	PAX7-FOXO1
CCBL2	0.139924	0.376224	0.0332076	PAX7-FOXO1
GSG1	-0.0751656	-0.0125181	0.0335495	PAX7-FOXO1
TMEM104	0.08274	0.26512	0.0335992	PAX7-FOXO1
SLC7A2	-0.108376	0.0400171	0.0337481	PAX7-FOXO1
TBC1D5	-0.0242533	0.0927221	0.0337925	PAX7-FOXO1
SF3B1	-0.0874888	0.0774859	0.0337929	PAX7-FOXO1
CYP11A1	-0.045447	0.0791016	0.0339184	PAX7-FOXO1
INA	0.366866	1.02929	0.0339779	PAX7-FOXO1
CDH7	0.104469	0.280351	0.0343303	PAX7-FOXO1
HMX1	-0.0303163	0.0792838	0.0344545	PAX7-FOXO1
NRP2	-0.041643	0.0546985	0.0345278	PAX7-FOXO1
CHIT1	-0.0281134	0.141753	0.034547	PAX7-FOXO1
C6orf47	-0.000253981	0.0982748	0.0348239	PAX7-FOXO1
DNAL4	-0.000759081	0.117377	0.0348826	PAX7-FOXO1
RNF126P1	-0.0787985	0.020552	0.0355894	PAX7-FOXO1
PPFIA2	0.110561	0.380951	0.0359469	PAX7-FOXO1
PQBP1	-0.127552	0.00338966	0.0361973	PAX7-FOXO1
TTC28	-0.00720378	0.162439	0.0364042	PAX7-FOXO1
INPP5J	-0.0385262	0.0551282	0.0364424	PAX7-FOXO1
RPAP2	0.0542992	0.197203	0.0367939	PAX7-FOXO1
NDST4	-0.119158	-0.0157052	0.0369333	PAX7-FOXO1
BRF2	-0.234969	-0.141372	0.0369557	PAX7-FOXO1
C5orf30	0.0394009	0.299416	0.0369647	PAX7-FOXO1
SPN	0.00698783	0.0856923	0.0370907	PAX7-FOXO1
VHL	-0.0189969	0.0468469	0.0372491	PAX7-FOXO1
IL12RB1	-0.0464823	0.0375474	0.0373667	PAX7-FOXO1
COPA	-0.128894	-0.0122804	0.0375459	PAX7-FOXO1
DBF4B	0.0154302	0.151362	0.0375853	PAX7-FOXO1
BAZ1A	-0.0512175	0.204249	0.0376751	PAX7-FOXO1
KLHL24	0.125982	0.308965	0.0377315	PAX7-FOXO1
ARID1A	-0.0292692	0.108628	0.0377646	PAX7-FOXO1
ERCC2	-0.115659	-0.00818436	0.0380258	PAX7-FOXO1
METTL9	0.0174677	0.146213	0.0380925	PAX7-FOXO1
SLC5A4	-0.0121032	0.0618373	0.0381115	PAX7-FOXO1
GLRA3	-0.0155424	0.0191612	0.0386917	PAX7-FOXO1
C1orf50	-0.0585789	0.0728086	0.038714	PAX7-FOXO1
TRIM27	-0.0555645	0.0368517	0.0388081	PAX7-FOXO1
CREB1	-0.0417364	0.140253	0.0389752	PAX7-FOXO1
UBXN8	-0.404778	-0.222279	0.0390817	PAX7-FOXO1
SKP1	0.0356966	0.14232	0.0392724	PAX7-FOXO1
NEBL	0.123646	0.356947	0.0394625	PAX7-FOXO1
CRYBB1	0.0123729	0.154479	0.0394877	PAX7-FOXO1
ZNF8	-0.0383504	0.0646476	0.0395429	PAX7-FOXO1
CAMK1D	0.0105929	0.170914	0.0396655	PAX7-FOXO1
REC8	0.263849	0.494007	0.0397028	PAX7-FOXO1
DPP6	0.430165	0.754564	0.0397433	PAX7-FOXO1
LBX1	-0.11716	-0.0408399	0.0398583	PAX7-FOXO1
MN1	0.607401	0.974207	0.0399463	PAX7-FOXO1
MYF6	-0.667647	-0.185862	0.0400865	PAX7-FOXO1
NEFM	-0.849151	-0.601926	0.0400905	PAX7-FOXO1
SPIN2A /// SPIN2B	0.477849	0.718337	0.0401969	PAX7-FOXO1
ACTA1	1.14216	1.7468	0.0402606	PAX7-FOXO1
PRKCSH	-0.345957	-0.222318	0.0405073	PAX7-FOXO1
TTBK2	0.0657269	0.174024	0.0406042	PAX7-FOXO1
RCHY1	0.014155	0.127019	0.0406589	PAX7-FOXO1
APP	-0.0445438	0.174834	0.0407849	PAX7-FOXO1
TGFBR3	-0.470151	-0.127074	0.040825	PAX7-FOXO1
RAB35	-0.0916274	-0.00223882	0.0408715	PAX7-FOXO1
HMGB3	-0.174595	0.0590828	0.0408794	PAX7-FOXO1
APOBEC3C	-0.0886771	0.0439528	0.0410484	PAX7-FOXO1
NINL	0.0113878	0.20654	0.041056	PAX7-FOXO1
PEG3	1.18174	1.62216	0.0416242	PAX7-FOXO1
TSC2	-0.032935	0.0750388	0.0421499	PAX7-FOXO1
CSNK2B	-0.057874	0.0851833	0.0423827	PAX7-FOXO1
RBM3	0.0197807	0.204738	0.0423832	PAX7-FOXO1
RPL34	0.118648	0.212865	0.0424022	PAX7-FOXO1
GPC5	-0.0292706	0.0429774	0.0424125	PAX7-FOXO1
PPP1R3C	0.0206236	0.382458	0.0424295	PAX7-FOXO1
ATP1B2	-0.0386523	0.0501625	0.0426234	PAX7-FOXO1
PCDHA9	-0.0959591	0.160892	0.0427484	PAX7-FOXO1
GAL3ST4	-0.0258773	0.108479	0.0428139	PAX7-FOXO1
LGR5	-0.433357	-0.126038	0.0428264	PAX7-FOXO1
CAMK2G	0.00487559	0.119658	0.0437685	PAX7-FOXO1
ATP9B	-0.035477	0.0247902	0.043809	PAX7-FOXO1
MYH7B	-0.268249	-0.108587	0.0438399	PAX7-FOXO1
RORA	-0.100939	0.043395	0.0438544	PAX7-FOXO1
SLC38A1	0.517364	0.799981	0.0439237	PAX7-FOXO1
ADCY2	0.0447404	0.155615	0.0443234	PAX7-FOXO1
RBM15B	-0.00588412	0.105319	0.0446267	PAX7-FOXO1
CCDC25	-0.294522	-0.184835	0.0446363	PAX7-FOXO1
POU5F1B	0.0146588	0.100259	0.0448524	PAX7-FOXO1
PRKAG1	-0.0529879	0.0405097	0.0450767	PAX7-FOXO1
VPS39	0.109066	0.216407	0.0451872	PAX7-FOXO1
MRTO4	-0.187486	-0.0362672	0.045193	PAX7-FOXO1
MAP2K7	-0.0280991	0.0436901	0.045212	PAX7-FOXO1
PYGM	-0.2415	0.1745	0.0454562	PAX7-FOXO1
FXR1	0.134599	0.309932	0.0454931	PAX7-FOXO1
MORF4L2	0.00967573	0.243249	0.0456434	PAX7-FOXO1
PCDHA1 /// PCDHA10 /// PCDHA11 /// PCDHA12 /// PCDHA13 /// PCDHA2 /// PCDHA3 /// PCDHA4 /// PCDHA5 /// PCDHA6 /// PCDHA7 /// PCDHA8 /// PCDHA9 /// PCDHAC1 /// PCDHAC2	-0.482516	-0.198902	0.0457267	PAX7-FOXO1
DPH2	-0.0852484	0.0135195	0.0460025	PAX7-FOXO1
FAM89B	-0.152654	-0.0464195	0.046358	PAX7-FOXO1
KLHDC3	-0.0794781	0.0711852	0.0464276	PAX7-FOXO1
CUEDC2	0.0823847	0.24027	0.0464674	PAX7-FOXO1
ATP13A2	0.006853	0.171449	0.047043	PAX7-FOXO1
CPSF3L	-0.0635176	0.0321495	0.047092	PAX7-FOXO1
MED12	-0.02577	0.079386	0.0472413	PAX7-FOXO1
KCND2	-0.0721809	-0.0109553	0.0473751	PAX7-FOXO1
PSG11	-0.000166995	0.169408	0.0475397	PAX7-FOXO1
FAM63A	0.0137561	0.109342	0.0475989	PAX7-FOXO1
PALLD	0.0661834	0.325864	0.0476016	PAX7-FOXO1
NEB	0.134219	0.487491	0.0476306	PAX7-FOXO1
CUL3	0.0600034	0.185102	0.0476462	PAX7-FOXO1
NONO	-0.204141	0.018088	0.0476943	PAX7-FOXO1
PSG7	-0.0119238	0.10539	0.0477661	PAX7-FOXO1
MAST1	-0.0333904	0.0614206	0.0478882	PAX7-FOXO1
XPNPEP2	-0.126325	-0.0406494	0.0478893	PAX7-FOXO1
AMPH	-0.256434	0.147958	0.0479658	PAX7-FOXO1
WASF1	-0.0415373	0.289006	0.0481097	PAX7-FOXO1
FAM127A	0.108212	0.315675	0.048125	PAX7-FOXO1
RFX1	-0.0567638	0.0141773	0.0482941	PAX7-FOXO1
MAPK1IP1L	0.0303666	0.131937	0.0484531	PAX7-FOXO1
MEF2C	0.155395	0.488258	0.0484853	PAX7-FOXO1
CHD4	-0.150766	-0.0636809	0.0484985	PAX7-FOXO1
QARS	0.0744377	0.221294	0.0485119	PAX7-FOXO1
ASRGL1	0.327224	0.59468	0.0485523	PAX7-FOXO1
TFE3	-0.0831531	0.00880133	0.0485587	PAX7-FOXO1
FAM60A	-0.350925	-0.0716045	0.0486924	PAX7-FOXO1
YTHDC1	0.109015	0.206629	0.0487747	PAX7-FOXO1
GPN1	-0.154149	-0.0157379	0.0488098	PAX7-FOXO1
CKM	0.208656	1.00891	0.049046	PAX7-FOXO1
TCAP	0.123525	0.550288	0.0495635	PAX7-FOXO1
TLL1	-0.0184714	0.0211481	0.0498283	PAX7-FOXO1
PLCB1	-0.0969801	0.0378247	0.0498362	PAX7-FOXO1
LANCL1	0.0160447	0.126873	0.0499307	PAX7-FOXO1
ATP8A1	0.0305959	0.187492	0.0499785	PAX7-FOXO1
