# Supplementary material for: Divergent transcriptional and transforming properties of PAX3-FOXO1 and PAX7-FOXO1 paralogs
Source: PLoS Genet. 2022 May 23;18(5):e1009782. doi: 10.1371/journal.pgen.1009782 (PMC9166405; doi:10.1371/journal.pgen.1009782)
Supplement: S5 Table — The table displays GO term, adjusted p-value and genes associated for each GO. GO with a p-value<0.05 are colour highlighted. Sheet 1: Results for genes associated with PAX3-FOXO1 in RMS biopsies. Sheet 2: Results for genes associated with PAX7-FOXO1 in RMS biopsies. Sheet 3: Results for genes associated with PAX3-FOXO1 in HFF stable lines. Sheet 4: Results for genes associated with PAX7-FOXO1 in HFF stable lines. (XLSX) [file pgen.1009782.s013.xlsx]

## Sheet: RMS biopsies_P3F associated
Term	Adjusted p-value	Genes
reg of apoptotic process (GO:0042981)	3.44409e-05	ANKLE2;STEAP3;HIP1;FLT4;APIP;CIB1;TRIAP1;IKBKB;STK10;RASSF2;LGALS1;CASP6;MCF2L;MYC;RPS6KA1;KDR;TNFSF10;MYO18A;CYP1B1;EPHB2;TMEM14A;TP63;TGM2;UNC13B;PRMT2;ACTN1;ARHGEF18;PAWR;SERPINB9;SCRIB;RABGGTB;MMP9;TNFRSF1A;HCK;HAX1;TRAF6;KCNMA1;TMBIM6;IL6ST;FXN;PRKAA1;HDAC1;GLO1;GATA6;PIK3R1;THBS1;HSP90B1;MAPK9;APH1B;ERBB3;FRZB;PDCD10;BNIP2;SAP18;ECT2;BID;NTRK1;XBP1;HSPA5;STAT3;BMP8B;ASNS;INHBB;PA2G4;INHBE;C…
pos reg of cell proliferation (GO:0008284)	3.44409e-05	FLT4;PTEN;CIB1;LAMC1;TCIRG1;FGF2;FGF7;MYC;SIX2;KDR;ITGAV;SCN5A;TIMP1;EDN2;PRKCH;IL15;EMP2;GAB2;PGF;HCK;IL6ST;FXN;HDAC4;NOTCH1;HDAC1;EIF5A2;NOP2;COX17;PDGFB;LRP5;DERL2;NOD2;THBS1;CIAO1;TBRG4;PDCD10;NACC2;HMOX1;SSR1;HES1;STX4;XBP1;FN1;CDK4;BAMBI;ID2;HPSE;CALR;FGFR1
reg of cell proliferation (GO:0042127)	3.44409e-05	IFITM1;CDKN1B;FLT4;PTEN;CIB1;TCIRG1;FGF2;CDC73;FGF7;MYC;KDR;NCK2;CYP1B1;ITGAV;TIMP1;JUNB;JAK1;KLF10;EDN2;IL15;EMP2;GAB2;TYK2;CGRRF1;CBFA2T3;PGF;TNFRSF1A;HCK;ACE2;IL6ST;FXN;HDAC4;NOTCH1;HDAC1;EIF5A2;NOP2;COX17;PDGFB;LRP5;DERL2;PDS5B;PPM1D;THBS1;CIAO1;TBRG4;ERBB3;RNF139;FRZB;PDCD10;NACC2;SMYD2;SH3BP4;SSR1;HES1;STX4;FKTN;JAG2;NTRK1;XBP1;CDKN2C;CDKN2A;FN1;PTK6;SHCBP1;BCL6;CDK4;BAMBI;BHLHE40;NOX4;FAS;…
pos reg of cell process (GO:0048522)	0.000137486	CDKN1B;FLT4;PTEN;CIB1;TCIRG1;FGF2;FGF7;CCND1;MYC;RPS6KA1;KDR;ITGAV;TIMP1;JUNB;EDN2;IL15;PRKCD;EMP2;ACSL3;GAB2;PGF;HCK;IL6ST;FXN;HDAC4;MTMR2;NOTCH1;HDAC1;EIF5A2;NOP2;COX17;PDGFB;LRP5;DERL2;THBS1;CIAO1;TBRG4;RAB21;PDCD10;NACC2;SSR1;HES1;STX4;PRODH;XBP1;FN1;MSN;PTK6;PA2G4;CDK4;BAMBI;CALR;TRIM32;FGFR1
neg reg of programmed cell death (GO:0043069)	0.000137486	ANKLE2;PRKAA1;HDAC1;GLO1;FLT4;APIP;GATA6;CIB1;TRIAP1;PIK3R1;THBS1;HSP90B1;IKBKB;ERBB3;PDCD10;MYC;RPS6KA1;KDR;MYO18A;BNIP2;EPHB2;BID;TMEM14A;TP63;NTRK1;XBP1;HSPA5;STAT3;ASNS;SERPINB9;PA2G4;MMP9;HCK;COPS5;HAX1;KRT18;AXL;TRAF6;BCL3;SPRY2;FAS;TMBIM6;IL6ST;FXN;MYD88;FGFR1
cell transition metal ion homeostasis (GO:0046916)	0.00038384	PRNP;TFRC;SLC11A2;CYBRD1;MT1X;SLC39A14;NUBP1;MT2A;ATP7B;HEPH;MYC;MT1F;HMOX1;MT1G;SLC39A8;MT1H;FXN;ISCU
extracell matrix organization (GO:0030198)	0.000568012	LAMA5;COL16A1;LAMA4;HTRA1;ICAM2;PDGFB;LAMC1;NID1;THBS1;FGF2;ACAN;IBSP;KDR;SERPINH1;DAG1;CYP1B1;ITGAV;TIMP1;VCAM1;ITGA4;VWF;LUM;FN1;BGN;MMP9;DCN;COL5A1;LOX;PECAM1;COL4A5
neg reg of apoptotic process (GO:0043066)	0.000744139	ANKLE2;FLT4;APIP;CIB1;TRIAP1;IKBKB;MYC;RPS6KA1;KDR;MYO18A;EPHB2;TMEM14A;TP63;PRKCH;PRKCD;SERPINB9;MMP9;HCK;HAX1;TRAF6;TMBIM6;IL6ST;FXN;PRKAA1;NOTCH1;HDAC1;GLO1;GATA6;PIK3R1;THBS1;HSP90B1;ERBB3;PDCD10;BNIP2;BID;NTRK1;XBP1;HSPA5;STAT3;ASNS;PA2G4;COPS5;KRT18;AXL;BCL3;SPRY2;FAS;MYD88;FGFR1
glycerophospholipid biosynthetic process (GO:0046474)	0.000751433	MTMR2;PLA2G2E;SLC44A1;PLEKHA1;ABHD3;CHAT;PTEN;MTMR9;PCTP;PLEKHA4;PIK3R1;SYNJ2;FGF2;MTMR6;PIK3C2B;INPP4B;GNPAT;PLSCR1;PTDSS1;IMPA1;ETNK1;PI4KA;CHPT1;PIP4K2C
phosphatidylinositol metabolic process (GO:0046488)	0.000894179	MTMR2;PLA2G2E;PLEKHA1;MBOAT7;PTEN;MTMR9;PLEKHA4;PIK3R1;SYNJ2;FGF2;MTMR6;PIK3C2B;PLA2G16;INPP4B;EFR3A;IMPA1;PI4KA;PLBD1;PIP4K2C
glycosaminoglycan catabolic process (GO:0006027)	0.000974821	SDC4;LUM;HEXB;SDC2;BGN;FGF2;GNS;DCN;ACAN;TMEM2;CSPG5;HPSE;ARSB
cell protein modification process (GO:0006464)	0.00120679	ST6GALNAC2;GMFB;PTEN;UBE2L6;PLAT;PLOD2;MIA3;LAMC1;PLOD1;HERC5;IKBKB;PPP6C;STK10;TBK1;LGALS1;B3GALT2;RPS6KA1;NEK2;TIMP1;TGM3;JAK1;DSP;ATG3;DUSP5;PRKCH;WSB2;CHUK;PRKCD;TYK2;VRK2;RABGGTB;DDB2;DUSP7;HCK;RCN1;NPC1;LOX;CTDSP2;PIGK;B3GNT2;PSME2;SIK1;RAB38;ERG;CAMK2B;MTMR2;PRKAA1;SDC2;PDGFB;COPS7A;GLRX;PPM1D;THBS1;HIF1A;MTMR6;AURKA;HSP90B1;MAPK9;STC2;ST3GAL6;SOCS6;ARSB;NTRK1;PTPRN2;NEK7;FN1;KLHL2;ABCA7;P…
pos reg of I-kappaB kinase/NF-kappaB signa (GO:0043123)	0.0015859	TRIM62;CHUK;NOD2;S100B;TICAM1;MID2;TNFRSF1A;FKBP1A;IKBKB;GJA1;TBK1;LGALS1;VAPA;TNIP2;TRAF6;TNFSF10;HMOX1;F2RL1;ECT2;TRIM32;MAP3K14;TMEM9B;MYD88
sulfur compound catabolic process (GO:0044273)	0.00160781	GGT5;ACAN;LUM;HEXB;BGN;CSPG5;HPSE;GNS;DCN;ARSB
cell resp to cytokine stimulus (GO:0071345)	0.00193546	LAMA5;RORC;CIB1;MT1X;PIK3R1;FGF2;HIF1A;HSP90B1;IKBKB;MT2A;TBK1;CCND1;ALOX5;MYC;S1PR1;HMOX1;ST3GAL6;STX4;TIMP1;CD58;SOCS6;JUNB;JAK1;IL13RA1;XBP1;VCAM1;EDN2;CHUK;IL1R1;IL11RA;STAT3;PDE2A;FN1;BGN;GAB2;TYK2;MMP9;DCN;TNFRSF1A;HCK;HAX1;BCL6;AXL;IL6ST;IFNAR1
pos reg of gene expression (GO:0010628)	0.00203428	RB1;RORC;FGF2;GLI2;IKBKB;ING2;SALL1;MYC;ZIC1;DNMT3B;EPHB2;MYBL1;TP63;FOXD1;PRMT2;CHUK;PAX3;CD3EAP;SERPINB9;PAX6;TFB2M;TICAM1;ACTA2;PLSCR1;PSRC1;MDFIC;IRF7;CD46;CLOCK;HDAC4;ENY2;DNMT1;PRKAA1;NOTCH1;HDAC1;WBP2;NOTCH4;PDGFB;GATA6;LRP5;RPS27L;RNF6;PIK3R1;MLLT3;THBS1;HIF1A;PPM1F;MAPK9;PDCD10;NRIP1;POLR2K;EGR2;FZD2;FOXF2;STAT3;ATAD2;FN1;ZNF804A;MSN;BAMBI;ID2;BCL3;SPRY2;MYD88;FOXA2;PICALM
neutrophil degranulation (GO:0043312)	0.0027419	CSTB;PDXK;HEXB;PYGL;TCIRG1;GNS;ALAD;STK10;PGRMC1;RAP1A;PRDX4;ALOX5;ITGAV;CD59;CD58;GOLGA7;GYG1;CD55;LAIR1;CTSC;ARSB;DSP;SERPINB1;TMEM30A;PTPRN2;FCER1G;CD93;ANXA3;PGAM1;PRKCD;CMTM6;ATP11B;ARPC5;PA2G4;DYNLL1;MMP9;C6ORF120;FCGR2A;SLPI;VAPA;CRISPLD2;TMBIM1;PECAM1;BPI;HPSE;RAB7A
resp to cadmium ion (GO:0046686)	0.00309665	MAPK9;MT2A;CHUK;HAAO;MT1F;MT1G;MT1X;MT1H;MMP9
neutrophil activation involved in immune resp (GO:0002283)	0.00309665	CSTB;PDXK;HEXB;PYGL;TCIRG1;GNS;ALAD;STK10;PGRMC1;RAP1A;PRDX4;ALOX5;ITGAV;CD59;CD58;GOLGA7;GYG1;CD55;LAIR1;CTSC;ARSB;DSP;SERPINB1;TMEM30A;PTPRN2;FCER1G;CD93;ANXA3;PGAM1;PRKCD;CMTM6;ATP11B;ARPC5;PA2G4;DYNLL1;MMP9;C6ORF120;FCGR2A;SLPI;VAPA;CRISPLD2;TMBIM1;PECAM1;BPI;HPSE;RAB7A
neutrophil mediated immunity (GO:0002446)	0.00354409	CSTB;PDXK;HEXB;PYGL;TCIRG1;GNS;ALAD;STK10;PGRMC1;RAP1A;PRDX4;ALOX5;ITGAV;CD59;CD58;GOLGA7;GYG1;CD55;LAIR1;CTSC;ARSB;DSP;SERPINB1;TMEM30A;PTPRN2;FCER1G;CD93;ANXA3;PGAM1;PRKCD;CMTM6;ATP11B;ARPC5;PA2G4;DYNLL1;MMP9;C6ORF120;FCGR2A;SLPI;VAPA;CRISPLD2;TMBIM1;PECAM1;BPI;HPSE;RAB7A
reg of keratinocyte migra (GO:0051547)	0.00486128	FGF7;PTEN;ADAM9;EPPK1;MMP9
pos reg of transcription from RNA pol II promoter (GO:0045944)	0.00486128	ATF1;RORC;FOXI1;TRIAP1;FGF2;MEOX1;CDC73;GLI2;IKBKB;SALL1;TBK1;MYC;RPS6KA1;NCK2;MLX;JUNB;MYBL1;IER2;TP63;NCK1;TEAD4;KLF10;SREBF1;PARP1;CHUK;PAX3;PAX6;PPRC1;DCN;TNFRSF1A;ZEB2;PLSCR1;HAX1;TRAF6;MTF1;SUB1;IRF7;ERG;ZFPM2;CLOCK;HDAC4;CEBPB;NOTCH1;INSIG2;HDAC1;WBP2;INSIG1;NOTCH4;PDGFB;LRP5;NOD2;PIK3R1;HIF1A;MYO6;NRIP1;HES1;EGR2;XBP1;FOXF2;STAT3;ATAD2;EAF2;ERLIN1;MICAL2;SMAD7;COPS5;TNIP2;F2RL1;FOXA2
transmb rcptor protein tyrosine kinase signa pathway (GO:0007169)	0.00486128	FLT4;SDC2;PDGFB;PLAT;PIK3R1;ADRB2;TCIRG1;SHB;FGF2;FGF7;SIPA1L1;APH1B;ERBB3;KDR;NCK2;ITGAV;EPHB2;POLR2K;ATP6V1C1;JAK1;NCK1;NTRK1;ATP6V0E1;STAT3;CD3EAP;PTK6;ARPC5;TYK2;MMP9;SHCBP1;PGF;EFNA1;HCK;ARPC2;ARPC3;AXL;CASS4;LCP2;FGFR1
Golgi vesicle transport (GO:0048193)	0.00486128	SPTBN5;MCFD2;DCTN2;SAR1B;MIA3;BICD2;NAPG;GOLGA3;RACGAP1;MYO18A;BCAP29;CD59;STX4;CD55;DYNC1I1;CTSC;ARFGAP3;DYNLL1;SCAMP3;RAB33B;SCAMP2;RABIF;EHD3;CTAGE5;VAPA;ZW10;MPPE1;SEC24D;ERGIC2;CNIH4
cytokine-mediated signa pathway (GO:0019221)	0.00486128	IFITM1;RORC;FGF2;IKBKB;MT2A;CCND1;MYC;TIMP1;JUNB;JAK1;IL13RA1;TRIM62;EDN2;CHUK;IL1R1;IL15;GSTO1;IL11RA;PRKCD;BGN;GAB2;TYK2;MMP9;DCN;TNFRSF1A;HCK;TRAF6;IRF7;PSME2;IL6ST;IFNAR1;CAMK2B;LAMA5;PDGFB;NOD2;PIK3R1;ADIPOR1;HIF1A;HSP90B1;ALOX5;S1PR1;HMOX1;STX4;SOCS6;VCAM1;MX2;STAT3;FN1;MSN;ISG15;BCL6;TNIP2;FAS;MAP3K14;MYD88
resp to hydrogen peroxide (GO:0042542)	0.00590395	PLEKHA1;PDCD10;PRKCD;ADAM9;HMOX1;CYP1B1;GLRX2;ECT2;APTX;FXN
resp to cytokine (GO:0034097)	0.00693166	HDAC4;IFITM1;IL1R1;SHMT2;CALCOCO2;MX2;STAT3;ISG15;PLSCR1;HAX1;TBK1;TRAF6;ADAM9;TIMP1;IL6ST;JUNB;TRIM32;MYD88;FOXA2
pos reg of intracell signal transduction (GO:1902533)	0.00717506	HIP1;FLT4;PDGFB;NOD2;PIK3R1;ADRB2;THBS1;FGF2;IKBKB;FGF7;GJA1;TBK1;LGALS1;ERBB3;KDR;TNFSF10;HMOX1;ECT2;EPHB2;BID;NTRK1;TRIM62;CHUK;ADRA2C;S100B;TICAM1;MID2;DCN;TNFRSF1A;FKBP1A;HAX1;VAPA;TNIP2;AXL;TRAF6;SPRY2;F2RL1;FAS;HPSE;TRIM32;MAP3K14;TMEM9B;MYD88;FGFR1
iron ion homeostasis (GO:0055072)	0.00717506	SLC25A37;HEPH;TFRC;MYC;SLC11A2;CYBRD1;HMOX1;NEO1;FXN;NUBP1;ISCU;PICALM
protein modification process (GO:0036211)	0.00774246	ATG3;PARP1;UBE2L6;WWP2;PLAT;PLOD2;PLOD1;RABGGTB;MSRA;LOX;UBA3;CPE;ST3GAL6;TGM3
pos reg of epithelial cell migra (GO:0010634)	0.00786842	SCARB1;DOCK5;ANXA3;FLT4;THBS1;MMP9;HIF1A;PPM1F;FGF7;CAPN7;KDR;ADAM9;CALR
cell resp to cadmium ion (GO:0071276)	0.00824156	MAPK9;MT2A;CHUK;MT1F;MT1G;MT1X;MT1H;MMP9
reg of I-kappaB kinase/NF-kappaB signa (GO:0043122)	0.00824156	TRIM62;CHUK;NOD2;S100B;TICAM1;MID2;TNFRSF1A;FKBP1A;IKBKB;GJA1;TBK1;LGALS1;VAPA;TNIP2;TRAF6;BCL3;TNFSF10;HMOX1;F2RL1;ECT2;TRIM32;MAP3K14;TMEM9B;MYD88
reg of cell migra involved in sprouting angiogenesis (GO:0090049)	0.00991026	CARD10;NOTCH1;PDCD10;KDR;HMOX1;CIB1;THBS1;FGF2
phosphatidylinositol biosynthetic process (GO:0006661)	0.00991026	MTMR2;PLEKHA1;PTEN;MTMR9;PLEKHA4;PIK3R1;SYNJ2;FGF2;MTMR6;PIK3C2B;INPP4B;IMPA1;PI4KA;PIP4K2C;MPPE1
cellular modified amino acid biosynthetic process (GO:0042398)	0.0149797	PLSCR1;PTDSS1;MGST2;PLOD2;PLOD1;GCLM;CNDP2
negative regulation of cellular process (GO:0048523)	0.0173442	IFITM1;NOTCH1;CDKN1B;EI24;NOTCH4;PDE3B;PTEN;CIB1;MIA3;PDS5B;PPM1D;FGF2;CDC73;WISP1;SNX3;GJA1;ERBB3;RNF139;FRZB;NACC2;MYC;ARHGDIB;NCK2;SMYD2;SH3BP4;CYP1B1;MYBL1;SKIL;PDE8A;FKTN;NCK1;NTRK1;KLF10;CDKN2C;DSCAM;CDKN2A;ACTN1;CGRRF1;CBFA2T3;HOPX;PSRC1;BCL6;BHLHE40;CD9;NOX4;TMBIM6
response to copper ion (GO:0046688)	0.0185992	PRNP;MT2A;ATP7B;MT1F;MT1G;MT1X;MT1H
porphyrin-containing compound biosynthetic process (GO:0006779)	0.019527	ALAD;SUCLA2;FECH;CPOX;FXN;COX10
response to metal ion (GO:0010038)	0.019527	MT2A;ATP7B;MTF1;HAAO;KCNMA1;SLC11A2;ADAM9;MT1X;THBS1;HIF1A;CRIP1;FXN
positive regulation of nucleic acid-templated transcription (GO:1903508)	0.0281357	HDAC4;RB1;ENY2;NOTCH1;HDAC1;WBP2;NOTCH4;RORC;PDGFB;GATA6;LRP5;RNF6;MLLT3;FGF2;HIF1A;GLI2;IKBKB;ING2;SALL1;MYC;ZIC1;NRIP1;MYBL1;TP63;EGR2;FZD2;PRMT2;FOXF2;CHUK;STAT3;ATAD2;PAX3;PAX6;TFB2M;PSRC1;MDFIC;BAMBI;ID2;BCL3;IRF7;CLOCK;FOXA2;PICALM
positive regulation of transcription, DNA-templated (GO:0045893)	0.0281357	RB1;ATF1;RORC;FOXI1;TRIAP1;FGF2;MEOX1;CDC73;GLI2;IKBKB;ING2;SALL1;TBK1;MYC;RPS6KA1;ZIC1;NCK2;MLX;JUNB;MYBL1;IER2;TP63;NCK1;TEAD4;KLF10;SREBF1;PARP1;PRMT2;CHUK;PAX3;PAX6;TFB2M;SIRT7;PPRC1;DCN;TNFRSF1A;ZEB2;PLSCR1;HAX1;PSRC1;MDFIC;TRAF6;MTF1;IRF7;ERG;ZFPM2;CLOCK;HDAC4;ENY2;CEBPB;NOTCH1;HDAC1;WBP2;NOTCH4;PDGFB;GATA6;LRP5;RNF6;NOD2;PIK3R1;MLLT3;HIF1A;MYO6;NRIP1;HES1;EGR2;XBP1;FZD2;FOXF2;STAT3;ATAD2;E…
negative regulation of cyclin-dependent protein serine/threonine kinase activity involved in G1/S transition of mitotic cell cycle (GO:0031658)	0.0289185	CDKN2C;CDKN2A;CDK4;PTEN
chondroitin sulfate catabolic process (GO:0030207)	0.0313114	HEXB;BGN;CSPG5;DCN;ARSB
protein localization to endoplasmic reticulum (GO:0070972)	0.0313114	HSPA5;CTAGE5;VAPA;SEC16A;BCAP29
I-kappaB kinase/NF-kappaB signaling (GO:0007249)	0.0375816	IKBKB;PRDX4;TBK1;CHUK;TRAF6;BCL3;LY96;TICAM1;MAP3K14;TNFRSF1A
cellular response to copper ion (GO:0071280)	0.0401236	PRNP;MT2A;MT1F;MT1G;MT1X;MT1H
negative regulation of protein phosphorylation (GO:0001933)	0.0401236	RB1;PRNP;PRKCD;TESK1;BGN;PTEN;CIB1;SAMSN1;DCN;PPM1F;SMAD7;RASSF2;GNAQ;NCK2;DAG1;SPRY2;PMEPA1;EPHB2;SOCS6;NCK1
copper ion transport (GO:0006825)	0.0405629	STEAP3;ATP7B;SLC31A2;SLC11A2;COX17
regulation of signal transduction (GO:0009966)	0.0405629	NTRK1;TCF7L1;FRMPD1;FLT4;PTK6;GLRX2;SAMSN1;SNX3;PLSCR1;RGS3;MDFIC;ERBB3;AXL;TMEM204;ZIC1;KDR;NCK2;TIMP1;CD46;EPHB2;CD55;FGFR1;NCK1;LLGL2
regulation of amyloid precursor protein catabolic process (GO:1902991)	0.0405855	FKBP1A;PRNP;FLOT2;PICALM
regulation of vascular associated smooth muscle cell migration (GO:1904752)	0.0405855	DOCK5;DOCK4;TPM1;PDGFB
membrane lipid catabolic process (GO:0046466)	0.0405855	SGPL1;MGST2;NAGA;CYP1B1
zinc ion homeostasis (GO:0055069)	0.0498792	MT2A;MT1F;MT1G;SLC39A8;MT1X;MT1H;SLC39A14
cellular zinc ion homeostasis (GO:0006882)	0.0498792	MT2A;MT1F;MT1G;SLC39A8;MT1X;MT1H;SLC39A14
wound healing (GO:0042060)	0.0498792	SCARB1;ERBB3;TPM1;TFF3;HMOX1;EPPK1;MIA3;HPSE;FGF2
phosphorylation (GO:0016310)	0.0514215	CAMK2B;PANK2;PRKAA1;DGKD;GMFB;UQCRB;PDGFB;AURKA;IKBKB;STK10;MAPK9;TBK1;GNPTAB;RPS6KA1;NEK2;EPHB2;JAK1;NTRK1;PRKCH;CHUK;PRKCD;STAT3;NEK7;PTK6;TYK2;VRK2;HCK;CDK4;PI4KA;SIK1;PKN1;ERG;MAP3K11;FGFR1
glycosaminoglycan metabolic process (GO:0030203)	0.0514215	UGDH;SDC4;SDC2;SLC35D2;BGN;XYLT1;CSPG5;HPSE;GNS;DCN
negative regulation of growth (GO:0045926)	0.0530603	NOTCH1;CDKN2C;CDKN1B;CDKN2A;EI24;MT1X;GJA1;MT2A;PSRC1;BCL6;FRZB;MT1F;SH3BP4;MT1G;MT1H
cholesterol efflux (GO:0033344)	0.0530603	ABCA1;SCARB1;NPC1;SOAT1;ABCA7;ABCG1
regulation of endoplasmic reticulum unfolded protein response (GO:1900101)	0.053359	XBP1;COPS5;HSPA5;PIK3R1
ATF6-mediated unfolded protein response (GO:0036500)	0.053359	XBP1;HSPA5;CALR;HSP90B1
response to zinc ion (GO:0010043)	0.053359	MT2A;HAAO;MT1F;MT1G;MT1X;MT1H;CRIP1
ether lipid metabolic process (GO:0046485)	0.053359	PLA2G16;GNPAT;PEX7;DHRS7B
negative regulation of cell migration (GO:0030336)	0.053359	IFITM1;TPM1;PTEN;STC1;MIA3;ADIPOR1;FGF2;SMAD7;ARHGDIB;DAG1;HMOX1;CYP1B1;EPPK1;CALR;TIMP1
DNA methylation or demethylation (GO:0044728)	0.0565262	DNMT1;MTRR;DNMT3B;PPM1D;GATAD2A
DNA alkylation (GO:0006305)	0.0565262	DNMT1;MTRR;DNMT3B;PPM1D;GATAD2A
heme biosynthetic process (GO:0006783)	0.0565262	ALAD;FECH;CPOX;FXN;COX10
negative regulation of cyclin-dependent protein serine/threonine kinase activity (GO:0045736)	0.0565262	CDKN2C;CDKN1B;CDKN2A;CDK4;PTEN;IPO7
negative regulation of G1/S transition of mitotic cell cycle (GO:2000134)	0.0565262	RB1;PRMT2;NACC2;PTEN;CDK2AP2;CDC73
positive regulation of neuron differentiation (GO:0045666)	0.0565745	NTRK1;CAMK2B;ZNF804A;TWF1;PTK6;ADRA2C;SNX3;RAP1A;SERPINI1;ECT2;TRIM32;ARSB;FGFR1
negative regulation of phosphorylation (GO:0042326)	0.0588511	HDAC4;PRNP;ANKLE2;CDKN2C;CDKN1B;CDKN2A;PTEN;CIB1;EPHB2;DYNLL1;CBFA2T3
negative regulation of cell differentiation (GO:0045596)	0.0605479	ABCA1;NOTCH1;NOTCH4;LRP5;PTEN;ADIPOR1;CDC73;HOPX;SMAD7;EFNA1;COL5A1;ITGAV;HES1;ZFPM2;SKIL;ABCG1;FOXA2
negative regulation of macromolecule metabolic process (GO:0010605)	0.0605479	RB1;MTMR2;NOTCH1;HDAC1;PDGFB;WWP2;HIF1A;PDCD10;STC2;ID2;KDR;FLOT2;ANXA7;CD46;PICALM
keratan sulfate metabolic process (GO:0042339)	0.06405	ACAN;LUM;HEXB;SLC35D2;B3GNT2;ST3GAL6;GNS
heterotypic cell-cell adhesion (GO:0034113)	0.06405	DSP;ITGA4;ITGAV;CTNNA3;DSG2;CD58
cellular response to metal ion (GO:0071248)	0.06405	PRNP;CDKN1B;CHUK;MT1X;MMP9;MAPK9;MT2A;ALOX5AP;MT1F;MT1G;MT1H;SCN5A;ECT2
membrane raft organization (GO:0031579)	0.0649881	NPC1;RFTN1;FLOT2;EMP2
regulation of protein exit from endoplasmic reticulum (GO:0070861)	0.0649881	TMEM30A;TMEM30B;SEC16A;INSIG1
viral entry into host cell (GO:0046718)	0.0649881	ACE2;NPC1;AXL;ITGAV;WWP2
water-soluble vitamin metabolic process (GO:0006767)	0.0649881	CYB5A;PANK2;PDXK;MTRR;BTD;PCCA;MTHFD2;SHMT2;GSTO1;FPGS;SLC25A32
positive regulation of blood vessel endothelial cell migration (GO:0043536)	0.0710916	KDR;PDGFB;HMOX1;CIB1;THBS1;FGF2;HIF1A;FGFR1
negative regulation of epithelial cell migration (GO:0010633)	0.0710916	PTEN;STC1;EPPK1;VASH1;ADIPOR1;THBS1;DCN
regulation of cardiac muscle cell contraction (GO:0086004)	0.0723792	DSP;STC1;CTNNA3;DSG2;SRI;SCN5A
cellular iron ion homeostasis (GO:0006879)	0.0736108	HEPH;TFRC;MYC;SLC11A2;CYBRD1;HMOX1;FXN;NUBP1;ISCU
iron-sulfur cluster assembly (GO:0016226)	0.0740305	NFS1;FXN;NUBP1;ISCU;CIAO1
DNA methylation (GO:0006306)	0.0740305	DNMT1;MTRR;DNMT3B;PPM1D;GATAD2A
negative regulation of peptidyl-serine phosphorylation (GO:0033137)	0.0740305	RASSF2;NCK2;PPM1F;NCK1;SMAD7
anion homeostasis (GO:0055081)	0.0740305	ABCA1;XBP1;PRKAA1;LIPG;ABCG1
peptidyl-tyrosine phosphorylation (GO:0018108)	0.0740305	NTRK1;HCK;IL15;FLT4;KDR;PDGFB;PTK6;TYK2;EPHB2;JAK1;FGFR1
negative regulation of amyloid precursor protein catabolic process (GO:1902992)	0.0773547	PRNP;FLOT2;ABCA7;PICALM
intrinsic apoptotic signaling pathway in response to oxidative stress (GO:0008631)	0.0773547	PDCD10;PRKCD;CYP1B1;PRODH
regulation of ceramide biosynthetic process (GO:2000303)	0.0773547	ORMDL2;PRKCD;TNFRSF1A;NSMAF
interleukin-27-mediated signaling pathway (GO:0070106)	0.0773547	STAT3;TYK2;IL6ST;JAK1
phagosome acidification (GO:0090383)	0.0773547	RAB20;ATP6V0E1;RAB38;TCIRG1;ATP6V1C1;RAB7A
aspartate family amino acid biosynthetic process (GO:0009067)	0.0773547	MTRR;ASNS;PLOD2;PLOD1
transition metal ion transport (GO:0000041)	0.0773547	ATP7B;SLC31A2;HEPH;SLC11A2;COX17;SLC39A8
cholesterol homeostasis (GO:0042632)	0.0785045	ABCA1;SCARB1;XBP1;NPC1;SOAT1;INSIG1;LIPG;LRP5;ABCG1
phospholipid transport (GO:0015914)	0.0785045	ABCA1;SCARB1;TMEM30A;TMEM30B;ABCA7;ATP11B;PCTP;TRIAP1;ABCG1
regulation of endothelial cell migration (GO:0010594)	0.0785045	SCARB1;ANXA3;FLT4;KDR;STC1;EMP2;CALR;VASH1;THBS1;DCN
sterol homeostasis (GO:0055092)	0.0785045	ABCA1;SCARB1;XBP1;NPC1;SOAT1;INSIG1;LIPG;LRP5;ABCG1
positive regulation of protein kinase activity (GO:0045860)	0.0785045	PRNP;PRKCD;PDGFB;CIB1;EMP2;ADRB2;EFNA1;TPX2;STK10;RASSF2;RAP1A;TRAF4;ERBB3;PDCD10;TRAF6;LCP2;ECT2;MAP3K14
protein exit from endoplasmic reticulum (GO:0032527)	0.0789	OS9;CTAGE5;DERL1;DERL2;HSP90B1
negative regulation of phosphate metabolic process (GO:0045936)	0.0789	ANKLE2;CDKN2C;CDKN1B;CDKN2A;DYNLL1
folic acid metabolic process (GO:0046655)	0.0789	MTRR;MTHFD2;SHMT2;FPGS;SLC25A32
cellular response to zinc ion (GO:0071294)	0.0789	MT2A;MT1F;MT1G;MT1X;MT1H
endothelial cell development (GO:0001885)	0.0789	RAP1A;PDE2A;MSN;F2RL1;STC1
positive regulation of endothelial cell migration (GO:0010595)	0.0789	SCARB1;ANXA3;FLT4;KDR;PDGFB;CALR;THBS1;FGF2;HIF1A;FGFR1
regulation of neuron projection development (GO:0010975)	0.0789	NTRK1;CAMK2B;PTEN;ZNF804A;TWF1;PTK6;CIB1;SNX3;SIPA1L1;RAP1A;SERPINI1;FKBP4;ARSB;NDEL1
dicarboxylic acid metabolic process (GO:0043648)	0.0812227	PHYH;MTRR;MTHFD2;SHMT2;HAAO;FPGS;SLC25A32;GCLM;ASS1
protein localization to membrane (GO:0072657)	0.0812227	ITGA4;FRMPD1;RFTN1;SCRIB;EMP2;TNFRSF1A;IKBKB;TSPAN15;EFR3A;EHD3;NPC1;PACS2;PACS1;CPE;FLOT2;RAB38;BID
positive regulation of macromolecule metabolic process (GO:0010604)	0.0851045	DNMT1;PRKAA1;PDGFB;HIF1A;PPM1F;MAPK9;PDCD10;MYC;DNMT3B;EPHB2;FOXD1;STAT3;FN1;ZNF804A;MSN;SERPINB9;PAX6;SCRIB;TICAM1;ACTA2;PLSCR1;ID2;SPRY2;CD46;MYD88
regulation of cell differentiation (GO:0045595)	0.0861174	NOTCH4;PLEKHB1;RORC;EMP2;PA2G4;HOPX;SMAD7;BCL6;RPS6KA1;DAG1;SIK1;JUNB;SKIL;FGFR1
iron ion transport (GO:0006826)	0.0874699	SLC25A37;HEPH;TFRC;SLC11A2
positive regulation of ruffle assembly (GO:1900029)	0.0874699	EPS8;PLEKHM1;EPS8L2;NDEL1
keratan sulfate catabolic process (GO:0042340)	0.0874699	ACAN;LUM;HEXB;GNS
circulatory system development (GO:0072359)	0.0874699	NOTCH1;SHOX2;PDGFB;GATA6;PTEN;MICAL2;CACYBP;CRIP1;GLI2;GJA1;SALL1;ERBB3;ZFPM2
sulfur compound biosynthetic process (GO:0044272)	0.0874699	GGT5;LUM;GSTO1;SLC35D2;BGN;MGST2;DCN;PAPSS2;CNDP2;ACAN;CSPG5;B3GNT2;ST3GAL6;GCLM
response to reactive oxygen species (GO:0000302)	0.0874699	MAPK9;CHUK;PDCD10;TPM1;ADAM9;HMOX1;GLRX2;MMP9;APTX
activation of protein kinase activity (GO:0032147)	0.0874699	NTRK1;CARD10;DUSP5;PRKAA1;PRKCD;PDGFB;EMP2;NOD2;ADRB2;ADRA2C;ADCY7;THBS1;FGF2;DUSP7;TPX2;STK10;RAP1A;TRAF6;ADAM9;ECT2;MAP3K14;MAP3K11
TRIF-dependent toll-like receptor signaling pathway (GO:0035666)	0.0881418	IKBKB;TBK1;CHUK;IRF7;LY96;TICAM1
vacuolar transport (GO:0007034)	0.0881418	SPTBN5;NPC1;TMEM50B;VPS13A;CHMP7;ARSB
regulation of angiogenesis (GO:0045765)	0.0888134	XBP1;ANXA3;SERPINF1;PDE3B;GATA6;EMP2;VASH1;THBS2;THBS1;FGF2;HIF1A;DCN;PGF;TMEM2;KDR;SPRY2;HMOX1;CYP1B1
regulation of transcription from RNA polymerase II promoter (GO:0006357)	0.0906392	RB1;ATF1;RORC;FOXI1;TRIAP1;CHD3;TFCP2L1;FGF2;N4BP2L2;MEOX1;CDC73;GLI2;IKBKB;ZMYM1;SALL1;TBK1;CCND1;MYC;RPS6KA1;NCK2;DNMT3B;MLX;JUNB;MYBL1;IER2;TP63;NCK1;TEAD4;KLF10;SREBF1;ZHX2;FOXD1;PARP1;MSX2;CHUK;ACTL6A;PAX3;PAX6;SIRT7;PPRC1;DCN;TNFRSF1A;THAP1;ZEB2;PLSCR1;HAX1;TRAF6;MTF1;SUB1;IRF7;ERG;ZFPM2;CLOCK;BLZF1;HDAC4;ENY2;CEBPB;NOTCH1;HDAC1;WBP2;NOP2;GATA6;LRP5;NOD2;PIK3R1;HIF1A;CIAO1;MYO6;NRIP1;SMYD2;…
negative regulation of viral life cycle (GO:1903901)	0.0906895	SNX3;FAM111A;IFITM1;PLSCR1;SLPI;ISG15;ZC3HAV1;TRIM32;MID2
membrane raft assembly (GO:0001765)	0.09216	RFTN1;FLOT2;EMP2
SREBP signaling pathway (GO:0032933)	0.09216	INSIG2;INSIG1;ERLIN1
bundle of His cell-Purkinje myocyte adhesion involved in cell communication (GO:0086073)	0.09216	DSP;CTNNA3;DSG2
iron ion import (GO:0097286)	0.09216	TFRC;SLC11A2;PICALM
regulation of macrophage apoptotic process (GO:2000109)	0.09216	CDKN2A;IRF7;NOD2
positive regulation of phospholipid transport (GO:2001140)	0.09216	PRKCD;ABCA7;TRIAP1
protein localization to endoplasmic reticulum exit site (GO:0070973)	0.09216	CTAGE5;SEC16A;BCAP29
regulation of glomerular filtration (GO:0003093)	0.09216	PDGFB;F2RL1;EMP2
regulation of blood coagulation (GO:0030193)	0.09216	THBD;FCER1G;F2RL1;HPSE;THBS1;FOXA2
positive regulation of keratinocyte migration (GO:0051549)	0.09216	FGF7;ADAM9;MMP9
aminoglycan metabolic process (GO:0006022)	0.09216	SDC4;SDC2;BGN;XYLT1;CSPG5;DCN
MyD88-independent toll-like receptor signaling pathway (GO:0002756)	0.09216	IKBKB;TBK1;CHUK;IRF7;LY96;TICAM1
negative regulation of transport (GO:0051051)	0.09216	SNX3;MTMR2;ERBB3;PTEN;ITGAV;WWP2;RAB7A
small GTPase mediated signal transduction (GO:0007264)	0.09216	CCNA2;RB1;RIT1;DNMT1;DNMBP;RGS19;CDKN2A;RAP1GDS1;ARHGEF18;RAB38;RAPGEF5;FGF2
ER to Golgi vesicle-mediated transport (GO:0006888)	0.09216	SPTBN5;MCFD2;DCTN2;SAR1B;MIA3;ARFGAP3;DYNLL1;CTAGE5;VAPA;ZW10;BCAP29;CD59;MPPE1;SEC24D;CD55;CNIH4;DYNC1I1;CTSC
glycosaminoglycan biosynthetic process (GO:0006024)	0.09216	UGDH;ACAN;SDC4;LUM;SDC2;SLC35D2;BGN;XYLT1;CSPG5;B3GNT2;ST3GAL6;DCN
protein stabilization (GO:0050821)	0.09216	HIP1;PRKCD;PTEN;MTMR9;PIK3R1;NAPG;SMAD7;EFNA1;RASSF2;PDCD10;TNIP2;GNAQ;FLOT2;CALR;GOLGA7;CCT5
negative regulation of gene expression (GO:0010629)	0.09216	HDAC4;RB1;DNMT1;NOTCH1;CDKN1B;HDAC1;NAB1;PDGFB;GATA6;PPM1D;HIF1A;PPM1F;SALL1;RNF139;ZNF706;PDCD10;NACC2;STC2;KDR;DNMT3B;MLX;FLOT2;ANXA7;HES1;TP63;KLF10;ZHX2;FOXD1;PRMT2;MSX2;CDKN2A;WWP2;PA2G4;CBFA2T3;GATAD2A;MDFIC;BCL6;TRAF6;ID2;BCL3;BHLHE40;CALR;CD46;ZFPM2;CLOCK;PICALM
regulation of leukocyte migration (GO:0002685)	0.0972607	STK10;HMOX1;MSN;MIA3
positive regulation of cell projection organization (GO:0031346)	0.0972607	NTRK1;SNX3;CAMK2B;RAP1A;ZNF804A;TWF1;PTK6;SERPINI1;ARSB
regulation of phagocytosis (GO:0050764)	0.099999	SNX3;HCK;SCARB1;FCER1G;ABCA7;ITGAV;CALR
regulation of protein tyrosine kinase activity (GO:0061097)	0.1013	EFNA1;PRNP;ERBB3;NCK2;PDGFB;PTK6
negative regulation of blood vessel endothelial cell migration (GO:0043537)	0.1013	CARD10;NOTCH1;PDCD10;VASH1;THBS1;FGF2
negative regulation of cell proliferation (GO:0008285)	0.1013	IFITM1;NOTCH1;CDKN1B;PTEN;CIB1;PDS5B;PPM1D;CDC73;RNF139;FRZB;NACC2;MYC;NCK2;SMYD2;SH3BP4;HMOX1;CYP1B1;HES1;FKTN;NTRK1;KLF10;CDKN2C;CDKN2A;CGRRF1;CBFA2T3;ID2;BHLHE40;NOX4;EPPK1;TRIM32
regulation of kinase activity (GO:0043549)	0.103352	NTRK1;RB1;CDKN1B;ERBB3;ARTN;AXL;FLT4;KDR;EMP2;ECT2;EPHB2;FGFR1
positive regulation of cell adhesion (GO:0045785)	0.103779	IBSP;TPM1;ADAM9;ITGAV;CIB1;STX4;PPM1F;TGM2;SMAD7
negative regulation of cell cycle G1/S phase transition (GO:1902807)	0.107714	RB1;PRMT2;PTEN;CDK2AP2;CDC73
cellular response to reactive oxygen species (GO:0034614)	0.113536	MAPK9;PLEKHA1;CHUK;PRKCD;TPM1;CYP1B1;ECT2;MMP9;FXN
cardiac muscle cell-cardiac muscle cell adhesion (GO:0086042)	0.114113	DSP;CTNNA3;DSG2
positive regulation of ceramide biosynthetic process (GO:2000304)	0.114113	PRKCD;TNFRSF1A;NSMAF
bleb assembly (GO:0032060)	0.114113	PMP22;EMP2;MYLK
cellular response to sterol depletion (GO:0071501)	0.114113	INSIG2;INSIG1;ERLIN1
positive regulation of sphingolipid biosynthetic process (GO:0090154)	0.114113	PRKCD;TNFRSF1A;NSMAF
cellular lipid biosynthetic process (GO:0097384)	0.114113	GNPAT;PEX7;DHRS7B
negative regulation of cell migration involved in sprouting angiogenesis (GO:0090051)	0.114113	CARD10;NOTCH1;PDCD10;THBS1
regulation of Ras protein signal transduction (GO:0046578)	0.114113	NTRK1;EPS8;NOTCH1;DENND4B;ARHGDIB;SPRY2;EPS8L2;ARFGAP3;EPHB2;SMAP1;AGFG1
folic acid-containing compound metabolic process (GO:0006760)	0.114113	MTRR;MTHFD2;SHMT2;FPGS;SLC25A32
negative regulation of viral transcription (GO:0032897)	0.114113	TRIM62;HDAC1;TRIM14;TRIM32;MID2
substrate adhesion-dependent cell spreading (GO:0034446)	0.114113	EFNA1;LAMA5;ITGA4;FN1;ITGAV;LAMC1
regulation of cyclin-dependent protein serine/threonine kinase activity involved in G1/S transition of mitotic cell cycle (GO:0031657)	0.114113	CDKN2C;CDKN2A;CDK4;PTEN
positive regulation of vasculature development (GO:1904018)	0.114113	XBP1;RAP1A;ANXA3;KDR;PDGFB;GATA6;HMOX1;CYP1B1;THBS1;FGF2;HIF1A;PGF
nucleotide-excision repair, DNA damage recognition (GO:0000715)	0.114113	COPS5;PARP1;COPS7A;RAD23B;DDB2
regulation of dendritic spine morphogenesis (GO:0061001)	0.114113	EFNA1;CAMK2B;SIPA1L1;PTEN;PDLIM5
branching morphogenesis of an epithelial tube (GO:0048754)	0.114113	SALL1;MYC;NOTCH4;LRP5;FGF2;RASIP1;GLI2
cell morphogenesis involved in differentiation (GO:0000904)	0.114113	EFNA1;RB1;LAMA5;ITGA4;ACTN1;FN1;ITGAV;LAMC1
positive regulation of apoptotic process (GO:0043065)	0.114113	PPM1F;MAPK9;RASSF2;APH1B;FRZB;MCF2L;MYC;TNFSF10;SAP18;CYP1B1;ECT2;BID;TP63;TGM2;UNC13B;PRNP;PRMT2;ARHGEF18;PAWR;SCRIB;BCL6;TRAF6;KCNMA1;FAS;SIK1;MAP3K11
phagosome maturation (GO:0090382)	0.114113	RAB20;ATP6V0E1;RAB38;TCIRG1;ATP6V1C1;RAB7A
positive regulation of protein localization to plasma membrane (GO:1903078)	0.114113	PRKCH;CIB1;STX4;ACSL3;PIK3R1;EPHB2;PLS1
negative regulation of transcription from RNA polymerase II promoter (GO:0000122)	0.114113	HDAC4;RB1;CEBPB;NOTCH1;HDAC1;RORC;PDGFB;GATA6;N4BP2L2;CDC73;GLI2;SALL1;CCND1;NACC2;MYC;NRIP1;SMYD2;DNMT3B;MLX;HES1;JUNB;SKIL;TP63;KLF10;ZHX2;PARP1;MSX2;STAT3;PDE2A;WWP2;SIRT7;GATAD2A;THAP1;SMAD7;EFNA1;ZEB2;BCL6;TRAF6;BHLHE40;IRF7;CALR;ZFPM2
intracellular pH reduction (GO:0051452)	0.116421	RAB20;ATP6V0E1;RAB38;TCIRG1;ATP6V1C1;RAB7A
positive regulation of Notch signaling pathway (GO:0045747)	0.116421	JAG2;NOTCH1;PDCD10;STAT3;NOD2;TP63
positive regulation of locomotion (GO:0040017)	0.116421	PDGFB;F2RL1;STX4;THBS1;TRIM32;PPM1F
regulation of MAPK cascade (GO:0043408)	0.117787	NTRK1;FLT4;FN1;APIP;PDGFB;BMP8B;INHBB;VRK2;ADRB2;ADRA2C;TNFRSF1A;INHBE;ERBB3;AXL;KDR;DAG1;FAS;EPHB2;FGFR1
regulation of cyclin-dependent protein serine/threonine kinase activity (GO:0000079)	0.118428	HERC5;PSRC1;CDKN2C;CDKN1B;CCND1;CDKN2A;PDGFB;PTEN;IPO7
cholesterol transport (GO:0030301)	0.120101	ABCA1;SCARB1;NPC1;SOAT1;LIPG;ABCA7;ABCG1
regulation of phosphorylation (GO:0042325)	0.122276	ANKLE2;CDKN2C;CDKN1B;DSCAM;CDKN2A;PGAM1;FN1;EMP2;DYNLL1;THBS1;IKBKB;NUP98;NUP37
negative regulation of platelet activation (GO:0010544)	0.122963	THBD;PRKCD;PDGFB;CD9
positive regulation of vascular endothelial growth factor production (GO:0010575)	0.122963	FLT4;CYP1B1;HPSE;IL6ST;HIF1A
regulation of chemotaxis (GO:0050920)	0.122963	PDGFB;F2RL1;STX4;THBS1;PPM1F
negative regulation of endothelial cell migration (GO:0010596)	0.122963	NOTCH1;STC1;VASH1;THBS1;FGF2;DCN
ventricular cardiac muscle tissue morphogenesis (GO:0055010)	0.122963	FKBP1A;DSP;NOTCH1;TPM1;ZFPM2;SMAD7
protein homooligomerization (GO:0051260)	0.122963	PRNP;SPTBN5;DGKD;FCER1G;VWF;APIP;DERL1;TOR1B;ALAD;EHD3;EHD4;NACC2;ALOX5AP;HMOX1;TMCC1;TK1;ECT2;TP63
regulation of actin filament polymerization (GO:0030833)	0.122963	EPS8;HCK;HAX1;PRKCD;CDC42EP3;NCK2;TWF1;EPS8L2;NCK1
phosphatidylinositol-mediated signaling (GO:0048015)	0.122963	NTRK1;PLEKHA1;ERBB3;PI4KA;GAB2;PIK3R1;PIK3C2B;FGFR1
COPII-coated vesicle budding (GO:0090114)	0.122963	PPP6C;MCFD2;VAPA;SAR1B;SEC16A;MIA3;CD59;SEC24D;CTSC
fatty acid metabolic process (GO:0006631)	0.122963	GGT5;GNPAT;CPT1A;PHYH;SGPL1;XBP1;ACSL1;PON2;ALOX5;ALOX5AP;ACADM;ADIPOR1
regulation of phosphatidylinositol 3-kinase signaling (GO:0014066)	0.122963	HAX1;ERBB3;KDR;PDGFB;PTEN;F2RL1;PIP4K2C;DCN;FGFR1;IER3
response to endoplasmic reticulum stress (GO:0034976)	0.122963	CEBPB;HSPA5;OS9;RNF139;ITPR1;DERL1;PIK3R1;THBS1;TMCO1;PDIA4;NCK1;HSP90B1
positive regulation of T cell activation (GO:0050870)	0.122963	XBP1;VCAM1;TFRC;NCK2;FLOT2;NOD2;CD46;IL6ST;NCK1
positive regulation of cell migration (GO:0030335)	0.125451	DOCK5;XBP1;NOTCH1;HSPA5;FN1;PDGFB;CIB1;MIA3;THBS1;MMP9;HIF1A;PPM1F;MYLK;PDCD10;CAPN7;KDR;SPRY2;F2RL1;STX4;TRIM32
positive regulation of epithelial cell proliferation (GO:0050679)	0.125451	FGF7;XBP1;FLT4;MYC;KDR;PDGFB;LAMC1;NOD2;SCN5A;FGF2;HIF1A;PGF
regulation of glycolytic process (GO:0006110)	0.131052	HDAC4;PRKAA1;PFKFB3;PGAM1;NUP98;CBFA2T3;HIF1A;NUP37
bundle of His cell to Purkinje myocyte communication (GO:0086069)	0.131354	DSP;CTNNA3;DSG2
regulation of MyD88-independent toll-like receptor signaling pathway (GO:0034127)	0.131354	IRF7;LY96;TICAM1
peptidyl-lysine hydroxylation (GO:0017185)	0.131354	PLOD2;PLOD1;JMJD6
actin filament network formation (GO:0051639)	0.131354	ACTN1;PLS3;PLS1
phospholipid homeostasis (GO:0055091)	0.131354	ABCA1;LIPG;ABCG1
positive regulation of early endosome to late endosome transport (GO:2000643)	0.131354	RAB21;MTMR2;MSN
negative regulation of establishment of protein localization (GO:1904950)	0.131354	SNX3;WWP2;TERF1
regulation of vascular smooth muscle cell proliferation (GO:1904705)	0.131354	CDKN1B;TPM1;PDGFB;MMP9;FGF2
regulation of protein import into nucleus (GO:0042306)	0.131354	MDFIC;GNAQ;PRKCD;ZIC1;ECT2
signal transduction in response to DNA damage (GO:0042770)	0.131354	ARTN;MYO6;BCL3;TRIAP1;BID
regulation of G1/S transition of mitotic cell cycle (GO:2000045)	0.131354	RB1;PRMT2;ID2;PTEN;CDK2AP2;PSME2;CDC73
positive regulation of phosphorylation (GO:0042327)	0.131354	NTRK1;PRKAA1;PFKFB3;DSCAM;FLT4;CIB1;THBS1;MMP9;HIF1A;EFNA1;CCND1;ERBB3;ARTN;AXL;KDR;FAS;EPHB2;PDE8A;FGFR1
positive regulation of protein phosphorylation (GO:0001934)	0.131354	FLT4;PDGFB;CIB1;ADRB2;FGF7;RASSF2;RAP1A;TBK1;CCND1;ERBB3;PDCD10;KDR;EPHB2;PDE8A;NTRK1;PRNP;RBPMS;BMP8B;INHBB;ADRA2C;MMP9;TNFRSF1A;INHBE;EFNA1;HAX1;TRAF4;ARTN;AXL;SPRY2;FAS;LCP2;FGFR1
monocarboxylic acid metabolic process (GO:0032787)	0.131354	LDHC;GGT5;GNPAT;SCPEP1;PANK2;LDHA;SGPL1;SLC16A1;BTD;NPC1;PCCA;GLO1
negative regulation of epithelial to mesenchymal transition (GO:0010719)	0.131354	EFNA1;PTEN;ADIPOR1;FOXA2;SMAD7
vascular endothelial growth factor receptor signaling pathway (GO:0048010)	0.131354	AXL;FLT4;KDR;NCK2;ITGAV;PIK3R1;SHB;PGF;NCK1
regulation of Notch signaling pathway (GO:0008593)	0.131354	JAG2;NOTCH1;PDCD10;STAT3;WWP2;NOD2;CD46;TP63;LLGL2
ephrin receptor signaling pathway (GO:0048013)	0.131354	EFNA1;SIPA1L1;APH1B;ARPC2;ARPC3;SDC2;NCK2;ARPC5;EPHB2;MMP9
regulation of mitotic cell cycle (GO:0007346)	0.131354	RB1;CDKN1B;ANGEL2;DYNLT3;NEK7;ASNS;SCRIB;THAP1;TPX2;STK10;PSRC1;TACC3;NEK2;SIK1;HECA;MAP3K14
negative regulation of nucleic acid-templated transcription (GO:1903507)	0.131354	HDAC4;RB1;NOTCH1;CDKN1B;HDAC1;NAB1;PDGFB;GATA6;PPM1F;SALL1;ZNF706;NACC2;MLX;HES1;TP63;KLF10;ZHX2;FOXD1;PRMT2;MSX2;CDKN2A;WWP2;PA2G4;CBFA2T3;GATAD2A;MDFIC;BCL6;TRAF6;ID2;BCL3;BHLHE40;CALR;ZFPM2;CLOCK
phosphatidylinositol acyl-chain remodeling (GO:0036149)	0.1341	PLA2G16;PLA2G2E;MBOAT7;PLBD1
positive regulation of cell migration involved in sprouting angiogenesis (GO:0090050)	0.1341	KDR;HMOX1;CIB1;FGF2
endoplasmic reticulum to cytosol transport (GO:1903513)	0.1341	OS9;DERL1;DERL2;HSP90B1
cardiac ventricle development (GO:0003231)	0.1341	NOTCH1;SALL1;HES1;SCN5A
phosphatidylcholine metabolic process (GO:0046470)	0.138608	PLA2G16;PLA2G2E;SLC44A1;ABHD3;CHAT;PLBD1;CHPT1;DBI;PCTP
positive regulation of programmed cell death (GO:0043068)	0.142587	NTRK1;UNC13B;PRMT2;ARHGEF18;PAWR;SCRIB;MAPK9;RASSF2;APH1B;BCL6;FRZB;TRAF6;MCF2L;KCNMA1;TNFSF10;SAP18;CYP1B1;FAS;ECT2;BID;MAP3K11;TGM2
regulation of viral entry into host cell (GO:0046596)	0.148386	SNX3;TRIM62;IFITM1;LGALS1;MID2
response to growth factor (GO:0070848)	0.148386	IBSP;MYC;PDGFB;GATA6;CIB1
regulation of epithelial cell migration (GO:0010632)	0.152173	DOCK5;CAPN7;EMP2;ADIPOR1;HIF1A;ARSB;PPM1F
positive regulation of chemotaxis (GO:0050921)	0.152173	EDN2;KDR;PDGFB;F2RL1;STX4;THBS1;PPM1F
negative regulation of sequence-specific DNA binding transcription factor activity (GO:0043433)	0.153425	HDAC4;RB1;PRNP;PRMT2;CHUK;CDKN2A;WWP2;NOD2;SMAD7;ID2;BHLHE40;CYP1B1;SIK1;FOXA2
positive regulation of smooth muscle cell proliferation (GO:0048661)	0.155714	ID2;PDGFB;HMOX1;THBS1;MMP9;FGF2
actin filament bundle assembly (GO:0051017)	0.155714	EPS8;LIMA1;PLS3;PAWR;PLS1;HSP90B1
positive regulation of myeloid leukocyte mediated immunity (GO:0002888)	0.156347	F2RL1;STX4;GAB2
toll-like receptor 3 signaling pathway (GO:0034138)	0.156347	TNIP2;RFTN1;TICAM1
regulation of muscle system process (GO:0090257)	0.156347	TPM1;SRI;MYL9
maintenance of protein localization in endoplasmic reticulum (GO:0035437)	0.156347	HSPA5;OS9;INSIG1
actin crosslink formation (GO:0051764)	0.156347	EPS8;PLS3;PLS1
adipose tissue development (GO:0060612)	0.156347	XBP1;RORC;LRP5
inositol metabolic process (GO:0006020)	0.156347	IMPA1;ITPK1;SLC5A3
cytoskeletal anchoring at plasma membrane (GO:0007016)	0.156347	DAG1;FLNB;TLN1
regulation of early endosome to late endosome transport (GO:2000641)	0.156347	SNX3;RAB21;MTMR2;MSN
negative regulation of protein exit from endoplasmic reticulum (GO:0070862)	0.156347	OS9;INSIG1;DERL2
reverse cholesterol transport (GO:0043691)	0.156347	ABCA1;SCARB1;LIPG;ABCG1
regulation of vascular endothelial growth factor production (GO:0010574)	0.156347	FLT4;CYP1B1;HPSE;IL6ST;HIF1A
positive regulation of cellular amide metabolic process (GO:0034250)	0.156347	EFNA1;BCL3;PRKCD;RPS27L;THBS1;TNFRSF1A;NSMAF;PICALM
response to interferon-alpha (GO:0035455)	0.156347	IFITM1;AXL;MX2;IFNAR1
apoptotic process (GO:0006915)	0.156347	HIP1;PARP1;EI24;PRKCD;PAX3;PAWR;CIB1;GLRX2;PLSCR1;CASP7;ERBB3;CASP6;MYC;BNIP2;FAS;BID;PHLDA2;MYD88;TP63;IER3
positive regulation of cytokine production involved in inflammatory response (GO:1900017)	0.156347	NOD2;TICAM1;MYD88
positive regulation of kinase activity (GO:0033674)	0.156347	NTRK1;RASSF2;RAP1A;TRAF4;ERBB3;ARTN;AXL;FLT4;KDR;LCP2;EPHB2;FGFR1
glutathione metabolic process (GO:0006749)	0.156347	GGT5;GSTO1;ETHE1;MGST2;GLRX2;GCLM;CNDP2
negative regulation of transcription, DNA-templated (GO:0045892)	0.156347	RB1;CDKN1B;NAB1;RORC;N4BP2L2;CDC73;GLI2;SALL1;CCND1;MYC;DNMT3B;MLX;JUNB;TP63;KLF10;ZHX2;FOXD1;PARP1;PRMT2;MSX2;SIRT7;CBFA2T3;THAP1;ZEB2;MDFIC;TRAF6;IRF7;ZFPM2;CLOCK;HDAC4;CEBPB;NOTCH1;HDAC1;PDGFB;GATA6;PPM1F;ZNF706;NACC2;NRIP1;SMYD2;HES1;SKIL;CDKN2A;STAT3;PDE2A;WWP2;PA2G4;GATAD2A;SMAD7;EFNA1;BCL6;ID2;BCL3;BHLHE40;CALR
phosphatidylserine metabolic process (GO:0006658)	0.156347	PLA2G16;PLSCR1;PTDSS1;PLA2G2E;OSBPL10
positive regulation of sequence-specific DNA binding transcription factor activity (GO:0051091)	0.156347	HDAC4;NTRK1;TRIM62;FZD2;PRKCH;CHUK;ANXA3;PTEN;CIB1;NOD2;PPRC1;MID2;IKBKB;COPS5;TRAF6;TRIM14;TRIM32;CLOCK;MYD88
positive regulation of NF-kappaB transcription factor activity (GO:0051092)	0.157944	NTRK1;TRIM62;PRKCH;CHUK;CIB1;NOD2;MID2;IKBKB;TRAF6;TRIM14;TRIM32;CLOCK;MYD88
positive regulation of multicellular organismal process (GO:0051240)	0.164685	DOCK5;XBP1;NOTCH1;PRKCH;FOXD1;TFRC;IL15;PDGFB;ABCA7;INHBB;HIF1A;PPM1F;FGF7;CAPN7;BAMBI;F2RL1;FOXA2;PICALM
regulation of T cell proliferation (GO:0042129)	0.165083	CEBPB;VCAM1;SDC4;TFRC;NCK2;CD46;IL6ST;NCK1
cellular amide metabolic process (GO:0043603)	0.165083	PANK2;SGPL1;BTD;PCCA;ORMDL2;FPGS;CPE;NSMAF
regulation of blood vessel endothelial cell migration (GO:0043535)	0.165835	KDR;PDGFB;VASH1;THBS1;FGF2;HIF1A;FGFR1
negative regulation of viral genome replication (GO:0045071)	0.165835	FAM111A;IFITM1;PLSCR1;SLPI;VAPA;ISG15;ZC3HAV1
myeloid leukocyte differentiation (GO:0002573)	0.165835	PARP1;GLO1;F2RL1;MT1G;GAB2;CBFA2T3;MMP9
positive regulation of carbohydrate metabolic process (GO:0045913)	0.168381	PRKAA1;PFKFB3;PDGFB;HIF1A
leukotriene biosynthetic process (GO:0019370)	0.168381	GGT5;ALOX5;ALOX5AP;MGST2
nuclear envelope reassembly (GO:0031468)	0.168381	NSFL1C;ANKLE2;REEP4;CHMP7
retrograde protein transport, ER to cytosol (GO:0030970)	0.168381	OS9;DERL1;DERL2;HSP90B1
negative regulation of calcium-mediated signaling (GO:0050849)	0.168381	PRNP;GSTO1;ITPR1;SRI
membrane lipid metabolic process (GO:0006643)	0.168381	SGPL1;MGST2;CYP1B1;ST3GAL6
cellular response to hydrogen peroxide (GO:0070301)	0.168381	PLEKHA1;PRKCD;CYP1B1;ECT2;FXN
ventricular septum development (GO:0003281)	0.168381	NOTCH1;SALL1;HES1;ZFPM2;SMAD7
positive regulation of sprouting angiogenesis (GO:1903672)	0.168381	KDR;HMOX1;CIB1;FGF2;JAK1
regulation of amyloid-beta formation (GO:1902003)	0.168381	EFNA1;PRNP;ABCA7;PICALM
positive regulation of peptidyl-tyrosine phosphorylation (GO:0050731)	0.168381	EFNA1;PRNP;FGF7;HAX1;ERBB3;STAT3;PDGFB;PTK6;HES1;STAP2;IL6ST;TNFRSF1A
regulation of extrinsic apoptotic signaling pathway via death domain receptors (GO:1902041)	0.169126	TMBIM1;TNFSF10;HMOX1;FAS;STX4;THBS1
inositol lipid-mediated signaling (GO:0048017)	0.169126	NTRK1;PI4KA;GAB2;PIK3R1;PIK3C2B;FGFR1
peptidyl-tyrosine modification (GO:0018212)	0.174262	NTRK1;HCK;FLT4;KDR;PDGFB;EPHB2;FGFR1
positive regulation of smooth muscle cell migration (GO:0014911)	0.174591	DOCK5;DOCK4;PDGFB
aspartate family amino acid metabolic process (GO:0009066)	0.174591	MSRA;MTRR;ASS1
regulation of attachment of spindle microtubules to kinetochore (GO:0051988)	0.174591	RACGAP1;NEK2;ECT2
mitotic G1 DNA damage checkpoint (GO:0031571)	0.174591	CCND1;RPS27L;TP63
negative regulation of stem cell differentiation (GO:2000737)	0.174591	NOTCH1;HES1;N4BP2L2
G1 DNA damage checkpoint (GO:0044783)	0.174591	CCND1;RPS27L;TP63
endothelium development (GO:0003158)	0.174591	LAMA5;KDR;PECAM1
negative regulation of reproductive process (GO:2000242)	0.174591	ARHGDIB;CALR;TIMP1
response to laminar fluid shear stress (GO:0034616)	0.174591	ABCA1;ASS1;SMAD7
regulation of actin filament-based movement (GO:1903115)	0.174591	STC1;SRI;SCN5A
positive regulation of protein exit from endoplasmic reticulum (GO:0070863)	0.174591	TMEM30A;TMEM30B;SEC16A
cellular copper ion homeostasis (GO:0006878)	0.174591	PRNP;MT2A;ATP7B
regulation of phospholipid metabolic process (GO:1903725)	0.174591	MTMR2;MTMR9;PIK3R1
regulation of macrophage derived foam cell differentiation (GO:0010743)	0.174591	ABCA1;MAPK9;PRKCH;ITGAV;ABCG1
positive regulation of cytoplasmic transport (GO:1903651)	0.174591	RAB21;MTMR2;MSN
JAK-STAT cascade (GO:0007259)	0.174591	IL15;STAT3;PTK6;HES1;SOCS6;IFNAR1
mitotic G1/S transition checkpoint (GO:0044819)	0.174591	CCND1;RPS27L;TP63
keratan sulfate biosynthetic process (GO:0018146)	0.174591	ACAN;LUM;SLC35D2;B3GNT2;ST3GAL6
regulation of transcription, DNA-templated (GO:0006355)	0.174591	RB1;NAB1;RORC;FOXI1;HR;FGF2;SALL1;ZNF83;MYC;RPS6KA1;JUNB;TP63;MSX2;THAP1;SUB1;ERG;TOX;ZFPM2;CLOCK;BLZF1;ABCG1;ENY2;ZNF274;NOTCH1;NOTCH4;NOP2;PDGFB;GATA6;HIF1A;CIAO1;ZNF706;NACC2;ZNF668;EGR2;FZD2;FOXF2;PA2G4;HOPX;BCL6;BAMBI;ID2;BCL3;BHLHE40;ZNF415;CALR;SLC2A4RG;PICALM;CDKN1B;CHD3;TFCP2L1;GLI2;IKBKB;ZMYM1;ING2;ZIC1;MLX;MYBL1;TEAD4;KLF10;TSFM;SREBF1;ZHX2;FOXD1;PRMT2;CHUK;ACTL6A;PAX3;PAX6;GLRX2;TFB2M…
collagen fibril organization (GO:0030199)	0.174591	COL5A1;LOX;LUM;SERPINH1;CYP1B1
positive regulation of angiogenesis (GO:0045766)	0.174591	XBP1;ANXA3;KDR;GATA6;HMOX1;CYP1B1;THBS1;FGF2;HIF1A;PGF;JAK1
positive regulation of JAK-STAT cascade (GO:0046427)	0.174591	NOTCH1;STAT3;CYP1B1;PTK6;HES1;STAP2;IL6ST;TNFRSF1A
skeletal system development (GO:0001501)	0.174591	TEAD4;VKORC1;KLF10;SHOX2;BMP8B;STC1;PAPSS2;GLI2;RAB33B;ACAN;ANKH;FRZB;PLS3;FGFR1
regulation of viral transcription (GO:0046782)	0.174591	TRIM62;MDFIC;TRIM14;TRIM32;MID2;POLR2K
positive regulation of response to external stimulus (GO:0032103)	0.174591	THBD;IL15;PDE2A;PDGFB;MGST2;F2RL1;STX4;THBS1;PPM1F;TNFRSF1A
regulation of programmed cell death (GO:0043067)	0.174591	NTRK1;STEAP3;HIP1;ACTN1;BMP8B;INHBB;TRIAP1;RABGGTB;TNFRSF1A;INHBE;STK10;HAX1;LGALS1;BCL6;CASP6;BCL3;ANP32E;FAS;CALR;BID;MAP3K14;TP63
regulation of cell migration (GO:0030334)	0.174591	IFITM1;NOTCH1;PDGFB;PTEN;STC1;CIB1;MIA3;THBS1;MYLK;PDCD10;KDR;DAG1;CYP1B1;STX4;ARSB;XBP1;HSPA5;TPM1;MMP9;SMAD7;SPRY2;F2RL1;AMOTL2;EPPK1;TRIM32
leukotriene metabolic process (GO:0006691)	0.177696	GGT5;ALOX5;ALOX5AP;MGST2
regulation of myotube differentiation (GO:0010830)	0.177696	HDAC4;XBP1;NOTCH1;SIK1
positive regulation of oxidoreductase activity (GO:0051353)	0.177696	EDN2;COX17;NOD2;FXN
type I interferon signaling pathway (GO:0060337)	0.179465	IFITM1;MX2;IRF7;ISG15;TYK2;MYD88;IFNAR1;JAK1
regulation of cell division (GO:0051302)	0.179465	AHCTF1;KIF18B;MYC;CDK2AP2;CIB1;KIF20A;TP63;AURKA
regulation of JAK-STAT cascade (GO:0046425)	0.179465	NOTCH1;BCL3;BGN;CYP1B1;HES1;ADIPOR1;SOCS6;DCN
cellular response to type I interferon (GO:0071357)	0.179465	IFITM1;MX2;IRF7;ISG15;TYK2;MYD88;IFNAR1;JAK1
regulation of protein kinase B signaling (GO:0051896)	0.181339	HIP1;PLEKHA1;PDGFB;PTEN;CIB1;PIK3R1;THBS1;FGF2;FGF7;HAX1;ERBB3;DAG1;SPRY2;HPSE;FGFR1
DNA duplex unwinding (GO:0032508)	0.184539	PURA;PARP1;ARTN;RECQL;RAD23B;DDB2
regulation of stress-activated MAPK cascade (GO:0032872)	0.184539	COPS5;PDCD10;MYC;F2RL1;FAS;NOD2
peptide transport (GO:0015833)	0.184539	RAP1A;RAB38;MIA3;SCAMP2;HSP90B1;RAB7A
heart development (GO:0007507)	0.184539	NOTCH1;SHOX2;PDGFB;GATA6;PTEN;MICAL2;CACYBP;CRIP1;GLI2;FKBP1A;GJA1;SALL1;ERBB3;ZFPM2
positive regulation of phosphatidylinositol 3-kinase signaling (GO:0014068)	0.184539	HAX1;ERBB3;KDR;PDGFB;F2RL1;DCN;FGFR1
cell cycle G1/S phase transition (GO:0044843)	0.184539	CCNA2;RB1;PPP6C;POLA2;CDKN2C;CDKN1B;CCND1;CDKN2A;CDK4;MYC
positive regulation of cellular catabolic process (GO:0031331)	0.184539	PRKAA1;PFKFB3;PRKCD;SH3BP4;ADAM9;MSN;ZC3HAV1;TICAM1;HIF1A;MID2;DCN
positive regulation of cell differentiation (GO:0045597)	0.184539	CEBPB;IFITM1;XBP1;NOTCH1;PRKCH;LRP5;PA2G4;MAPK9;RAP1A;FRZB;BAMBI;RPS6KA1;KDR;BNIP2;IL6ST;JUNB;TP63
regulation of cell adhesion mediated by integrin (GO:0033628)	0.187996	EFNA1;PDE3B;ADAM9;CYP1B1;CIB1
chondroitin sulfate metabolic process (GO:0030204)	0.187996	HEXB;BGN;CSPG5;DCN;ARSB
cellular response to drug (GO:0035690)	0.187996	MT2A;TFRC;MYC;PDE2A;PPM1F
protein deubiquitination (GO:0016579)	0.189024	ENY2;SHMT2;ACTL6A;PTEN;NOD2;ADRB2;JOSD1;RAD23B;USP18;HIF1A;UCHL5;DDB2;SMAD7;CCNA2;SNX3;COPS5;TNIP2;TRAF6;MYC;PSME2;STAM2
protein phosphorylation (GO:0006468)	0.189305	CAMK2B;PRKAA1;GMFB;MAST4;FLT4;PDGFB;AURKA;IKBKB;STK10;MAPK9;PRDX4;TBK1;RPS6KA1;KDR;NEK2;EPHB2;JAK1;NTRK1;PRKCH;CHUK;PRKCD;NEK7;PTK6;TYK2;VRK2;SMAD7;CCNA2;HCK;CDK4;SIK1;PKN1;ERG;MAP3K11;FGFR1
cellular response to starvation (GO:0009267)	0.192352	PLEKHF2;KLF10;SREBF1;XBP1;PRKAA1;HSPA5;MARS;ASNS;FAS;INHBB;KPTN
regulation of response to external stimulus (GO:0032101)	0.192352	HERC5;HCK;ACE2;BCL6;F2RL1;NOD2;USP18;CD55;METAP1;MYD88;FOXA2
branching involved in ureteric bud morphogenesis (GO:0001658)	0.194839	SALL1;FOXD1;MYC;FGF2
embryonic digestive tract development (GO:0048566)	0.194839	SALL1;ID2;SIX2;GLI2
cellular response to nutrient levels (GO:0031669)	0.194839	PLEKHF2;KLF10;SREBF1;XBP1;PRKAA1;MARS;INHBB
positive regulation of immune response (GO:0050778)	0.194839	PLSCR1;XBP1;F2RL1;STX4;NOD2;CD46;IL6ST
regulation of protein serine/threonine kinase activity (GO:0071900)	0.194839	HERC5;CDKN2C;CDKN1B;PDCD10;TESK1;LRP5;PTEN;CIB1;ADRB2
cellular response to oxygen-containing compound (GO:1901701)	0.194839	XBP1;CHUK;INSIG1;PRKCD;PDE2A;TPM1;OR51E2;RORC;PDGFB;PTK6;TICAM1;MMP9;CDC73;HSP90B1;MAPK9;RAP1A;TNIP2;AXL;TRAF6;NRIP1;SH3BP4;ADAM9
carnitine metabolic process (GO:0009437)	0.194876	CPT1A;ACADM;ALDH9A1
positive regulation of leukocyte degranulation (GO:0043302)	0.194876	F2RL1;STX4;GAB2
icosanoid biosynthetic process (GO:0046456)	0.194876	ALOX5;ALOX5AP;MGST2
phosphatidylinositol dephosphorylation (GO:0046856)	0.194876	MTMR2;PTEN;MTMR6
regulation of ventricular cardiac muscle cell action potential (GO:0098911)	0.194876	DSP;CTNNA3;DSG2
negative regulation of myotube differentiation (GO:0010832)	0.194876	HDAC4;XBP1;NOTCH1
regulation of histone H3-K9 methylation (GO:0051570)	0.194876	DNMT1;ZNF274;DNMT3B
regulation of blood vessel endothelial cell proliferation involved in sprouting angiogenesis (GO:1903587)	0.194876	PDCD10;HMOX1;THBS1
glutathione biosynthetic process (GO:0006750)	0.194876	MGST2;GCLM;CNDP2
regulation of trophoblast cell migration (GO:1901163)	0.194876	ARHGDIB;CALR;TIMP1
interleukin-35-mediated signaling pathway (GO:0070757)	0.194876	STAT3;IL6ST;JAK1
regulation of protein localization to plasma membrane (GO:1903076)	0.194876	PRKCH;TMBIM1;CIB1;STX4;PIK3R1;EPHB2;PICALM;PLS1
positive regulation of endothelial cell proliferation (GO:0001938)	0.194876	FLT4;KDR;PDGFB;HMOX1;FGF2;HIF1A;PGF;FGFR1
negative regulation of protein serine/threonine kinase activity (GO:0071901)	0.194876	CDKN1B;CDKN2A;PRKCD;TESK1;LRP5;SPRY2;IPO7;DUSP7
negative regulation of protein binding (GO:0032091)	0.194876	ITGA4;HSPA5;SLPI;PRKCD;PDGFB;TMBIM6;ADRB2;AURKA
protein destabilization (GO:0031648)	0.19727	PRNP;TMEM147;RNF139;DERL1;CDC73
cofactor biosynthetic process (GO:0051188)	0.19727	NFS1;PANK2;NUBP1;ISCU;CIAO1
regulation of endopeptidase activity (GO:0052548)	0.201574	SERPINB1;SERPINF1;SERPINH1;PSME2;SERPINB9;SERPINI1;TIMP1;PICALM
regulation of epithelial to mesenchymal transition (GO:0010717)	0.201574	EFNA1;NOTCH1;BAMBI;DAG1;PTEN;ADIPOR1;FOXA2;SMAD7
positive regulation of protein localization to membrane (GO:1905477)	0.201574	PRNP;PRKCH;CIB1;STX4;PIK3R1;EPHB2;DYNLL1;BID;TP63;PLS1
negative regulation of protein kinase activity (GO:0006469)	0.201574	RB1;CDKN1B;GNAQ;TESK1;BGN;LRP5;PTK6;EPHB2;SOCS6;DCN;PPM1F
cardiac ventricle morphogenesis (GO:0003208)	0.204153	FKBP1A;NOTCH1;NPY5R;TPM1;CPE;SMAD7
photoperiodism (GO:0009648)	0.205389	ID2;BHLHE40;SIK1;CLOCK
regulation of ruffle assembly (GO:1900027)	0.205389	EPS8;PLEKHM1;EPS8L2;NDEL1
regulation of macrophage activation (GO:0043030)	0.205389	TNIP2;MYO18A;BPI;THBS1
negative regulation of viral process (GO:0048525)	0.205389	TRIM62;TRIM14;TRIM32;MID2
establishment of endothelial barrier (GO:0061028)	0.205389	RAP1A;PDE2A;MSN;F2RL1
energy reserve metabolic process (GO:0006112)	0.205389	GBE1;MYC;GFPT1;PYGL
ventricular septum morphogenesis (GO:0060412)	0.205389	NOTCH1;HES1;ZFPM2;SMAD7
phospholipid translocation (GO:0045332)	0.205389	ABCA1;TMEM30A;ABCA7;ATP11B
regulation of interleukin-17 production (GO:0032660)	0.205389	PRNP;IL15;NOD2;MYD88
ventricular cardiac muscle tissue development (GO:0003229)	0.205389	FKBP1A;TPM1;DSG2;SMAD7
positive regulation of cell cycle (GO:0045787)	0.205389	PSRC1;CDKN1B;CCND1;CDK4;PDGFB;ASNS;PTK6;CALR;TRIM32
cellular response to growth factor stimulus (GO:0071363)	0.205389	NTRK1;NOTCH1;FLT4;PDE2A;PDGFB;CIB1;SMAD7;RAP1A;IBSP;MARS;KDR;MT1G;PDE8A
DNA damage response, signal transduction by p53 class mediator (GO:0030330)	0.205389	CDKN1B;ARTN;MYO6;BCL3;RPS27L;ARID3A;TRIAP1;TP63;AURKA
negative regulation of cytokine production (GO:0001818)	0.205389	HERC5;SRGN;PRNP;TBK1;PPP1R11;AXL;UBE2L6;BPI;ISG15;THBS1;ASB1
positive regulation of transmembrane receptor protein serine/threonine kinase signaling pathway (GO:0090100)	0.205389	ING2;NOTCH1;FOXD1;RBPMS;GATA6;BMP8B;INHBB;THBS1;INHBE
regulation of ERK1 and ERK2 cascade (GO:0070372)	0.206032	NTRK1;NOTCH1;FLT4;FN1;APIP;PDGFB;PTEN;ABCA7;CIB1;NOD2;FGF2;RAP1A;ERBB3;AXL;KDR;SPRY2;F2RL1;EPHB2;PDE8A;FGFR1
negative regulation of cellular macromolecule biosynthetic process (GO:2000113)	0.206032	HDAC4;RB1;NOTCH1;CDKN1B;HDAC1;NAB1;PDGFB;GATA6;PPM1F;SALL1;RNF139;ZNF706;NACC2;MLX;HES1;TP63;KLF10;ZHX2;FOXD1;PRMT2;MSX2;CDKN2A;WWP2;PA2G4;TERF1;CBFA2T3;GATAD2A;MDFIC;BCL6;TRAF6;ID2;BCL3;BHLHE40;CALR;ZFPM2;CLOCK
chromosome organization (GO:0051276)	0.20628	COPS5;PARP1;MYC;COPS7A;RAD23B;GEM;DDB2
regulation of endocytosis (GO:0030100)	0.20628	RAB21;HCK;SCARB1;MTMR2;RAB20;HIP1;ITGAV;PICALM
phosphatidylcholine biosynthetic process (GO:0006656)	0.207228	SLC44A1;ABHD3;CHAT;CHPT1;PCTP
endodermal cell differentiation (GO:0035987)	0.207228	ITGA4;FN1;ITGAV;MMP9;CDC73
negative regulation of multicellular organismal process (GO:0051241)	0.207228	EFNA1;NOTCH1;ZNF706;ARHGDIB;PTEN;STC1;CALR;TIMP1;KREMEN2;ADIPOR1;FOXA2;SMAD7
positive regulation of macroautophagy (GO:0016239)	0.210643	TBK1;CALCOCO2;KDR;PIP4K2C;ADRB2;DCN
response to lipopolysaccharide (GO:0032496)	0.210643	SCARB1;XBP1;LY96;TICAM1;CDC73;TNFRSF1A;SLPI;TNIP2;AXL;TRAF6;ADAM9;FAS;JUNB;IFNAR1
positive regulation of ERK1 and ERK2 cascade (GO:0070374)	0.210643	NTRK1;NOTCH1;FLT4;PDGFB;ABCA7;CIB1;NOD2;FGF2;RAP1A;ERBB3;AXL;KDR;SPRY2;F2RL1;EPHB2;PDE8A;FGFR1
regulation of cell growth (GO:0001558)	0.210643	CDKN2C;CDKN1B;CDKN2A;EI24;DERL2;CIB1;GJA1;PSRC1;BCL6;FRZB;RPS6KA1;SH3BP4;CHPT1;TRIM32;EBAG9;FXN;BLZF1
positive regulation of neuron projection development (GO:0010976)	0.212137	NTRK1;SNX3;CAMK2B;ITSN2;RAP1A;ZNF804A;TWF1;PTK6;SERPINI1;ARSB
collagen metabolic process (GO:0032963)	0.215346	COL5A1;TRAM2;HIF1A
regulation of cholesterol storage (GO:0010885)	0.215346	ABCA1;SCARB1;ABCG1
negative regulation of ATP metabolic process (GO:1903579)	0.215346	HDAC4;PARP1;CBFA2T3
exit from mitosis (GO:0010458)	0.215346	EPS8;SIRT7;CHMP7
histone H3 deacetylation (GO:0070932)	0.215346	HDAC4;HDAC1;SIRT7
regulation of vasculogenesis (GO:2001212)	0.215346	RAP1A;KDR;EMP2
regulation of establishment of endothelial barrier (GO:1903140)	0.215346	IKBKB;CLDN5;TNFRSF1A
nonribosomal peptide biosynthetic process (GO:0019184)	0.215346	MGST2;GCLM;CNDP2
phospholipid efflux (GO:0033700)	0.215346	ABCA1;ABCA7;ABCG1
dermatan sulfate biosynthetic process (GO:0030208)	0.215346	BGN;CSPG5;DCN
negative regulation of leukocyte apoptotic process (GO:2000107)	0.215346	AXL;IRF7;NOD2
interferon-gamma-mediated signaling pathway (GO:0060333)	0.215346	CAMK2B;HCK;TRIM62;MT2A;VCAM1;PRKCD;IRF7;JAK1
regulation of neuron differentiation (GO:0045664)	0.217712	ID2;PTEN;ZNF804A;CALR;ECT2;ADRA2C;TRIM32;FGFR1;NDEL1
peripheral nervous system development (GO:0007422)	0.217763	EGR2;ERBB3;PMP22;SERPINI1
regulation of insulin secretion involved in cellular response to glucose stimulus (GO:0061178)	0.217763	ANO1;LRP5;STX4;FOXA2
sulfur amino acid metabolic process (GO:0000096)	0.217763	MSRA;NFS1;MTRR;NOX4
negative regulation of response to endoplasmic reticulum stress (GO:1903573)	0.217763	XBP1;NCK2;TMBIM6;NCK1
lipid translocation (GO:0034204)	0.217763	ABCA1;TMEM30A;ABCA7;ATP11B
negative regulation of sprouting angiogenesis (GO:1903671)	0.217763	CARD10;NOTCH1;PDCD10;THBS1
peptidyl-tyrosine autophosphorylation (GO:0038083)	0.217763	NTRK1;HCK;KDR;PTK6;TYK2;JAK1
positive regulation of cell-matrix adhesion (GO:0001954)	0.217763	COL16A1;KDR;CIB1;EMP2;PPM1F
cellular response to glucose starvation (GO:0042149)	0.217763	XBP1;PRKAA1;HSPA5;ASNS;KPTN
entry into host cell (GO:0030260)	0.217763	ACE2;NPC1;AXL;ITGAV;WWP2
protein complex subunit organization (GO:0071822)	0.217763	COL5A1;LOX;LUM;SERPINH1;CYP1B1;NUP98
positive regulation of developmental process (GO:0051094)	0.220989	FGF7;XBP1;FOXD1;TFRC;RPS6KA1;KDR;PDGFB;PA2G4;JUNB;DCN;FOXA2
nucleotide metabolic process (GO:0009117)	0.236303	GUK1;DCK;PDE8A
regulation of endothelial cell chemotaxis (GO:2001026)	0.236303	NOTCH1;THBS1;FGF2
alpha-linolenic acid metabolic process (GO:0036109)	0.236303	ELOVL1;ACSL1;HSD17B4
cellular response to low-density lipoprotein particle stimulus (GO:0071404)	0.236303	ABCA1;FCER1G;CD9
cellular response to interleukin-15 (GO:0071350)	0.236303	IL15;STAT3;JAK1
positive regulation of endothelial cell chemotaxis (GO:2001028)	0.236303	KDR;FGF2;FGFR1
negative regulation of macrophage derived foam cell differentiation (GO:0010745)	0.236303	ABCA1;ITGAV;ABCG1
regulation of plasma membrane bounded cell projection organization (GO:0120035)	0.236303	PTEN;ZNF804A;NDEL1
regulation of triglyceride biosynthetic process (GO:0010866)	0.236303	SCARB1;SREBF1;SIK1
response to iron ion (GO:0010039)	0.236303	SLC11A2;HIF1A;FXN
vesicle-mediated transport between endosomal compartments (GO:0098927)	0.236303	MYO1D;SNX16;EMP2;RAB7A
positive regulation of interleukin-17 production (GO:0032740)	0.236303	IL15;NOD2;MYD88
regulation of proteolysis involved in cellular protein catabolic process (GO:1903050)	0.236303	EFNA1;PSME2;UCHL5;CTSC
dermatan sulfate metabolic process (GO:0030205)	0.236303	BGN;CSPG5;DCN
copper ion homeostasis (GO:0055070)	0.236303	PRNP;MT2A;ATP7B
toll-like receptor 9 signaling pathway (GO:0034162)	0.236303	TNIP2;TRAF6;MYD88
cellular response to interleukin-6 (GO:0071354)	0.236303	STAT3;ST3GAL6;IL6ST;JAK1
glutamine family amino acid metabolic process (GO:0009064)	0.236303	FPGS;SIRT4;GCLM;PRODH
peroxisome organization (GO:0007031)	0.236303	PLA2G16;PEX7;TMEM135;PEX3
positive regulation of cell junction assembly (GO:1901890)	0.236303	ACE2;COL16A1;KDR;PPM1F
membrane assembly (GO:0071709)	0.236303	RFTN1;PTEN;FLOT2;EMP2
regulation of wound healing (GO:0061041)	0.236303	F2RL1;EPPK1;FGF2;FOXA2;MYLK
regulation of peptidyl-serine phosphorylation (GO:0033135)	0.236303	RASSF2;HAX1;TBK1;PDCD10;NCK2;SPRY2;PPM1F;NCK1;SMAD7
interleukin-15-mediated signaling pathway (GO:0035723)	0.236303	IL15;STAT3;JAK1
regulation of fibroblast proliferation (GO:0048145)	0.236303	CDK4;MYC;FN1;PDGFB;TRIM32;CDC73
protein localization to Golgi apparatus (GO:0034067)	0.236303	ARL1;VPS13A;BICD2;RAB33B
positive regulation of inflammatory response (GO:0050729)	0.236303	IL15;PDE2A;MGST2;NOD2;IL6ST;TICAM1;MYD88;TNFRSF1A
protein autophosphorylation (GO:0046777)	0.236303	NTRK1;CAMK2B;FLT4;PTK6;TYK2;VRK2;AURKA;HCK;STK10;KDR;NEK2;SIK1;MAP3K11;JAK1;FGFR1
cellular divalent inorganic cation homeostasis (GO:0072503)	0.236303	MT2A;MT1F;STC1;MT1G;SLC39A8;MT1X;MT1H;CALR;ATP2B1;SLC39A14
positive regulation of protein localization to cell periphery (GO:1904377)	0.236303	PRKCH;CIB1;STX4;PIK3R1;EPHB2;PLS1
aminoglycan biosynthetic process (GO:0006023)	0.236303	UGDH;SDC4;SDC2;SLC35D2;XYLT1;B3GNT2
toll-like receptor signaling pathway (GO:0002224)	0.236303	IKBKB;CHUK;TNIP2;TRAF6;RFTN1;LY96;TICAM1;MYD88;HSP90B1
positive regulation of signal transduction (GO:0009967)	0.236303	JAG2;UNC13B;XBP1;NOTCH1;STAT3;PTEN;EMP2;NOD2;PIK3R1;HIF1A;CDC73;SALL1;PDCD10;AXL;GRB10;FAS;TP63
regulation of MAP kinase activity (GO:0043405)	0.237593	PDCD10;PRKCD;PDGFB;SPRY2;NOD2;EPHB2;FGF2;FGFR1;DUSP7
cellular response to heat (GO:0034605)	0.240607	ANO1;HSPA5;CLPB;HSPA4L;HMOX1;THBS1
peptide cross-linking (GO:0018149)	0.240607	DSP;FN1;ABCA7;KRT10;THBS1;TGM3
positive regulation of MAPK cascade (GO:0043410)	0.243485	NTRK1;NOTCH1;FLT4;PDGFB;ABCA7;CIB1;NOD2;ADRB2;ADRA2C;FGF2;TNFRSF1A;RAP1A;ERBB3;PDCD10;AXL;KDR;SPRY2;F2RL1;FAS;EPHB2;PDE8A;FGFR1
positive regulation of MAP kinase activity (GO:0043406)	0.243811	NTRK1;DUSP5;PRKAA1;PDGFB;NOD2;THBS1;FGF2;DUSP7;RAP1A;PDCD10;TRAF6;ADAM9;MAP3K14;MAP3K11;FGFR1
protein kinase B signaling (GO:0043491)	0.244995	CDKN1B;CHUK;MKRN1;KDR;PTEN
lipid phosphorylation (GO:0046834)	0.244995	EFR3A;DGKD;PI4KA;PIK3R1;PIK3C2B
actin filament bundle organization (GO:0061572)	0.244995	EPS8;LIMA1;PLS3;PAWR;PLS1
positive regulation of endopeptidase activity (GO:0010950)	0.256558	EFNA1;STAT3;PSME2;PICALM
transition metal ion homeostasis (GO:0055076)	0.256558	SLC25A37;HMOX1;NEO1;PICALM
dendritic spine organization (GO:0097061)	0.256558	PRNP;MTMR2;PTEN;EPHB2
macromolecule modification (GO:0043412)	0.256558	ST6GALNAC2;PARP1;ST3GAL5;ST3GAL6
negative regulation of cytoskeleton organization (GO:0051494)	0.256558	LIMA1;PRKCD;TWF1;FKBP4
cellular senescence (GO:0090398)	0.256558	CDKN2A;ID2;PRKCD;CALR
cytoplasmic pattern recognition receptor signaling pathway (GO:0002753)	0.256558	IKBKB;CHUK;TRAF6;NOD2
positive regulation of protein serine/threonine kinase activity (GO:0071902)	0.259489	CARD10;PSRC1;CCND1;PDCD10;TRAF6;PDGFB;CIB1;NOD2;ADRB2;FGF2;FGFR1
transferrin transport (GO:0033572)	0.264427	STEAP3;ATP6V0E1;TFRC;TCIRG1;ATP6V1C1
endoderm formation (GO:0001706)	0.264427	DUSP5;ITGA4;FN1;ITGAV;MMP9
cardiac muscle tissue morphogenesis (GO:0055008)	0.264427	FKBP1A;NOTCH1;TPM1;S1PR1;SMAD7
ferric iron transport (GO:0015682)	0.264427	STEAP3;ATP6V0E1;TFRC;TCIRG1;ATP6V1C1
regulation of response to DNA damage stimulus (GO:2001020)	0.264427	ING2;MYC;PRKCD;SMYD2;IER3
metallo-sulfur cluster assembly (GO:0031163)	0.26473	NUBP1;ISCU;CIAO1
neutrophil activation (GO:0042119)	0.26473	FCER1G;PRKCD;F2RL1
ncRNA transcription (GO:0098781)	0.26473	MARS;CD3EAP;SIRT7
positive regulation of vascular smooth muscle cell proliferation (GO:1904707)	0.26473	PDGFB;MMP9;FGF2
regulation of calcineurin-NFAT signaling cascade (GO:0070884)	0.26473	PRNP;CIB1;LMCD1
regulation of secretion (GO:0051046)	0.26473	ERBB3;MYO6;ACSL3
cardiac left ventricle morphogenesis (GO:0003214)	0.26473	NOTCH1;NPY5R;CPE
positive regulation of blood vessel diameter (GO:0097755)	0.26473	SCPEP1;HMOX1;F2RL1
regulation of adaptive immune response (GO:0002819)	0.26473	IRF7;IL6ST;SAMSN1
interleukin-6-mediated signaling pathway (GO:0070102)	0.26473	STAT3;IL6ST;JAK1
stress-activated MAPK cascade (GO:0051403)	0.26473	IKBKB;MAPK9;CHUK;TNIP2;TRAF6;NOD2;MAP3K11
negative regulation of peptidase activity (GO:0010466)	0.26473	CSTB;SERPINB1;SERPINF1;SERPINH1;SERPINB9;SERPINI1;TIMP1
cell-matrix adhesion (GO:0007160)	0.265905	LAMA5;BCAM;VCAM1;ITGA4;ACTN1;ADAM9;ITGAV;EMP2;HPSE
regulation of cytokine-mediated signaling pathway (GO:0001959)	0.265905	IKBKB;CHUK;AXL;TYK2;VRK2;USP18;IFNAR1;TNFRSF1A;JAK1
protein modification by small protein removal (GO:0070646)	0.266323	ACTL6A;PTEN;COPS7A;NOD2;ADRB2;JOSD1;RAD23B;USP18;HIF1A;UCHL5;DDB2;SMAD7;CCNA2;SNX3;COPS5;TNIP2;TRAF6;MYC;PSME2;STAM2
lipid homeostasis (GO:0055088)	0.266397	ABCA1;XBP1;PRKAA1;ORMDL2;LIPG;ABCG1
organonitrogen compound biosynthetic process (GO:1901566)	0.268518	ELOVL1;SLC44A1;ABHD3;GSTO1;CHAT;GCNT1;MGST2;ASNS;PCTP;ASS1;NFS1;SGPL1;VAPA;CHPT1;OTC
enzyme linked receptor protein signaling pathway (GO:0007167)	0.272916	HCK;ERBB3;FLT4;KDR;CASS4;CD3EAP;PTK6;LCP2;TYK2;IL6ST;JAK1
cellular response to organic cyclic compound (GO:0071407)	0.272916	CASP7;RAP1A;CASP6;INSIG1;PDE2A;NRIP1;RORC;PDGFB;MSN;CYP1B1;ATP1A1;HSP90B1
actin filament organization (GO:0007015)	0.272916	EPS8;HIP1;ACTN1;TPM1;CASS4;SHROOM2;PLS3;EMP2;PPP1R9A;ARHGAP25;PLS1
negative regulation of wound healing (GO:0061045)	0.274095	THBD;PTEN;EPPK1;FGF2
cellular response to vascular endothelial growth factor stimulus (GO:0035924)	0.274095	NOTCH1;FLT4;KDR;MT1G
nucleotide-binding domain, leucine rich repeat containing receptor signaling pathway (GO:0035872)	0.274095	IKBKB;CHUK;TRAF6;NOD2
vesicle coating (GO:0006901)	0.276223	PPP6C;MCFD2;SAR1B;SEC16A;CD59;SEC24D;CTSC
vesicle targeting, rough ER to cis-Golgi (GO:0048207)	0.276223	PPP6C;MCFD2;SAR1B;SEC16A;CD59;SEC24D;CTSC
COPII vesicle coating (GO:0048208)	0.276223	PPP6C;MCFD2;SAR1B;SEC16A;CD59;SEC24D;CTSC
ERAD pathway (GO:0036503)	0.278868	SDF2L1;HSPA5;OS9;RNF139;DERL1;ERLIN1;DERL2;HSP90B1
regulation of transforming growth factor beta2 production (GO:0032909)	0.283596	GATA6;HIF1A
positive regulation of microtubule motor activity (GO:2000576)	0.283596	DYNLL1;DYNC1I1
regulation of protein targeting (GO:1903533)	0.283596	SREBF1;HAX1
aortic valve development (GO:0003176)	0.283596	EFNA1;NOTCH1
negative regulation of dendritic spine development (GO:0061000)	0.283596	EFNA1;PTEN
negative regulation of oligodendrocyte differentiation (GO:0048715)	0.283596	NOTCH1;HES1
aortic valve morphogenesis (GO:0003180)	0.283596	EFNA1;NOTCH1
negative regulation of glial cell proliferation (GO:0060253)	0.283596	NOTCH1;HES1
negative regulation of coenzyme metabolic process (GO:0051198)	0.283596	HDAC4;CBFA2T3
positive regulation of blood pressure (GO:0045777)	0.283596	ID2;OR51E2
negative regulation of myeloid cell apoptotic process (GO:0033033)	0.283596	IRF7;NOD2
negative regulation of cAMP-mediated signaling (GO:0043951)	0.283596	PDE3B;PDE2A
citrulline metabolic process (GO:0000052)	0.283596	ASS1;OTC
iron ion import across plasma membrane (GO:0098711)	0.283596	STEAP3;PICALM
negative regulation of endoplasmic reticulum calcium ion concentration (GO:0032471)	0.283596	RAP1GDS1;TGM2
positive regulation of extrinsic apoptotic signaling pathway via death domain receptors (GO:1902043)	0.283596	PTEN;THBS1
negative regulation of cholesterol storage (GO:0010887)	0.283596	ABCA1;ABCG1
vesicle fusion with endoplasmic reticulum-Golgi intermediate compartment (ERGIC) membrane (GO:1990668)	0.283596	STX4;CALR
positive regulation of aspartic-type endopeptidase activity involved in amyloid precursor protein catabolic process (GO:1902961)	0.283596	EFNA1;PICALM
vascular smooth muscle cell development (GO:0097084)	0.283596	NOTCH1;HES1
signal complex assembly (GO:0007172)	0.283596	NCK2;NCK1
choline catabolic process (GO:0042426)	0.283596	SLC44A1;ALDH7A1
collagen biosynthetic process (GO:0032964)	0.283596	COL5A1;TRAM2
phagosome-lysosome fusion (GO:0090385)	0.283596	RAB20;RAB7A
regulation of endothelial cell development (GO:1901550)	0.283596	IKBKB;TNFRSF1A
regulation of glial cell apoptotic process (GO:0034350)	0.283596	PRKCH;PRKCD
regulation of blood vessel remodeling (GO:0060312)	0.283596	FLT4;TMBIM1
negative regulation of glycolytic process (GO:0045820)	0.283596	HDAC4;CBFA2T3
negative regulation of viral entry into host cell (GO:0046597)	0.283596	SNX3;IFITM1;MID2
arginine biosynthetic process (GO:0006526)	0.283596	ASS1;OTC
negative regulation of vasculature development (GO:1901343)	0.283596	PDGFB;VASH1
positive regulation of aspartic-type peptidase activity (GO:1905247)	0.283596	EFNA1;PICALM
positive regulation of amyloid-beta clearance (GO:1900223)	0.283596	ABCA7;PICALM
positive regulation of coenzyme metabolic process (GO:0051197)	0.283596	PRKAA1;PFKFB3;HIF1A
lipoxygenase pathway (GO:0019372)	0.283596	PON2;ALOX5;ALOX5AP
mesenchymal to epithelial transition involved in metanephros morphogenesis (GO:0003337)	0.283596	SALL1;SIX2
lipoxin biosynthetic process (GO:2001301)	0.283596	ALOX5;ALOX5AP
dendritic spine maintenance (GO:0097062)	0.283596	PRNP;MTMR2
vascular smooth muscle cell differentiation (GO:0035886)	0.283596	GATA6;HES1
dermatan sulfate proteoglycan biosynthetic process (GO:0050651)	0.283596	BGN;CSPG5;DCN
positive regulation of protein import (GO:1904591)	0.283596	PRKCD;ZIC1;ECT2
regulation of cell junction assembly (GO:1901888)	0.283596	CLDN5;RAP1A;PRKCH
positive regulation of glycolytic process (GO:0045821)	0.283596	PRKAA1;PFKFB3;HIF1A
selective autophagy (GO:0061912)	0.283596	CALCOCO2;LGALS8;RAB7A
positive regulation of wound healing (GO:0090303)	0.283596	XBP1;HPSE;THBS1;MYLK
apoptotic cell clearance (GO:0043277)	0.283596	SCARB1;ITGAV;THBS1;TGM2
positive regulation of autophagosome maturation (GO:1901098)	0.283596	CALCOCO2;ADRB2
negative regulation of protein processing (GO:0010955)	0.283596	PRNP;THBS1;CD55
negative regulation of apoptotic signaling pathway (GO:2001234)	0.283596	ITGAV;TMBIM6;TRIAP1;TMEM14A;THBS1;MMP9;FXN
negative regulation of cell adhesion (GO:0007162)	0.283596	NOTCH1;ERBB3;DSCAM;ARHGDIB;PDE3B;CYP1B1;MIA3
positive regulation of intracellular protein transport (GO:0090316)	0.283596	PRNP;TMEM30A;TMEM30B;SEC16A;PRKCD;CIB1;HHAT;PDCD10;ZIC1;ARIH2;HES1;KCNN3;ECT2
regulation of ossification (GO:0030278)	0.283596	NOTCH1;ANKH;S1PR1;LRP5;KREMEN2
protein oligomerization (GO:0051259)	0.283596	PRNP;SPTBN5;DGKD;FCER1G;VWF;SHMT2;DERL1;NOD2;TOR1B;ALAD;EHD3;EHD4;NACC2;HMOX1;TMCC1;ECT2;TGM3
regulation of endothelial cell proliferation (GO:0001936)	0.283596	FLT4;KDR;PDGFB;VASH1;THBS1;FGF2;HIF1A;PGF
negative regulation of cell communication (GO:0010648)	0.283596	NTRK1;ERBB3;AXL;FLT4;KDR;PTK6;EPHB2;FGFR1
extracellular matrix disassembly (GO:0022617)	0.283596	ACAN;FN1;HTRA1;LAMC1;TIMP1;NID1;MMP9;DCN
negative regulation of blood vessel morphogenesis (GO:2000181)	0.283596	SERPINF1;PDE3B;SPRY2;VASH1;THBS2;THBS1;DCN
regulation of cell cycle (GO:0051726)	0.283596	RB1;CDKN1B;DYNLT3;MX2;STAT3;NEK7;PTK6;THAP1;STK10;CCND1;CDK4;ID2;SIK1;CALR;JUNB;TRIM32;MAP3K14
negative regulation of signal transduction (GO:0009968)	0.283596	NTRK1;MTMR2;FLT4;PRKCD;PTEN;PTK6;WWP2;THBS1;DCN;ERBB3;FRZB;AXL;TMBIM1;KDR;GRB10;SPRY2;TMBIM6;CALR;EPHB2;FGFR1;NCK1
platelet degranulation (GO:0002576)	0.292041	SRGN;VWF;ACTN1;FN1;PECAM1;PDGFB;CD9;FAM3C;TIMP1;TLN1;THBS1
mitotic DNA damage checkpoint (GO:0044773)	0.294769	CCND1;ARTN;DONSON;RPS27L;TP63
positive regulation of phagocytosis (GO:0050766)	0.294769	FCER1G;MYO18A;F2RL1;ABCA7;CALR
positive regulation of reactive oxygen species metabolic process (GO:2000379)	0.294769	ACE2;PRKCD;PDGFB;F2RL1;THBS1
positive regulation of cell-substrate adhesion (GO:0010811)	0.294769	DOCK5;FN1;CIB1;EMP2;CALR;PPM1F
regulation of DNA binding (GO:0051101)	0.294769	RB1;SUMO3;ID2;BCL3;HES1;MMP9
phosphatidylcholine acyl-chain remodeling (GO:0036151)	0.298982	PLA2G16;PLA2G2E;PLBD1;DBI
cargo loading into vesicle (GO:0035459)	0.298982	CTAGE5;MIA3;SEC24D;PICALM
endocytic recycling (GO:0032456)	0.298982	DENND1B;EHD3;EHD4;MICALL1
leukocyte cell-cell adhesion (GO:0007159)	0.298982	VCAM1;ITGA4;PECAM1;MSN
regulation of protein transport (GO:0051223)	0.298982	SNX3;WWP2;NDEL1;LLGL2
regulation of blood vessel diameter (GO:0097746)	0.298982	ACE2;SCPEP1;HMOX1;F2RL1
protein targeting to vacuole (GO:0006623)	0.298982	SNX16;TMEM50B;VPS13A;RAB7A
phosphatidylinositol phosphorylation (GO:0046854)	0.298982	EFR3A;PI4KA;PIK3R1;PIK3C2B
protein dephosphorylation (GO:0006470)	0.298982	PPP6C;DUSP5;MTMR2;PTPRN2;CTDSP2;PTEN;PPM1D;MTMR6;PPM1F;NCK1;DUSP7
regulation of steroid metabolic process (GO:0019218)	0.299486	PANK2;RORC;ABCG1
Notch receptor processing (GO:0007220)	0.299486	JAG2;APH1B;NOTCH4
hyaluronan catabolic process (GO:0030214)	0.299486	TMEM2;HEXB;FGF2
odontogenesis of dentin-containing tooth (GO:0042475)	0.299486	HDAC1;SCN5A;GLI2
regulation of bicellular tight junction assembly (GO:2000810)	0.299486	IKBKB;CLDN5;PRKCH
peptidyl-threonine dephosphorylation (GO:0035970)	0.299486	DUSP5;PPM1D;PPM1F
regulation of protein homodimerization activity (GO:0043496)	0.299486	TRAF4;ITGA4;HSPA5
leukocyte adhesion to vascular endothelial cell (GO:0061756)	0.299486	VCAM1;ITGA4;GCNT1
leukocyte tethering or rolling (GO:0050901)	0.299486	VCAM1;ITGA4;GCNT1
positive regulation of positive chemotaxis (GO:0050927)	0.299486	KDR;F2RL1;PGF
positive regulation of response to endoplasmic reticulum stress (GO:1905898)	0.299486	XBP1;PIK3R1;NCK1
rRNA transcription (GO:0009303)	0.299486	MARS;CD3EAP;SIRT7
ruffle organization (GO:0031529)	0.299486	LIMA1;PLEKHA1;TPM1
negative regulation of striated muscle cell differentiation (GO:0051154)	0.299486	HDAC4;XBP1;NOTCH1
negative regulation of lipid storage (GO:0010888)	0.299486	ABCA1;ITGAV;ABCG1
sialylation (GO:0097503)	0.299486	ST6GALNAC2;ST3GAL5;ST3GAL6
cellular response to peptide hormone stimulus (GO:0071375)	0.299486	GNG10;XBP1;PARP1;MARS;PRKCD;PDE3B;INHBB;PIK3R1;ADCY7;GNG11
mitotic cell cycle phase transition (GO:0044772)	0.299486	RB1;CDKN2C;CDKN1B;DCTN2;CDKN2A;DYNLL1;AURKA;CCNA2;EPS8;PPP6C;POLA2;CCND1;CDK4;MYC;TACC3;NEK2;CHMP7
positive regulation of tyrosine phosphorylation of STAT protein (GO:0042531)	0.300885	STAT3;PTK6;HES1;STAP2;IL6ST;TNFRSF1A
positive regulation of protein import into nucleus (GO:0042307)	0.300885	RBPMS;BAMBI;PRKCD;ZIC1;PIK3R1;ECT2
protein complex assembly (GO:0006461)	0.301241	TCF7L1;MCFD2;COL16A1;HDAC1;SAR1B;SEC16A;FN1;NOD2;CDC73;TNFRSF1A;PPP6C;MYC;CD59;SEC24D;CTSC
regulation of release of cytochrome c from mitochondria (GO:0090199)	0.302764	TNFSF10;TRIAP1;BID;MMP9;FXN
positive regulation of autophagy (GO:0010508)	0.302764	PRKAA1;TBK1;KDR;SH3BP4;TICAM1;MID2;DCN
negative regulation of catabolic process (GO:0009895)	0.302764	HDAC4;SNX3;PRKAA1;PDE3B;CBFA2T3
ameboidal-type cell migration (GO:0001667)	0.302764	SGPL1;ITGA4;AMOTL2;NRTN;PKN1
regulation of cell death (GO:0010941)	0.302764	CDKN1B;TBK1;PRODH;JUNB;FGF2;PDE8A;WISP1;NCK1;IER3
extrinsic apoptotic signaling pathway (GO:0097191)	0.302764	ERBB3;DDX47;FAS;ITGAV;CIB1;BID;TNFRSF1A
positive regulation of macromolecule biosynthetic process (GO:0010557)	0.305105	XBP1;HDAC1;MYC;BCL3;KDR;PDGFB;RPS27L;CALR;NOD2;THBS1;HIF1A;GLI2
regulation of hormone biosynthetic process (GO:0046885)	0.310522	STC2;HIF1A
zinc II ion transmembrane import (GO:0071578)	0.310522	SLC39A8;SLC39A14
regulation of norepinephrine secretion (GO:0014061)	0.310522	HRH3;ADRA2C
vascular smooth muscle contraction (GO:0014829)	0.310522	EDNRA;EDN2
heme catabolic process (GO:0042167)	0.310522	HMOX1;BLVRA
regulation of endothelial cell chemotaxis to fibroblast growth factor (GO:2000544)	0.310522	FGF2;FGFR1
negative regulation of MyD88-independent toll-like receptor signaling pathway (GO:0034128)	0.310522	LY96;TICAM1
phosphorylated carbohydrate dephosphorylation (GO:0046838)	0.310522	IMPA1;PTEN
response to type I interferon (GO:0034340)	0.310522	SHMT2;ISG15
porphyrin-containing compound catabolic process (GO:0006787)	0.310522	HMOX1;BLVRA
inositol phosphate dephosphorylation (GO:0046855)	0.310522	IMPA1;PTEN
regulation of lymphocyte migration (GO:2000401)	0.310522	STK10;MSN
regulation of response to biotic stimulus (GO:0002831)	0.310522	HERC5;CD55
negative regulation of cell adhesion mediated by integrin (GO:0033629)	0.310522	PDE3B;CYP1B1
cellular response to interleukin-18 (GO:0071351)	0.310522	ALOX5;PDGFB
interleukin-18-mediated signaling pathway (GO:0035655)	0.310522	ALOX5;PDGFB
negative regulation of dendrite morphogenesis (GO:0050774)	0.310522	EFNA1;PTEN
peptidyl-lysine deacetylation (GO:0034983)	0.310522	HDAC4;SIRT4
pituitary gland development (GO:0021983)	0.310522	SALL1;GLI2
cellular response to interferon-alpha (GO:0035457)	0.310522	AXL;IFNAR1
positive regulation of glutamate receptor signaling pathway (GO:1900451)	0.310522	ADRB2;EPHB2
intracellular sterol transport (GO:0032366)	0.310522	ABCA1;ABCG1
negative regulation of glial cell apoptotic process (GO:0034351)	0.310522	PRKCH;PRKCD
long-chain fatty acid import (GO:0044539)	0.310522	ACSL1;ACSL3
regulation of transcription involved in cell fate commitment (GO:0060850)	0.310522	CEBPB;RORC
negative regulation of telomere maintenance (GO:0032205)	0.310522	PARP1;ARTN;TERF1
cAMP catabolic process (GO:0006198)	0.310522	PDE3B;PDE2A
radial glial cell differentiation (GO:0060019)	0.310522	STAT3;HES1
detection of molecule of bacterial origin (GO:0032490)	0.310522	SCARB1;LY96
positive regulation of cholesterol transport (GO:0032376)	0.310522	ABCA1;LIPG;ABCA7
positive regulation of focal adhesion assembly (GO:0051894)	0.310522	COL16A1;KDR;PPM1F
positive regulation of calcineurin-NFAT signaling cascade (GO:0070886)	0.310522	CIB1;LMCD1
high-density lipoprotein particle remodeling (GO:0034375)	0.310522	SCARB1;LIPG;ABCG1
regulation of vasculature development (GO:1901342)	0.310522	HMOX1;EMP2;VASH1;FGF2
negative regulation of phosphoprotein phosphatase activity (GO:0032515)	0.310522	FKBP1A;IKBKB;PPP1R11
antigen processing and presentation of peptide antigen via MHC class I (GO:0002474)	0.310522	FCER1G;SAR1B;CALR;SEC24D
positive regulation of protein tyrosine kinase activity (GO:0061098)	0.310522	EFNA1;PRNP;ERBB3;PDGFB
epithelial cell differentiation involved in kidney development (GO:0035850)	0.310522	SALL1;SIX2
positive regulation of isomerase activity (GO:0010912)	0.310522	PLSCR1;NOD2
positive regulation of fibroblast proliferation (GO:0048146)	0.310522	CDK4;MYC;FN1;PDGFB
negative regulation of cellular carbohydrate metabolic process (GO:0010677)	0.310522	HDAC4;SIK1;CBFA2T3
regulation of protein localization (GO:0032880)	0.310522	FKBP1A;PARP1;TESK1;SLC26A4;PICALM
nucleotide-binding oligomerization domain containing signaling pathway (GO:0070423)	0.310522	IKBKB;CHUK;TRAF6;NOD2
positive regulation of membrane depolarization (GO:1904181)	0.310522	KDR;DCN
negative regulation of STAT cascade (GO:1904893)	0.310522	BCL3;BGN;ADIPOR1;SOCS6;DCN
copper ion import (GO:0015677)	0.310522	STEAP3;ATP7B
monocarboxylic acid biosynthetic process (GO:0072330)	0.310522	XBP1;OSBPL2;BGN;ASNS;CSPG5;HSD17B4;DCN
negative regulation of proteolysis (GO:0045861)	0.310522	EFNA1;PRNP;CSTB;PLAT;TIMP1
antigen processing and presentation of peptide antigen via MHC class II (GO:0002495)	0.310522	MARCH1;FCER1G;DCTN2;RACGAP1;SAR1B;SEC24D;DYNLL1;DYNC1I1;RAB7A
protein localization to organelle (GO:0033365)	0.310522	TMEM30A;VAPA;MICALL1;ARL1;ABCA7;CALR;TRAM2;BICD2;RAB33B
protein transport (GO:0015031)	0.310522	STEAP3;ATP6V0E1;TFRC;MIA3;TCIRG1;ARFGAP3;NAPG;RAB33B;SCAMP2;HSP90B1;RAB21;TBC1D1;RAB20;RAP1A;MYO6;SCG5;RAB38;STX4;GOLGA7;BLZF1;ATP6V1C1;ABCG1;RAB7A
regulation of anatomical structure morphogenesis (GO:0022603)	0.310522	ZMYM1;BCL6;FLT4;DAG1;HMOX1;EMP2;VASH1;FGF2
establishment of protein localization to membrane (GO:0090150)	0.310522	ATG3;NPC1;FRMPD1;MICALL1;RFTN1;BID;GOLGA7;BLZF1
negative regulation of signaling (GO:0023057)	0.310522	NTRK1;ERBB3;AXL;FLT4;KDR;PTK6;EPHB2;FGFR1
negative regulation of cell motility (GO:2000146)	0.310522	IFITM1;TPM1;DAG1;PTEN;STC1;CYP1B1;EPPK1;MIA3;SMAD7
positive regulation of protein kinase B signaling (GO:0051897)	0.310522	FGF7;HAX1;HIP1;ERBB3;PDGFB;SPRY2;HPSE;PIK3R1;THBS1;FGF2;FGFR1
transmembrane transport (GO:0055085)	0.310522	SCARB1;SLC47A1;SLC44A1;DERL1;ATP1A1;TCIRG1;ADD3;GJA1;ATP7B;CALHM2;OS9;ANKH;ATP6V1C1;TMEM30A;ATP6V0E1;ERLIN1;ABCA7;ATP11B;ATP2B1;ANO1;OSTM1;PEX3;SCNN1B;PSME2;FXYD6;ABCG1
positive regulation of plasma membrane bounded cell projection assembly (GO:0120034)	0.311062	EPS8;ARPC2;CDC42EP3;PLEKHM1;F2RL1;EPS8L2;NDEL1
negative regulation of angiogenesis (GO:0016525)	0.311062	SERPINF1;PDE3B;SPRY2;VASH1;THBS2;THBS1;DCN
Notch signaling pathway (GO:0007219)	0.311984	JAG2;NOTCH1;APH1B;MYC;NOTCH4;HES1
negative regulation of intracellular signal transduction (GO:1902532)	0.315583	PRKAA1;PLEKHA1;PDE3B;PDE2A;ITPR1;PTEN;CIB1;ADIPOR1;THBS1;MMP9;ARHGAP25;DAG1;SH3BP4
positive regulation of transcription from RNA polymerase II promoter in response to stress (GO:0036003)	0.319172	CEBPB;NOTCH1;HSPA5;HIF1A
protein localization to plasma membrane (GO:0072659)	0.322925	IKBKB;TSPAN15;EFR3A;EHD3;PACS2;PACS1;FLOT2;EMP2;GOLGA7;BLZF1;TNFRSF1A
positive regulation of protein localization to nucleus (GO:1900182)	0.323324	CARD10;PRKCD;ZIC1;ECT2;CCT5
cellular response to lipid (GO:0071396)	0.32478	XBP1;INSIG1;OR51E2;RORC;MSN;PTK6;ATP1A1;TICAM1;CDC73;TNIP2;AXL;TRAF6;NRIP1;ADAM9
negative regulation of developmental process (GO:0051093)	0.327561	ZNF706;NOTCH4;ARHGDIB;CALR;TIMP1;SKIL;HOPX
regulation of protein phosphorylation (GO:0001932)	0.327621	NTRK1;PRNP;FLT4;FN1;PTEN;BMP8B;TWF1;INHBB;CIB1;VRK2;MMP9;INHBE;EFNA1;CCND1;KDR;FAS;ECT2;EPHB2;PDE8A
cellular response to oxidative stress (GO:0034599)	0.327753	MAPK9;PARP1;CHUK;PRKCD;TPM1;NOX4;HMOX1;VRK2;MMP9;HIF1A
negative regulation of cell growth (GO:0030308)	0.327753	GJA1;PSRC1;CDKN2C;CDKN1B;BCL6;FRZB;CDKN2A;EI24;SH3BP4;RNF6
regulation of type I interferon production (GO:0032479)	0.331916	HERC5;TBK1;IRF7;UBE2L6;ISG15;TRIM32;MYD88;POLR2K
regulation of lipid metabolic process (GO:0019216)	0.331916	ABCA1;RB1;CPT1A;PANK2;ACSL1;ID2;RORC;ACADM;ADIPOR1
positive regulation of cell motility (GO:2000147)	0.33342	XBP1;NOTCH1;HSPA5;PDGFB;CIB1;THBS1;MMP9;MYLK;PDCD10;KDR;SPRY2;F2RL1;STX4;TRIM32
negative regulation of fibroblast proliferation (GO:0048147)	0.339257	MYC;TRIM32;CDC73
endoplasmic reticulum calcium ion homeostasis (GO:0032469)	0.339257	RAP1GDS1;TMCO1;TGM2
calcium-mediated signaling using intracellular calcium source (GO:0035584)	0.339257	PRNP;VCAM1;KDR
heart trabecula morphogenesis (GO:0061384)	0.339257	FKBP1A;NOTCH1;S1PR1
long-chain fatty-acyl-CoA biosynthetic process (GO:0035338)	0.339257	ELOVL1;ACSL1;ACSL3
regulation of epithelial cell differentiation (GO:0030856)	0.339257	CEBPB;CLOCK;APOLD1
regulation of spindle organization (GO:0090224)	0.339257	TPX2;PSRC1;TACC3
protein localization to lysosome (GO:0061462)	0.339257	SNX16;SH3BP4;KPTN;RAB7A
positive regulation of phospholipase C activity (GO:0010863)	0.339257	EDNRA;GNAQ;FGF2;FGFR1
blood vessel endothelial cell migration (GO:0043534)	0.339257	KDR;EMP2;FGF2
beta-catenin-TCF complex assembly (GO:1904837)	0.339257	TCF7L1;HDAC1;MYC;CDC73
response to unfolded protein (GO:0006986)	0.339257	HSPA5;HSPA4L;SERPINH1;DERL1;TOR1B
negative regulation of protein metabolic process (GO:0051248)	0.339257	SNX3;PRNP;FLOT2;ITGAV;ASB1
regulation of multicellular organismal development (GO:2000026)	0.339257	PLA2G16;RACGAP1;DAG1;HPSE;SMAD7
negative regulation of cation channel activity (GO:2001258)	0.339257	GSTO1;SRI;EPHB2;MMP9
phosphatidylinositol 3-kinase signaling (GO:0014065)	0.339257	PLEKHA1;ERBB3;PIK3R1;PIK3C2B
regulated exocytosis (GO:0045055)	0.3406	SRGN;SYNGR2;VWF;ACTN1;FN1;PECAM1;PDGFB;CD9;FAM3C;TIMP1;TLN1;THBS1
regulation of transcription from RNA polymerase II promoter in response to oxidative stress (GO:0043619)	0.340678	HMOX1;HIF1A
regulation of positive chemotaxis (GO:0050926)	0.340678	KDR;F2RL1
positive regulation of metanephros development (GO:0072216)	0.340678	MYC;PDGFB
cGMP-mediated signaling (GO:0019934)	0.340678	GUCY1B3;PDE2A
regulation of aspartic-type endopeptidase activity involved in amyloid precursor protein catabolic process (GO:1902959)	0.340678	EFNA1;PICALM
monocyte activation (GO:0042117)	0.340678	ADAM9;MT1G
response to hydroperoxide (GO:0033194)	0.340678	PRKCD;STX4
phospholipid scrambling (GO:0017121)	0.340678	PLSCR1;PLSCR4
barbed-end actin filament capping (GO:0051016)	0.340678	EPS8;TWF1
cellular biogenic amine catabolic process (GO:0042402)	0.340678	SLC44A1;ALDH7A1
protein localization to endosome (GO:0036010)	0.340678	TMEM30A;MICALL1
tyrosine phosphorylation of STAT protein (GO:0007260)	0.340678	IL15;PTK6
atrial cardiac muscle cell to AV node cell signaling (GO:0086026)	0.340678	GJA1;SCN5A
late endosome to vacuole transport (GO:0045324)	0.340678	TMEM50B;CHMP7
negative regulation of glial cell differentiation (GO:0045686)	0.340678	NOTCH1;HES1
negative regulation of exocytosis (GO:0045920)	0.340678	RAB33B;RAB7A
inositol phosphate catabolic process (GO:0071545)	0.340678	IMPA1;PTEN
interleukin-21-mediated signaling pathway (GO:0038114)	0.340678	STAT3;JAK1
histone H4 deacetylation (GO:0070933)	0.340678	HDAC4;HDAC1
positive regulation of regulatory T cell differentiation (GO:0045591)	0.340678	BCL6;CD46
regulation of nitrogen compound metabolic process (GO:0051171)	0.340678	SCARB1;CACYBP
regulation of establishment of protein localization to mitochondrion (GO:1903747)	0.340678	SREBF1;HAX1
positive regulation of mitochondrial calcium ion concentration (GO:0051561)	0.340678	RAP1GDS1;TGM2
positive regulation of vasculogenesis (GO:2001214)	0.340678	RAP1A;KDR
negative regulation of platelet aggregation (GO:0090331)	0.340678	PRKCD;CD9
regulation of dendritic cell antigen processing and presentation (GO:0002604)	0.340678	NOD2;THBS1
protein localization to microtubule cytoskeleton (GO:0072698)	0.340678	CRIPT;MID2
phagolysosome assembly (GO:0001845)	0.340678	RAB20;RAB7A
desmosome organization (GO:0002934)	0.340678	DSP;DSG2
regulation of PERK-mediated unfolded protein response (GO:1903897)	0.340678	HSPA5;NCK1
protein localization to microtubule (GO:0035372)	0.340678	CRIPT;MID2
interleukin-1 beta secretion (GO:0050702)	0.340678	ABCA1;F2RL1
integrin activation (GO:0033622)	0.340678	COL16A1;FN1
positive regulation of transforming growth factor beta production (GO:0071636)	0.340678	CD46;THBS1
positive regulation of tissue remodeling (GO:0034105)	0.340678	IL15;TMBIM1
cellular response to interleukin-21 (GO:0098757)	0.340678	STAT3;JAK1
positive regulation of steroid biosynthetic process (GO:0010893)	0.340678	PRKAA1;ABCG1
negative regulation of retrograde protein transport, ER to cytosol (GO:1904153)	0.340678	OS9;DERL2
peptidyl-lysine monomethylation (GO:0018026)	0.340678	SETD4;SMYD2
response to leptin (GO:0044321)	0.340678	CCND1;STAT3
T-helper 17 cell differentiation (GO:0072539)	0.340678	STAT3;RORC
osteoblast development (GO:0002076)	0.340678	LRP5;GLI2
regulation of focal adhesion assembly (GO:0051893)	0.340678	COL16A1;KDR;PTEN;THBS1;PPM1F
sprouting angiogenesis (GO:0002040)	0.340678	FLT4;KDR;THBS1;FGF2;JMJD6
regulation of epithelial cell proliferation (GO:0050678)	0.340678	FGF7;MYC;EPPK1;LAMC1;NOD2;SCN5A;CDC73
regulation of epidermal growth factor receptor signaling pathway (GO:0042058)	0.340678	HIP1;NCK2;SPRY2;PTK6;STAM2;MMP9
IRE1-mediated unfolded protein response (GO:0036498)	0.340678	XBP1;HSPA5;CTDSP2;GFPT1;SSR1;TLN1
receptor metabolic process (GO:0043112)	0.340678	ACE2;EHD3;FCER1G;TFRC;CD9;PICALM
ubiquitin-dependent ERAD pathway (GO:0030433)	0.340678	HSPA5;OS9;DERL1;ERLIN1;DERL2;HSP90B1
lysosomal transport (GO:0007041)	0.340678	SPTBN5;EHD3;NPC1;SNX16;ADRB2;ARSB;RAB7A
regulation of gene expression (GO:0010468)	0.340678	RB1;NAB1;HR;CHD3;ING2;SALL1;ZNF83;MYC;KDR;DNMT3B;MLX;FLOT2;ANXA7;EPHB2;FOXD1;PRMT2;SERPINB9;PAX6;GLRX2;TICAM1;MLF1;THAP1;ACTA2;PLSCR1;CD46;TOX;CLOCK;ABCG1;HDAC4;CEBPB;DNMT1;PRKAA1;ZNF274;NOTCH1;HDAC1;PDGFB;RNF6;NOD2;HIF1A;CRIP1;PPM1F;MAPK9;PDCD10;NACC2;STC2;ZNF668;ZNF468;TCF7L1;STAT3;FN1;ZNF804A;MSN;WWP2;CDK4;ID2;BHLHE40;SPRY2;ZNF415;CALR;MYD88;SLC2A4RG;PICALM
activation of MAPK activity (GO:0000187)	0.340678	DUSP5;PRKAA1;MDFIC;TRAF6;PKN1;NOD2;THBS1;FGF2;MAP3K11;DUSP7
regulation of intracellular signal transduction (GO:1902531)	0.340976	PRKAA1;PHF20;HDAC1;NOP2;NOD2;CHD3;AURKA;ARHGAP22;AKAP12;RACGAP1;PPP1R13L;MCF2L;ARHGDIB;SMYD2;PIP4K2C;ECT2;TP63;IER3;ARHGAP29;BMP8B;ARHGEF18;INHBB;VRK2;ARHGAP25;INHBE;TPX2;ARTN;F2RL1
secondary alcohol metabolic process (GO:1902652)	0.344006	ABCA1;SOAT1;FDX1;ABCG1
regulation of protein autophosphorylation (GO:0031952)	0.344006	RASSF2;ARTN;TESK1;PDGFB
negative regulation of extrinsic apoptotic signaling pathway via death domain receptors (GO:1902042)	0.344006	TMBIM1;TNFSF10;HMOX1;FAS
phosphate-containing compound metabolic process (GO:0006796)	0.345912	DUSP5;PANK2;PLA2G2E;STAT3;GFPT1;ITPK1;PTEN;APTX;PLA2G16;INPP4B;IMPA1;PI4KA;PLBD1;EPHB2
positive regulation of immunoglobulin production (GO:0002639)	0.347841	XBP1;TFRC;STX4
positive regulation of pri-miRNA transcription from RNA polymerase II promoter (GO:1902895)	0.347841	STAT3;PDGFB;HIF1A
positive regulation of STAT cascade (GO:1904894)	0.347841	NOTCH1;CYP1B1;HES1
regulation of sprouting angiogenesis (GO:1903670)	0.347841	TMEM2;FGF2;JAK1
macromolecule biosynthetic process (GO:0009059)	0.347841	ACE2;COL5A1;TRAM2
positive regulation of interferon-alpha production (GO:0032727)	0.347841	TBK1;CHUK;IRF7
negative regulation of cell junction assembly (GO:1901889)	0.347841	IKBKB;PTEN;THBS1
positive regulation of phospholipase activity (GO:0010518)	0.347841	ARL1;FGF2;FGFR1
regulation of platelet activation (GO:0010543)	0.347841	THBD;FCER1G;PDGFB
positive regulation of blood coagulation (GO:0030194)	0.347841	THBD;HPSE;THBS1
protein targeting to lysosome (GO:0006622)	0.347841	SNX16;GNPTAB;RAB7A
endoplasmic reticulum mannose trimming (GO:1904380)	0.347841	OS9;RNF139;DERL2
positive regulation of adherens junction organization (GO:1903393)	0.347841	COL16A1;KDR;PPM1F
protein N-linked glycosylation (GO:0006487)	0.347841	ALG8;MCFD2;ST6GALNAC2;B3GALT2;GFPT1;ST3GAL5;ST3GAL6
regulation of pathway-restricted SMAD protein phosphorylation (GO:0060393)	0.353343	RBPMS;PMEPA1;BMP8B;INHBB;INHBE;SMAD7
regulation of extrinsic apoptotic signaling pathway (GO:2001236)	0.353343	TNFSF10;FAS;ITGAV;STX4;BID;THBS1
mitotic nuclear division (GO:0140014)	0.360383	EPS8;TPX2;KIF18B;ZW10;TUBGCP3;CHMP7;NDEL1
regulation of gene expression, epigenetic (GO:0040029)	0.360383	HDAC4;DNMT1;WBP2;DNMT3B;CD3EAP;PPM1D;POLR2K
positive regulation of T cell differentiation (GO:0045582)	0.3649	XBP1;BCL6;CD46;GLI2
aminoglycan catabolic process (GO:0006026)	0.3649	SDC4;SDC2;HPSE;GNS
dendrite morphogenesis (GO:0048813)	0.3649	SDC2;PTEN;MAP6D1;EPHB2
global genome nucleotide-excision repair (GO:0070911)	0.3649	PARP1;SUMO3;RAD23B;DDB2
vasculogenesis (GO:0001570)	0.3649	NOTCH1;FLT4;KDR;RASIP1
G1/S transition of mitotic cell cycle (GO:0000082)	0.366728	RB1;PPP6C;POLA2;CDKN2C;CDKN1B;CCND1;CDKN2A;CDK4;MYC
omega-hydroxylase P450 pathway (GO:0097267)	0.367051	CYP2U1;CYP1B1
positive regulation of astrocyte differentiation (GO:0048711)	0.367051	NOTCH1;HES1
interleukin-23-mediated signaling pathway (GO:0038155)	0.367051	STAT3;TYK2
regulation of leukocyte activation (GO:0002694)	0.367051	PLSCR1;MYO18A
interleukin-1 secretion (GO:0050701)	0.367051	ABCA1;F2RL1
protein localization to vacuole (GO:0072665)	0.367051	SH3BP4;KPTN
L-ascorbic acid metabolic process (GO:0019852)	0.367051	CYB5A;GSTO1
columnar/cuboidal epithelial cell differentiation (GO:0002065)	0.367051	GATA6;PTK6
Golgi vesicle budding (GO:0048194)	0.367051	VAPA;MYO18A
positive regulation of hemostasis (GO:1900048)	0.367051	HPSE;THBS1
positive regulation of triglyceride biosynthetic process (GO:0010867)	0.367051	SCARB1;SREBF1
embryonic digestive tract morphogenesis (GO:0048557)	0.367051	ID2;SIX2
negative regulation of fibrinolysis (GO:0051918)	0.367051	THBD;THBS1
peptidyl-amino acid modification (GO:0018193)	0.367051	TTLL4;METAP1
positive regulation of vascular endothelial cell proliferation (GO:1905564)	0.367051	FGF2;FGFR1
homocysteine metabolic process (GO:0050667)	0.367051	MTRR;NOX4
negative regulation of histone methylation (GO:0031061)	0.367051	DNMT1;DNMT3B
interleukin-1 beta production (GO:0032611)	0.367051	ABCA1;F2RL1
secretory granule organization (GO:0033363)	0.367051	ABCA1;SRGN
positive regulation of immunoglobulin secretion (GO:0051024)	0.367051	XBP1;STX4
positive regulation of nitric-oxide synthase biosynthetic process (GO:0051770)	0.367051	KDR;NOD2
regulation of immunoglobulin secretion (GO:0051023)	0.367051	XBP1;STX4
regulation of platelet-derived growth factor receptor-beta signaling pathway (GO:2000586)	0.367051	HIP1;PDGFB
regulation of endothelial cell differentiation (GO:0045601)	0.367051	NOTCH4;APOLD1
regulation of cysteine-type endopeptidase activity involved in apoptotic signaling pathway (GO:2001267)	0.367051	FAS;MMP9
negative regulation of amyloid-beta formation (GO:1902430)	0.367051	PRNP;ABCA7
vitamin transmembrane transport (GO:0035461)	0.367051	SCARB1;SLC25A32
T cell mediated immunity (GO:0002456)	0.367051	BTN3A2;CD46
ureteric bud morphogenesis (GO:0060675)	0.367051	SALL1;MYC;FGF2
eye morphogenesis (GO:0048592)	0.367051	COL5A1;STAT3;SHROOM2
regulation of endoplasmic reticulum stress-induced intrinsic apoptotic signaling pathway (GO:1902235)	0.367051	XBP1;TMBIM6;NCK1
positive regulation of coagulation (GO:0050820)	0.367051	HPSE;THBS1
cyclic nucleotide catabolic process (GO:0009214)	0.367051	PDE3B;PDE2A
mitral valve morphogenesis (GO:0003183)	0.367051	EFNA1;NOTCH1
fatty acid homeostasis (GO:0055089)	0.367051	XBP1;PRKAA1
intrinsic apoptotic signaling pathway in response to DNA damage by p53 class mediator (GO:0042771)	0.367051	BCL3;RPS27L;TP63
regulation of amyloid precursor protein biosynthetic process (GO:0042984)	0.367051	SOAT1;ABCA7
entrainment of circadian clock by photoperiod (GO:0043153)	0.367051	ID2;BHLHE40;SIK1
potassium ion import across plasma membrane (GO:1990573)	0.367051	KCNJ8;ATP1A1
Arp2/3 complex-mediated actin nucleation (GO:0034314)	0.367051	ARPC2;ARPC3;ARPC5
histone phosphorylation (GO:0016572)	0.367051	CCNA2;PRKCD
proline transport (GO:0015824)	0.367051	SLC1A4;SLC6A20
regulation of hair cycle (GO:0042634)	0.367051	HPSE;CLOCK
granulocyte activation (GO:0036230)	0.367051	PRKCD;F2RL1
positive regulation of catalytic activity (GO:0043085)	0.367051	CIB1;STX4;NOD2;FXN
carboxylic acid metabolic process (GO:0019752)	0.367051	CYB5A;GSTO1;FPGS;SIRT4
interleukin-12-mediated signaling pathway (GO:0035722)	0.367051	GSTO1;MSN;PSME2;TYK2;JAK1
regulation of phosphatidylinositol 3-kinase activity (GO:0043551)	0.367051	PDGFB;NOD2;PIK3R1;FGF2
cellular response to interleukin-12 (GO:0071349)	0.367051	GSTO1;MSN;PSME2;TYK2;JAK1
activation of MAPKK activity (GO:0000186)	0.367051	NTRK1;RAP1A;ADAM9;MAP3K14
regulation of tyrosine phosphorylation of STAT protein (GO:0042509)	0.367051	STAT3;PTK6;HES1;STAP2;IL6ST;TNFRSF1A
negative regulation of neurogenesis (GO:0050768)	0.367051	NOTCH1;ID2;PAX6;CALR
pyruvate metabolic process (GO:0006090)	0.367051	LDHC;LDHA;SLC16A1;GLO1;PGAM1
icosanoid metabolic process (GO:0006690)	0.367051	GGT5;PON2;ALOX5;ALOX5AP;CYP1B1
negative regulation of multi-organism process (GO:0043901)	0.367051	ARHGDIB;ITGAV;CALR;TIMP1
chondroitin sulfate biosynthetic process (GO:0030206)	0.367051	BGN;CSPG5;DCN
regulation of signal transduction by p53 class mediator (GO:1901796)	0.367051	TPX2;PRKAA1;ARTN;PHF20;HDAC1;PPP1R13L;NOP2;SMYD2;CHD3;TP63;AURKA
regulation of defense response (GO:0031347)	0.367051	HERC5;HCK;ACE2;BCL6;NOD2;USP18;MYD88
regulation of JNK cascade (GO:0046328)	0.367051	RASSF2;COPS5;TRAF4;FLT4;F2RL1;NOD2;MAP3K11;FKTN
positive regulation of T cell proliferation (GO:0042102)	0.367051	VCAM1;TFRC;NCK2;CD46;IL6ST;NCK1
cellular response to lipopolysaccharide (GO:0071222)	0.367051	HCK;XBP1;TNIP2;AXL;TRAF6;ADAM9;TICAM1;CDC73
positive regulation of transferase activity (GO:0051347)	0.367051	NTRK1;ERBB3;ARTN;AXL;FLT4;MYC;NEK7;KDR;NEK2;EPHB2;FGFR1
cellular protein metabolic process (GO:0044267)	0.367051	MRPS11;SDC2;NOTCH4;GATA6;UBE2L6;PLAT;PLOD2;MIA3;LAMC1;PLOD1;HSP90B1;APH1B;LGALS1;STC2;ST3GAL6;TIMP1;LMCD1;TGM3;JAG2;ATG3;FN1;WWP2;RABGGTB;MRPL24;SPCS3;MSRA;RCN1;COPS5;LOX;UBA3;CPE
positive regulation of JNK cascade (GO:0046330)	0.367862	RASSF2;TRAF4;TRAF6;FLT4;F2RL1;NOD2;MAP3K11
viral life cycle (GO:0019058)	0.369668	ACE2;NPC1;AXL;ITGAV;WWP2;NUP98;CHMP7;NUP37;RAB7A
inositol phosphate metabolic process (GO:0043647)	0.372585	INPP4B;IMPA1;ITPK1;PTEN;FGF2
negative regulation of JAK-STAT cascade (GO:0046426)	0.372585	BCL3;BGN;ADIPOR1;SOCS6;DCN
polyol metabolic process (GO:0019751)	0.372585	INPP4B;IMPA1;ITPK1;PTEN;SLC5A3
proteolysis (GO:0006508)	0.37261	SRGN;GGT5;CELA3A;CELA2A;CELA2B;HTRA1;PLAT;SRI;MMP9;ACAN;SPCS3;SCPEP1;CASP7;APH1B;CAPN6;CASP6;CAPN7;UBA3;CPE;CTSC
Ras protein signal transduction (GO:0007265)	0.37887	RB1;DNMT1;CDKN2A;ARHGAP29;FGF2;RAB33B;CCNA2;EPS8;RAB21;RIT1;RAB20;RAP1A;CDC42EP3;EPS8L2;RAB38;RAB7A
inorganic cation transmembrane transport (GO:0098662)	0.38181	FKBP1A;MCOLN3;ATP6V0E1;SCNN1B;SLC11A2;ITGAV;SCN5A;TCIRG1;SLC39A14;ATP6V1C1;TMCO1
positive regulation of BMP signaling pathway (GO:0030513)	0.387234	NOTCH1;FOXD1;GATA6
meiosis I (GO:0007127)	0.387234	ING2;PTTG1;MYBL1
phosphatidylserine acyl-chain remodeling (GO:0036150)	0.387234	PLA2G16;PLA2G2E;OSBPL10
negative regulation of cytokine biosynthetic process (GO:0042036)	0.387234	BCL3;INHBB;ASB1
hyaluronan metabolic process (GO:0030212)	0.387234	TMEM2;HEXB;FGF2
establishment of spindle orientation (GO:0051294)	0.387234	ZW10;NDEL1;LLGL2
regulation of cardiac muscle hypertrophy (GO:0010611)	0.387234	PARP1;IL6ST;LMCD1
cellular protein complex localization (GO:0034629)	0.387234	NACC2;GPN3;SMAD7
positive regulation of transcription from RNA polymerase II promoter involved in cellular response to chemical stimulus (GO:1901522)	0.387234	XBP1;NOTCH1;HIF1A
negative regulation of cyclin-dependent protein kinase activity (GO:1904030)	0.387234	CDKN1B;CDKN2A;IPO7
bone development (GO:0060348)	0.387234	VKORC1;LRP5;PLS3;STC1
ERK1 and ERK2 cascade (GO:0070371)	0.387234	MYC;KDR;ITGAV
glutamate metabolic process (GO:0006536)	0.387234	FPGS;GCLM;PRODH
endoplasmic reticulum organization (GO:0007029)	0.387234	SEC16A;TMCC1;TOR1B;TRAM2
negative regulation of cell cycle arrest (GO:0071157)	0.387234	CCND1;CDK4;CALR
positive regulation of DNA binding (GO:0043388)	0.387234	RB1;TRAF6;HES1;MMP9
epithelial tube morphogenesis (GO:0060562)	0.387234	SCRIB;HES1;RASIP1;GLI2
regulation of cell cycle arrest (GO:0071156)	0.38816	CCND1;CDK4;ID2;GATA6;CALR
cellular response to mechanical stimulus (GO:0071260)	0.38816	PDE2A;FAS;MAP3K14;MYD88;TNFRSF1A
negative regulation of mitotic cell cycle (GO:0045930)	0.38816	CDKN1B;BCL6;ANGEL2;HECA;SCRIB
Wnt signaling pathway (GO:0016055)	0.39057	SNX3;TCF7L1;FZD2;FRZB;MYC;LRP5;PTEN;CPE;VRK2
I-kappaB phosphorylation (GO:0007252)	0.394288	PRDX4;CHUK
actin filament capping (GO:0051693)	0.394288	EPS8;TWF1
positive regulation of insulin secretion involved in cellular response to glucose stimulus (GO:0035774)	0.394288	ANO1;STX4
glycine metabolic process (GO:0006544)	0.394288	SHMT2;SLC25A32
cell differentiation involved in metanephros development (GO:0072202)	0.394288	SALL1;SIX2
cellular response to growth hormone stimulus (GO:0071378)	0.394288	STAT3;PIK3R1
nuclear pore complex assembly (GO:0051292)	0.394288	AHCTF1;NUP98
protein deneddylation (GO:0000338)	0.394288	COPS5;COPS7A
regulation of establishment of protein localization to telomere (GO:0070203)	0.394288	TERF1;CCT5
nerve growth factor signaling pathway (GO:0038180)	0.394288	NTRK1;RAP1A
neurotransmitter receptor transport (GO:0099637)	0.394288	HIP1;SCRIB
negative regulation of cell activation (GO:0050866)	0.394288	THBD;PDGFB
actin filament depolymerization (GO:0030042)	0.394288	MICAL2;TWF1
positive regulation of calcium ion import (GO:0090280)	0.394288	PDGFB;STC1
cardiovascular system development (GO:0072358)	0.394288	FLT4;NOTCH4
regulation of myeloid leukocyte differentiation (GO:0002761)	0.394288	CEBPB;IRF7
regulation of amyloid-beta clearance (GO:1900221)	0.394288	ABCA7;PICALM
mesenchymal to epithelial transition (GO:0060231)	0.394288	SALL1;SIX2
regulation of mitochondrial depolarization (GO:0051900)	0.394288	KDR;DCN
smooth muscle cell differentiation (GO:0051145)	0.394288	TMEM204;GATA6
male meiosis I (GO:0007141)	0.394288	ING2;MYBL1
mitotic nuclear envelope reassembly (GO:0007084)	0.394288	ANKLE2;REEP4
positive regulation of amyloid-beta formation (GO:1902004)	0.394288	EFNA1;PICALM
positive regulation of glial cell differentiation (GO:0045687)	0.394288	NOTCH1;HES1
regulation of phospholipase C activity (GO:1900274)	0.394288	FGF2;FGFR1
regulation of coagulation (GO:0050818)	0.394288	F2RL1;FOXA2
negative regulation of homotypic cell-cell adhesion (GO:0034111)	0.394288	PRKCD;CD9
medium-chain fatty acid metabolic process (GO:0051791)	0.394288	ABHD3;ACADM
regulation of transforming growth factor beta production (GO:0071634)	0.394288	CD46;HIF1A
positive regulation of alcohol biosynthetic process (GO:1902932)	0.394288	PRKAA1;ABCG1
negative regulation of endoplasmic reticulum unfolded protein response (GO:1900102)	0.394288	HSPA5;NCK1
intracellular cholesterol transport (GO:0032367)	0.394288	ABCA1;ABCG1
very-low-density lipoprotein particle assembly (GO:0034379)	0.394288	SOAT1;ACSL3
regulation of heart rate by cardiac conduction (GO:0086091)	0.394288	DSP;CTNNA3;DSG2;SCN5A
regulation of astrocyte differentiation (GO:0048710)	0.394288	NOTCH1;HES1
regulation of cyclin-dependent protein kinase activity (GO:1904029)	0.394288	HERC5;CDKN2C;CDKN1B;PTEN
negative regulation of protein kinase B signaling (GO:0051898)	0.394288	PLEKHA1;DAG1;PTEN;CIB1
regulation of mitotic spindle organization (GO:0060236)	0.394288	TPX2;PSRC1;TACC3;PMEPA1
negative regulation of pathway-restricted SMAD protein phosphorylation (GO:0060394)	0.394288	PMEPA1;SMAD7
regulation of cardiac muscle contraction (GO:0055117)	0.394288	STC1;SRI;SCN5A;SMAD7
endothelial cell migration (GO:0043542)	0.394288	S100A2;CYP1B1;EMP2;LGALS8
negative regulation of mitotic cell cycle phase transition (GO:1901991)	0.394288	RB1;PRMT2;PTEN;CDK2AP2;PSME2;CDC73;AURKA
regulation of viral genome replication (GO:0045069)	0.394288	FAM111A;IFITM1;PLSCR1;SLPI;ISG15;ZC3HAV1
regulation of proteolysis (GO:0030162)	0.394288	KBTBD4;CSTB;RNF139;SPOP;PLAT;TRIM32
membrane protein proteolysis (GO:0033619)	0.394288	APH1B;TRAF6;DAG1;ADAM9
positive regulation of ATPase activity (GO:0032781)	0.394288	PLSCR1;TPM1;DYNLL1;DYNC1I1
positive regulation of cellular biosynthetic process (GO:0031328)	0.394288	SCARB1;SREBF1;ZEB2;MYC;BCL3;PDGFB;RPS27L;CALR;THBS1;HIF1A;ASS1;GLI2
cellular response to insulin stimulus (GO:0032869)	0.394288	XBP1;ATP6V0E1;PARP1;MARS;PDE3B;INHBB;PIK3R1;TCIRG1;ATP6V1C1
MAPK cascade (GO:0000165)	0.394288	CAMK2B;DUSP5;SPTBN5;CHUK;PDGFB;FGF2;DUSP7;IKBKB;FGF7;ERBB3;ARTN;TNIP2;MYC;KDR;PSME2;ITGAV;NRTN;JAK1;FGFR1
nervous system development (GO:0007399)	0.394288	HDAC4;ANKLE2;GMFB;SHOX2;PTEN;JRKL;FGF2;ACAN;SALL1;ERBB3;HES1;NRTN;EPHB2;FKTN;TCF7L1;EGR2;DSCAM;STAT3;PAX6;NAV2;S100B;ZEB2;BTD;MPPED2;PMP22;CSPG5;SERPINI1;RAPGEF5;FGFR1
early endosome to late endosome transport (GO:0045022)	0.395322	SNX16;EMP2;RAB7A
regulation of vascular endothelial growth factor receptor signaling pathway (GO:0030947)	0.395322	TMEM204;GRB10;HIF1A
STAT cascade (GO:0097696)	0.395322	STAT3;SOCS6;IFNAR1
nucleotide-excision repair, DNA duplex unwinding (GO:0000717)	0.395322	PARP1;RAD23B;DDB2
regulation of cytokine production involved in inflammatory response (GO:1900015)	0.395322	NOD2;TICAM1;MYD88
regulation of calcium ion import (GO:0090279)	0.395322	PRNP;PDGFB;STC1
positive regulation of protein autophosphorylation (GO:0031954)	0.395322	RASSF2;ARTN;PDGFB
protein localization to cell surface (GO:0034394)	0.395322	FGF7;PIGK;EMP2
cellular response to nerve growth factor stimulus (GO:1990090)	0.395322	NTRK1;RAP1A;CIB1
negative regulation of lyase activity (GO:0051350)	0.395322	GRM3;MTRR;HRH3
positive regulation of proteolysis involved in cellular protein catabolic process (GO:1903052)	0.395322	RNF139;PTEN;CTSC
maturation of LSU-rRNA (GO:0000470)	0.395322	NOP2;MAK16;RRP15
positive regulation of endocytosis (GO:0045807)	0.395322	RAB21;FCER1G;HIP1;AXL;ABCA7;CALR
homophilic cell adhesion via plasma membrane adhesion molecules (GO:0007156)	0.395322	DSCAM;GYPC;PECAM1;DSG2;CD200;CDH19
interleukin-1-mediated signaling pathway (GO:0070498)	0.395322	IKBKB;CHUK;IL1R1;TNIP2;TRAF6;PSME2;NOD2;MYD88
negative regulation of response to stimulus (GO:0048585)	0.395322	NTRK1;ERBB3;AXL;FLT4;KDR;PTK6;NOD2;EPHB2;FOXA2;FGFR1
regulation of heart contraction (GO:0008016)	0.395322	ACE2;TPM1;ITPR1;FXYD6;ATP1A1;SRI;ATP2B1;SMAD7
regulation of protein binding (GO:0043393)	0.395322	HDAC4;FKBP1A;SLPI;BAMBI;PRKCD;DERL1;PDGFB;TMBIM6;AURKA
cellular protein complex assembly (GO:0043623)	0.399135	FKBP1A;AHCTF1;HIP1;POMP;NCK2;SRP54;NUP98;ADRB2;HOPX;PICALM;NCK1
positive regulation of stress-activated MAPK cascade (GO:0032874)	0.402975	RASSF2;TRAF4;PDCD10;FLT4;F2RL1;NOD2;MAP3K11
negative regulation of MAPK cascade (GO:0043409)	0.402975	MYC;PRKCD;DAG1;PTEN;SPRY2;EPHB2;DUSP7
endosomal transport (GO:0016197)	0.404393	ABCA1;DENND1B;ARL1;VPS13A;SCRIB;EMP2;ADRB2;MYO1D;EHD3;EHD4;SNX16;MICALL1;STAM2;CHMP7;PICALM;RAB7A
fatty acid oxidation (GO:0019395)	0.406708	PHYH;AUH;HSD17B4;ACADM;ADIPOR1
protein localization to nucleus (GO:0034504)	0.407315	BCL3;STAT3;NOL8;ABCA7;NUP98;CALR;IPO7;GPN3
positive regulation of protein modification by small protein conjugation or removal (GO:1903322)	0.407918	HDAC4;FKBP1A;TRAF6;DERL1;ADRB2;SMAD7
fatty acid catabolic process (GO:0009062)	0.407918	PHYH;AUH;PCCA;ABHD3;HSD17B4;ACADM
peptidyl-serine phosphorylation (GO:0018105)	0.410023	IKBKB;CAMK2B;MAPK9;TBK1;PRKCH;MAST4;CHUK;PRKCD;PDGFB;PKN1;VRK2
plasma membrane organization (GO:0007009)	0.411563	PLSCR1;COL5A1;PLSCR4;MICALL1
epithelial cell migration (GO:0010631)	0.411563	ZEB2;S100A2;CYP1B1;PKN1
organophosphate biosynthetic process (GO:0090407)	0.411563	GNPAT;NFS1;PDXK;FGF2
regulation of receptor-mediated endocytosis (GO:0048259)	0.411563	RAB21;HIP1;SMAP1;PICALM
negative regulation of chemotaxis (GO:0050922)	0.421278	NOTCH1;THBS1
t-circle formation (GO:0090656)	0.421278	ARTN;TERF1
carbohydrate phosphorylation (GO:0046835)	0.421278	GNPTAB;ITPK1
methionine metabolic process (GO:0006555)	0.421278	MSRA;MTRR
negative regulation of intrinsic apoptotic signaling pathway in response to DNA damage by p53 class mediator (GO:1902166)	0.421278	ING2;TRIAP1
biotin metabolic process (GO:0006768)	0.421278	BTD;PCCA
positive regulation of mesenchymal cell proliferation (GO:0002053)	0.421278	MYC;LRP5
formation of extrachromosomal circular DNA (GO:0001325)	0.421278	ARTN;TERF1
drug transmembrane transport (GO:0006855)	0.421278	TMEM30A;SLC47A1
macrophage differentiation (GO:0030225)	0.421278	PARP1;MMP9
lymphocyte mediated immunity (GO:0002449)	0.421278	BTN3A2;CD46
negative regulation of blood vessel diameter (GO:0097756)	0.421278	EDNRA;EDN2
positive regulation of transcription from RNA polymerase II promoter in response to endoplasmic reticulum stress (GO:1990440)	0.421278	CEBPB;HSPA5
response to sterol (GO:0036314)	0.421278	INSIG1;RORC
urea cycle (GO:0000050)	0.421278	ASS1;OTC
protein localization to pre-autophagosomal structure (GO:0034497)	0.421278	PACS2;ATG9A
regulation of actin filament depolymerization (GO:0030834)	0.421278	LIMA1;F2RL1
activation of cysteine-type endopeptidase activity involved in apoptotic signaling pathway (GO:0097296)	0.421278	TNFSF10;FAS
regulation of integrin-mediated signaling pathway (GO:2001044)	0.421278	EMP2;TIMP1
regulation of lipid kinase activity (GO:0043550)	0.421278	RB1;PIK3R1
nitric oxide biosynthetic process (GO:0006809)	0.421278	SPR;CYP1B1
positive regulation of ATP metabolic process (GO:1903580)	0.421278	PRKAA1;PFKFB3;HIF1A
phospholipid dephosphorylation (GO:0046839)	0.421278	MTMR2;PTEN;MTMR6
negative regulation of ryanodine-sensitive calcium-release channel activity (GO:0060315)	0.421278	GSTO1;SRI
positive regulation of superoxide anion generation (GO:0032930)	0.421278	PRKCD;F2RL1
telomere maintenance via telomere trimming (GO:0090737)	0.421278	ARTN;TERF1
import across plasma membrane (GO:0098739)	0.421278	KCNJ8;ATP1A1
regulation of telomere capping (GO:1904353)	0.421278	ARTN;NEK7;NEK2
positive regulation of receptor biosynthetic process (GO:0010870)	0.421278	HDAC1;HIF1A
cellular response to sterol (GO:0036315)	0.421278	INSIG1;RORC
positive regulation of ERBB signaling pathway (GO:1901186)	0.421278	HIP1;PTK6;MMP9
regulation of receptor biosynthetic process (GO:0010869)	0.421278	HDAC1;HIF1A
regulation of autophagosome maturation (GO:1901096)	0.421278	CALCOCO2;ADRB2
negative regulation of release of sequestered calcium ion into cytosol (GO:0051280)	0.421278	GSTO1;SRI
regulation of microtubule cytoskeleton organization (GO:0070507)	0.421278	CDK2AP2;BICD2;AURKA
protein peptidyl-prolyl isomerization (GO:0000413)	0.421278	FKBP1A;FKBP11;FKBP4;PPIC
regulation of androgen receptor signaling pathway (GO:0060765)	0.421278	PRMT2;HDAC1;RNF6
positive regulation of protein secretion (GO:0050714)	0.421278	UNC13B;XBP1;OR51E2;MYO18A;ADAM9;F2RL1;STX4
JNK cascade (GO:0007254)	0.421278	MAPK9;MDFIC;TRAF6;PKN1;NOD2;MAP3K11
regulation of metal ion transport (GO:0010959)	0.421278	CAMK2B;SIK1;ATP1A1;SRI
antigen processing and presentation of exogenous peptide antigen via MHC class II (GO:0019886)	0.421278	FCER1G;DCTN2;RACGAP1;SAR1B;SEC24D;DYNLL1;DYNC1I1;RAB7A
response to UV (GO:0009411)	0.421278	PARP1;CCND1;MYC;BCL3;TRIAP1;TRIM32;TP63;DDB2
antigen processing and presentation of exogenous peptide antigen (GO:0002478)	0.421278	FCER1G;DCTN2;RACGAP1;SAR1B;SEC24D;DYNLL1;DYNC1I1;RAB7A
regulation of protein kinase activity (GO:0045859)	0.421278	RB1;RASSF2;RAP1A;TRAF4;GNAQ;BGN;LCP2;ECT2;SOCS6;DCN;PPM1F
regulation of insulin secretion (GO:0050796)	0.421278	RAP1A;SIRT4;ITPR1;LRP5;INHBB;ADRA2C;CLOCK;FOXA2
negative regulation of binding (GO:0051100)	0.421278	SLPI;SUMO3;ID2;PRKCD;PDGFB;TMBIM6;AURKA
protein glycosylation (GO:0006486)	0.421278	ALG8;C1GALT1C1;ST6GALNAC2;NPC1;PARP1;B3GALT2;GFPT1;SIRT4;DAG1;B3GNT2
transcription, DNA-templated (GO:0006351)	0.421278	CEBPB;EGR2;XBP1;PARP1;EAF2;GATA6;PAX3;PAX6;TFB2M;MLLT3;HIF1A;CDC73;MLF1;GTF2E2;TAF5L;THAP1;COPS5;PTTG1;BCL3;IRF7;TRIP13;PKNOX1;POLR2K
cellular response to UV (GO:0034644)	0.427764	PARP1;MYC;TRIAP1;CRIP1;TP63;DDB2
positive regulation of synaptic transmission (GO:0050806)	0.427764	UNC13B;CLSTN2;NMU;PTEN;STX4;EPHB2
regulation of cardiac conduction (GO:1903779)	0.427764	ACE2;ITPR1;FXYD6;ATP1A1;SRI;ATP2B1
positive regulation of mitotic cell cycle (GO:0045931)	0.430232	PDGFB;LRP5;ASNS;HES1;AURKA
regulation of calcium ion transport (GO:0051924)	0.430232	CAMK2B;HOMER2;STC1;SRI;MYLK
positive regulation of nervous system development (GO:0051962)	0.430232	CAMK2B;CLSTN2;SERPINF1;EPHB2;TRIM32
protein O-linked glycosylation (GO:0006493)	0.430232	C1GALT1C1;ST6GALNAC2;B3GALT2;C1GALT1;GCNT1;DAG1;B3GNT2;THBS1;FKTN
positive regulation of protein ubiquitination (GO:0031398)	0.432556	FKBP1A;RNF139;TRAF6;DERL1;PTEN;ADRB2;SMAD7
positive regulation of homeostatic process (GO:0032846)	0.432556	ANO1;NPC1;ARTN;STAT3;PLEKHM1;STX4;HIF1A
negative regulation of endopeptidase activity (GO:0010951)	0.432556	SERPINB1;SPINK1;SERPINF1;SERPINH1;SERPINB9;SERPINI1;TIMP1
membrane protein intracellular domain proteolysis (GO:0031293)	0.436786	JAG2;APH1B;TRAF6
ear morphogenesis (GO:0042471)	0.436786	SALL1;ZIC1;EPHB2
Golgi to plasma membrane protein transport (GO:0043001)	0.436786	KRT18;GOLGA7;BLZF1
cellular lipid catabolic process (GO:0044242)	0.436786	LIPG;MGST2;CYP1B1
positive regulation of immune effector process (GO:0002699)	0.436786	XBP1;MYO18A;CD46
organic cation transport (GO:0015695)	0.436786	SLC47A1;SEC14L1;SLC44A1
positive regulation of dephosphorylation (GO:0035306)	0.436786	ANKLE2;PRKCD;MTMR9
regulation of cell cycle G1/S phase transition (GO:1902806)	0.436786	ID2;PSME2;CDC73
regulation of cellular senescence (GO:2000772)	0.436786	ING2;CDKN2A;VASH1
protein alpha-1,2-demannosylation (GO:0036508)	0.436786	OS9;RNF139;DERL2
cAMP metabolic process (GO:0046058)	0.436786	PDE3B;PDE2A;ADCY7
negative regulation of T cell proliferation (GO:0042130)	0.436786	PRNP;CEBPB;SDC4
negative regulation of intrinsic apoptotic signaling pathway in response to DNA damage (GO:1902230)	0.436786	ING2;TRIAP1;TRIM32
regulation of cardiac muscle cell action potential (GO:0098901)	0.436786	DSP;CTNNA3;DSG2
actin nucleation (GO:0045010)	0.436786	ARPC2;ARPC3;ARPC5
regulation of inflammatory response (GO:0050727)	0.436786	HCK;ACE2;BCL6;IL15;PRKCD;PDE2A;RORC;MGST2;NOD2;USP18;MYD88;TNFRSF1A
cellular response to interferon-gamma (GO:0071346)	0.437572	CAMK2B;HCK;TRIM62;MT2A;VCAM1;PRKCD;IRF7;CD58;JAK1
DNA damage checkpoint (GO:0000077)	0.439591	ARTN;DONSON;CLOCK;MAP3K14
cellular response to organic substance (GO:0071310)	0.443633	MAPK9;HAX1;TBK1;IBSP;STAT3;PDGFB;CYP1B1;SIK1;CIB1;JUNB
cellular response to molecule of bacterial origin (GO:0071219)	0.443633	XBP1;TNIP2;AXL;TRAF6;ADAM9;TICAM1;CDC73
positive regulation of endoplasmic reticulum unfolded protein response (GO:1900103)	0.44847	XBP1;PIK3R1
response to interleukin-6 (GO:0070741)	0.44847	ST3GAL6;FOXA2
vasoconstriction (GO:0042310)	0.44847	EDNRA;EDN2
positive regulation of amyloid precursor protein catabolic process (GO:1902993)	0.44847	EFNA1;PICALM
regulation of pseudopodium assembly (GO:0031272)	0.44847	CDC42EP3;F2RL1
cargo loading into COPII-coated vesicle (GO:0090110)	0.44847	MIA3;SEC24D
cellular glucan metabolic process (GO:0006073)	0.44847	GBE1;PYGL
regulation of nitric-oxide synthase biosynthetic process (GO:0051769)	0.44847	KDR;NOD2
positive regulation of pseudopodium assembly (GO:0031274)	0.44847	CDC42EP3;F2RL1
negative regulation of vascular smooth muscle cell proliferation (GO:1904706)	0.44847	CDKN1B;TPM1
pyrimidine nucleoside salvage (GO:0043097)	0.44847	TK1;DCK
regulation of intrinsic apoptotic signaling pathway in response to DNA damage by p53 class mediator (GO:1902165)	0.44847	ING2;TRIAP1
regulation of mesenchymal cell proliferation (GO:0010464)	0.44847	MYC;LRP5
regulation of IRE1-mediated unfolded protein response (GO:1903894)	0.44847	COPS5;HSPA5
nitric oxide metabolic process (GO:0046209)	0.44847	SPR;CYP1B1
regulation of viral release from host cell (GO:1902186)	0.44847	TRIM62;TRIM32;MID2
positive regulation of vascular endothelial growth factor receptor signaling pathway (GO:0030949)	0.44847	GRB10;HIF1A
regulation of oligodendrocyte differentiation (GO:0048713)	0.44847	NOTCH1;HES1
cellular modified amino acid catabolic process (GO:0042219)	0.44847	GGT5;PRODH
carbohydrate derivative transport (GO:1901264)	0.44847	SCARB1;ABCG1
negative regulation of fibroblast growth factor receptor signaling pathway (GO:0040037)	0.44847	SPRY2;THBS1
microtubule anchoring (GO:0034453)	0.44847	DAG1;BICD2
long-chain fatty-acyl-CoA metabolic process (GO:0035336)	0.44847	ELOVL1;ACSL1;ACSL3
negative regulation of insulin receptor signaling pathway (GO:0046627)	0.44847	PRKCD;GRB10;NCK1
eye photoreceptor cell differentiation (GO:0001754)	0.44847	DSCAM;STAT3
long-chain fatty acid transport (GO:0015909)	0.44847	CPT1A;ACSL1;ACSL3
vesicle budding from membrane (GO:0006900)	0.44847	SNX3;MYO18A
respiratory chain complex IV assembly (GO:0008535)	0.44847	FASTKD3;COX17;COX10
protein hydroxylation (GO:0018126)	0.44847	PLOD2;PLOD1
organophosphate ester transport (GO:0015748)	0.44847	SCARB1;PCTP;TRIAP1
negative regulation of fatty acid metabolic process (GO:0045922)	0.44847	SIRT4;ERLIN1
negative regulation of gene expression, epigenetic (GO:0045814)	0.44847	DNMT1;DNMT3B;PPM1D
positive regulation of nuclear division (GO:0051785)	0.44847	PDGFB;LRP5;AURKA
establishment of apical/basal cell polarity (GO:0035089)	0.44847	MSN;SCRIB
cyclic nucleotide metabolic process (GO:0009187)	0.44847	GUCY1B3;ADCY7;PDE8A
regulation of retrograde protein transport, ER to cytosol (GO:1904152)	0.44847	OS9;DERL2
chondroitin sulfate proteoglycan biosynthetic process (GO:0050650)	0.44847	BGN;CSPG5;DCN
regulation of blood vessel size (GO:0050880)	0.44847	ACE2;GCLM
neutral amino acid transport (GO:0015804)	0.44847	SLC7A5;SLC1A4;SLC6A20
negative regulation of ERAD pathway (GO:1904293)	0.44847	OS9;DERL2
membrane fusion (GO:0061025)	0.44847	NSFL1C;RABIF;VAPA;MX2;NAPG
positive regulation of phosphatidylinositol 3-kinase activity (GO:0043552)	0.44847	PDGFB;NOD2;FGF2
protein depolymerization (GO:0051261)	0.44847	KIF18B;MICAL2;TWF1
positive regulation of fat cell differentiation (GO:0045600)	0.44847	CEBPB;XBP1;FRZB;LRP5
pyrimidine-containing compound salvage (GO:0008655)	0.44847	TK1;DCK
potassium ion homeostasis (GO:0055075)	0.44847	KCNMA1;ATP1A1;SLC12A6
regulation of proteasomal protein catabolic process (GO:0061136)	0.44847	ALAD;PSME2;RAD23B;UCHL5
regulation of vascular endothelial cell proliferation (GO:1905562)	0.44847	FGF2;FGFR1
PERK-mediated unfolded protein response (GO:0036499)	0.44847	HSPA5;ASNS
positive regulation of embryonic development (GO:0040019)	0.44847	DAG1;HES1;FOXA2
signal transduction by p53 class mediator (GO:0072331)	0.44847	ARTN;MYO6;BCL3;TRIAP1
regulation of type I interferon-mediated signaling pathway (GO:0060338)	0.44847	TYK2;USP18;IFNAR1;JAK1
regulation of peptidyl-tyrosine phosphorylation (GO:0050730)	0.44847	EFNA1;PRNP;FGF7;HAX1;PRKCD;PDGFB;SAMSN1
regulation of ryanodine-sensitive calcium-release channel activity (GO:0060314)	0.44847	FKBP1A;GSTO1;SRI
positive regulation of response to stimulus (GO:0048584)	0.44847	ANO1;CDKN2A;MYC;PRKCD;STX4
protein localization to cell periphery (GO:1990778)	0.44847	IKBKB;TSPAN15;EFR3A;EHD3;PACS2;PACS1;FLOT2;EMP2;TNFRSF1A
L-amino acid transport (GO:0015807)	0.44847	SLC7A5;SLC1A4;SLC6A20
alpha-amino acid catabolic process (GO:1901606)	0.44847	MTRR;HAAO;PRODH;OTC
positive regulation of cytokine production (GO:0001819)	0.44847	CEBPB;IL15;FLT4;NOD2;TICAM1;HIF1A;TBK1;TRAF6;IRF7;CYP1B1;HPSE;CD46;IL6ST;MYD88;POLR2K
calcium-mediated signaling (GO:0019722)	0.45628	PRNP;PRKAA1;VCAM1;EDN2;KDR;PPP1R9A
peptidyl-serine modification (GO:0018209)	0.461936	IKBKB;CAMK2B;MAPK9;TBK1;PRKCH;PARP1;MAST4;CHUK;PRKCD;PDGFB;PKN1;VRK2
negative regulation of cellular response to growth factor stimulus (GO:0090288)	0.468041	NOTCH1;SPRY2;THBS1;SKIL;SMAD7
long-chain fatty acid metabolic process (GO:0001676)	0.468041	ELOVL1;CPT1A;ACSL1;CYP1B1;HSD17B4
positive regulation of DNA biosynthetic process (GO:2000573)	0.468041	MYC;NEK7;PDGFB;NEK2;CCT5
protein import into nucleus (GO:0006606)	0.468041	BCL6;BCL3;STAT3;DAG1;HES1;NUP98;IPO7;GPN3
regulation of cholesterol biosynthetic process (GO:0045540)	0.468337	SREBF1;PRKAA1;ERLIN1;ABCG1
peptidyl-proline modification (GO:0018208)	0.468337	FKBP1A;FKBP11;FKBP4;PPIC
negative regulation of cytokine secretion (GO:0050710)	0.468337	SRGN;PPP1R11;FN1;F2RL1
regulation of intracellular transport (GO:0032386)	0.468337	C12ORF4;RNF139;MX2;NDEL1
regulation of protein dephosphorylation (GO:0035304)	0.468337	ANKLE2;PPP1R11;PRKCD;HSP90B1
regulation of GTPase activity (GO:0043087)	0.468337	NTRK1;RAP1GDS1;RASIP1;SIPA1L1;DNMBP;RAP1A;RACGAP1;RGS1;SH3BP4;F2RL1;ECT2;PICALM;NDEL1
positive regulation of growth (GO:0045927)	0.472228	RPS6KA1;DERL2;CIB1;TRIM32;FXN;PPM1F
positive regulation of lymphocyte proliferation (GO:0050671)	0.472228	VCAM1;TFRC;NCK2;CD46;IL6ST;NCK1
response to insulin (GO:0032868)	0.472228	XBP1;PARP1;MARS;PDE3B;INHBB;PIK3R1
tetrahydrofolate metabolic process (GO:0046653)	0.474846	MTHFD2;SHMT2
cranial nerve development (GO:0021545)	0.474846	SALL1;ERBB3
negative regulation of viral release from host cell (GO:1902187)	0.474846	TRIM32;MID2
establishment of chromosome localization (GO:0051303)	0.474846	GEM;NDEL1
cellular potassium ion homeostasis (GO:0030007)	0.474846	KCNMA1;ATP1A1
regulation of fibrinolysis (GO:0051917)	0.474846	THBD;THBS1
regulation of oxidoreductase activity (GO:0051341)	0.474846	SIRT4;NOD2
regulation of T cell cytokine production (GO:0002724)	0.474846	TRAF6;SMAD7
neuron fate commitment (GO:0048663)	0.474846	ID2;PAX6
cardiocyte differentiation (GO:0035051)	0.474846	GATA6;SIK1
ER-associated misfolded protein catabolic process (GO:0071712)	0.474846	SDF2L1;DERL1
Notch receptor processing, ligand-dependent (GO:0035333)	0.474846	JAG2;APH1B
positive regulation of protein complex disassembly (GO:0043243)	0.474846	CALCOCO2;ADRB2
positive regulation of cholesterol efflux (GO:0010875)	0.474846	ABCA1;ABCA7
positive regulation of histone H3-K4 methylation (GO:0051571)	0.474846	DNMT1;DNMT3B
nucleotide-sugar metabolic process (GO:0009225)	0.474846	UGDH;GFPT1
tricarboxylic acid metabolic process (GO:0072350)	0.474846	SIRT4;ASS1
regulation of pri-miRNA transcription from RNA polymerase II promoter (GO:1902893)	0.474846	STAT3;PDGFB;HIF1A
regulation of muscle contraction (GO:0006937)	0.474846	TPM1;SRI;MYL9
positive regulation of cardiac muscle cell proliferation (GO:0060045)	0.474846	NOTCH1;FGF2
atrial cardiac muscle cell action potential (GO:0086014)	0.474846	GJA1;SCN5A
negative regulation of cellular response to insulin stimulus (GO:1900077)	0.474846	PRKCD;GRB10;NCK1
regulation of superoxide anion generation (GO:0032928)	0.474846	PRKCD;F2RL1
energy coupled proton transport, down electrochemical gradient (GO:0015985)	0.474846	TCIRG1;ATP5L
response to gamma radiation (GO:0010332)	0.474846	PRKAA1;MYC;TP63
regulation of transcription regulatory region DNA binding (GO:2000677)	0.474846	RB1;MSX2;TRAF6
positive regulation of cyclin-dependent protein kinase activity (GO:1904031)	0.474846	PSRC1;CCND1;PDGFB
regulation of cell aging (GO:0090342)	0.474846	ING2;VASH1
DNA damage response, signal transduction by p53 class mediator resulting in transcription of p21 class mediator (GO:0006978)	0.474846	RPS27L;TP63
regulation of biomineral tissue development (GO:0070167)	0.474846	ANKH;S1PR1
negative regulation of catalytic activity (GO:0043086)	0.474846	NOTCH1;TMBIM1;TIMP1
regulation of cellular carbohydrate metabolic process (GO:0010675)	0.474846	RORC;ADIPOR1
positive regulation of protein transport (GO:0051222)	0.474846	UNC13B;PDCD10;MYO18A;ADAM9;ACSL3
regulation of BMP signaling pathway (GO:0030510)	0.474846	NOTCH1;FOXD1;GATA6;SKIL;SMAD7
phosphatidylethanolamine acyl-chain remodeling (GO:0036152)	0.474846	PLA2G16;PLA2G2E;PLBD1
monovalent inorganic cation homeostasis (GO:0055067)	0.474846	SCNN1B;SLC12A6;SLC26A4
high-density lipoprotein particle assembly (GO:0034380)	0.474846	ABCA1;ABCA7
positive regulation of release of cytochrome c from mitochondria (GO:0090200)	0.474846	TNFSF10;BID;MMP9
autophagosome organization (GO:1905037)	0.474846	NSFL1C;ATG3;PACS2;ATG9A;RAB7A
regulation of cellular response to stress (GO:0080135)	0.474846	CAMK2B;ING2;BAG2;NUP98;VASH1;FKBP4;NUP37;IER3
lipid biosynthetic process (GO:0008610)	0.475208	GNPAT;SREBF1;XBP1;PRKAA1;ACSL1;TFCP2L1
cell-cell junction organization (GO:0045216)	0.475208	DSP;CLDN5;F2RL1;DSG2;TLN1;CDH19
regulation of fat cell differentiation (GO:0045598)	0.475208	CEBPB;XBP1;FRZB;RORC;LRP5;ZFPM2
negative regulation of cell cycle (GO:0045786)	0.475208	CDKN1B;CDKN2A;ANGEL2;HECA;SCRIB;IPO7
cellular response to peptide (GO:1901653)	0.476652	PRNP;XBP1;NOD2;ADRB2
negative regulation of cell projection organization (GO:0031345)	0.476652	PRNP;SPRY2;CIB1;FKBP4
regulation of cellular metabolic process (GO:0031323)	0.476652	PANK2;CYP1B1;CACYBP;ABCG1
neuron differentiation (GO:0030182)	0.48325	RB1;MAPK9;XBP1;FZD2;ID2;PAX6;SKIL;IER2;GLI2;FOXA2
extrinsic apoptotic signaling pathway via death domain receptors (GO:0008625)	0.491721	DDX47;BID;TNFRSF1A
negative regulation of cell-matrix adhesion (GO:0001953)	0.491721	CDKN2A;PTEN;THBS1
negative regulation of small GTPase mediated signal transduction (GO:0051058)	0.491721	SPRY2;EPHB2;ARHGAP25
negative regulation of peptidyl-tyrosine phosphorylation (GO:0050732)	0.491721	PRKCD;PTK6;SAMSN1
positive regulation of lipid kinase activity (GO:0090218)	0.491721	PDGFB;NOD2;FGF2
negative regulation of smooth muscle cell proliferation (GO:0048662)	0.491721	CDKN1B;TPM1;HMOX1
cellular response to glucose stimulus (GO:0071333)	0.491721	UNC13B;XBP1;PTPRN2
positive regulation of substrate adhesion-dependent cell spreading (GO:1900026)	0.491721	DOCK5;CIB1;CALR
regulation of intracellular steroid hormone receptor signaling pathway (GO:0033143)	0.491721	PRMT2;RNF6;CALR
canonical Wnt signaling pathway (GO:0060070)	0.491721	TCF7L1;FZD2;FRZB;MYC;LRP5;PTEN
regulation of Rho protein signal transduction (GO:0035023)	0.491721	ABCA1;EPS8;ARHGDIB;F2RL1;EPS8L2
cellular respiration (GO:0045333)	0.491721	UQCRB;FASTKD3;SDHC;COX10;TBRG4
positive regulation of cell death (GO:0010942)	0.491721	NTRK1;PRNP;CDKN1B;PRODH;PICALM
endocytosis (GO:0006897)	0.492021	DENND1B;SCARB1;CD163;CD93;ANXA3;VRK2;ADRB2;HSP90B1;AXL;MYO6;MICALL1;PECAM1;RIN3;CALR;SNX7;PICALM;RAB7A
regulation of cellular component organization (GO:0051128)	0.492251	ABCA1;RAB21;ZMYM1;RAB20;RAP1A;HIP1;CHPT1;EBAG9;BLZF1;PICALM
negative regulation of protein secretion (GO:0050709)	0.498482	SRGN;PPP1R11;SIRT4;INHBB
regulation of telomerase activity (GO:0051972)	0.498482	MYC;NEK7;NEK2;TERF1
negative regulation of focal adhesion assembly (GO:0051895)	0.501761	PTEN;THBS1
necroptotic process (GO:0070266)	0.501761	LY96;TICAM1
negative regulation of endoplasmic reticulum stress-induced intrinsic apoptotic signaling pathway (GO:1902236)	0.501761	XBP1;TMBIM6
cell migration involved in sprouting angiogenesis (GO:0002042)	0.501761	KDR;FGF2
regulation of synapse organization (GO:0050807)	0.501761	CAMK2B;PDLIM5
adaptive immune response based on somatic recombination of immune receptors built from immunoglobulin superfamily domains (GO:0002460)	0.501761	BTN3A2;CD46
positive regulation of mitochondrial fission (GO:0090141)	0.501761	KDR;DCN
DNA damage response, signal transduction resulting in transcription (GO:0042772)	0.501761	RPS27L;TP63
smooth muscle contraction (GO:0006939)	0.501761	EDNRA;MYLK
regulation of fatty acid metabolic process (GO:0019217)	0.501761	PANK2;ADIPOR1
regulation of neural precursor cell proliferation (GO:2000177)	0.501761	ID2;SHCBP1
regulation of gastrulation (GO:0010470)	0.501761	DAG1;FOXA2
oligosaccharide-lipid intermediate biosynthetic process (GO:0006490)	0.501761	ALG8;PQLC3
negative regulation of intrinsic apoptotic signaling pathway by p53 class mediator (GO:1902254)	0.501761	ING2;TRIAP1
modified amino acid transport (GO:0072337)	0.501761	SLC1A4;SLC25A32
regulation of platelet aggregation (GO:0090330)	0.501761	PRKCD;CD9
cell communication by electrical coupling involved in cardiac conduction (GO:0086064)	0.501761	GJA1;ATP1A1
regulation of monocyte differentiation (GO:0045655)	0.501761	MYC;IRF7
nucleoside salvage (GO:0043174)	0.501761	TK1;DCK
clathrin coat assembly (GO:0048268)	0.501761	HIP1;PICALM
intermediate filament organization (GO:0045109)	0.501761	DSP;EPPK1
positive regulation of cell adhesion mediated by integrin (GO:0033630)	0.501761	ADAM9;CIB1
regulation of fibroblast migration (GO:0010762)	0.501761	THBS1;FGF2
negative regulation of receptor-mediated endocytosis (GO:0048261)	0.501761	MTMR2;PICALM
regulation of activin receptor signaling pathway (GO:0032925)	0.501761	FKBP1A;SMAD7
establishment of mitotic spindle orientation (GO:0000132)	0.501761	ZW10;NDEL1
estrogen metabolic process (GO:0008210)	0.501761	CYP1B1;HSD17B4
regulation of Golgi organization (GO:1903358)	0.501761	EHD3;RAB33B
pore complex assembly (GO:0046931)	0.501761	AHCTF1;NUP98
positive regulation of interleukin-8 secretion (GO:2000484)	0.501761	F2RL1;CD58
post-Golgi vesicle-mediated transport (GO:0006892)	0.501761	RABIF;VPS13A;STX4;SCAMP3;SCAMP2
autophagosome assembly (GO:0000045)	0.501761	NSFL1C;ATG3;PACS2;ATG9A;RAB7A
integrin-mediated signaling pathway (GO:0007229)	0.501761	LAMA5;HCK;COL16A1;ADAM9;ITGAV
positive regulation of muscle hypertrophy (GO:0014742)	0.501761	PARP1;IL6ST
positive regulation of heart rate (GO:0010460)	0.501761	EDN2;TPM1
glucose homeostasis (GO:0042593)	0.501761	PRKAA1;STAT3;PAX6;PYGL;PIK3R1;ADIPOR1
dephosphorylation (GO:0016311)	0.501761	PPP6C;DUSP5;MTMR2;PTPRN2;CTDSP2;PTEN;PPM1D;MTMR6;DUSP7
nitrogen compound transport (GO:0071705)	0.501761	TMEM30A;TMEM30B;ATP11B;SLC1A4;SLC6A20;SLC7A1
regulation of protein secretion (GO:0050708)	0.501761	UNC13B;RAP1A;ITPR1;MYO18A;ADAM9;ADRA2C;CLOCK;LLGL2
transcription from RNA polymerase II promoter (GO:0006366)	0.501761	CEBPB;NOTCH1;NOTCH4;RORC;GATA6;MLLT3;PPM1D;HIF1A;CDC73;GTF2E2;TAF5L;CCND1;PTTG1;PKNOX1;POLR2K;TEAD4;EGR2;XBP1;PARP1;EAF2;PAX3;PAX6;MAGOHB;ELL2;THOC7;COPS5;CDK4;IRF7;TRIP13
cGMP metabolic process (GO:0046068)	0.503394	GUCY1B3;PDE2A;ADCY7
cardiac muscle cell action potential involved in contraction (GO:0086002)	0.503394	GJA1;ATP1A1;SCN5A
carboxylic acid catabolic process (GO:0046395)	0.503394	TMEM2;HEXB;FGF2
lytic vacuole organization (GO:0080171)	0.503394	ABCA1;GNPTAB;ARSB
positive regulation of phospholipid metabolic process (GO:1903727)	0.503394	PDGFB;NOD2;FGF2
positive regulation of calcium-mediated signaling (GO:0050850)	0.503394	GSTO1;CIB1;LMCD1
positive regulation of extrinsic apoptotic signaling pathway (GO:2001238)	0.503394	TNFSF10;BID;THBS1
positive regulation of interleukin-6 production (GO:0032755)	0.503394	XBP1;F2RL1;NOD2;MYD88
hydrogen ion transmembrane transport (GO:1902600)	0.503394	ATP6V0E1;TCIRG1;ATP6V1C1
negative regulation of endocytosis (GO:0045806)	0.503394	SNX3;MTMR2;PICALM
negative regulation of intracellular steroid hormone receptor signaling pathway (GO:0033144)	0.503394	HDAC1;CALR;CLOCK
positive regulation of lipid biosynthetic process (GO:0046889)	0.503394	SCARB1;SREBF1;SIRT4
regulation of actin polymerization or depolymerization (GO:0008064)	0.503394	EPS8;HAX1;EPS8L2
negative regulation of kinase activity (GO:0033673)	0.503394	RB1;CDKN1B;GNAQ;BGN;SOCS6;DCN;PPM1F
nucleobase-containing compound catabolic process (GO:0034655)	0.503394	RNASEH2B;ENTPD1;ENTPD4;RNASE6
digestive tract development (GO:0048565)	0.503394	SALL1;GATA6;PTK6;GLI2
post-translational protein modification (GO:0043687)	0.503394	WSB2;SDC2;FN1;KLHL2;COPS7A;MIA3;LAMC1;RABGGTB;HIF1A;DDB2;HSP90B1;RCN1;COPS5;LGALS1;STC2;UBA3;PSME2;RAB38;TIMP1;SOCS6;ARSB;ASB1
gland development (GO:0048732)	0.506623	XBP1;SALL1;NOTCH4;MSN;HES1;GLI2
sterol metabolic process (GO:0016125)	0.510491	ABCA1;SOAT1;FDX1;CYP1B1;ABCG1
regulation of Wnt signaling pathway (GO:0030111)	0.517474	SNX3;TCF7L1;SALL1;MDFIC;FRZB;GRB10;LRP5;CDC73
regulation of mitochondrial translation (GO:0070129)	0.524718	TSFM;FASTKD3
regulation of mitotic sister chromatid separation (GO:0010965)	0.524718	PTTG1;TACC3
cellular response to virus (GO:0098586)	0.524718	CHUK;LGALS8
negative regulation of release of cytochrome c from mitochondria (GO:0090201)	0.524718	TRIAP1;FXN
G-protein coupled glutamate receptor signaling pathway (GO:0007216)	0.524718	GRM3;HOMER2
unsaturated fatty acid biosynthetic process (GO:0006636)	0.524718	ALOX5;ALOX5AP
mitotic sister chromatid cohesion (GO:0007064)	0.524718	RB1;PDS5B
regulation of clathrin-dependent endocytosis (GO:2000369)	0.524718	SMAP1;PICALM
negative regulation of cellular component movement (GO:0051271)	0.524718	ACTN1;CD9
pyrimidine nucleoside biosynthetic process (GO:0046134)	0.524718	TK1;DCK
membrane repolarization during cardiac muscle cell action potential (GO:0086013)	0.524718	KCNJ8;ATP1A1
negative regulation of peptidyl-threonine phosphorylation (GO:0010801)	0.524718	SPRY2;SMAD7
positive regulation of small GTPase mediated signal transduction (GO:0051057)	0.524718	NTRK1;NOTCH1
negative regulation of lipid catabolic process (GO:0050995)	0.524718	PRKAA1;PDE3B
vasculature development (GO:0001944)	0.524718	FLT4;NOTCH4
ventricular cardiac muscle cell action potential (GO:0086005)	0.524718	KCNJ8;SCN5A
negative regulation of adherens junction organization (GO:1903392)	0.524718	PTEN;THBS1
negative regulation of insulin secretion (GO:0046676)	0.524718	SIRT4;INHBB
regulation of mast cell degranulation (GO:0043304)	0.524718	C12ORF4;GAB2
negative regulation of epithelial cell apoptotic process (GO:1904036)	0.524718	CAST;TNIP2;KDR
nuclear pore organization (GO:0006999)	0.524718	AHCTF1;NUP98
L-alpha-amino acid transmembrane transport (GO:1902475)	0.524718	SLC7A5;SLC7A1
regulation of embryonic development (GO:0045995)	0.524718	RACGAP1;DAG1;FOXA2
lysosome localization (GO:0032418)	0.524718	PLEKHM1;MAP6D1;NDEL1
regulation of chromosome segregation (GO:0051983)	0.524718	RACGAP1;NEK2;ECT2
digestive tract morphogenesis (GO:0048546)	0.524718	ID2;SIX2
protein localization to chromosome, centromeric region (GO:0071459)	0.524718	RB1;ZW10
atrioventricular valve morphogenesis (GO:0003181)	0.524718	EFNA1;NOTCH1
coenzyme biosynthetic process (GO:0009108)	0.524718	PANK2;PDXK;SPR
nucleotide-excision repair, preincision complex assembly (GO:0006294)	0.524718	PARP1;RAD23B;DDB2
regulation of smooth muscle cell proliferation (GO:0048660)	0.524718	ID2;PDGFB;HMOX1;THBS1
transport along microtubule (GO:0010970)	0.524718	DYNLL1;DYNC1I1
unsaturated fatty acid metabolic process (GO:0033559)	0.524718	ELOVL1;ACSL1;CYP1B1;HSD17B4
nucleobase-containing small molecule catabolic process (GO:0034656)	0.524718	ENTPD1;ENTPD4
negative regulation of type I interferon production (GO:0032480)	0.524718	HERC5;TBK1;UBE2L6;ISG15
positive regulation of exosomal secretion (GO:1903543)	0.524718	SDC4;RAB7A
positive regulation of stress-activated protein kinase signaling cascade (GO:0070304)	0.524718	PDCD10;NOD2
positive regulation of cytokine production involved in immune response (GO:0002720)	0.524718	TRAF6;F2RL1
endoderm development (GO:0007492)	0.524718	DUSP5;LAMC1
sulfate transport (GO:0008272)	0.524718	RACGAP1;SLC26A4
protein N-linked glycosylation via asparagine (GO:0018279)	0.524718	MCFD2;ST6GALNAC2;ST3GAL5;ST3GAL6
establishment of protein localization to endoplasmic reticulum (GO:0072599)	0.524718	SPCS3;SRP54
positive regulation of cysteine-type endopeptidase activity involved in apoptotic signaling pathway (GO:2001269)	0.524718	TNFSF10;FAS
protein targeting to peroxisome (GO:0006625)	0.524718	PEX7;PEX3
negative regulation of mRNA processing (GO:0050686)	0.524718	SAP18;TMBIM6
positive regulation of protein binding (GO:0032092)	0.524718	FKBP1A;TRAF4;BAMBI;DERL1;MMP9
negative regulation of extrinsic apoptotic signaling pathway (GO:2001237)	0.524718	TMBIM1;TNFSF10;HMOX1;FAS;ITGAV;THBS1
metaphase plate congression (GO:0051310)	0.524718	PSRC1;ZW10;CHMP7;GEM
MyD88-dependent toll-like receptor signaling pathway (GO:0002755)	0.524718	TRAF6;LY96;MYD88
positive regulation of epidermal growth factor receptor signaling pathway (GO:0045742)	0.524718	HIP1;PTK6;MMP9
positive regulation of mitochondrion organization (GO:0010822)	0.526721	HHAT;KDR;TNFSF10;ARIH2;HES1;KCNN3;BID;MMP9;DCN
positive regulation of cytoskeleton organization (GO:0051495)	0.526721	HCK;HAX1;CDC42EP3;NCK2;F2RL1;NCK1
positive regulation of protein modification process (GO:0031401)	0.526874	NTRK1;EFNA1;ANKLE2;CCND1;FLT4;PRKCD;KDR;FAS;CIB1;MMP9;PDE8A
mitochondrial gene expression (GO:0140053)	0.534632	MRPS11;MRPL16;IARS2;TFB2M
positive regulation of leukocyte chemotaxis (GO:0002690)	0.534632	EDN2;F2RL1;CALR;THBS1;PGF
protein targeting to membrane (GO:0006612)	0.534632	ATG3;PEX3;MICALL1;SSR1;GOLGA7
peptidyl-asparagine modification (GO:0018196)	0.534632	MCFD2;ST6GALNAC2;ST3GAL5;ST3GAL6
negative regulation of ossification (GO:0030279)	0.534632	SRGN;NOTCH1;LRP5;KREMEN2
actin cytoskeleton reorganization (GO:0031532)	0.534632	FGF7;SIPA1L1;CASS4;S1PR1;PHACTR1
fatty-acyl-CoA biosynthetic process (GO:0046949)	0.540166	ELOVL1;ACSL1;ACSL3
activation of JUN kinase activity (GO:0007257)	0.540166	MDFIC;PKN1;MAP3K11
positive regulation of cation channel activity (GO:2001259)	0.540166	GSTO1;ADRB2;EPHB2
regulation of ARF protein signal transduction (GO:0032012)	0.540166	ARFGAP3;SMAP1;AGFG1
connective tissue development (GO:0061448)	0.540166	XBP1;RORC;LRP5
regulation of protein insertion into mitochondrial membrane involved in apoptotic signaling pathway (GO:1900739)	0.540166	DYNLL1;BID;TP63
negative regulation of endothelial cell proliferation (GO:0001937)	0.540166	PDCD10;VASH1;THBS1
regulation of actin cytoskeleton reorganization (GO:2000249)	0.540166	HCK;HAX1;ARHGDIB
positive regulation of cyclin-dependent protein serine/threonine kinase activity (GO:0045737)	0.540166	PSRC1;CCND1;PDGFB
artery morphogenesis (GO:0048844)	0.540166	NOTCH1;HES1;SMAD7
hippo signaling (GO:0035329)	0.540166	TEAD4;AMOTL2;MAP3K14
negative regulation of stress-activated MAPK cascade (GO:0032873)	0.540166	MYC;F2RL1;FKTN
bile acid metabolic process (GO:0008206)	0.540166	NPC1;OSBPL2;HSD17B4
negative regulation of transferase activity (GO:0051348)	0.540166	CDKN1B;TERF1;SMAD7
antigen processing and presentation of exogenous peptide antigen via MHC class I (GO:0042590)	0.540166	IKBKB;FCER1G;CHUK;PSME2;ITGAV;CALR
positive regulation of protein insertion into mitochondrial membrane involved in apoptotic signaling pathway (GO:1900740)	0.540166	DYNLL1;BID;TP63
ATP-dependent chromatin remodeling (GO:0043044)	0.540166	HDAC1;ACTL6A;ANP32E
regulation of protein polymerization (GO:0032271)	0.540166	EPS8;HAX1;EPS8L2
nuclear envelope organization (GO:0006998)	0.540166	NSFL1C;REEP4;CHMP7
proteasome-mediated ubiquitin-dependent protein catabolic process (GO:0043161)	0.540166	HSPA5;DERL1;ERLIN1;DERL2;RNF6;WWP2;ANAPC10;AURKA;HSP90B1;KBTBD4;NSFL1C;C18ORF25;OS9;PTTG1;RNF139;SPOP;PSME2;CLOCK
positive regulation of G2/M transition of mitotic cell cycle (GO:0010971)	0.548834	CCND1;CDK4
positive regulation of triglyceride metabolic process (GO:0090208)	0.548834	SCARB1;SREBF1
dendritic spine morphogenesis (GO:0060997)	0.548834	PTEN;EPHB2
artery development (GO:0060840)	0.548834	HES1;SMAD7
neuron apoptotic process (GO:0051402)	0.548834	ERBB3;BID
T cell migration (GO:0072678)	0.548834	S1PR1;MSN
regulation of exosomal secretion (GO:1903541)	0.548834	SDC4;RAB7A
positive regulation of nitric-oxide synthase activity (GO:0051000)	0.548834	SCARB1;HIF1A
positive regulation of macrophage derived foam cell differentiation (GO:0010744)	0.548834	MAPK9;PRKCH
negative regulation of peptide hormone secretion (GO:0090278)	0.548834	SIRT4;INHBB
peptidyl-lysine methylation (GO:0018022)	0.548834	SETD4;SMYD2
regulation of systemic arterial blood pressure by hormone (GO:0001990)	0.548834	ACE2;EDN2
negative regulation of response to wounding (GO:1903035)	0.548834	EPPK1;FGF2
positive regulation of lymphocyte differentiation (GO:0045621)	0.548834	XBP1;AXL
positive regulation of cardiac muscle hypertrophy (GO:0010613)	0.548834	PARP1;IL6ST
positive regulation of secretion (GO:0051047)	0.548834	XBP1;ACSL3
protein deacylation (GO:0035601)	0.548834	HDAC4;HDAC1
positive regulation of cardiac muscle tissue growth (GO:0055023)	0.548834	NOTCH1;FGF2
regulation of membrane depolarization (GO:0003254)	0.548834	SCN5A;SMAD7
embryonic digit morphogenesis (GO:0042733)	0.548834	SALL1;HDAC1
regulation of intrinsic apoptotic signaling pathway in response to DNA damage (GO:1902229)	0.548834	NACC2;TRIM32
programmed necrotic cell death (GO:0097300)	0.548834	LY96;TICAM1
regulation of cellular component movement (GO:0051270)	0.548834	ERBB3;ACTN1;CD9;PKN1
activation of NF-kappaB-inducing kinase activity (GO:0007250)	0.548834	CARD10;TRAF6
regulation of histone H3-K4 methylation (GO:0051569)	0.548834	DNMT1;DNMT3B
positive regulation of mRNA processing (GO:0050685)	0.548834	NUP98;CDC73
linoleic acid metabolic process (GO:0043651)	0.548834	ELOVL1;ACSL1
regulation of interferon-alpha production (GO:0032647)	0.548834	TBK1;IRF7
positive regulation of leukocyte activation (GO:0002696)	0.548834	TNIP2;THBS1
response to calcium ion (GO:0051592)	0.548834	ALOX5AP;KCNMA1;ADAM9;SCN5A;ECT2;THBS1
epithelial cell differentiation (GO:0030855)	0.548834	LAMA5;CPT1A;PTER;TST;CASP6;HDAC1;ANXA7
tRNA aminoacylation for protein translation (GO:0006418)	0.548834	NARS;MARS;MRPL39;IARS2
cell-cell junction assembly (GO:0007043)	0.548834	CLDN5;GJA1;CD9;TLN1;ECT2;CDH19
regulation of transforming growth factor beta receptor signaling pathway (GO:0017015)	0.548834	ING2;BAMBI;PMEPA1;THBS1;SKIL;SMAD7
lysosome organization (GO:0007040)	0.555897	ABCA1;GNPTAB;ARSB
organelle transport along microtubule (GO:0072384)	0.555897	DYNC1I1;BICD2;NDEL1
regulation of dendritic spine development (GO:0060998)	0.555897	CAMK2B;SIPA1L1;PDLIM5
alpha-amino acid metabolic process (GO:1901605)	0.555897	MTRR;NOX4;ASS1
skeletal system morphogenesis (GO:0048705)	0.555897	LRP5;RAB33B;FGFR1
negative regulation of toll-like receptor signaling pathway (GO:0034122)	0.555897	LY96;F2RL1;TICAM1
proton transport (GO:0015992)	0.555897	ATP6V0E1;TCIRG1;ATP6V1C1
oligosaccharide metabolic process (GO:0009311)	0.555897	ST6GALNAC2;B3GALT2;ST3GAL5;NAGA;ST3GAL6
carbohydrate homeostasis (GO:0033500)	0.555897	PRKAA1;STAT3;PAX6;PYGL;ADIPOR1
negative regulation of protein modification process (GO:0031400)	0.555897	PRNP;PPP1R11;PTEN;CIB1;EPHB2
liver development (GO:0001889)	0.555897	CEBPB;XBP1;AURKA
regulation of autophagy (GO:0010506)	0.555897	SREBF1;PRKAA1;ATP6V0E1;ITPR1;MTMR9;TICAM1;RASIP1;MID2;DCN;HAX1;SH3BP4;PIP4K2C;ATP6V1C1
NIK/NF-kappaB signaling (GO:0038061)	0.558498	CARD10;CHUK;TRAF6;UBA3;PSME2;MAP3K14
ERBB signaling pathway (GO:0038127)	0.558498	EPS8;DGKD;ERBB3;NCK2;PTK6;PIK3R1
positive regulation of gene expression, epigenetic (GO:0045815)	0.560569	WBP2;ATAD2;CD3EAP;POLR2K
regulation of organelle assembly (GO:1902115)	0.560569	HCK;ATG3;MSN;RAB33B
positive regulation of pathway-restricted SMAD protein phosphorylation (GO:0010862)	0.560569	RBPMS;BMP8B;INHBB;INHBE
heterophilic cell-cell adhesion via plasma membrane cell adhesion molecules (GO:0007157)	0.560569	VCAM1;ALCAM;GYPC;CD200
peptidyl-lysine modification (GO:0018205)	0.566464	HDAC4;POP5;SUMO3;SIRT4;PLOD2;NUP98;PLOD1;NUP37
epithelium development (GO:0060429)	0.566464	CPT1A;SALL1;PTER;TST;CASP6;KDR;ANXA7;MEOX1
positive regulation of cellular protein catabolic process (GO:1903364)	0.569524	MSN;CTSC
positive regulation of macrophage activation (GO:0043032)	0.569524	TNIP2;THBS1
macrophage activation (GO:0042116)	0.569524	EDN2;CD93
embryo development ending in birth or egg hatching (GO:0009792)	0.569524	FOXI1;FGFR1
maturation of 5.8S rRNA (GO:0000460)	0.569524	MAK16;RRP15
positive regulation of cell cycle G2/M phase transition (GO:1902751)	0.569524	CCND1;CDK4
3'-UTR-mediated mRNA stabilization (GO:0070935)	0.569524	ANGEL2;MYD88
negative regulation of cell development (GO:0010721)	0.569524	NOTCH1;PAX6
negative regulation of intracellular transport (GO:0032387)	0.569524	INSIG1;TMEM14A
regulation of mitochondrial outer membrane permeabilization involved in apoptotic signaling pathway (GO:1901028)	0.569524	BID;TMEM14A
negative regulation of interleukin-8 production (GO:0032717)	0.569524	BCL3;BPI
spindle assembly checkpoint (GO:0071173)	0.569524	ZW10;TRIP13
regulation of tissue remodeling (GO:0034103)	0.569524	IL15;FLT4
positive regulation of telomere maintenance via telomerase (GO:0032212)	0.569524	NEK7;NEK2;CCT5
activation of adenylate cyclase activity (GO:0007190)	0.569524	EDNRA;ADRB2;ADCY7
negative regulation of BMP signaling pathway (GO:0030514)	0.569524	NOTCH1;SKIL;SMAD7
negative regulation of receptor activity (GO:2000272)	0.569524	GSTO1;SRI;EPHB2
G2 DNA damage checkpoint (GO:0031572)	0.569524	ARTN;DONSON;MAP3K14
regulation of lipid catabolic process (GO:0050994)	0.569524	PRKAA1;PDE3B
negative regulation of lipid biosynthetic process (GO:0051055)	0.569524	ERLIN1;SIK1
microtubule bundle formation (GO:0001578)	0.569524	PSRC1;CAPN6;KIF20A
intrinsic apoptotic signaling pathway in response to DNA damage (GO:0008630)	0.569524	BCL3;RPS27L;CRIP1;TP63
cellular response to glucagon stimulus (GO:0071377)	0.569524	GNG10;ADCY7;GNG11
microtubule nucleation (GO:0007020)	0.569524	TUBGCP3;NDEL1
pattern recognition receptor signaling pathway (GO:0002221)	0.569524	TRAF6;LY96;MYD88;HSP90B1
cardiac muscle cell contraction (GO:0086003)	0.569524	ATP1A1;SCN5A
positive regulation of interleukin-6 secretion (GO:2000778)	0.569524	XBP1;F2RL1
regulation of telomere maintenance via telomere lengthening (GO:1904356)	0.569524	PARP1;TERF1
neurotrophin signaling pathway (GO:0038179)	0.569524	NTRK1;RAP1A
protein deacetylation (GO:0006476)	0.569524	HDAC4;HDAC1;SIRT4
positive regulation of nitrogen compound metabolic process (GO:0051173)	0.569524	PDGFB;ACSL3
positive regulation of telomere maintenance (GO:0032206)	0.569524	ARTN;NEK7;NEK2
mitotic G2 DNA damage checkpoint (GO:0007095)	0.569524	ARTN;DONSON
positive regulation of transcription of Notch receptor target (GO:0007221)	0.569524	NOTCH1;NOTCH4
serine family amino acid metabolic process (GO:0009069)	0.569524	SHMT2;SLC25A32
platelet-derived growth factor receptor signaling pathway (GO:0048008)	0.569524	PDGFB;PLAT
cellular monovalent inorganic cation homeostasis (GO:0030004)	0.569524	KCNMA1;ATP1A1
positive regulation of protein catabolic process (GO:0045732)	0.569524	CDKN1B;ADAM9;MSN;WWP2;TRIM32;RAB7A
mitotic spindle assembly checkpoint (GO:0007094)	0.569524	ZW10;TRIP13
mitotic spindle checkpoint (GO:0071174)	0.569524	ZW10;TRIP13
sister chromatid segregation (GO:0000819)	0.569524	RB1;KIF18B;ZW10
epidermis development (GO:0008544)	0.569524	DSP;FGF7;HDAC1;FLOT2;PLOD1;KRT31
positive regulation of protein polymerization (GO:0032273)	0.569524	HCK;PSRC1;CDC42EP3;NCK2;NCK1
positive chemotaxis (GO:0050918)	0.569524	FGF7;SCRIB
positive regulation of telomere capping (GO:1904355)	0.569524	NEK7;NEK2
amino acid transport (GO:0006865)	0.569524	SLC7A5;SLC1A4;SLC6A20;SLC7A1
negative regulation of neuron differentiation (GO:0045665)	0.569524	ID2;CIB1;HES1;CALR;FKBP4
Fc-gamma receptor signaling pathway (GO:0038094)	0.569524	HCK;FCER1G;FCGR2A;ARPC2;ARPC3;PRKCD;ARPC5;PIK3R1;NCK1
positive regulation of DNA metabolic process (GO:0051054)	0.576382	DNMT1;ARTN;MYC;PDGFB;CALR;GLI2
positive regulation of cell cycle arrest (GO:0071158)	0.576382	CDKN1B;ID2;GATA6;ARID3A;TRIAP1;AURKA
O-glycan processing (GO:0016266)	0.576382	C1GALT1C1;ST6GALNAC2;C1GALT1;GCNT1;B3GNT2
Fc receptor mediated stimulatory signaling pathway (GO:0002431)	0.58377	HCK;FCER1G;FCGR2A;ARPC2;ARPC3;PRKCD;ARPC5;PIK3R1;NCK1
spermatogenesis (GO:0007283)	0.585153	JAG2;ING2;ADAM28;PTTG1;RACGAP1;EIF5A2;TRIP13;SPA17;MYBL1;CLOCK
cellular response to transforming growth factor beta stimulus (GO:0071560)	0.588235	FKBP1A;KLF10;CLDN5;PDE2A;ARHGEF18;ADAM9;SMAD7
regulation of megakaryocyte differentiation (GO:0045652)	0.591221	HDAC1;CIB1;THBS1;MYL9
regulation of reactive oxygen species metabolic process (GO:2000377)	0.591221	ACE2;PDGFB;CYP1B1;THBS1
positive regulation of intrinsic apoptotic signaling pathway (GO:2001244)	0.592283	NACC2;BID;NCK1
positive regulation of nucleocytoplasmic transport (GO:0046824)	0.592283	PRKCD;ZIC1;ECT2
embryonic organ morphogenesis (GO:0048562)	0.592283	ID2;SIX2;HES1
platelet aggregation (GO:0070527)	0.592283	TLN1;MYL9;METAP1
negative regulation of mitochondrion organization (GO:0010823)	0.592283	TRIAP1;TMEM14A;FXN
intra-Golgi vesicle-mediated transport (GO:0006891)	0.592283	GOLGA3;NAPG;RAB33B
glycogen metabolic process (GO:0005977)	0.592283	GBE1;PYGL;GYG1
positive regulation of adenylate cyclase activity (GO:0045762)	0.592283	EDNRA;ADRB2;ADCY7
positive regulation of calcium ion transport (GO:0051928)	0.592283	PDGFB;STC1;MYLK
plasma membrane bounded cell projection organization (GO:0120036)	0.592283	RB1;LIMA1;PLEKHA1;VAPA;TPM1;MICALL1;NRTN;PPP1R9A
cellular glucose homeostasis (GO:0001678)	0.592283	UNC13B;XBP1;PIK3R1
protein maturation (GO:0051604)	0.592283	SRGN;POP5;TSPAN15;APH1B;CPE;ISCU
positive regulation of hydrolase activity (GO:0051345)	0.592365	NTRK1;DNMBP;RAP1A;RGS1;RAP1GDS1;TPM1;F2RL1;MTMR9;ECT2;PICALM;NDEL1
male gamete generation (GO:0048232)	0.592956	JAG2;ING2;ADAM28;PTTG1;RACGAP1;EIF5A2;TRIP13;SPA17;MYBL1;CLOCK
regulation of keratinocyte proliferation (GO:0010837)	0.596522	FGF7;EPPK1
insulin secretion (GO:0030073)	0.596522	PTPRN2;SNX19
positive regulation of actin cytoskeleton reorganization (GO:2000251)	0.596522	HCK;HAX1
regulation of cholesterol efflux (GO:0010874)	0.596522	ABCA1;ABCA7
dolichol-linked oligosaccharide biosynthetic process (GO:0006488)	0.596522	ALG8;PQLC3
negative regulation of RNA splicing (GO:0033119)	0.596522	SAP18;TMBIM6
regulation of cardiac muscle cell proliferation (GO:0060043)	0.596522	NOTCH1;FGF2
establishment of mitotic spindle localization (GO:0040001)	0.596522	ZW10;NDEL1
negative regulation of protein dephosphorylation (GO:0035308)	0.596522	FKBP1A;PPP1R11
regulation of dephosphorylation (GO:0035303)	0.596522	MTMR2;MTMR9
glucan catabolic process (GO:0009251)	0.596522	PYGL;GYG1
membrane protein ectodomain proteolysis (GO:0006509)	0.596522	DAG1;ADAM9
acute-phase response (GO:0006953)	0.596522	CEBPB;PLSCR1
glycogen biosynthetic process (GO:0005978)	0.596522	GBE1;GYG1
glycogen catabolic process (GO:0005980)	0.596522	PYGL;GYG1
regulation of cAMP-mediated signaling (GO:0043949)	0.596522	PDE3B;PDE2A
maintenance of protein localization in organelle (GO:0072595)	0.596522	HSPA5;BCL3
focal adhesion assembly (GO:0048041)	0.596522	LAMA5;ACTN1
glucan biosynthetic process (GO:0009250)	0.596522	GBE1;GYG1
cell-substrate adherens junction assembly (GO:0007045)	0.596522	LAMA5;ACTN1
metal ion transport (GO:0030001)	0.596522	KCNF1;KCNJ8;SCNN1B;KCNMA1;SLC11A2;SCN5A;SLC4A4
regulation of protein ubiquitination (GO:0031396)	0.596522	FKBP1A;RNF139;TRAF6;DERL1;ISG15;ADRB2;SMAD7
establishment of epithelial cell polarity (GO:0090162)	0.596522	MYO18A;MSN
negative regulation of protein transport (GO:0051224)	0.596522	SNX3;WWP2
intrinsic apoptotic signaling pathway (GO:0097193)	0.596522	CEBPB;PRKCD;ITPR1;CYP1B1;PRODH;CRIP1;PPM1F
muscle contraction (GO:0006936)	0.597121	ACTA2;EDNRA;GJA1;TPM1;MYL10;TLN1;MYL9;SNTB1;MYLK
positive regulation of supramolecular fiber organization (GO:1902905)	0.597678	HCK;PSRC1;CDC42EP3;NCK2;F2RL1;NCK1
regulation of mitotic nuclear division (GO:0007088)	0.597678	ZW10;PDGFB;LRP5;PMEPA1;NEK2;AURKA
receptor internalization (GO:0031623)	0.599346	FCER1G;TFRC;CD9;PICALM
regulation of bone mineralization (GO:0030500)	0.599346	SRGN;ANKH;S1PR1;ISG15
positive regulation of JUN kinase activity (GO:0043507)	0.599346	MDFIC;TRAF6;PKN1;MAP3K11
epidermal cell differentiation (GO:0009913)	0.601387	DSP;HDAC1;ADAM9;KRT10;TGM3
positive regulation of GTPase activity (GO:0043547)	0.60247	NTRK1;TBC1D1;SIPA1L1;DNMBP;RAP1A;RGS1;RAP1GDS1;F2RL1;SCRIB;ECT2;PICALM;NDEL1
positive regulation of telomere maintenance via telomere lengthening (GO:1904358)	0.607046	NEK7;NEK2;CCT5
regulation of insulin receptor signaling pathway (GO:0046626)	0.607046	PRKCD;GRB10;NCK1
positive regulation of leukocyte migration (GO:0002687)	0.607046	EDN2;F2RL1;MIA3
negative regulation of DNA binding (GO:0043392)	0.607046	MSX2;SUMO3;ID2
response to amino acid (GO:0043200)	0.607046	XBP1;SH3BP4;TMBIM6
macromolecular complex assembly (GO:0065003)	0.607046	CARD10;NFS1;ZW10;FAS;HES1;LAMC1;NAPG;PICALM
regulation of vesicle-mediated transport (GO:0060627)	0.607046	RAB21;TBC1D1;RAB20;HIP1;RNF139;STX4;RAB33B;PICALM;LLGL2
cellular macromolecular complex assembly (GO:0034622)	0.607046	CTAGE5;MIA3;PICALM
response to glucagon (GO:0033762)	0.607046	GNG10;ADCY7;GNG11
DNA double-strand break processing (GO:0000729)	0.619135	EXD2;ARTN
regulation of transcription factor import into nucleus (GO:0042990)	0.619135	BCL3;PIK3R1
extrinsic apoptotic signaling pathway in absence of ligand (GO:0097192)	0.619135	ERBB3;ITGAV
nucleotide-sugar biosynthetic process (GO:0009226)	0.619135	UGDH;GFPT1
negative regulation of protein localization to cell periphery (GO:1904376)	0.619135	TMBIM1;PICALM
vesicle transport along microtubule (GO:0047496)	0.619135	DYNC1I1;NDEL1
ribosomal small subunit assembly (GO:0000028)	0.619135	MRPS11;RPS27L
cellular response to interleukin-7 (GO:0098761)	0.619135	STAT3;JAK1
negative regulation of proteolysis involved in cellular protein catabolic process (GO:1903051)	0.619135	EFNA1;ALAD
cyclic nucleotide biosynthetic process (GO:0009190)	0.619135	GUCY1B3;ADCY7
regulation of mitochondrial fission (GO:0090140)	0.619135	KDR;DCN
osteoclast differentiation (GO:0030316)	0.619135	GLO1;GAB2
sulfur compound transport (GO:0072348)	0.619135	RACGAP1;SLC26A4
interleukin-7-mediated signaling pathway (GO:0038111)	0.619135	STAT3;JAK1
purine ribonucleotide catabolic process (GO:0009154)	0.619135	PDE3B;PDE2A
muscle tissue morphogenesis (GO:0060415)	0.619135	NOTCH1;MYLK
positive regulation of transforming growth factor beta receptor signaling pathway (GO:0030511)	0.619135	ING2;THBS1
negative regulation of calcium ion transport (GO:0051926)	0.619135	STC1;TMBIM6
negative regulation of lipid metabolic process (GO:0045833)	0.619135	PRKAA1;PDE3B
positive regulation of chromosome organization (GO:2001252)	0.619135	ARTN;TERF1
cellular polysaccharide catabolic process (GO:0044247)	0.619135	PYGL;GYG1
protein ADP-ribosylation (GO:0006471)	0.619135	PARP1;SIRT4
regulation of synapse assembly (GO:0051963)	0.619135	CLSTN2;PDLIM5;EPHB2
regulation of telomere maintenance via telomerase (GO:0032210)	0.619135	NEK7;NEK2;TERF1;CCT5
negative regulation of protein localization to plasma membrane (GO:1903077)	0.619135	TMBIM1;PICALM
regulation of protein kinase A signaling (GO:0010738)	0.619135	AKAP12;ADRB2
regulation of sodium ion transport (GO:0002028)	0.619135	SIK1;ATP1A1;SCN5A
carboxylic acid transport (GO:0046942)	0.619135	SLC16A1;SLC1A4;SLC6A20;SLC7A1
positive regulation of actin filament polymerization (GO:0030838)	0.619135	HCK;CDC42EP3;NCK2;NCK1
drug transport (GO:0015893)	0.619135	TMEM30A;SLC47A1
anatomical structure homeostasis (GO:0060249)	0.619135	PARP1;ARTN;TERF1
negative regulation of cell-substrate adhesion (GO:0010812)	0.619135	NOTCH1;CDKN2A;THBS1
positive regulation of peptide secretion (GO:0002793)	0.619135	UNC13B;MYO18A;ADAM9
positive regulation of cellular response to transforming growth factor beta stimulus (GO:1903846)	0.619135	ING2;THBS1
positive regulation of NIK/NF-kappaB signaling (GO:1901224)	0.619135	CARD10;TRAF6;NOD2
regulation of catenin import into nucleus (GO:0035412)	0.619135	BAMBI;GNAQ
mitochondrial calcium ion homeostasis (GO:0051560)	0.619135	RAP1GDS1;TGM2
response to interferon-beta (GO:0035456)	0.619135	IFITM1;PLSCR1
telomere capping (GO:0016233)	0.619135	ARTN;TERF1
regulation of endothelial cell apoptotic process (GO:2000351)	0.619135	TNIP2;KDR;THBS1
positive regulation of DNA replication (GO:0045740)	0.619135	PDGFB;CALR;GLI2
positive regulation of transcription regulatory region DNA binding (GO:2000679)	0.619135	RB1;TRAF6
positive regulation of osteoblast differentiation (GO:0045669)	0.619135	IFITM1;IL6ST;TP63
Golgi organization (GO:0007030)	0.619135	NSFL1C;SPTBN5;PDCD10;SEC16A;ZW10;ARL1;MYO18A;BLZF1
carbohydrate catabolic process (GO:0016052)	0.619135	LDHA;PGAM1;NAGA
hexose transmembrane transport (GO:0035428)	0.619135	EDNRA;SLC2A6
axon guidance (GO:0007411)	0.619135	EFNA1;SPTBN5;ALCAM;ARTN;GRB10;NRTN;GAB2;PIK3R1;EPHB2;GLI2
positive regulation of telomerase activity (GO:0051973)	0.619135	MYC;NEK7;NEK2
regulation of phosphoprotein phosphatase activity (GO:0043666)	0.619135	FKBP1A;PPP1R11;HSP90B1
positive regulation of toll-like receptor 3 signaling pathway (GO:0034141)	0.61995	F2RL1
oxygen homeostasis (GO:0032364)	0.61995	HIF1A
regulation of cellular carbohydrate catabolic process (GO:0043471)	0.61995	PGAM1
positive regulation of cholesterol storage (GO:0010886)	0.61995	SCARB1
positive regulation of axon guidance (GO:1902669)	0.61995	DSCAM
aromatic compound catabolic process (GO:0019439)	0.61995	PON2
negative regulation of systemic arterial blood pressure (GO:0003085)	0.61995	ADRB2
photoreceptor cell differentiation (GO:0046530)	0.61995	STAT3
positive regulation of protein localization to endosome (GO:1905668)	0.61995	MSN
glycosyl compound catabolic process (GO:1901658)	0.61995	NAGA
folic acid-containing compound biosynthetic process (GO:0009396)	0.61995	FPGS
regulation of toll-like receptor 3 signaling pathway (GO:0034139)	0.61995	F2RL1
gland morphogenesis (GO:0022612)	0.61995	MSN
regulation of protein K63-linked ubiquitination (GO:1900044)	0.61995	NOD2
regulation of chemokine-mediated signaling pathway (GO:0070099)	0.61995	HIF1A
negative regulation of complement activation (GO:0045916)	0.61995	CD55
positive regulation of T cell differentiation in thymus (GO:0033089)	0.61995	GLI2
negative regulation of amino acid transport (GO:0051956)	0.61995	HRH3
polyphosphate metabolic process (GO:0006797)	0.61995	BNIP2
interphase microtubule nucleation by interphase microtubule organizing center (GO:0051415)	0.61995	TUBGCP3
positive regulation of granulocyte differentiation (GO:0030854)	0.61995	HAX1
gas homeostasis (GO:0033483)	0.61995	HIF1A
regulation of phosphatidylinositol biosynthetic process (GO:0010511)	0.61995	PDGFB
regulation of wound healing, spreading of epidermal cells (GO:1903689)	0.61995	PTEN
response to UV-A (GO:0070141)	0.61995	CCND1
regulation of interferon-alpha secretion (GO:1902739)	0.61995	CHUK
negative regulation of macrophage activation (GO:0043031)	0.61995	BPI
positive regulation of cell migration by vascular endothelial growth factor signaling pathway (GO:0038089)	0.61995	KDR
spinal cord dorsal/ventral patterning (GO:0021513)	0.61995	GLI2
peroxisomal membrane transport (GO:0015919)	0.61995	PEX3
coronary vasculature development (GO:0060976)	0.61995	GATA6
gap junction assembly (GO:0016264)	0.61995	GJA1
negative regulation of neural precursor cell proliferation (GO:2000178)	0.61995	ID2
regulation of hyaluronan biosynthetic process (GO:1900125)	0.61995	PDGFB
corticosteroid receptor signaling pathway (GO:0031958)	0.61995	CALR
glandular epithelial cell development (GO:0002068)	0.61995	PAX6
regulation of glucokinase activity (GO:0033131)	0.61995	FOXA2
ventricular compact myocardium morphogenesis (GO:0003223)	0.61995	DSP
modification by symbiont of host morphology or physiology (GO:0044003)	0.61995	DAG1
negative regulation of cell size (GO:0045792)	0.61995	PTEN
positive regulation of striated muscle contraction (GO:0045989)	0.61995	GSTO1
pericardium morphogenesis (GO:0003344)	0.61995	NOTCH1
positive regulation of action potential (GO:0045760)	0.61995	SCN5A
auditory receptor cell differentiation (GO:0042491)	0.61995	JAG2
positive regulation of mitotic sister chromatid separation (GO:1901970)	0.61995	RB1
macrophage derived foam cell differentiation (GO:0010742)	0.61995	SOAT1
regulation of atrial cardiac muscle cell membrane depolarization (GO:0060371)	0.61995	SCN5A
negative regulation of receptor biosynthetic process (GO:0010871)	0.61995	ITGAV
protein geranylgeranylation (GO:0018344)	0.61995	RABGGTB
negative regulation of T cell mediated immunity (GO:0002710)	0.61995	SMAD7
COPI-coated vesicle budding (GO:0035964)	0.61995	ARFGAP3
platelet dense granule organization (GO:0060155)	0.61995	ABCA1
positive regulation of memory T cell differentiation (GO:0043382)	0.61995	CD46
gastrulation with mouth forming second (GO:0001702)	0.61995	LRP5
regulation of high voltage-gated calcium channel activity (GO:1901841)	0.61995	SRI
attachment of GPI anchor to protein (GO:0016255)	0.61995	PIGK
pharyngeal arch artery morphogenesis (GO:0061626)	0.61995	HES1
negative regulation of protein kinase activity by regulation of protein phosphorylation (GO:0044387)	0.61995	PPM1F
hematopoietic stem cell differentiation (GO:0060218)	0.61995	MEOX1
glycosphingolipid catabolic process (GO:0046479)	0.61995	NAGA
regulation of memory T cell differentiation (GO:0043380)	0.61995	CD46
epithelial to mesenchymal transition involved in endocardial cushion formation (GO:0003198)	0.61995	NOTCH1
Golgi transport vesicle coating (GO:0048200)	0.61995	ARFGAP3
renal system process involved in regulation of blood volume (GO:0001977)	0.61995	EMP2
exit from host cell (GO:0035891)	0.61995	RAB7A
vesicle cytoskeletal trafficking (GO:0099518)	0.61995	DYNC1I1;NDEL1
negative regulation of B cell apoptotic process (GO:0002903)	0.61995	BCL6
negative regulation of receptor internalization (GO:0002091)	0.61995	MTMR2
regulation of phagocytosis, engulfment (GO:0060099)	0.61995	F2RL1
protein repair (GO:0030091)	0.61995	MSRA
regulation of isotype switching (GO:0045191)	0.61995	TFRC
positive regulation of sodium ion transmembrane transport (GO:1902307)	0.61995	GLRX
regulation of glucocorticoid receptor signaling pathway (GO:2000322)	0.61995	CLOCK
positive regulation of macrophage migration (GO:1905523)	0.61995	THBS1
L-cysteine metabolic process (GO:0046439)	0.61995	MTRR
regulation of interleukin-23 production (GO:0032667)	0.61995	MYD88
regulation of pinocytosis (GO:0048548)	0.61995	AXL
negative regulation of transporter activity (GO:0032410)	0.61995	WWP2
regulation of transcription from RNA polymerase II promoter involved in heart development (GO:1901213)	0.61995	NOTCH1
regulation of transcription from RNA polymerase II promoter involved in myocardial precursor cell differentiation (GO:0003256)	0.61995	NOTCH1
positive regulation of clathrin-dependent endocytosis (GO:2000370)	0.61995	PICALM
positive regulation of osteoblast proliferation (GO:0033690)	0.61995	HPSE
wound healing, spreading of epidermal cells (GO:0035313)	0.61995	COL5A1
central nervous system neuron axonogenesis (GO:0021955)	0.61995	PTEN
negative regulation of stress-activated protein kinase signaling cascade (GO:0070303)	0.61995	MYC
immunological synapse formation (GO:0001771)	0.61995	MSN
regulation of T-helper 17 type immune response (GO:2000316)	0.61995	SMAD7
regulation of chemokine biosynthetic process (GO:0045073)	0.61995	HMOX1
neuron projection maintenance (GO:1990535)	0.61995	PRNP
positive regulation of protein kinase A signaling (GO:0010739)	0.61995	ADRB2
3'-phosphoadenosine 5'-phosphosulfate biosynthetic process (GO:0050428)	0.61995	PAPSS2
regulation of protein localization to early endosome (GO:1902965)	0.61995	MSN
negative regulation of membrane protein ectodomain proteolysis (GO:0051045)	0.61995	TIMP1
vascular endothelial growth factor signaling pathway (GO:0038084)	0.61995	FLT4
regulation of atrial cardiac muscle cell membrane repolarization (GO:0060372)	0.61995	SCN5A
regulation of low-density lipoprotein particle receptor biosynthetic process (GO:0045714)	0.61995	ITGAV
glycosylceramide metabolic process (GO:0006677)	0.61995	NAGA
regulation of skeletal muscle satellite cell proliferation (GO:0014842)	0.61995	FGF2
granzyme-mediated apoptotic signaling pathway (GO:0008626)	0.61995	SRGN
rRNA transport (GO:0051029)	0.61995	TST
negative regulation of dendritic cell apoptotic process (GO:2000669)	0.61995	AXL
nuclear polyadenylation-dependent rRNA catabolic process (GO:0071035)	0.61995	EXOSC8
fatty acid elongation, polyunsaturated fatty acid (GO:0034626)	0.61995	ELOVL1
adrenergic receptor signaling pathway (GO:0071875)	0.61995	ADRB2;ADRA2C
positive regulation of interferon-alpha secretion (GO:1902741)	0.61995	CHUK
molybdopterin cofactor metabolic process (GO:0043545)	0.61995	NFS1
growth hormone receptor signaling pathway (GO:0060396)	0.61995	STAT3;PIK3R1
negative regulation of keratinocyte proliferation (GO:0010839)	0.61995	EPPK1
positive regulation of protein kinase C signaling (GO:0090037)	0.61995	FLT4
positive regulation of B cell differentiation (GO:0045579)	0.61995	XBP1
positive regulation of phospholipid biosynthetic process (GO:0071073)	0.61995	ACSL3
positive regulation of hemopoiesis (GO:1903708)	0.61995	N4BP2L2
positive regulation of apoptotic cell clearance (GO:2000427)	0.61995	ABCA7
adherens junction assembly (GO:0034333)	0.61995	SMAD7
fatty acid elongation, saturated fatty acid (GO:0019367)	0.61995	ELOVL1
positive regulation of hormone metabolic process (GO:0032352)	0.61995	HIF1A
negative regulation of protein depolymerization (GO:1901880)	0.61995	LIMA1;CIB1
sequestering of extracellular ligand from receptor (GO:0035581)	0.61995	CD46
negative regulation of transforming growth factor beta production (GO:0071635)	0.61995	GATA6
succinyl-CoA metabolic process (GO:0006104)	0.61995	SUCLA2
smooth muscle tissue development (GO:0048745)	0.61995	MYLK
death-inducing signaling complex assembly (GO:0071550)	0.61995	TNFRSF1A
cellular nitrogen compound catabolic process (GO:0044270)	0.61995	TST
prepulse inhibition (GO:0060134)	0.61995	PTEN
protein retention in ER lumen (GO:0006621)	0.61995	OS9
nucleotide-excision repair, preincision complex stabilization (GO:0006293)	0.61995	PARP1;DDB2
negative regulation of cAMP biosynthetic process (GO:0030818)	0.61995	GRM3;HRH3
negative regulation of platelet-derived growth factor receptor-beta signaling pathway (GO:2000587)	0.61995	PDGFB
positive regulation of blood vessel endothelial cell proliferation involved in sprouting angiogenesis (GO:1903589)	0.61995	HMOX1
regulation of NADP metabolic process (GO:1902031)	0.61995	PGAM1
regulation of anoikis (GO:2000209)	0.61995	NOTCH1;SIK1
heart trabecula formation (GO:0060347)	0.61995	FKBP1A
transcription-dependent tethering of RNA polymerase II gene DNA at nuclear periphery (GO:0000972)	0.61995	NUP98
cellular response to alkaloid (GO:0071312)	0.61995	CASP7;CASP6
regulation of oxidative stress-induced neuron intrinsic apoptotic signaling pathway (GO:1903376)	0.61995	HIF1A
SRP-dependent cotranslational protein targeting to membrane, translocation (GO:0006616)	0.61995	SRP54
zinc II ion transport (GO:0006829)	0.61995	SLC39A8;SLC39A14
COPI coating of Golgi vesicle (GO:0048205)	0.61995	ARFGAP3
elastic fiber assembly (GO:0048251)	0.61995	LOX
galactosylceramide metabolic process (GO:0006681)	0.61995	B3GALT2
regulation of anion channel activity (GO:0010359)	0.61995	PRNP
regulation of interleukin-2 production (GO:0032663)	0.61995	PRNP;TRAF6
L-alanine transport (GO:0015808)	0.61995	SLC1A4
protein complex localization (GO:0031503)	0.61995	NACC2;SMAD7
cellular response to unfolded protein (GO:0034620)	0.61995	HSPA5;HSPA4L
regulation of smooth muscle contraction (GO:0006940)	0.61995	NMU;ADRB2
cellular response to misfolded protein (GO:0071218)	0.61995	SDF2L1;DERL1
nuclear polyadenylation-dependent ncRNA catabolic process (GO:0071046)	0.61995	EXOSC8
cardiac atrium development (GO:0003230)	0.61995	NOTCH1
viral release from host cell (GO:0019076)	0.61995	RAB7A
positive regulation of interleukin-10 production (GO:0032733)	0.61995	NOD2;CD46
response to progesterone (GO:0032570)	0.61995	WBP2;THBS1
mitral valve development (GO:0003174)	0.61995	EFNA1
mitochondrial respiratory chain complex IV biogenesis (GO:0097034)	0.61995	FASTKD3;COX17
beta-catenin destruction complex disassembly (GO:1904886)	0.61995	FZD2;LRP5
sterol transport (GO:0015918)	0.61995	NPC1;ABCG1
nucleotide-binding oligomerization domain containing 2 signaling pathway (GO:0070431)	0.61995	NOD2
sulfur amino acid biosynthetic process (GO:0000097)	0.61995	MTRR
cellular response to hexose stimulus (GO:0071331)	0.61995	UNC13B;XBP1
replication fork protection (GO:0048478)	0.61995	DONSON
ornithine transport (GO:0015822)	0.61995	SLC7A1
vitamin K metabolic process (GO:0042373)	0.61995	VKORC1
positive regulation of adaptive immune response (GO:0002821)	0.61995	IL6ST
regulation of ER to Golgi vesicle-mediated transport (GO:0060628)	0.61995	RNF139
regulation of regulatory T cell differentiation (GO:0045589)	0.61995	BCL6;CD46
negative regulation of protein import into nucleus (GO:0042308)	0.61995	MDFIC;PDE2A
AV node cell action potential (GO:0086016)	0.61995	SCN5A
cortical actin cytoskeleton organization (GO:0030866)	0.61995	IKBKB;LLGL2
negative regulation of myeloid cell differentiation (GO:0045638)	0.61995	CIB1;CDC73
ATP hydrolysis coupled proton transport (GO:0015991)	0.61995	ATP1A1
positive regulation of receptor binding (GO:1900122)	0.61995	MMP9
positive regulation of antigen processing and presentation (GO:0002579)	0.61995	NOD2
smooth muscle cell migration (GO:0014909)	0.61995	PLAT
T-helper 17 cell lineage commitment (GO:0072540)	0.61995	STAT3
mitochondrial DNA metabolic process (GO:0032042)	0.61995	PARP1
mesodermal cell fate commitment (GO:0001710)	0.61995	SIX2
positive regulation of erythrocyte differentiation (GO:0045648)	0.61995	STAT3;HIF1A
regulation of entry of bacterium into host cell (GO:2000535)	0.61995	ITGAV
rRNA methylation (GO:0031167)	0.61995	NOP2;TFB2M
regulation of membrane protein ectodomain proteolysis (GO:0051043)	0.61995	ADAM9;TIMP1
ribonucleoside bisphosphate biosynthetic process (GO:0034030)	0.61995	PANK2
nuclear transport (GO:0051169)	0.61995	ANP32E;NUP98
negative regulation of actin filament polymerization (GO:0030837)	0.61995	PRKCD;TWF1
negative regulation of catecholamine secretion (GO:0033604)	0.61995	ADRA2C
positive regulation of protein localization to early endosome (GO:1902966)	0.61995	MSN
negative regulation of leukocyte migration (GO:0002686)	0.61995	HMOX1
negative regulation of ion transport (GO:0043271)	0.61995	HRH3;STC1
regulation of dendritic cell chemotaxis (GO:2000508)	0.61995	CALR
hemostasis (GO:0007599)	0.61995	VWF
regulation of fibroblast growth factor receptor signaling pathway (GO:0040036)	0.61995	SPRY2;THBS1
purine ribonucleoside bisphosphate biosynthetic process (GO:0034036)	0.61995	PAPSS2
positive regulation of blood circulation (GO:1903524)	0.61995	OR51E2;F2RL1
positive regulation of metaphase/anaphase transition of cell cycle (GO:1902101)	0.61995	RB1
negative regulation of mitochondrial outer membrane permeabilization involved in apoptotic signaling pathway (GO:1901029)	0.61995	TMEM14A
regulation of interleukin-8 secretion (GO:2000482)	0.61995	F2RL1;CD58
regulation of myosin-light-chain-phosphatase activity (GO:0035507)	0.61995	IKBKB
regulation of dendritic spine maintenance (GO:1902950)	0.61995	PRNP
homotypic cell-cell adhesion (GO:0034109)	0.61995	TLN1;MYL9;METAP1
cholesterol import (GO:0070508)	0.61995	SCARB1
negative regulation of glucocorticoid receptor signaling pathway (GO:2000323)	0.61995	CLOCK
zinc II ion transmembrane transport (GO:0071577)	0.61995	SLC39A8;SLC39A14
vacuolar acidification (GO:0007035)	0.61995	ATP6V0E1;TCIRG1
negative regulation of intracellular protein transport (GO:0090317)	0.61995	MDFIC;INSIG1
positive regulation of dendritic spine morphogenesis (GO:0061003)	0.61995	CAMK2B
retinal ganglion cell axon guidance (GO:0031290)	0.61995	ALCAM
ear development (GO:0043583)	0.61995	SHROOM2
fructose 6-phosphate metabolic process (GO:0006002)	0.61995	GFPT1
positive regulation of keratinocyte proliferation (GO:0010838)	0.61995	FGF7
nucleotide-excision repair, DNA incision, 3'-to lesion (GO:0006295)	0.61995	PARP1;DDB2
histone deacetylation (GO:0016575)	0.61995	HDAC4;HDAC1;SIRT7
ATP hydrolysis coupled cation transmembrane transport (GO:0099132)	0.61995	ATP1A1
vitamin transport (GO:0051180)	0.61995	SCARB1;SLC25A32
positive regulation of kidney development (GO:0090184)	0.61995	FOXD1
cellular nitrogen compound biosynthetic process (GO:0044271)	0.61995	SPR;CYP1B1
postsynaptic density assembly (GO:0097107)	0.61995	PTEN
activation of cysteine-type endopeptidase activity involved in apoptotic process by cytochrome c (GO:0008635)	0.61995	CASP7
exonucleolytic trimming to generate mature 3'-end of 5.8S rRNA from tricistronic rRNA transcript (SSU-rRNA, 5.8S rRNA, LSU-rRNA) (GO:0000467)	0.61995	EXOSC8
cellular response to ammonium ion (GO:0071242)	0.61995	CASP7;CASP6
protein K63-linked ubiquitination (GO:0070534)	0.61995	TRAF6;ARIH2;WWP2
positive regulation of mitotic cell cycle phase transition (GO:1901992)	0.61995	RB1;CCND1;CDK4
mesenchymal cell differentiation involved in kidney development (GO:0072161)	0.61995	SIX2
exonucleolytic trimming involved in rRNA processing (GO:0000459)	0.61995	EXOSC8
regulation of DNA biosynthetic process (GO:2000278)	0.61995	MYC;PDGFB
positive regulation of fibroblast migration (GO:0010763)	0.61995	THBS1
glomerulus vasculature development (GO:0072012)	0.61995	PECAM1
negative regulation of blood coagulation (GO:0030195)	0.61995	THBD;PDGFB;PLAT
fatty acid elongation, unsaturated fatty acid (GO:0019368)	0.61995	ELOVL1
activation of transmembrane receptor protein tyrosine kinase activity (GO:0007171)	0.61995	ADRB2
positive regulation of stress fiber assembly (GO:0051496)	0.61995	TPM1;TESK1;PPM1F
negative regulation of adenylate cyclase activity (GO:0007194)	0.61995	GRM3;HRH3
coenzyme A biosynthetic process (GO:0015937)	0.61995	PANK2
positive regulation of dendritic cell chemotaxis (GO:2000510)	0.61995	CALR
positive regulation of protein targeting to membrane (GO:0090314)	0.61995	PRNP;CIB1
regulation of blood circulation (GO:1903522)	0.61995	ACE2;TPM1;SRI
negative regulation of cellular response to hypoxia (GO:1900038)	0.61995	TMBIM6
dendritic cell differentiation (GO:0097028)	0.61995	AXL;F2RL1
ERBB2 signaling pathway (GO:0038128)	0.61995	ERBB3;PTK6;PIK3R1
regulation of cell-matrix adhesion (GO:0001952)	0.61995	CDKN2A;CIB1;EMP2;THBS1
amine metabolic process (GO:0009308)	0.61995	VCAM1
pentose metabolic process (GO:0019321)	0.61995	PHACTR1
regulation of anion transport (GO:0044070)	0.61995	STC1
glucocorticoid receptor signaling pathway (GO:0042921)	0.61995	CALR
negative regulation of interferon-gamma production (GO:0032689)	0.61995	PRNP;AXL
positive regulation of ossification (GO:0045778)	0.61995	IFITM1;ISG15;IL6ST;TP63
sphingosine-1-phosphate signaling pathway (GO:0003376)	0.61995	S1PR1
foam cell differentiation (GO:0090077)	0.61995	SOAT1
positive regulation of lipid transport (GO:0032370)	0.61995	TRIAP1
wound healing, spreading of cells (GO:0044319)	0.61995	COL5A1;PDCD10
oxygen transport (GO:0015671)	0.61995	MYC
response to manganese ion (GO:0010042)	0.61995	ADAM9
androgen receptor signaling pathway (GO:0030521)	0.61995	RB1;NRIP1;PMEPA1
positive regulation of receptor activity (GO:2000273)	0.61995	GSTO1;ADRB2;EPHB2
epithelial to mesenchymal transition (GO:0001837)	0.61995	NOTCH1;FOXF2;HIF1A
forebrain neuron differentiation (GO:0021879)	0.61995	SALL1
muscle cell differentiation (GO:0042692)	0.61995	RB1;TMEM204;GATA6
cellular triglyceride homeostasis (GO:0035356)	0.61995	XBP1
glutathione derivative biosynthetic process (GO:1901687)	0.61995	GSTO1;MGST2
negative regulation of smooth muscle cell differentiation (GO:0051151)	0.61995	PDGFB
molybdopterin cofactor biosynthetic process (GO:0032324)	0.61995	NFS1
heterocycle catabolic process (GO:0046700)	0.61995	PRODH
establishment of protein localization to vacuole (GO:0072666)	0.61995	TMEM50B;VPS13A
tRNA aminoacylation (GO:0043039)	0.61995	NARS;MARS;IARS2
positive regulation of fibroblast apoptotic process (GO:2000271)	0.61995	TP63
autophagy of nucleus (GO:0044804)	0.61995	ATG3;ATG9A
positive regulation of dendritic cell antigen processing and presentation (GO:0002606)	0.61995	NOD2
proline metabolic process (GO:0006560)	0.61995	PRODH
cellular response to gonadotropin stimulus (GO:0071371)	0.61995	NOTCH1
fatty acid elongation, monounsaturated fatty acid (GO:0034625)	0.61995	ELOVL1
negative regulation of ERK1 and ERK2 cascade (GO:0070373)	0.61995	PTEN;SPRY2;EPHB2
regulation of extracellular matrix organization (GO:1903053)	0.61995	NOTCH1
phospholipid metabolic process (GO:0006644)	0.61995	PLA2G16;GNPAT;PLA2G2E;LIPG;PLBD1
single strand break repair (GO:0000012)	0.61995	APTX
regulation of nitric-oxide synthase activity (GO:0050999)	0.61995	SCARB1;SPR;HIF1A
progesterone receptor signaling pathway (GO:0050847)	0.61995	WBP2
regulation of cardiac muscle cell membrane potential (GO:0086036)	0.61995	EHD3
adenylate cyclase-activating adrenergic receptor signaling pathway (GO:0071880)	0.61995	ADRB2;ADRA2C
cellular amino acid catabolic process (GO:0009063)	0.61995	AUH;ABAT
inner ear morphogenesis (GO:0042472)	0.61995	ZIC1;EPHB2
negative regulation of telomere capping (GO:1904354)	0.61995	ARTN
embryonic organ development (GO:0048568)	0.61995	TEAD4;SALL1;KDR;GLI2
mitochondrial RNA metabolic process (GO:0000959)	0.61995	TFB2M;TBRG4
negative regulation of epidermal growth factor receptor signaling pathway (GO:0042059)	0.61995	SPRY2;STAM2;RAB7A
Rab protein signal transduction (GO:0032482)	0.61995	RAB21;RAB20;RAB38;RAB33B;RAB7A
glycoside catabolic process (GO:0016139)	0.61995	NAGA
negative regulation of nervous system development (GO:0051961)	0.61995	NOTCH1;PAX6
regulation of cyclic nucleotide metabolic process (GO:0030799)	0.61995	THBS1
cellular response to leptin stimulus (GO:0044320)	0.61995	STAT3
regulation of carbohydrate catabolic process (GO:0043470)	0.61995	PGAM1;NUP98;NUP37
negative regulation of cyclase activity (GO:0031280)	0.61995	GRM3;HRH3
mitochondrial respiratory chain complex IV assembly (GO:0033617)	0.61995	FASTKD3;COX17
mitochondrial translation (GO:0032543)	0.61995	TSFM;MRPS11;MRPL19;MRPL16;MRPL39;IARS2;MRPL24
cellular response to laminar fluid shear stress (GO:0071499)	0.61995	ASS1
xenobiotic catabolic process (GO:0042178)	0.61995	GSTO1
regulation of protein targeting to mitochondrion (GO:1903214)	0.61995	SREBF1;HHAT;HAX1;ARIH2;HES1;KCNN3
glycolytic process (GO:0006096)	0.61995	LDHA;PGAM1
regulation of osteoblast differentiation (GO:0045667)	0.61995	IFITM1;NOTCH1;LRP5;IL6ST;TP63
positive regulation of cellular senescence (GO:2000774)	0.61995	CDKN2A
potassium ion import (GO:0010107)	0.61995	KCNJ8;ATP1A1;SLC12A6
purine nucleoside bisphosphate biosynthetic process (GO:0034033)	0.61995	PANK2
negative regulation of protein polymerization (GO:0032272)	0.61995	PRKCD;TWF1
response to cAMP (GO:0051591)	0.61995	RAP1A;PDE2A;JUNB
regulation of calcium ion transport into cytosol (GO:0010522)	0.61995	PRNP;TMBIM6
positive regulation of mast cell degranulation (GO:0043306)	0.61995	GAB2
positive regulation of Ras protein signal transduction (GO:0046579)	0.61995	NTRK1;NOTCH1;F2RL1
positive regulation of mitotic nuclear division (GO:0045840)	0.61995	PDGFB;LRP5;AURKA
venous blood vessel morphogenesis (GO:0048845)	0.61995	NOTCH1
positive regulation of defense response (GO:0031349)	0.61995	PLSCR1;IL15;PDE2A;MGST2;TNFRSF1A
neutrophil extravasation (GO:0072672)	0.61995	PECAM1
regulation of neurogenesis (GO:0050767)	0.61995	NOTCH1;SERPINF1;PAX6;TRIM32
regulation of innate immune response (GO:0045088)	0.61995	PLSCR1;TYK2;USP18;IFNAR1;JAK1
folic acid transport (GO:0015884)	0.61995	SLC25A32
mitochondrial translational elongation (GO:0070125)	0.61995	TSFM;MRPS11;MRPL19;MRPL16;MRPL39;MRPL24
regulation of cellular localization (GO:0060341)	0.61995	PARP1;LRP5;FOXA2
positive regulation of cell cycle process (GO:0090068)	0.61995	RACGAP1;ID2;PDGFB;GATA6;LRP5;ECT2;AURKA
SA node cell action potential (GO:0086015)	0.61995	SCN5A
positive regulation of mitochondrial outer membrane permeabilization involved in apoptotic signaling pathway (GO:1901030)	0.61995	DYNLL1;BID;TP63
membrane invagination (GO:0010324)	0.61995	SNX3
skin development (GO:0043588)	0.61995	DSP;COL5A1;ADAM9;KRT10;TGM3;TP63
ammonium transport (GO:0015696)	0.61995	SEC14L1;SLC44A1
negative regulation of TOR signaling (GO:0032007)	0.61995	PRKAA1;SH3BP4;KPTN
regulation of Cdc42 protein signal transduction (GO:0032489)	0.61995	ABCA1
positive regulation of intracellular estrogen receptor signaling pathway (GO:0033148)	0.61995	WBP2
ER overload response (GO:0006983)	0.61995	TMCO1
negative regulation of supramolecular fiber organization (GO:1902904)	0.61995	LIMA1;PRKCD;TWF1;CIB1
cell-cell adhesion via plasma-membrane adhesion molecules (GO:0098742)	0.61995	CLDN5;VCAM1;ALCAM;DSCAM;GYPC;PECAM1;DSG2;CD200;CDH19
pteridine-containing compound biosynthetic process (GO:0042559)	0.61995	SPR
astrocyte differentiation (GO:0048708)	0.61995	STAT3
L-methionine salvage (GO:0071267)	0.61995	APIP
positive regulation of neurogenesis (GO:0050769)	0.61995	SERPINF1;ECT2;ADRA2C;TRIM32;FGFR1
negative regulation of T cell cytokine production (GO:0002725)	0.61995	SMAD7
cytoskeleton organization (GO:0007010)	0.61995	LAMA5;ZMYM1;MAST4;TPM1;DAG1;MICAL2;FLNB;TLN1
regulation of cell cycle process (GO:0010564)	0.61995	AHCTF1;RACGAP1;NEK2;KIF20A;ECT2;AURKA
regulation of macromolecule metabolic process (GO:0060255)	0.61995	MAPK9;MTMR2;CDK4;MYC;MTMR9;NOD2;HIF1A;CRIP1
response to interleukin-1 (GO:0070555)	0.61995	HDAC4;IL1R1;TRAF6;HIF1A;MYD88
sterol import (GO:0035376)	0.61995	SCARB1
regulation of tube diameter (GO:0035296)	0.61995	ACE2
regulation of extracellular exosome assembly (GO:1903551)	0.61995	SDC4
T cell receptor signaling pathway (GO:0050852)	0.61995	IKBKB;DENND1B;CHUK;TRAF6;RFTN1;PSME2;LCP2;BTN3A2;PIK3R1;NCK1
positive regulation of establishment of protein localization to mitochondrion (GO:1903749)	0.61995	HHAT;ARIH2;HES1;KCNN3;DYNLL1;BID;TP63
antigen processing and presentation of exogenous peptide antigen via MHC class I, TAP-dependent (GO:0002479)	0.61995	IKBKB;CHUK;PSME2;ITGAV;CALR
glucose transport (GO:0015758)	0.61995	EDNRA;SLC2A6
positive regulation of signaling (GO:0023056)	0.61995	CLSTN2;NMU;SCRIB
negative regulation of cellular amide metabolic process (GO:0034249)	0.61995	PRNP;RNF139;ORMDL2;ABCA7;CALR
neuron development (GO:0048666)	0.61995	RB1;MAPK9;XBP1;VAPA;MICALL1;NRTN;PPP1R9A;SKIL;GLI2
spermatid development (GO:0007286)	0.61995	ING2;CIB1;IQCG
protein localization to nucleolus (GO:1902570)	0.61995	NOL8
embryonic heart tube morphogenesis (GO:0003143)	0.61995	NOTCH1;MICAL2;HES1
insulin secretion involved in cellular response to glucose stimulus (GO:0035773)	0.61995	PTPRN2
negative regulation of transforming growth factor beta receptor signaling pathway (GO:0030512)	0.61995	BAMBI;PMEPA1;SKIL;SMAD7
cellular response to acid chemical (GO:0071229)	0.61995	XBP1;OR51E2;KDR;PDGFB;SH3BP4;PTK6
nucleotide-excision repair (GO:0006289)	0.61995	COPS5;PARP1;SUMO3;COPS7A;RAD23B;POLR2K;DDB2
negative regulation of cellular response to transforming growth factor beta stimulus (GO:1903845)	0.61995	BAMBI;PMEPA1;SKIL;SMAD7
positive regulation of gastrulation (GO:2000543)	0.61995	FOXA2
stress-activated protein kinase signaling cascade (GO:0031098)	0.61995	IKBKB;STK10;CHUK;TNIP2;MAP3K14
regulation of cytokine production (GO:0001817)	0.61995	ACE2;TBK1;IRF7;ISG15;BTN3A2;NOD2;TRIM32
positive regulation of CD4-positive, alpha-beta T cell activation (GO:2000516)	0.61995	CD55
amino acid import across plasma membrane (GO:0089718)	0.61995	SLC7A1
negative regulation of heart rate (GO:0010459)	0.61995	SRI
negative regulation of axonogenesis (GO:0050771)	0.61995	PTEN;RNF6
outflow tract septum morphogenesis (GO:0003148)	0.61995	GATA6;ZFPM2
synaptic transmission, glutamatergic (GO:0035249)	0.61995	UNC13B;SLC1A4
negative regulation of response to external stimulus (GO:0032102)	0.61995	PRKCD;RORC;PTEN;EPPK1;NOD2;FGF2;TNFRSF1A
negative regulation of cellular catabolic process (GO:0031330)	0.61995	MTMR2;MTMR9;TIMP1;RASIP1
regulation of systemic arterial blood pressure by renin-angiotensin (GO:0003081)	0.61995	ACE2
kidney epithelium development (GO:0072073)	0.61995	SALL1
regulation of relaxation of muscle (GO:1901077)	0.61995	SRI
regulation of cysteine-type endopeptidase activity involved in apoptotic process (GO:0043281)	0.61995	MYC;RPS6KA1;TNFSF10;TRIAP1;THBS1;PPM1F
T cell activation (GO:0042110)	0.61995	JAG2;FKBP1A;NCK2;MSN;F2RL1;NCK1
activation of phospholipase C activity (GO:0007202)	0.61995	EDNRA;GNAQ
cellular protein localization (GO:0034613)	0.61995	ATG9A;EMP2;ARFGAP3;NAPG;RAB33B;SMAD7;RAB21;TBC1D1;FGF7;RAB20;PACS2;NACC2;MYO6;SCG5;PIGK;CPE;RAB38;STX4;RAB7A
transforming growth factor beta receptor signaling pathway (GO:0007179)	0.61995	FKBP1A;KLF10;CLDN5;ARHGEF18;ADAM9
glutathione derivative metabolic process (GO:1901685)	0.61995	GSTO1;MGST2
positive regulation of cellular metabolic process (GO:0031325)	0.61995	ACE2;HDAC1;PDGFB;SCRIB;THBS1;HIF1A
response to steroid hormone (GO:0048545)	0.61995	WBP2;ATP1A1;THBS1
negative regulation of retinoic acid receptor signaling pathway (GO:0048387)	0.61995	CALR
exogenous drug catabolic process (GO:0042738)	0.61995	CYP2U1;CYP2R1
hematopoietic progenitor cell differentiation (GO:0002244)	0.61995	MEOX1;MLF1
regulation of tumor necrosis factor-mediated signaling pathway (GO:0010803)	0.61995	IKBKB;CHUK;F2RL1;TNFRSF1A
protein maturation by iron-sulfur cluster transfer (GO:0097428)	0.61995	ISCU
tRNA catabolic process (GO:0016078)	0.61995	EXOSC8
macroautophagy (GO:0016236)	0.61995	PLEKHF2;ATG3;PRKAA1;EI24;TCIRG1;DYNLL1;STAM2
mitotic G2/M transition checkpoint (GO:0044818)	0.61995	ARTN;DONSON
central nervous system development (GO:0007417)	0.61995	ANKLE2;EGR2;STAT3;SHROOM2;PTEN;PAX6;JRKL;S100B;ACAN;BTD;ZIC1;SERPINI1;FGFR1
cellular response to interleukin-1 (GO:0071347)	0.61995	IKBKB;CHUK;IL1R1;TNIP2;TRAF6;PSME2;NOD2;HIF1A;MYD88
melanosome organization (GO:0032438)	0.61995	SHROOM2;RAB38
response to light stimulus (GO:0009416)	0.61995	FECH;TRIM32;CLOCK;DDB2
DNA-templated transcription, initiation (GO:0006352)	0.61995	TEAD4;NOTCH1;CCND1;CDK4;NOTCH4;RORC;CD3EAP;TFB2M;PPM1D;GTF2E2;POLR2K
regulation of secretion by cell (GO:1903530)	0.61995	RAB21;SCG5;STX4;LLGL2
cellular response to steroid hormone stimulus (GO:0071383)	0.61995	OR51E2;ATP1A1
regulation of coenzyme metabolic process (GO:0051196)	0.61995	PGAM1;NUP98;NUP37
glutamate receptor signaling pathway (GO:0007215)	0.61995	GRM3;HOMER2;GNAQ
regulation of cell communication (GO:0010646)	0.61995	KBTBD4;SCG5;GLRX2;SRI;SAMSN1
sensory organ morphogenesis (GO:0090596)	0.61995	COL5A1
regulation of Wnt signaling pathway, planar cell polarity pathway (GO:2000095)	0.61995	MLLT3
negative regulation of glycoprotein biosynthetic process (GO:0010561)	0.61995	ABCA7
purine ribonucleotide biosynthetic process (GO:0009152)	0.61995	GUCY1B3;PANK2;ADCY7;PAPSS2;ATP5L
epidermal growth factor receptor signaling pathway (GO:0007173)	0.61995	EPS8;DGKD;NCK2;PIK3R1
cellular response to platelet-derived growth factor stimulus (GO:0036120)	0.61995	MARS
negative regulation of RIG-I signaling pathway (GO:0039536)	0.61995	SEC14L1
regulation of cell size (GO:0008361)	0.61995	PTEN;MSN
glycoprotein biosynthetic process (GO:0009101)	0.61995	ST6GALNAC2;NPC1;B3GALT2;GCNT1;B3GNT2
positive regulation of macrophage chemotaxis (GO:0010759)	0.61995	THBS1
ion transmembrane transport (GO:0034220)	0.61995	ATP6V0E1;ATP11B;ATP1A1;ATP2B1;TCIRG1;ANO1;GJA1;ATP7B;CALHM2;OSTM1;SCNN1B;FXYD6;ATP6V1C1
cellular response to amyloid-beta (GO:1904646)	0.61995	PRNP;ADRB2
regulation of cell projection organization (GO:0031344)	0.61995	SPRY2
regulation of bone resorption (GO:0045124)	0.61995	S1PR1;PLEKHM1
positive regulation of monooxygenase activity (GO:0032770)	0.61995	SCARB1;HIF1A
positive regulation of myeloid cell apoptotic process (GO:0033034)	0.61995	CDKN2A
positive regulation of RNA splicing (GO:0033120)	0.61995	NUP98;PIK3R1
vesicle-mediated transport (GO:0016192)	0.61995	DENND1B;ARL1;SCRIB;MIA3;VRK2;ADRB2;ARFGAP3;EHD3;EHD4;NECAP1;SNX16;CTAGE5;MYO6;MICALL1;RIN3;STX4;KIF20A;SNX7;SMAP1;CHMP7;AGFG1;PICALM;RAB7A
positive regulation of ion transmembrane transporter activity (GO:0032414)	0.61995	COX17;GLRX
regulation of release of sequestered calcium ion into cytosol by sarcoplasmic reticulum (GO:0010880)	0.61995	GSTO1;SRI
leptin-mediated signaling pathway (GO:0033210)	0.62911	STAT3
short-chain fatty acid catabolic process (GO:0019626)	0.62911	PCCA
positive regulation of toll-like receptor 4 signaling pathway (GO:0034145)	0.62911	F2RL1
positive regulation of tumor necrosis factor biosynthetic process (GO:0042535)	0.62911	THBS1
asymmetric protein localization (GO:0008105)	0.62911	SHROOM2
basement membrane organization (GO:0071711)	0.62911	NID1
ventricular trabecula myocardium morphogenesis (GO:0003222)	0.62911	NOTCH1
heterochromatin assembly (GO:0031507)	0.62911	CDKN2A
regulation of protein localization to Cajal body (GO:1904869)	0.62911	CCT5
late endosome to vacuole transport via multivesicular body sorting pathway (GO:0032511)	0.62911	TMEM50B
positive regulation of mRNA 3'-end processing (GO:0031442)	0.62911	CDC73
regulation of smooth muscle cell apoptotic process (GO:0034391)	0.62911	CDKN2A
regulation of lipid transport (GO:0032368)	0.62911	ITGAV
amyloid precursor protein catabolic process (GO:0042987)	0.62911	ABCG1
angiogenesis involved in wound healing (GO:0060055)	0.62911	HPSE
alpha-amino acid biosynthetic process (GO:1901607)	0.62911	OTC
regulation of MHC class II biosynthetic process (GO:0045346)	0.62911	XBP1
B cell mediated immunity (GO:0019724)	0.62911	FCER1G
positive regulation of immunoglobulin mediated immune response (GO:0002891)	0.62911	TFRC
negative regulation of vascular permeability (GO:0043116)	0.62911	PDE2A
positive regulation of protein localization to cell surface (GO:2000010)	0.62911	STX4
fatty acid alpha-oxidation (GO:0001561)	0.62911	PHYH
negative regulation of centriole replication (GO:0046600)	0.62911	MDM1
regulation of type B pancreatic cell development (GO:2000074)	0.62911	CLOCK
cardiac muscle hypertrophy (GO:0003300)	0.62911	HDAC4
granulocyte differentiation (GO:0030851)	0.62911	CBFA2T3
negative regulation of glucose import (GO:0046325)	0.62911	GRB10
cell junction maintenance (GO:0034331)	0.62911	F2RL1
polyol transport (GO:0015791)	0.62911	SLC5A3
regulation of store-operated calcium entry (GO:2001256)	0.62911	HOMER2
insulin metabolic process (GO:1901142)	0.62911	CPE
early endosome to Golgi transport (GO:0034498)	0.62911	EHD3
regulation of chemokine secretion (GO:0090196)	0.62911	F2RL1
central nervous system myelination (GO:0022010)	0.62911	PTEN
T-helper cell lineage commitment (GO:0002295)	0.62911	STAT3
positive regulation of isotype switching (GO:0045830)	0.62911	TFRC
cellular response to UV-B (GO:0071493)	0.62911	CRIP1
regulation of striated muscle cell differentiation (GO:0051153)	0.62911	SIK1
positive regulation of catenin import into nucleus (GO:0035413)	0.62911	BAMBI
regulation of ATP biosynthetic process (GO:2001169)	0.62911	PARP1
desensitization of G-protein coupled receptor protein signaling pathway (GO:0002029)	0.62911	ADRB2
protein K6-linked ubiquitination (GO:0085020)	0.62911	RNF6
DNA replication initiation (GO:0006270)	0.62911	PURA;POLA2
regulation of toll-like receptor 2 signaling pathway (GO:0034135)	0.62911	F2RL1
chaperone mediated protein folding requiring cofactor (GO:0051085)	0.62911	HSPA5;HSPA4L
isoprenoid metabolic process (GO:0006720)	0.62911	PHYH
regulation of transmembrane transport (GO:0034762)	0.62911	KCNJ8;WWP2
Golgi to lysosome transport (GO:0090160)	0.62911	EHD3
positive regulation of ryanodine-sensitive calcium-release channel activity (GO:0060316)	0.62911	GSTO1
positive regulation of mitotic metaphase/anaphase transition (GO:0045842)	0.62911	RB1
limb development (GO:0060173)	0.62911	SALL1;KREMEN2
regulation of lamellipodium assembly (GO:0010591)	0.62911	ARPC2;TWF1
lagging strand elongation (GO:0006273)	0.62911	PARP1
DNA geometric change (GO:0032392)	0.62911	ARTN;RECQL
negative regulation of endothelial cell apoptotic process (GO:2000352)	0.62911	TNIP2;KDR
negative regulation of activated T cell proliferation (GO:0046007)	0.62911	PRNP
regulation of neuronal synaptic plasticity (GO:0048168)	0.62911	CAMK2B;EPHB2
cell migration involved in heart development (GO:0060973)	0.62911	NOTCH1
regulation of fibroblast apoptotic process (GO:2000269)	0.62911	TP63
cellular response to epidermal growth factor stimulus (GO:0071364)	0.62911	MARS;PDE8A
translocation of molecules into host (GO:0044417)	0.62911	THOC7
respiratory tube development (GO:0030323)	0.62911	HECA;GLI2
positive regulation of cell aging (GO:0090343)	0.62911	CDKN2A
lipoprotein transport (GO:0042953)	0.62911	MIA3
modulation of excitatory postsynaptic potential (GO:0098815)	0.62911	MTMR2;PTEN
regulation of substrate adhesion-dependent cell spreading (GO:1900024)	0.62911	DOCK5;CIB1;CALR
regulation of apoptotic signaling pathway (GO:2001233)	0.62911	FAS;TMBIM6
sulfur amino acid catabolic process (GO:0000098)	0.62911	MTRR
regulation of glucose metabolic process (GO:0010906)	0.62911	RORC;ADIPOR1
positive regulation of membrane potential (GO:0045838)	0.62911	GLRX
drug catabolic process (GO:0042737)	0.62911	CYP2U1;CYP2R1
intrinsic apoptotic signaling pathway in response to endoplasmic reticulum stress (GO:0070059)	0.62911	CEBPB;ITPR1
myelin maintenance (GO:0043217)	0.62911	PTEN
organophosphate catabolic process (GO:0046434)	0.62911	LIPG
receptor clustering (GO:0043113)	0.62911	ITGA4;SCRIB
female gamete generation (GO:0007292)	0.62911	DIAPH2;TRIP13
positive regulation of extracellular matrix assembly (GO:1901203)	0.62911	DAG1
ventricular cardiac muscle cell membrane repolarization (GO:0099625)	0.62911	KCNJ8
negative regulation of sequestering of calcium ion (GO:0051283)	0.62911	ITPR1;FGF2
glial cell differentiation (GO:0010001)	0.62911	ERBB3;STAT3
protein lipoylation (GO:0009249)	0.62911	POP5
regulation of interleukin-10 production (GO:0032653)	0.62911	NOD2;CD46
negative regulation of anion transmembrane transport (GO:1903960)	0.62911	THBS1
regulation of protein ubiquitination involved in ubiquitin-dependent protein catabolic process (GO:2000058)	0.62911	RNF139;PTEN
positive regulation of protein localization to Cajal body (GO:1904871)	0.62911	CCT5
endodermal cell fate commitment (GO:0001711)	0.62911	CDC73
4-hydroxyproline metabolic process (GO:0019471)	0.62911	PRODH
positive regulation of chromatin silencing (GO:0031937)	0.62911	DNMT1
[truncated: 1,564 more rows]

## Sheet: RMS biopsies_P7F associated
Term	Adjusted p-value	Genes
muscle filament sliding (GO:0030049)	3.94352e-08	MYBPC1;ACTN3;TPM3;TNNC1;TNNC2;NEB;TTN;ACTA1;MYH3;MYL1;MYL2;MYL3;TCAP;MYH6;MYH7
actin-myosin filament sliding (GO:0033275)	3.94352e-08	MYBPC1;ACTN3;TPM3;TNNC1;TNNC2;NEB;TTN;ACTA1;MYH3;MYL1;MYL2;MYL3;TCAP;MYH6;MYH7
neg reg of transcri, DNA-templated (GO:0045892)	5.06248e-08	CDKN1C;SUV39H2;CITED1;TCF25;EHMT2;AKR1B1;NOC2L;ING4;DACH1;BCL7A;SALL2;BASP1;SCMH1;SIX3;CAPN3;SOX9;TRIM27;KLF11;MEF2C;TLE1;HSBP1;SOX11;POU3F3;IMPACT;ZNF91;CREB1;ZNF93;MTF2;ZNF318;TRIB3;PLCB1;ATF3;HMX1;KHDRBS1;HDAC2;CTBP2;SHC1;NEDD4L;ASCL1;ZNF8;FOXO1;HDAC6;CUX2;ATXN1;MXI1;HIVEP1;PRAME;VHL;CRYM;ZNF148;ZNF345;BEND5;RUNX1T1;E2F8;TFAP2A;KDM4A;JUND;SMAD3;NONO;NR2F1;MEIS2;BMP7;ACVR2B;POU4F2;SMARCA4;MLXIP…
reg of transcri, DNA-templated (GO:0006355)	1.09708e-06	RORA;BACH2;RPS6KA3;DACH1;SALL2;CDH1;BASP1;ZNF606;CREB3L2;SCMH1;CAPN3;SOX9;GTF2I;SMARCC1;MEF2C;TLE1;SOX11;SOX12;RFX1;POU3F3;PIAS2;PIAS1;ZNF91;MYCN;ZNF93;ZNF318;PRKCQ;TRIB3;ATF3;ZNF432;KHDRBS1;CTBP2;SHC1;MAGED1;BAZ2B;FOXO1;POU5F1B;ATXN1;HIVEP1;TP53BP1;ZNF148;ZNF544;ZKSCAN1;TRAPPC2;TFAP2A;ZNF264;JUND;SMAD3;FOXF1;NONO;ESRRG;BMP7;SMARCA4;MLLT11;MLXIPL;DAP;CDK5;QARS;LHX2;MYF6;ZNF536;TCF3;OGT;ZNF532;ZNF…
neg reg of nucleic acid-templated transcri (GO:1903507)	5.38698e-05	CDKN1C;SUV39H2;KHDRBS1;HDAC2;CTBP2;CITED1;SHC1;ASCL1;FOXO1;HDAC6;ING4;ATXN1;DACH1;BCL7A;BASP1;SCMH1;SIX3;CAPN3;PRAME;SSX4;SOX9;SSX5;ZNF148;SSX3;BEND5;RUNX1T1;TFAP2A;KDM4A;TLE1;NONO;BMP7;POU3F3;SMARCA4;MLXIPL;DAP;ZNF91;CDK5;QARS;ZNF93;ZNF219;ZNF318;TRIB3;PLCB1;HMX1;CDK5R1
reg of transcri from RNA pol II promoter (GO:0006357)	8.47539e-05	APP;EHMT2;RORA;NOC2L;HOXA10;RPS6KA3;SALL2;ZMIZ1;SOX9;TRIM27;GTF2I;NKX2-8;SMARCC1;MEF2C;SOX11;SOX12;RFX1;ADCYAP1;MYCN;TRIB3;ATF3;BEX1;CTBP2;TNKS;NEDD4L;RPAP2;FOXO1;HIVEP1;CAMTA1;ZNF821;TP53BP1;ZNF148;TFAP2A;JUND;SMAD3;AUTS2;FOXF1;NR2F1;SMAD9;BMP7;SMARCA4;MLXIPL;AHI1;H2AFY2;MYF6;ZNF536;TCF3;OGT;ZNF136;MYF5;KDM5B;SUV39H2;CITED1;TCF25;ONECUT1;AKAP8L;AKR1B1;CHD4;ARRB1;TCF20;MEOX2;MED12;CSRP3;ZMYM4;KLF…
neg reg of neuron differentiation (GO:0045665)	0.000222366	EPHA4;GSK3B;HDAC2;PTPRS;DCC;CRMP1;ASCL1;BMP7;POU4F2;SOX3;ERCC2;SIX3;DENND5A;SOX9
neg reg of gene expression (GO:0010629)	0.00044913	CDKN1C;SUV39H2;APP;CITED1;ING4;DACH1;BCL7A;BASP1;SCMH1;SIX3;CAPN3;SOX9;TRIM27;MEF2C;TLE1;DAPK1;DNMT3A;SOX11;POU3F3;ZNF91;MYCN;ZNF93;MTF2;ZNF318;TRIB3;PLCB1;HMX1;KHDRBS1;HDAC2;CTBP2;SHC1;ASCL1;FOXO1;HDAC6;FXR1;ATXN1;PRAME;VHL;ZNF148;BEND5;RUNX1T1;TFAP2A;KDM4A;NONO;BMP7;SMARCA4;MLXIPL;DAP;CDK5;QARS;H2AFY2;ZNF219;CDK5R1
pos reg of transcri, DNA-templated (GO:0045893)	0.00044913	CDKN1C;APP;CITED1;ONECUT1;AKAP8L;AKR1B1;ARRB1;RORA;TCF20;MEOX2;HOXA10;MED12;RPS6KA3;CSRP3;SALL2;CDH1;ZMIZ1;CREB3L2;SPIN1;CAPN3;SOX9;NKX2-8;SMARCC1;MEF2C;TFE3;SOX11;SOX12;ARID1A;THOC5;ETV5;POU3F3;PIAS2;PIAS1;GREM1;TOX3;ADCYAP1;CREB1;NR5A2;MYCN;MTF2;ZNF516;ZNF318;CDH13;PLCB1;TLR4;ATF3;NFAT5;KDM3A;HDAC2;BEX1;CTBP2;SHC1;TNKS;ASCL1;FOXO1;ATAD2B;CAMTA1;ZNF821;VHL;TP53BP1;E2F8;TFAP2A;JUND;SMAD3;AUTS2;FO…
pos reg of gene expression (GO:0010628)	0.00044913	CDKN1C;GSK3B;APP;CITED1;PRKAG1;AKR1B1;RORA;RBM3;MED12;RIMS1;CDH1;CREB3L2;SPIN1;CAPN3;SOX9;SMARCC1;MEF2C;NAT8B;TLE1;CIRBP;SOX11;ANK3;ARID1A;POU3F3;PIAS2;PIAS1;TOX3;ACTA1;CREB1;NR5A2;MYCN;MTF2;POLR1C;ZNF516;ZNF318;POLR1E;PLCB1;TLR4;KDM3A;HDAC2;SHC1;FOXO1;TTN;FXR1;CUX2;VHL;TP53BP1;SF3B1;TFAP2A;SMAD3;FOXF1;NTRK3;ESRRG;EEF2;BMP7;SMARCA4;MLLT11;MLXIPL;LHX2;ERCC2;TCF3;EIF3C
striated muscle contraction (GO:0006941)	0.000498808	RYR2;MYBPC1;DTNA;TNNC1;TNNC2;MYOM2;TTN;CSRP3;MYH3;MYL3;TCAP;MYH6;MYH7
neg reg of cell macromol biosynth process (GO:2000113)	0.000498808	CDKN1C;SUV39H2;KHDRBS1;GSK3B;HDAC2;CTBP2;CITED1;SHC1;ASCL1;FOXO1;HDAC6;FXR1;ING4;ATXN1;DACH1;BCL7A;BASP1;SCMH1;SIX3;CAPN3;ENPP1;PRAME;SOX9;ZNF148;BEND5;RUNX1T1;TFAP2A;KDM4A;TLE1;DAPK1;NONO;BMP7;POU3F3;SMARCA4;MLXIPL;DAP;ZNF91;CDK5;QARS;ZNF93;ZNF219;ZNF318;TRIB3;PLCB1;HMX1;CDK5R1
modul of chemical synaptic transmission (GO:0050804)	0.00254243	APP;MEF2C;MCTP1;CAMK2A;MAPK8IP2;RIMS1;RIMS3;RELN;GRM4;CDK5;OPHN1;CDH2;GRIA3;GRIA4
reg of NMDA receptor activity (GO:2000310)	0.00304479	APP;MEF2C;RELN;DAPK1;CRH;MAPK8IP2
heart contraction (GO:0060047)	0.0033494	RYR2;CSRP3;MYL2;TNNC1;MYL3;TCAP;MYH6;SGCG;TTN;MYH7
cardiac muscle tissue morpho (GO:0055008)	0.00383806	TGFBR3;MYL2;TNNC1;MYL3;TCAP;MYOM2;MYH6;TTN;MYH7
central nervous system dev (GO:0007417)	0.00397201	NDRG4;SOX11;SOX12;POU3F3;FXR1;RPS6KA3;SOX3;AHI1;SNTG2;RELN;RNF103;ATXN1;ALDH5A1;CDK5;QARS;H2AFY2;CDH2;NDUFS4;SIX3;DCX;NF1;FYN;NKX2-2;CDK5R1
heart dev (GO:0007507)	0.00397201	NDRG4;MEF2C;TCF25;FOXF1;NTRK3;IFT122;TSC2;ECE1;FOXL1;BMP7;TGFBR3;CSRP3;MYL2;NF1;TCAP;MEGF8;MYH6;SGCG;MYH7
muscle contraction (GO:0006936)	0.00411861	MYBPC1;DTNA;ACTN3;TPM3;TNNC1;TNNC2;NEB;MYOM2;TTN;MYLPF;ACTA1;MYH3;MYL1;MYL2;MYL3;TCAP;MYH6;MYH7
pos reg of transcri from RNA pol II promoter (GO:0045944)	0.00442704	APP;ONECUT1;AKAP8L;AKR1B1;ARHGEF10L;ARRB1;RORA;TCF20;MEOX2;HOXA10;MED12;RPS6KA3;CSRP3;SALL2;ZMIZ1;SOX9;NKX2-8;MEF2C;TFE3;SOX11;SOX12;ETV5;GREM1;ADCYAP1;CREB1;NR5A2;MYCN;MTF2;CDH13;TLR4;ATF3;NFAT5;HDAC2;BEX1;CTBP2;TNKS;ASCL1;FOXO1;ATAD2B;CAMTA1;ZNF821;TP53BP1;E2F8;TFAP2A;JUND;SMAD3;AUTS2;FOXF1;SMAD9;MEIS2;USF2;PBX1;POU4F2;SMARCA4;MLXIPL;AHI1;ERCC2;MYF6;TCF3;SSBP3;OGT;MYF5
pos reg of nucleic acid-templated transcri (GO:1903508)	0.00442704	CDKN1C;KDM3A;HDAC2;CITED1;SHC1;AKR1B1;RORA;FOXO1;MED12;CDH1;CREB3L2;SPIN1;CAPN3;VHL;SOX9;TP53BP1;TFAP2A;SMARCC1;MEF2C;SMAD3;FOXF1;ESRRG;SOX11;ARID1A;BMP7;POU3F3;PIAS2;SMARCA4;PIAS1;MLLT11;MLXIPL;TOX3;CREB1;NR5A2;MYCN;LHX2;MTF2;ERCC2;ZNF516;ZNF318;TCF3;PLCB1
neuron migration (GO:0001764)	0.0067423	MEF2C;TUBB2B;RELN;AUTS2;CDK5;DCX;FGF13;MARK1;CDK5R1
reg of gene expression (GO:0010468)	0.00810511	GSK3B;APP;CITED1;ONECUT1;AKAP8L;PRKAG1;HMGB3;AKR1B1;RORA;TCF20;BACH2;PQBP1;RIMS1;DACH1;SALL2;ZNF606;MEF2C;NAT8B;TLE1;PRMT7;SOX11;ANK3;BAZ1A;POU3F3;TOX3;ACTA1;NR5A2;MYCN;ZNF93;ZNF516;TERF2IP;PRKCQ;TLR4;ZNF432;KDM3A;YTHDC1;DDX25;MAGED1;BAZ2B;ASCL1;ZNF8;HDAC6;TTN;POU5F1B;CUX2;HIVEP1;VHL;MAPK6;ZNF148;ZNF544;APBB3;ZKSCAN1;ZIM2;TRAPPC2;TFAP2A;KDM4A;ZNF264;SMAD3;NTRK3;NONO;ESRRG;PUM1;ACVR2B;MLXIPL;ZNF21…
pos reg of macromol metab process (GO:0010604)	0.00810511	GSK3B;APP;CITED1;PRKAG1;AKR1B1;ECE1;ARRB1;TTN;RIMS1;CUX2;TFAP2A;MEF2C;NAT8B;TLE1;SMAD3;NTRK3;MAGI2;SOX11;ANK3;POU3F3;GREM1;ACTA1;AHI1;MYCN;TBC1D5;PICK1;TLR4
cardiac myofibril assembly (GO:0055003)	0.00909775	CSRP3;NEBL;MYL2;TCAP;MYOM2;TTN
response to amyloid-beta (GO:1904645)	0.00990966	EPHA4;GSK3B;APP;CDK5;CACNA1A;FYN;TLR4
cardiac ventricle morpho (GO:0003208)	0.00990966	TGFBR3;MEF2C;FOXF1;MYL2;TNNC1;MYL3;SOX11;MYH6;MYH7
axonogenesis (GO:0007409)	0.0106521	CYFIP2;APP;RAB3A;AUTS2;SHC1;DCC;PRKCA;ANK3;RAP1GAP;POU4F2;GAP43;CREB1;RELN;CDK5;OPHN1;KIF5C;TUBB3;MAP1B;SLITRK5;PRKCQ;FYN;NEFH;CDK5R1
positive regulation of cell differentiation (GO:0045597)	0.0106521	SPAG9;MEF2C;JUND;SMAD3;CTNNBIP1;LPL;AKR1B1;SOX11;BMP7;ACVR2B;POU4F2;RPS6KA3;CREB1;CDH2;MYF6;INSM1;VHL;TCF3;SOX9;SOX5;MYF5
striated muscle hypertrophy (GO:0014897)	0.0110916	RYR2;CSRP3;TCAP;TTN
cardiac muscle contraction (GO:0060048)	0.0141659	RYR2;CSRP3;TNNC1;MYL3;TCAP;MYH6;TTN;MYH7
generation of neurons (GO:0048699)	0.0149785	MEF2C;AUTS2;SOX11;ASCL1;POU4F2;TUBB2B;RELN;CDK5;OPHN1;CDH1;TUBB3;SIX3;DCX;FGF13;MARK1;CDK5R1
myofibril assembly (GO:0030239)	0.0164595	CSRP3;MYBPC1;MYH3;MYL2;CAPN3;TCAP;MYOM2;MYH6;TTN
negative regulation of transcription from RNA polymerase II promoter (GO:0000122)	0.0183696	SUV39H2;HDAC2;TCF25;EHMT2;NEDD4L;AKR1B1;ASCL1;NOC2L;ZNF8;CUX2;SALL2;MXI1;HIVEP1;VHL;SOX9;TRIM27;CRYM;ZNF148;ZNF345;E2F8;TFAP2A;KLF11;MEF2C;JUND;SMAD3;HSBP1;NR2F1;SOX11;MEIS2;ACVR2B;POU4F2;SMARCA4;IMPACT;PER3;H2AFY2;MTF2;ZNF219;ZNF536;TRIB3;INSM1;TCF3;ZNF136;ATF3
melanocyte differentiation (GO:0030318)	0.0183696	MEF2C;CITED1;KIT;HPS6
cell morphogenesis (GO:0000902)	0.0184765	GREM1;CYFIP2;CDH4;RELN;CDH2;CDH1;CDH22;CDH13;VHL;CDH7
striated muscle tissue development (GO:0014706)	0.0185298	MYLPF;CSRP3;MEF2C;MYF6;BMP7;SGCG;MYF5
negative regulation of cell proliferation (GO:0008285)	0.0185298	CDKN1C;PTPRU;APP;NDRG4;CTBP2;MAGED1;CUL1;AKR1B1;ING4;STK11;DUSP10;RPS6KA2;MXI1;WDR6;VHL;SOX9;TFAP2A;KLF11;CTNNBIP1;MAGI2;TSC2;LDOC1;SOX11;SSTR3;GREM1;TGFBR3;DLG5;CSNK2B;NF1;CDH13;INSM1
actomyosin structure organization (GO:0031032)	0.0185298	MYBPC1;MYH3;CUL3;EPB41L3;CAPN3;TCAP;ARRB1;MYH10;MYOM2;MYH6;TTN
muscle organ development (GO:0007517)	0.0187954	CHODL;MEF2C;MRAS;MYH3;FHL1;CAPN3;NEB;MYH6;SGCG;MYF5
positive regulation of receptor internalization (GO:0002092)	0.0187954	GREM1;AHI1;TBC1D5;MAGI2;PICK1;ARRB1
ventricular cardiac muscle tissue development (GO:0003229)	0.0187954	TGFBR3;MYL2;TNNC1;MYL3;MYH6;MYH7
protein phosphorylation (GO:0006468)	0.0212342	GSK3B;APP;TNKS;MAST2;MAST1;CAMK2A;PRKAG1;STK19;TTBK2;RPS6KA3;STK11;RELN;RPS6KA2;FYN;MAPK6;MAP3K7;CAMK2G;MARK1;PSKH1;EPHA4;CAMK1D;DAPK1;PRKCA;PHKA2;TGFBR3;CREB1;CDK5;KIT;CSNK2B;RPS6KB2;PICK1;ATP13A2;PRKCQ;MAP3K13;TLR4;NEK11;CDK5R1
intraciliary transport involved in cilium assembly (GO:0035735)	0.0212342	DYNC2LI1;IFT81;IFT122;KIF3C;TNPO1;IFT57;KIF17;CLUAP1
neuron projection development (GO:0031175)	0.0224598	EPHA4;GSK3B;APP;CTNND2;STMN4;BMP7;PQBP1;DOCK10;ADCYAP1;CDH4;GAP43;CDK5;OPHN1;NPY;RAB35;EPB41L3;NEFH;CDK5R1
sarcomere organization (GO:0045214)	0.0226988	MYBPC1;MYH3;CAPN3;TCAP;MYOM2;MYH6;TTN
regulation of dendritic spine development (GO:0060998)	0.0226988	FXR1;EPHA4;MEF2C;PTPRS;CDK5;DLG5;CDK5R1
negative regulation of cell projection organization (GO:0031345)	0.0228186	EPHA4;HDAC2;PTPRS;DCC;ERCC2;CRMP1;DENND5A;FYN
cardiac muscle hypertrophy (GO:0003300)	0.0228186	RYR2;CSRP3;TCAP;TTN
negative regulation of fat cell differentiation (GO:0045599)	0.0245103	SMAD3;TRIO;ENPP1;TRIB3;RORA;FOXO1;RUNX1T1
regulation of potassium ion transmembrane transport (GO:1901379)	0.0245103	DPP6;KCNIP1;FHL1;NEDD4L;KCNAB1;AKAP6;CACNA1D
regulation of glutamate receptor signaling pathway (GO:1900449)	0.0245103	APP;MEF2C;RELN;DAPK1;CRH;MAPK8IP2;CACNG4
cellular response to amyloid-beta (GO:1904646)	0.0245103	EPHA4;GSK3B;APP;CDK5;CACNA1A;TLR4
cell-cell adhesion mediated by cadherin (GO:0044331)	0.0245103	CDH4;CDH2;CDH1;CDH22;CDH13;CDH7
axon guidance (GO:0007411)	0.0273223	CYFIP2;EPHA4;SHC1;DCC;PRKCA;RAP1GAP;POU4F2;GAP43;CREB1;RELN;OPHN1;KIF5C;TUBB3;PRKCQ;FYN;PLXNA3;CDK5R1
regulation of neurotransmitter receptor activity (GO:0099601)	0.028265	APP;MEF2C;RELN;DAPK1;CRH;MAPK8IP2;CACNG4
negative regulation of developmental growth (GO:0048640)	0.0294568	EPHA4;PTPRS;DUSP10;DCC;ERCC2;FGF13
response to muscle stretch (GO:0035994)	0.0310436	RYR2;CSRP3;TCAP;TTN
regulation of cellular macromolecule biosynthetic process (GO:2000112)	0.0312518	CYFIP2;APP;KDM3A;DDX25;MAGED1;EHMT2;ONECUT1;HMGB3;RORA;TCF20;BAZ2B;ZNF8;BACH2;RBM3;POU5F1B;DACH1;SALL2;ZNF606;HIVEP1;VHL;ZNF544;APBB3;ZKSCAN1;ZIM2;TRAPPC2;ZNF264;MEF2C;PRMT7;NONO;ESRRG;BAZ1A;ACVR2B;MLXIPL;TOX3;NR5A2;ZNF93;ZNF219;ZNF516;TERF2IP;ZNF536;PRKCQ;TCF3;ZNF532;ZNF136;ZNF432
positive regulation of muscle cell differentiation (GO:0051149)	0.0312518	SPAG9;MEF2C;CDH2;MYF6;TCF3;PLCB1;MYF5
ventricular cardiac muscle tissue morphogenesis (GO:0055010)	0.0312518	TGFBR3;RYR2;MYL2;TNNC1;MYL3;MYH6;MYH7
regulation of synaptic transmission, glutamatergic (GO:0051966)	0.0336905	MEF2C;RELN;GRM4;CDK5;OPHN1;CDH2;MAPK8IP2;CACNG4
peptidyl-threonine phosphorylation (GO:0018107)	0.0336905	GSK3B;STK11;CAMK1D;CDK5;TNKS;CSNK2B;CAMK2A;CAMK2G;PSKH1;CDK5R1
intraciliary transport (GO:0042073)	0.0383215	DYNC2LI1;IFT81;IFT122;KIF3C;TNPO1;IFT57;KIF17;CLUAP1
glutamate receptor signaling pathway (GO:0007215)	0.0414229	APP;GRM4;HOMER3;PLCB1;GRIA3;GRIA4;CDK5R1
skeletal muscle thin filament assembly (GO:0030240)	0.0414229	ACTA1;TCAP;MYOM2;TTN
regulation of nucleic acid-templated transcription (GO:1903506)	0.0422618	KDM3A;MAGED1;ONECUT1;HMGB3;RORA;TCF20;BAZ2B;ZNF8;BACH2;POU5F1B;DACH1;SALL2;ZNF606;HIVEP1;SSX4;VHL;SSX5;ZNF544;APBB3;SSX3;ZKSCAN1;ZIM2;TRAPPC2;ZNF264;MEF2C;PRMT7;NONO;ESRRG;BAZ1A;ACVR2B;MLXIPL;TOX3;NR5A2;ZNF93;ZNF219;ZNF516;TERF2IP;ZNF536;PRKCQ;TCF3;ZNF532;ZNF136;ZNF432
regulation of cation channel activity (GO:2001257)	0.0438732	CACNB2;APP;MEF2C;RELN;DAPK1;CRH;KCNAB1;ANK3;MAPK8IP2;CACNG4
cell morphogenesis involved in neuron differentiation (GO:0048667)	0.0440713	APP;MEF2C;RAB3A;CDK5;OPHN1;DCC;BTBD3;MAP1B;SLITRK5;ANK3;MAPK8IP2;NEFH
skeletal muscle contraction (GO:0003009)	0.0444665	MYH3;TNNC1;TNNC2;TCAP;MYH7
cardiac muscle cell development (GO:0055013)	0.0444665	CSRP3;MYL2;TCAP;MYOM2;MYH6;TTN
regulation of neurotransmitter secretion (GO:0046928)	0.0444665	RIMS1;MEF2C;PREPL;RIMS3;MCTP1;CAMK2A
regulation of signal transduction (GO:0009966)	0.0495066	EPHA4;APP;RWDD3;DYNLT1;NTRK3;IGFBP2;TSC2;RORA;FOXL1;MAPK8IP2;SENP2;HDAC6;RGS4;SOCS2;ADCYAP1;GRK4;KIT;GAS1;PLCB1;OGT;SASH1
positive regulation of neuron death (GO:1901216)	0.0507974	TFAP2A;GSK3B;CDK5;NF1;FYN;TLR4;CDK5R1
regulation of receptor internalization (GO:0002090)	0.0508036	GREM1;AHI1;TBC1D5;MAGI2;PICK1;ARRB1
nervous system development (GO:0007399)	0.0508036	CAMK2A;CRMP1;MTR;CLN8;TRAK1;ASCL1;KIF17;FXR1;RPS6KA3;SOX3;STK11;SNTG2;RELN;DPYSL4;OPHN1;CDH2;PCDHA1;CDH1;BTBD3;SPOCK2;FYN;PCDHA9;CAMK2G;MEF2C;ST8SIA2;POU3F3;AHI1;RNF103;ALDH5A1;CDK5;DCX;NF1;DCHS1;FGF13
regulation of synaptic vesicle cycle (GO:0098693)	0.0508036	RIMS1;PREPL;RIMS3;CDK5
spinal cord development (GO:0021510)	0.0508036	RELN;NF1;SOX11;SOX12
neuron development (GO:0048666)	0.0560662	GSK3B;APP;MEF2C;STMN4;ASCL1;PQBP1;FXR1;ADCYAP1;CDH4;CDK5;OPHN1;NPY;RAB35;INSM1;CDK5R1
skeletal muscle organ development (GO:0060538)	0.0585962	MYLPF;CSRP3;MEF2C;BASP1;MYF6;MYF5
peptidyl-serine phosphorylation (GO:0018105)	0.0585962	GSK3B;CAMK1D;TNKS;MAST2;MAST1;CAMK2A;PRKCA;TTBK2;RPS6KA3;STK11;CDK5;PRKCQ;CAMK2G;PSKH1;CDK5R1
regulation of proteolysis (GO:0030162)	0.0591604	CYFIP2;HDAC2;SERPINE2;CDK5;BTBD3;CAPN3;CLN8;OGT;HDAC6
negative regulation of cellular process (GO:0048523)	0.0609395	PTPRU;PIWIL1;APP;CTBP2;FHL1;CUL1;NEDD4L;AKR1B1;ING4;SPN;STK11;RPS6KA2;MXI1;WDR6;ENPP1;PRAME;VHL;PLXNA3;APOBEC3C;TFAP2A;KLF11;SMAD3;MAGI2;OSGIN1;TSC2;LDOC1;SOX11;BMP7;SSTR3;POU4F2;SMARCA4;TGFBR3;IMPACT;MYL2;DLG5;CSNK2B;CDH13;INSM1
chemical synaptic transmission (GO:0007268)	0.0609395	GABRB3;CHRNB3;DTNA;KCND2;GABRA5;CHRNA6;SLC1A2;CACNA1A;LPAR3;CACNA1E;GABRG3;SSTR3;CACNB2;GLRA3;GRM4;CDK5;NOVA1;NPY;CRH;RIMBP2;KIF1B;AMPH;GRIA3;GRIA4
regulation of apoptotic process (GO:0042981)	0.0621163	GSK3B;TRIO;CITED1;HSPB1;CASP9;ING4;RPS6KA3;GRM4;RPS6KA2;CAPN3;CASP2;SOX9;SKP2;IFT57;EPHA4;KLF11;MEF2C;NAT8B;PTGIS;ACTN3;DAPK1;NME3;WDR73;PRLR;POU3F3;GREM1;TOX3;DDAH2;KIT;GAS1;HDAC2;SHC1;MAGED1;ASCL1;FOXO1;FGD1;SOCS2;PRDX2;BAG1;PRAME;FYN;VHL;MAP2K7;LCMT1;PAK4;TFAP2A;NTRK3;BMP7;MLLT11;AHI1;CDK5;APEX1;NF1
positive regulation of skeletal muscle tissue development (GO:0048643)	0.0628554	MEF2C;ACTN3;MYF6;MYF5
cardiac muscle fiber development (GO:0048739)	0.0628554	TCAP;MYOM2;MYH6;TTN
skeletal myofibril assembly (GO:0014866)	0.0628554	ACTA1;TCAP;MYOM2;TTN
mesenchymal cell differentiation (GO:0048762)	0.0647446	TGFBR3;GSK3B;MEF2C;CUL7;DLG5;SOX9;BMP7
cellular response to peptide (GO:1901653)	0.0647446	EPHA4;GSK3B;APP;CDK5;CYP11A1;CACNA1A;TLR4
calcium-dependent cell-cell adhesion via plasma membrane cell adhesion molecules (GO:0016339)	0.0647446	CDH4;CDH2;CDH1;CDH22;CDH13;DCHS1;CDH7
regulation of neuron projection development (GO:0010975)	0.0647446	EPHA4;NDRG4;HDAC2;PTPRS;CAMK1D;KIDINS220;DCC;MAGI2;CRMP1;RELN;CDH2;ERCC2;DENND5A
actin filament organization (GO:0007015)	0.0690202	MYBPC1;NEBL;TPM3;ARHGAP17;RND3;MYOM2;RHOBTB1;TTN;ACTA1;EFS;COBLL1;FAT1;TCAP
negative regulation of cell differentiation (GO:0045596)	0.0705419	SMAD3;TRIO;CITED1;ABCA5;RORA;MEIS2;FOXO1;POU4F2;GREM1;MEIS1;ENPP1;TRIB3;PRAME;SOX9;RUNX1T1
striated muscle myosin thick filament assembly (GO:0071688)	0.0771508	MYBPC1;TCAP;MYOM2;TTN
regulation of synaptic vesicle transport (GO:1902803)	0.0771508	RIMS1;PREPL;RIMS3;CDK5
regulation of neurotransmitter transport (GO:0051588)	0.0771508	RIMS1;MEF2C;MCTP1;CAMK2A
axon development (GO:0061564)	0.0784023	APP;GAP43;RAB3A;CDK5;DCC;MAP1B;SLITRK5;MTR;ANK3;NEFH;CDK5R1
cyclic-nucleotide-mediated signaling (GO:0019935)	0.0785879	ADCYAP1;NDUFS4;AKAP6;ADCY2;ADCY1;SOX9
regulation of microtubule depolymerization (GO:0031114)	0.0785879	MAP1B;KATNB1;FGF13;CLASP1;TTBK2
cellular response to nerve growth factor stimulus (GO:1990090)	0.0785879	KIDINS220;NTRK3;MAGI2;RAB35;WASF1
regulation of Wnt signaling pathway (GO:0030111)	0.0811027	MED12;MACF1;APP;TLE1;CITED1;CTNND2;CTNNBIP1;SPIN1;TSC2;FOXL1;SENP2;SMARCA4
regulation of dendrite morphogenesis (GO:0048814)	0.0862568	FXR1;EPHA4;CUL7;CUX2;CDK5;NEDD4L;CDK5R1
negative regulation of neurogenesis (GO:0050768)	0.0883756	SOX3;DYNLT1;SIX3;NF1;ASCL1;BMP7
negative regulation of transcription factor import into nucleus (GO:0042992)	0.0904472	C1QTNF3;GSK3B;MXI1;NF1;BMP7
regulation of dendritic spine morphogenesis (GO:0061001)	0.0904472	EPHA4;RELN;CUX2;CDK5;CDK5R1
negative regulation of axonogenesis (GO:0050771)	0.0904472	EPHA4;PTPRS;DCC;ERCC2;FGF13
positive regulation of myoblast differentiation (GO:0045663)	0.0913207	MEF2C;MYF6;PLCB1;MYF5
response to glucagon (GO:0033762)	0.0972568	GNG3;CREB1;PRKAR2B;GNB1;ADCY2;ADCY1
regulation of axon extension (GO:0030516)	0.0972568	EPHA4;MACF1;PTPRS;ERCC2;POU4F2;PLXNA3
negative regulation of apoptotic process (GO:0043066)	0.100075	GSK3B;HDAC2;CITED1;SHC1;HSPB1;ASCL1;FOXO1;SOCS2;PRDX2;RPS6KA3;BAG1;CAPN3;CASP2;PRAME;VHL;SOX9;TFAP2A;EPHA4;MEF2C;NAT8B;TLE1;NTRK3;PRKCA;WDR73;MAPK8IP2;PRLR;POU3F3;GREM1;TOX3;AHI1;QARS;DDAH2;KIT;ERCC2
anterograde trans-synaptic signaling (GO:0098916)	0.101662	GABRB3;CHRNB3;DTNA;KCND2;GABRA5;CHRNA6;SLC1A2;CACNA1A;LPAR3;CACNA1E;GABRG3;SSTR3;CACNB2;GLRA3;GRM4;CDK5;NOVA1;NPY;CRH;AMPH
neuromuscular synaptic transmission (GO:0007274)	0.101662	CHRNB3;DTNA;CHRNA6;RIMBP2;KIF1B
regulation of collateral sprouting (GO:0048670)	0.101662	PTPRS;DCC;FGF13
skeletal muscle myosin thick filament assembly (GO:0030241)	0.101662	TCAP;MYOM2;TTN
noradrenergic neuron differentiation (GO:0003357)	0.101662	SOX11;INSM1;ASCL1
negative regulation of cell growth (GO:0030308)	0.109677	EPHA4;STK11;PTPRS;SMAD3;DCC;MYL2;ERCC2;FHL1;OSGIN1;ENPP1;FGF13;SMARCA4
positive regulation of cellular component biogenesis (GO:0044089)	0.114031	GSK3B;CUX2;SMAD3;SYNPO2L;DLG5;STX18;ATP13A2;PRKCA;TPPP;BMP7
glial cell differentiation (GO:0010001)	0.114031	RELN;CDK5;CDH2;PICK1;SOX11
regulation of potassium ion transmembrane transporter activity (GO:1901016)	0.114031	FHL1;NEDD4L;KCNAB1;CACNA1D;ATP1B2
cardiac muscle tissue development (GO:0048738)	0.114031	CSRP3;TCAP;BMP7;MYOM2;SGCG;TTN
regulation of muscle cell differentiation (GO:0051147)	0.114031	SPAG9;MEF2C;CDH2;MYF6;TCF3;MYF5
regulation of potassium ion transport (GO:0043266)	0.114031	DPP6;KCNIP1;FHL1;KCNAB1;CACNA1D;ANK3
muscle cell differentiation (GO:0042692)	0.114031	MEF2C;MYF6;RORA;SGCG;SYNE1;MYF5
regulation of smoothened signaling pathway (GO:0008589)	0.114031	MGRN1;DLG5;IFT122;GAS1;RORA;MEGF8
neuron projection morphogenesis (GO:0048812)	0.114946	APP;RAB3A;DCC;CTNND2;ANK3;MAPK8IP2;BMP7;DOCK10;IMPACT;CDK5;BTBD3;MAP1B;EPB41L3;SLITRK5;NEFH
regulation of gene expression, epigenetic (GO:0040029)	0.114946	PRMT7;H2AFY2;MTF2;DNMT3A;POLR1C;POLR1E;TRIM27;SF3B1;HDAC6
peptidyl-threonine modification (GO:0018210)	0.122754	GSK3B;STK11;CAMK1D;CDK5;TNKS;CSNK2B;CAMK2A;CAMK2G;PSKH1;CDK5R1
sympathetic nervous system development (GO:0048485)	0.122754	NF1;SOX11;INSM1;ASCL1
embryonic heart tube development (GO:0035050)	0.122754	RYR2;NDRG4;IFT122;MEGF8
gonad development (GO:0008406)	0.122754	FGF9;BASP1;CSDE1;KIT;LHB;SOX9;MAMLD1
epithelial to mesenchymal transition (GO:0001837)	0.122754	TGFBR3;GSK3B;CUL7;DLG5;SOX9;BMP7
regulation of dendrite development (GO:0050773)	0.122754	FXR1;MEF2C;CAMK1D;DCC;NEDD4L;BMP7
apoptotic process (GO:0006915)	0.124548	CYFIP2;APP;DAPK1;DCC;TSC2;FXR1;CASP9;ING4;BCL2L13;DAP;STK11;CDK5;ERCC2;CAPN3;CASP2;IFT57;MAP3K7;OGT;PAK4
positive regulation of tumor necrosis factor biosynthetic process (GO:0042535)	0.12689	SPN;HSPB1;TLR4
positive regulation of sequence-specific DNA binding transcription factor activity (GO:0051091)	0.12693	APP;CAMK1D;BEX1;CAMK2A;AKR1B1;SMARCA4;RELN;KIT;CAPN3;TERF2IP;PRKCQ;TCF3;TRIM27;TP53BP1;MAP3K13;MAP3K7;TLR4;NKX2-2
heart morphogenesis (GO:0003007)	0.132675	TGFBR3;RYR2;TCAP;SOX9;MEGF8;MYOM2;TTN
regulation of cellular amide metabolic process (GO:0034248)	0.134864	RBM3;CYFIP2;APP;DDX25;EEF1A2;ATP13A2
regulation of programmed cell death (GO:0043067)	0.136439	PTGIS;CITED1;ACTN3;DAPK1;MAGED1;NME3;BMP7;POU4F2;TOX3;PRDX2;CDK5;APEX1;CASP2;GAS1;FYN;SOX9;MAP2K7;SKP2;IFT57;LCMT1;PAK4
muscle fiber development (GO:0048747)	0.13769	ACTA1;TCAP;MYOM2;MYH6;TTN
positive regulation of telomere capping (GO:1904355)	0.13769	RTEL1;TNKS;PRKCQ;MAP2K7
detection of mechanical stimulus (GO:0050982)	0.13769	CSRP3;TCAP;DENND5A;TTN
regulation of synaptic vesicle exocytosis (GO:2000300)	0.13769	RIMS1;PREPL;RIMS3;RAB3A
regulation of protein sumoylation (GO:0033233)	0.13769	RWDD3;GNL3L;CAPN3;PIAS1
response to purine-containing compound (GO:0014074)	0.13769	RYR2;JUND;CITED1;NDUFS4
positive regulation of developmental growth (GO:0048639)	0.137737	GHR;RIMS1;MACF1;ACTN3;NEDD4L;PLCB1;POU4F2
negative regulation of neuron projection development (GO:0010977)	0.137737	EPHA4;HDAC2;PTPRS;DCC;ERCC2;CRMP1;DENND5A
skeletal muscle tissue development (GO:0007519)	0.14221	MYLPF;ACTA1;CSRP3;MEF2C;MYF6;MYF5
regulation of vesicle-mediated transport (GO:0060627)	0.14221	USP6NL;RAB3B;TBC1D8B;RAB3A;RAB3D;TBC1D9;TSC2;OPHN1;TBC1D4;TBC1D5;SGSM2;CDH13;GAS1
peptidyl-serine modification (GO:0018209)	0.142474	GSK3B;CAMK1D;TNKS;MAST2;MAST1;CAMK2A;PRKCA;TTBK2;RPS6KA3;STK11;CDK5;PRKCQ;CAMK2G;PSKH1;CDK5R1
cell-cell junction assembly (GO:0007043)	0.145399	CDH4;OCLN;CDH2;CDH1;CDH22;EPB41L3;CDH13;PRKCA;CDH7
cellular response to growth factor stimulus (GO:0071363)	0.145399	MEF2C;SMAD3;SHC1;KIDINS220;NTRK3;MAGI2;SMAD9;HSPB1;BMP7;RAB35;GAS1;SOX9;SOX5
positive regulation of cell communication (GO:0010647)	0.145399	RIMS1;RIMS3;SOX11;ANK3;HDAC6
muscle cell fate commitment (GO:0042693)	0.145399	MEF2C;MYF6;MYF5
regulation of muscle system process (GO:0090257)	0.145399	SLN;TNNC1;TNNC2
positive regulation of cell activation (GO:0050867)	0.145399	APP;CAPN3;TLR4
negative regulation of transcription by competitive promoter binding (GO:0010944)	0.145399	TFAP2A;CREB1;DACH1
regulation of Rac protein signal transduction (GO:0035020)	0.145399	AUTS2;ARHGAP17;OGT
regulation of homotypic cell-cell adhesion (GO:0034110)	0.145399	PRKCQ;PRKCA;ANK3
adult heart development (GO:0007512)	0.145399	TCAP;MYH6;MYH7
anoikis (GO:0043276)	0.145399	STK11;TSC2;MAP3K7
neuron maturation (GO:0042551)	0.145399	APP;PICK1;ANKS1A
B cell homeostasis (GO:0001782)	0.145399	DOCK10;MEF2C;TNFRSF13B
androgen receptor signaling pathway (GO:0030521)	0.145529	MED12;KDM3A;AKR1B1;ARID1A;PIAS2;PIAS1
actin filament polymerization (GO:0030041)	0.146384	COBLL1;MSRB2;WASF1;ARHGAP6
negative regulation of microtubule depolymerization (GO:0007026)	0.146384	KATNB1;FGF13;CLASP1;TTBK2
receptor localization to synapse (GO:0097120)	0.146384	KIF5C;KIF17;GPHN;CACNG4
regulation of myoblast differentiation (GO:0045661)	0.155467	MEF2C;MYF6;SOX9;PLCB1;MYF5
cytoskeleton organization (GO:0007010)	0.155467	DST;ZMYM4;PALLD;MAST2;MICAL1;MAST1;EPB41L3;ANK3;FGD1;MARK1;PAK4;SYNE1
positive regulation of receptor-mediated endocytosis (GO:0048260)	0.156983	GREM1;AHI1;TBC1D5;MAGI2;PICK1;ARRB1
negative regulation of proteolysis (GO:0045861)	0.156983	EPHA4;SERPINE2;CDK5;GAS1;CLN8;HDAC6
ciliary basal body-plasma membrane docking (GO:0097711)	0.156983	AHI1;TUBA1A;PRKAR2B;TCTN2;CETN2;TCTN1;NPHP4;NINL;CLASP1;TTBK2
action potential (GO:0001508)	0.158135	KCND2;CACNA1A;AKAP6;CACNA1D;ANK3;CACNA1E;SCN3A
negative regulation of cellular component organization (GO:0051129)	0.158135	GSK3B;IMPACT;MCTP1;SLN;AKR1B1;LCMT1;HDAC6
cell cycle G2/M phase transition (GO:0044839)	0.159431	KHDRBS1;WEE1;TUBA1A;PRKAR2B;CETN2;AKAP8L;CUL1;PLCB1;NINL;LCMT1;CLASP1;SKP1
positive regulation of transmembrane receptor protein serine/threonine kinase signaling pathway (GO:0090100)	0.160698	CDKN1C;STK11;ADAM17;SMAD3;CITED1;CSNK2B;SOX11;BMP7;ACVR2B
negative regulation of transposition (GO:0010529)	0.162313	APOBEC3C;PIWIL1;ZNF91;ZNF93
positive regulation of neuron apoptotic process (GO:0043525)	0.162313	TFAP2A;CDK5;NF1;CDK5R1
positive regulation of cellular response to transforming growth factor beta stimulus (GO:1903846)	0.162313	CDKN1C;STK11;ADAM17;CITED1
extrinsic apoptotic signaling pathway in absence of ligand (GO:0097192)	0.162313	CASP9;GSK3B;DCC;CASP2
positive regulation of transforming growth factor beta receptor signaling pathway (GO:0030511)	0.162313	CDKN1C;STK11;ADAM17;CITED1
muscle tissue morphogenesis (GO:0060415)	0.162313	TGFBR3;TCAP;MYOM2;TTN
positive regulation of developmental process (GO:0051094)	0.165247	RPS6KA3;JUND;AKR1B1;SOX11;INSM1;VHL;SOX9;TP53BP1;PLCB1;POU4F2;SOX5
regulation of cell migration (GO:0030334)	0.165247	BEX4;SPAG9;MACF1;PTPRU;MCTP1;SERPINE2;FAM89B;NTRK3;MAGI2;PRKCA;RND3;RHOBTB1;TTBK2;DOCK10;ADAM17;DUSP10;DACH1;PDGFD;DLG5;TRIP6;NF1;CDH13;PLXNA3
positive regulation of neuron differentiation (GO:0045666)	0.165247	NDRG4;MEF2C;IMPACT;CAMK1D;RELN;KIDINS220;MAGI2;SOX11;TCF3;ASCL1
telomere maintenance in response to DNA damage (GO:0043247)	0.165247	RTEL1;APEX1;TERF2IP
insulin-like growth factor receptor signaling pathway (GO:0048009)	0.165247	GHR;TSC2;PLCB1
positive regulation of cardiac muscle cell differentiation (GO:2000727)	0.165247	GREM1;MEF2C;AKAP6
regulation of gene expression by genetic imprinting (GO:0006349)	0.165247	PRMT7;PCGF3;DNMT3A
ganglion development (GO:0061548)	0.165247	INSM1;ASCL1;POU4F2
peptidyl-lysine dimethylation (GO:0018027)	0.165247	SUV39H2;EHMT2;SETMAR
negative regulation of protein phosphorylation (GO:0001933)	0.166617	NTRK3;HSPB1;TSC2;GREM1;SOCS2;MLXIPL;IMPACT;QARS;PPP1R1A;NF1;TERF2IP;ENPP1;TRIB3;INSM1;TRIM27
regulation of neuron differentiation (GO:0045664)	0.17031	SOX3;MEF2C;IMPACT;SIX3;SOX11;TCF3;ASCL1;BMP7;CDK5R1
regulation of secretion by cell (GO:1903530)	0.171641	RAB3B;RIMS1;MEF2C;RAB3A;MCTP1;RAB3D;CAMK2A
male gonad development (GO:0008584)	0.171641	FGF9;CSDE1;KIT;LHB;SOX9;MAMLD1
development of primary male sexual characteristics (GO:0046546)	0.171641	FGF9;CSDE1;KIT;LHB;SOX9;MAMLD1
regulation of protein kinase activity (GO:0045859)	0.176397	KIDINS220;PRKAG1;HSPB1;TSC2;TTN;SOCS2;ADCYAP1;RELN;QARS;PPP1R1A;NF1;TRIB3;TRIM27
transcription, DNA-templated (GO:0006351)	0.176397	GTF3C1;NFAT5;CRCP;AKR1B1;ARRB1;BAZ2B;BACH2;SALL2;HIVEP1;ZNF148;ZNF345;GTF2I;SOX5;KLF11;NKX2-8;PAX5;BAZ1A;MEIS2;USF2;ERCC2;POLR1C;ZNF219;ZNF516;TCF3;ZNF136
glial cell development (GO:0021782)	0.176397	APP;NF1;PICK1;SOX11
negative regulation of protein depolymerization (GO:1901880)	0.176397	KATNB1;FGF13;CLASP1;TTBK2
regulation of cell proliferation (GO:0042127)	0.182235	BEX4;PTPRU;APP;HDAC2;CTBP2;SHC1;CUL3;CUL1;AKR1B1;DBF4B;ING4;STK11;FGF9;PDGFD;RPS6KA2;SIX3;MXI1;WDR6;PRAME;FYN;VHL;SOX9;TFAP2A;KLF11;JUND;NTRK3;MAGI2;TSC2;LDOC1;SOX11;SSTR3;POU3F3;PIAS1;GREM1;MLXIPL;ADAM17;CCKBR;DLG5;IL9;KIT;CSNK2B;CDH13;CD47;INSM1;FOLR2
chromatin remodeling (GO:0006338)	0.182235	SUV39H2;TOX3;SMARCC1;HDAC2;MORF4L2;HMGB3;CHD4;SOX9;BAZ1A;ARID1A;SMARCA4
posttranscriptional regulation of gene expression (GO:0010608)	0.18358	RBM3;CYFIP2;APP;YTHDC1;DDX25;PUM1
adherens junction organization (GO:0034332)	0.18358	CDH4;CDH2;CDH1;CDH22;CDH13;CDH7
cellular response to glucagon stimulus (GO:0071377)	0.191075	GNG3;PRKAR2B;GNB1;ADCY2;ADCY1
positive regulation of telomere maintenance (GO:0032206)	0.191075	RTEL1;TNKS;PPP1R10;PRKCQ;MAP2K7
cell-cell junction organization (GO:0045216)	0.191075	CDH4;OCLN;SMAD3;CDH2;CDH1;CDH22;CDH13;CDH7
regulation of fat cell differentiation (GO:0045598)	0.191075	CREB1;SMAD3;TRIO;ENPP1;TRIB3;RORA;FOXO1;RUNX1T1
calcium ion regulated exocytosis (GO:0017156)	0.193185	RIMS1;RIMS3;ARHGAP17
regulation of tumor necrosis factor biosynthetic process (GO:0042534)	0.193185	SPN;HSPB1;TLR4
myosin filament assembly (GO:0031034)	0.193185	MYBPC1;MYOM2;TTN
cilium assembly (GO:0060271)	0.19327	CETN2;IFT122;KIF17;CCDC28B;HDAC6;TTBK2;DYNC2LI1;AHI1;TUBA1A;IFT81;PRKAR2B;TCTN2;TCTN1;NPHP4;KIF3C;TNPO1;IFT57;NINL;CLUAP1;CLASP1;C5ORF30
calcium ion transport (GO:0006816)	0.19327	CACNB2;RYR2;SLN;NPY;CAMK2A;CACNA1A;FYN;CACNA1D;CACNA1E;RYR3;CACNG4
plasma membrane bounded cell projection organization (GO:0120036)	0.19327	GSK3B;APP;ADCYAP1;CDH4;CDK5;OPHN1;NPY;RAB35;STMN4;PQBP1;CDK5R1
protein polymerization (GO:0051258)	0.19327	COBLL1;MSRB2;TPPP;FGF13;WASF1;ARHGAP6
chloride transport (GO:0006821)	0.198195	GABRB3;CLCN7;GLRA3;GABRA5;ANO10;CLCN3;GABRG3;BEST1
dicarboxylic acid metabolic process (GO:0043648)	0.198195	GHR;ALDH5A1;MDH2;IDH2;ME3;FOLR2;NIT2
cell junction assembly (GO:0034329)	0.198195	CDH4;OPHN1;CDH2;CDH1;CDH22;CDH13;CDH7
divalent metal ion transport (GO:0070838)	0.198195	RYR2;SLN;NPY;CAMK2A;CACNA1A;FYN;CACNA1D;CACNA1E;RYR3
cellular response to organic cyclic compound (GO:0071407)	0.198195	GABRB3;MEF2C;IMPACT;CDH1;GNB1;AKR1B1;RORA;AKAP6;ADCY2;ADCY1;RYR3;POU4F2
brain development (GO:0007420)	0.198195	NDRG4;RELN;ATXN1;QARS;H2AFY2;CDH2;NDUFS4;SIX3;NF1;NKX2-2;CDK5R1
stem cell differentiation (GO:0048863)	0.198195	MEF2C;KIT;MTF2;SIX3;PUM1
glycogen metabolic process (GO:0005977)	0.198195	GSK3B;PPP1R3C;PYGM;PGM5;PHKA2
regulation of postsynaptic membrane potential (GO:0060078)	0.198195	GSK3B;MEF2C;GABRA5;MAPK8IP2;GABRG3
chemical synaptic transmission, postsynaptic (GO:0099565)	0.198195	GSK3B;MEF2C;GABRA5;MAPK8IP2;GABRG3
cellular protein localization (GO:0034613)	0.199515	USP6NL;RAB3B;TBC1D8B;PTPRU;COPA;RAB3A;RAB3D;TBC1D9;HPS6;WIPI2;WDR45;HDAC6;REEP1;AHI1;CSRP3;TBC1D4;RRAGB;TBC1D5;RAB35;SGSM2;EPB41L3;CAPN3;PICK1
positive regulation of ion transport (GO:0043270)	0.202333	RAB3B;CACNB2;FHL1;CAMK2A;CACNA1D;ANK3
regulation of autophagy (GO:0010506)	0.202333	SH3GLB1;KDM4A;DAPK1;WDR41;PRKAG1;HSPB1;FOXO1;HDAC6;DAP;STK11;CDK5;RRAGB;EEF1A2;WDR6;ATP13A2;CDK5R1
regulation of neuron apoptotic process (GO:0043523)	0.204227	TFAP2A;TOX3;MEF2C;GRM4;CDK5;CITED1;ERCC2;NF1;CDK5R1
intracellular protein transport (GO:0006886)	0.206676	USP6NL;RAB3B;TBC1D8B;COPA;RAB3A;PPP1R10;RAB3D;RANBP17;HPS4;KATNB1;TBC1D9;TSC2;AKAP6;TRAK1;HDAC6;TBC1D4;TBC1D5;RAB35;SGSM2;SIX3;PICK1;HOMER3;TNPO1;TNPO2
regulation of cell differentiation (GO:0045595)	0.213143	GREM1;TFAP2A;RPS6KA3;JUND;SPOCK2;AKR1B1;PRAME;INSM1;VHL;CLASP1;POU4F2
negative regulation of phosphorylation (GO:0042326)	0.214714	CDKN1C;MLXIPL;IMPACT;ACTN3;NTRK3;TERF2IP;INSM1;BMP7
embryonic limb morphogenesis (GO:0030326)	0.214714	TFAP2A;HDAC2;MYH3;ECE1;MEGF8
regulation of insulin receptor signaling pathway (GO:0046626)	0.214714	SOCS2;ENPP1;TSC2;PRKCQ;OGT
negative regulation of RNA biosynthetic process (GO:1902679)	0.216141	SSX4;SSX5;SSX3
cellular glucan metabolic process (GO:0006073)	0.216141	GSK3B;PPP1R3C;PYGM
axonal fasciculation (GO:0007413)	0.216141	EPHA4;MEGF8;CDK5R1
positive regulation of cellular amide metabolic process (GO:0034250)	0.216141	FXR1;RBM3;EPHA4;APP;CIRBP;EIF3C;EEF2
regulation of vesicle fusion (GO:0031338)	0.216141	USP6NL;TBC1D8B;RAB3A;TBC1D4;TBC1D5;SGSM2;TBC1D9
negative regulation of kinase activity (GO:0033673)	0.221547	CDKN1C;SOCS2;QARS;PPP1R1A;NF1;HSPB1;TSC2;TRIB3;TRIM27
positive regulation of cellular protein metabolic process (GO:0032270)	0.221547	FXR1;RBM3;CYFIP2;HDAC2;CIRBP;CAPN3;EIF3C;EEF2;OGT
regulation of protein secretion (GO:0050708)	0.226832	MARCKS;SLC2A2;CACNA1A;ATP13A2;PRKCA;CACNA1D;CACNA1E;MYH10;TTN;RAPGEF4
negative regulation of mitotic cell cycle (GO:0045930)	0.227382	TOM1L1;SMAD3;PPP1R10;MAGI2;GAS1;BMP7
positive regulation of osteoblast differentiation (GO:0045669)	0.227382	MEF2C;CTNNBIP1;SOX11;BMP7;ACVR2B
protein kinase B signaling (GO:0043491)	0.227382	CASP9;CREB1;RPS6KB2;TSC2;FOXO1
positive regulation of ATPase activity (GO:0032781)	0.227382	RYR2;MYL3;SETMAR;ATP1B2;DNAL4
metanephros development (GO:0001656)	0.227382	CITED1;BASP1;NF1;BMP7
microtubule polymerization or depolymerization (GO:0031109)	0.227382	KATNB1;STMN4;TPPP;FGF13
regulation of telomere capping (GO:1904353)	0.227382	RTEL1;TNKS;PRKCQ;MAP2K7
positive regulation of cellular metabolic process (GO:0031325)	0.227803	GREM1;AHI1;HDAC2;TBC1D5;MAGI2;PICK1;ECE1;ARRB1;HDAC6
negative regulation of protein kinase activity (GO:0006469)	0.245683	CDKN1C;SOCS2;DUSP10;QARS;PPP1R1A;NF1;HSPB1;TSC2;TRIB3;TRIM27
positive regulation of signaling (GO:0023056)	0.247226	RIMS1;RIMS3;ECE1;SOX11;HDAC6
actin polymerization or depolymerization (GO:0008154)	0.247226	COBLL1;MICAL1;MSRB2;WASF1;ARHGAP6
Wnt signaling pathway, calcium modulating pathway (GO:0007223)	0.247226	GNB1;CAMK2A;PLCB1;MAP3K7;TNRC6B
regulation of axon guidance (GO:1902667)	0.247226	TUBB2B;POU4F2;PLXNA3
placenta development (GO:0001890)	0.247226	CUL7;CITED1;E2F8
G2/M transition of mitotic cell cycle (GO:0000086)	0.247248	KHDRBS1;WEE1;TUBA1A;PRKAR2B;CETN2;CUL1;PLCB1;NINL;LCMT1;CLASP1;SKP1
dendritic spine organization (GO:0097061)	0.247248	DOCK10;CTNND2;PICK1;FYN
regulation of epidermal growth factor-activated receptor activity (GO:0007176)	0.247248	APP;ADAM17;SHC1;CHMP6
proteoglycan biosynthetic process (GO:0030166)	0.247248	NDST1;B3GAT1;FOXL1;GAL3ST4
regulation of neuronal synaptic plasticity (GO:0048168)	0.247248	APP;RAB3A;MCTP1;CAMK2A
positive regulation of microtubule polymerization or depolymerization (GO:0031112)	0.247248	CLIP1;KATNB1;CLASP1;CDK5R1
regulation of AMPA receptor activity (GO:2000311)	0.247248	MEF2C;RELN;MAPK8IP2;CACNG4
cellular response to peptide hormone stimulus (GO:0071375)	0.247248	GNG3;TBC1D4;CYP11A1;PRKAR2B;GNB1;ENPP1;TRIB3;ADCY2;ADCY1;FOXO1
homophilic cell adhesion via plasma membrane adhesion molecules (GO:0007156)	0.247467	TRO;CDH4;CDH2;CDH1;CDH22;CDH13;CDH7
regulation of bone mineralization (GO:0030500)	0.24938	GREM1;TFAP2A;MEF2C;ENPP1;BMP7;ACVR2B
regulation of blood vessel endothelial cell migration (GO:0043535)	0.24938	ADAM17;MEF2C;CSNK2B;NF1;HSPB1;PRKCA
neurogenesis (GO:0022008)	0.24938	CDH1;BTBD3;DCHS1;TRAK1;ASCL1;KIF17
positive regulation of receptor activity (GO:2000273)	0.260178	GREM1;ADAM17;RELN;AKAP6;SOX9
regulation of hydrolase activity (GO:0051336)	0.26226	EPHA4;CHN2;TNNC1;NF1;RAP1GAP;FGD1;MYH6;PLXNA3
negative regulation of wound healing (GO:0061045)	0.271865	DUSP10;SERPINE2;CLASP1;AJAP1
negative regulation of insulin receptor signaling pathway (GO:0046627)	0.271865	SOCS2;ENPP1;TSC2;PRKCQ
negative regulation of gene expression, epigenetic (GO:0045814)	0.271865	H2AFY2;MTF2;DNMT3A;TRIM27
modulation of excitatory postsynaptic potential (GO:0098815)	0.271865	RIMS1;APP;RELN;CUX2
activation of protein kinase activity (GO:0032147)	0.272764	SHC1;KIDINS220;NTRK3;ADCY2;ADCY1;PRLR;TOM1L1;GHR;GNG3;GRM4;PRKAR2B;KIT;MAP2K7;MAP3K13;MAP3K7;TLR4;PAK4
purine ribonucleotide metabolic process (GO:0009150)	0.272764	MYH3;PODXL2;ENPP1;GMPR;SULT4A1;MYH6;MYH7
intracellular steroid hormone receptor signaling pathway (GO:0030518)	0.272764	MED12;KDM3A;AKR1B1;ARID1A;POU4F2;PIAS2;PIAS1
regulation of activin receptor signaling pathway (GO:0032925)	0.272764	MAGI2;CSNK2B;ACVR2B
ncRNA transcription (GO:0098781)	0.272764	GTF3C1;SPIN1;RPAP2
regulation of synapse organization (GO:0050807)	0.272764	FXR1;EPHA4;MEF2C
regulation of platelet aggregation (GO:0090330)	0.272764	SERPINE2;PRKCQ;PRKCA
positive regulation of neuron projection development (GO:0010976)	0.274005	RIMS1;NDRG4;CAMK1D;RELN;KIDINS220;MAGI2;NEDD4L;BMP7;PLXNA3
regulation of ossification (GO:0030278)	0.274005	MEF2C;CHSY1;ENPP1;SOX11;SOX9
positive regulation of secretion by cell (GO:1903532)	0.276471	RAB3A;ATP13A2;SOX11;MYH10;CLASP1;TTN
regulation of calcium ion transport (GO:0051924)	0.276471	CACNB2;SLN;CAMK2A;HOMER3;CACNA1D;CAMK2G
positive regulation of ossification (GO:0045778)	0.276471	TFAP2A;MEF2C;CTNNBIP1;SOX11;BMP7;ACVR2B
regulation of cell-matrix adhesion (GO:0001952)	0.276471	MACF1;GSK3B;NF1;CDH13;CLASP1;AJAP1
cytoskeleton-dependent intracellular transport (GO:0030705)	0.289624	TUBA1A;KIF5C;KIF1B;KIF3C
regulation of NF-kappaB import into nucleus (GO:0042345)	0.289624	C1QTNF3;APP;BMP7;TLR4
regulation of muscle contraction (GO:0006937)	0.289624	MYL2;TNNC1;TNNC2;MYL3
negative regulation of cellular response to insulin stimulus (GO:1900077)	0.289624	SOCS2;ENPP1;TSC2;PRKCQ
regulation of microtubule-based process (GO:0032886)	0.289624	MACF1;GSK3B;CLASP1;HDAC6
cellular response to amino acid starvation (GO:0034198)	0.292163	SH3GLB1;DAP;IMPACT;WDR59;RRAGB
ion transmembrane transport (GO:0034220)	0.295148	GABRB3;RYR2;CHRNB3;ATP8A1;GABRA5;CHRNA6;NEDD4L;ATP1B2;GABRG3;RYR3;BEST1;CLCN7;GLRA3;ANO10;ATP13A2;ATP6V1F
regulation of delayed rectifier potassium channel activity (GO:1902259)	0.303578	KCNAB1;AKAP6;ANK3
autonomic nervous system development (GO:0048483)	0.303578	NF1;SOX11;ASCL1
vasculature development (GO:0001944)	0.303578	STK11;FOXF1;ACVR2B
cellular response to organic substance (GO:0071310)	0.303578	SOCS2;GHR;MLXIPL;JUND;SMAD3;MME;SHC1;AKAP6;MAPK6;POU4F2;HDAC6
negative regulation of programmed cell death (GO:0043069)	0.303578	GSK3B;HDAC2;SHC1;HSPB1;ASCL1;FOXO1;SOCS2;PRDX2;RPS6KA3;BAG1;CAPN3;CASP2;PRAME;VHL;SOX9;TFAP2A;EPHA4;NAT8B;NTRK3;WDR73;PRLR;POU3F3;GREM1;AHI1;DDAH2;KIT
embryonic heart tube morphogenesis (GO:0003143)	0.303578	AHI1;RYR2;NDRG4;MEF2C;MEGF8
sensory organ development (GO:0007423)	0.303578	SOX3;AHI1;SALL2;SIX3;ECE1
response to peptide hormone (GO:0043434)	0.303578	TGFBR3;CREB1;CITED1;CYP11A1;OGT
regulation of ATPase activity (GO:0043462)	0.303578	SLN;TNNC1;MYL3;ATP1B2;MYH6
regulation of osteoblast differentiation (GO:0045667)	0.303578	GREM1;MEF2C;CITED1;CTNNBIP1;SOX11;BMP7;ACVR2B
activation of MAPK activity (GO:0000187)	0.303578	SPAG9;GHR;GNG3;GRM4;SHC1;NTRK3;KIT;MAP2K7;MAP3K7;TLR4
negative regulation of microtubule polymerization or depolymerization (GO:0031111)	0.303578	KATNB1;FGF13;CLASP1;TTBK2
microtubule polymerization (GO:0046785)	0.303578	TPPP;TUBGCP4;FGF13;CLASP1
regulation of double-strand break repair via homologous recombination (GO:0010569)	0.303578	RTEL1;PPP4C;TERF2IP;TP53BP1
DNA-templated transcription, initiation (GO:0006352)	0.303578	GTF3C1;CRCP;NR2F1;AKR1B1;ESRRG;RORA;MED27;MED12;NR5A2;ERCC2;POLR1C;POLR1E;SOX9;GTF2I
intrinsic apoptotic signaling pathway (GO:0097193)	0.303578	MLLT11;CASP9;STK11;CUL3;ZMAT4;CUL1;CASP2;TRIB3;POU4F2
MAPK cascade (GO:0000165)	0.303578	SHC2;MEF2C;SHC1;CUL3;CAMK2A;CUL1;POU4F2;IL5;FGF9;PSMB1;KIT;NF1;FYN;SOX9;MAP2K7;FGF13;MAP3K7;CAMK2G;SKP1
Ras protein signal transduction (GO:0007265)	0.303578	RAB3B;SHC2;RAB3A;SHC1;RAB3D;IPCEF1;RND3;ARHGAP6;RHOBTB1;MRAS;GNB1;RAB35;NF1;CDH13;WASF1;PAK4
protein ubiquitination involved in ubiquitin-dependent protein catabolic process (GO:0042787)	0.303578	CUL3;BTBD3;CUL1;NEDD4L;TRIP12;ARIH1;KLHL24
regulation of glial cell differentiation (GO:0045685)	0.303578	EPHA4;NF1
positive regulation of axon guidance (GO:1902669)	0.303578	TUBB2B;MEGF8
monoamine transport (GO:0015844)	0.303578	PICK1;SLC6A3
intermediate filament bundle assembly (GO:0045110)	0.303578	NEFM;NEFH
dosage compensation by inactivation of X chromosome (GO:0009048)	0.303578	PCGF3;CDYL
regulation of protein depolymerization (GO:1901879)	0.303578	SLN;MAP1B
transcription initiation from RNA polymerase III promoter (GO:0006384)	0.303578	GTF3C1;CRCP
cerebral cortex cell migration (GO:0021795)	0.303578	RELN;FGF13
regulation of cardiac muscle cell apoptotic process (GO:0010665)	0.303578	PPP1R10;CAMK2A
cardiac ventricle formation (GO:0003211)	0.303578	MEF2C;SOX11
regulation of mesenchymal stem cell differentiation (GO:2000739)	0.303578	SOX9;SOX5
negative regulation of chromosome organization (GO:2001251)	0.303578	SETMAR;TERF2IP
embryonic camera-type eye morphogenesis (GO:0048596)	0.303578	TFAP2A;SIX3
positive regulation of activin receptor signaling pathway (GO:0032927)	0.303578	CSNK2B;ACVR2B
transmembrane receptor protein tyrosine phosphatase signaling pathway (GO:0007185)	0.303578	PTPRU;TRIO
positive regulation of cardiac muscle tissue development (GO:0055025)	0.303578	GREM1;MEF2C
positive regulation of skeletal muscle fiber development (GO:0048743)	0.303578	MYF6;MYF5
negative regulation of glycogen biosynthetic process (GO:0045719)	0.303578	GSK3B;ENPP1
SCF complex assembly (GO:0010265)	0.303578	CUL1;SKP1
gastrulation with mouth forming second (GO:0001702)	0.303578	NAT8B;MEGF8
regulation of histone H3-K27 methylation (GO:0061085)	0.303578	MTF2;OGT
negative regulation of stress-activated protein kinase signaling cascade (GO:0070303)	0.303578	QARS;FOXO1
regulation of lysosomal protein catabolic process (GO:1905165)	0.303578	LAPTM4B;ATP13A2
negative regulation of mononuclear cell migration (GO:0071676)	0.303578	GREM1;PLCB1
nucleoside phosphate catabolic process (GO:1901292)	0.303578	ENPP1;SMPDL3A
neuron remodeling (GO:0016322)	0.303578	APP;ANKS1A
dendritic spine maintenance (GO:0097062)	0.303578	PICK1;FYN
positive regulation of T-helper 17 type immune response (GO:2000318)	0.303578	PRKCQ;IL12RB1
cellular response to magnesium ion (GO:0071286)	0.303578	ANK3;RYR3
calcium ion import (GO:0070509)	0.303578	CACNB2;CACNA1A;CACNA1D;CACNA1E
triglyceride homeostasis (GO:0070328)	0.303578	MLXIPL;C1QTNF3;LPL;RORA
regulation of steroid metabolic process (GO:0019218)	0.303578	ACADL;UGT1A1;RORA
G-protein coupled acetylcholine receptor signaling pathway (GO:0007213)	0.303578	GNB1;PLCB1;CDK5R1
C21-steroid hormone biosynthetic process (GO:0006700)	0.303578	CYP11A1;LHB;AKR1B1
positive regulation of cardiac muscle tissue growth (GO:0055023)	0.303578	TGFBR3;MEF2C;AKAP6
negative regulation of DNA recombination (GO:0045910)	0.303578	RTEL1;TERF2IP;TP53BP1
negative regulation of response to wounding (GO:1903035)	0.303578	EPHA4;PTPRS;AJAP1
regulation of cell cycle phase transition (GO:1901987)	0.303578	ERCC2;SIX3;NEK11
positive regulation of dendrite morphogenesis (GO:0050775)	0.303578	CUL7;RELN;CUX2
activation of protein kinase A activity (GO:0034199)	0.303578	PRKAR2B;ADCY2;ADCY1
regulation of cell communication (GO:0010646)	0.303578	SOCS2;RYR2;RWDD3;RELN;GRIA3;SASH1;GRIA4
protein complex assembly (GO:0006461)	0.303578	SH3GLB1;TRAPPC2;TLE4;KHDRBS1;GSK3B;TLE1;TRAPPC2L;ST13;CUL3;QPRT;AKR1B1;SMARCA4;TRAPPC6A;CAMK2G
macromolecular complex assembly (GO:0065003)	0.30954	RIMS1;OCLN;ST13;CSNK2B;CAPN3;TCAP;TUBGCP4;SOX9;WASF1;MPHOSPH6
regulation of neuron death (GO:1901214)	0.321991	GSK3B;MEF2C;GRM4;CDK5;DCC;ATP13A2;FYN
negative regulation of signal transduction (GO:0009968)	0.325109	EPHA4;NDRG4;TLE1;CITED1;MGRN1;NTRK3;CTNNBIP1;IFT122;TSC2;ARRB1;MAPK8IP2;MED12;SOCS2;QARS;KIT;ENPP1;PRKCQ;PRAME;MEGF8
chloride transmembrane transport (GO:1902476)	0.326425	GABRB3;CLCN7;GLRA3;GABRA5;CLCN3;GABRG3
negative regulation of lymphocyte proliferation (GO:0050672)	0.331936	SPN;TNFRSF13B;DLG5;SOX11
neuron differentiation (GO:0030182)	0.33389	FXR1;MEF2C;CDK5;OPHN1;TUBB3;ERCC2;SPINK5;SOX11;ASCL1;POU4F2;CDK5R1
regulation of peptide hormone secretion (GO:0090276)	0.337159	MARCKS;SLC2A2;CACNA1A;PRKCA;CACNA1D;CACNA1E;RAPGEF4
negative regulation of DNA metabolic process (GO:0051053)	0.337159	RTEL1;ZNF91;DACH1;ZNF93;TERF2IP
membrane depolarization (GO:0051899)	0.337159	CACNA1A;CACNA1D;CACNA1E;SCN3A;CACNG4
substantia nigra development (GO:0021762)	0.337159	FGF9;BASP1;SYNGR3;ZNF148;INA
synaptic vesicle transport (GO:0048489)	0.338918	RAB3A;CDK5;KIF5C
negative regulation of telomere maintenance (GO:0032205)	0.338918	RTEL1;TNKS;TERF2IP
regulation of protein localization to membrane (GO:1905475)	0.338918	CDK5;AKR1B1;FYN
positive regulation of response to biotic stimulus (GO:0002833)	0.338918	PRKCA;PUM1;SASH1
positive regulation of cellular component organization (GO:0051130)	0.341208	SH3GLB1;GSK3B;RELN;CUX2;DLG5;NEDD4L;AKR1B1;TPPP;BMP7
regulation of intracellular signal transduction (GO:1902531)	0.341208	HDAC2;TRIO;FAM13B;EHMT2;PRKAG1;HSPB1;AKAP7;CHD4;ARHGAP17;AKAP6;NOC2L;ARHGAP6;FGD1;RHOBTB1;STK11;OPHN1;CHN2;CAPN3;PAK4;PPP1R16B;BMP7;POU4F2;CDK5;RRAGB;CSNK2B;CDK5R1
ATP-dependent chromatin remodeling (GO:0043044)	0.341208	SMARCC1;HDAC2;CHD4;SMARCA4
aminoglycan metabolic process (GO:0006022)	0.341208	SDC3;B3GAT1;GPC3;GPC5
regulation of cation transmembrane transport (GO:1904062)	0.341208	DPP6;KCNIP1;KCNAB1;CACNA1D
cellular response to starvation (GO:0009267)	0.341208	SH3GLB1;DAP;MAP1LC3B;IMPACT;WDR59;RRAGB;EHMT2;PICK1;FOXO1
positive regulation of MAP kinase activity (GO:0043406)	0.341208	SHC1;KIDINS220;NTRK3;GHR;GNG3;GRM4;PDGFD;KIT;MAP2K7;MAP3K13;MAP3K7;TLR4;SASH1
negative regulation of axon regeneration (GO:0048681)	0.341208	EPHA4;PTPRS
regulation of T-helper 17 type immune response (GO:2000316)	0.341208	PRKCQ;IL12RB1
oxygen transport (GO:0015671)	0.341208	MB;IPCEF1
oxaloacetate metabolic process (GO:0006107)	0.341208	GHR;NIT2
negative regulation of calcium ion import (GO:0090281)	0.341208	SLN;TRIM27
fructose metabolic process (GO:0006000)	0.341208	SORD;AKR1B1
regulation of skeletal muscle fiber development (GO:0048742)	0.341208	MYF6;MYF5
positive regulation of dendritic spine morphogenesis (GO:0061003)	0.341208	RELN;CUX2
venous blood vessel development (GO:0060841)	0.341208	FOXF1;ACVR2B
left/right pattern formation (GO:0060972)	0.341208	AHI1;MEGF8
ribosomal protein import into nucleus (GO:0006610)	0.341208	TNPO1;TNPO2
elastic fiber assembly (GO:0048251)	0.341208	TNXB;LOXL1
pituitary gland development (GO:0021983)	0.341208	SOX3;SIX3
regulation of ER to Golgi vesicle-mediated transport (GO:0060628)	0.341208	STX18;GAS1
regulation of cellular response to insulin stimulus (GO:1900076)	0.341208	TSC2;OGT
cellular response to caffeine (GO:0071313)	0.341208	RYR2;RYR3
ornithine transport (GO:0015822)	0.341208	SLC25A15;SLC7A2
positive regulation of histone H4 acetylation (GO:0090240)	0.341208	AUTS2;ARRB1
negative regulation of dendrite development (GO:2000171)	0.341208	PTPRS;DCC
amino acid import across plasma membrane (GO:0089718)	0.341208	SLC1A2;SLC7A2
malate metabolic process (GO:0006108)	0.341208	MDH2;ME3
response to caffeine (GO:0031000)	0.341208	RYR2;RYR3
negative regulation of glycogen metabolic process (GO:0070874)	0.341208	GSK3B;ENPP1
positive regulation of membrane depolarization (GO:1904181)	0.341208	MLLT11;ANK3
adenylate cyclase-activating dopamine receptor signaling pathway (GO:0007191)	0.341208	GNB1;GNAS
positive regulation of macromolecule biosynthetic process (GO:0010557)	0.341208	FXR1;RBM3;HDAC2;SHC1;CIRBP;AKR1B1;DBF4B;EIF3C;EEF2;TLR4;HDAC6
cAMP-mediated signaling (GO:0019933)	0.342747	ADCYAP1;NDUFS4;GNAS;AKAP6;ADCY2;ADCY1;SOX9
gland development (GO:0048732)	0.342747	TGFBR3;SOX3;NKX2-8;SIX3;NF1;AKR1B1;SOX9
ion transport (GO:0006811)	0.342841	GABRB3;RYR2;CHRNB3;ATP8A1;GABRA5;CHRNA6;SLC1A2;NEDD4L;ATP1B2;GABRG3;RYR3;BEST1;CLCN7;GLRA3;ANO10;ATP13A2;CNGA3;SLC17A2;ATP6V1F
phosphorylation (GO:0016310)	0.348335	GSK3B;APP;DAPK1;MAST2;MAST1;CAMK2A;PRKAG1;PRKCA;STK19;PHKA2;HK1;RPS6KA3;STK11;CREB1;FGGY;CDK5;RPS6KA2;RPS6KB2;PICK1;FYN;MAPK6;MAP3K13;MARK1;NEK11
DNA methylation (GO:0006306)	0.350715	EHMT2;DNMT3A;PICK1
response to organophosphorus (GO:0046683)	0.350715	JUND;CITED1;NDUFS4
negative regulation of ossification (GO:0030279)	0.350715	GREM1;MEF2C;CHSY1;CITED1;SOX9
regulation of cell motility (GO:2000145)	0.350715	DOCK10;BEX4;MACF1;SERPINE2;SPOCK2;RND3;RHOBTB1;TTBK2;PLXNA3
circulatory system development (GO:0072359)	0.350715	MEF2C;TCF25;FOXF1;MYL2;NTRK3;NF1;TSC2;ECE1;FOXL1
liver development (GO:0001889)	0.350715	TGFBR3;NKX2-8;NF1;E2F8
positive regulation of bone mineralization (GO:0030501)	0.350715	TFAP2A;MEF2C;BMP7;ACVR2B
regulation of protein tyrosine kinase activity (GO:0061097)	0.350715	EPHA4;APP;RELN;SHC1
secondary alcohol metabolic process (GO:1902652)	0.350715	EBP;CYP11A1;CLN8;OSBPL1A
anterograde axonal transport (GO:0008089)	0.350715	FXR1;HSPB1;KIF1B;TRAK1
regulation of protein autophosphorylation (GO:0031952)	0.350715	TOM1L1;IMPACT;PDGFD;ENPP1
alpha-amino acid metabolic process (GO:1901605)	0.350715	GHR;CKM;DDAH2;HDC
nucleic acid-templated transcription (GO:0097659)	0.350715	GTF3C1;NKX2-8;ZNF219;AKR1B1;BAZ2B;TCF3;BAZ1A
negative regulation of protein modification by small protein conjugation or removal (GO:1903321)	0.363273	GNL3L;CAPN3;ARRB1;SENP2;OGT
vesicle-mediated transport (GO:0016192)	0.363273	USP6NL;APP;MGRN1;GCC2;DENND3;ASAP2;TRAK1;NCALD;CUX2;KIF1B;DENND5A;TRIM27;ATP9B;VPS39;SPAG9;DENND2A;TSC2;SYT13;AHI1;CDK5;TBC1D4;TBC1D5;RAB35;AMPH;OSBPL1A
oxoacid metabolic process (GO:0043436)	0.363273	PODXL2;B3GAT1;ENPP1;SULT4A1
aminoglycan catabolic process (GO:0006026)	0.363273	CHIT1;SDC3;GPC3;GPC5
positive regulation of dendrite development (GO:1900006)	0.363273	CUL7;CUX2;DLG5;BMP7
dendrite morphogenesis (GO:0048813)	0.363273	DOCK10;BTBD3;CTNND2;MAPK8IP2
purine ribonucleoside triphosphate metabolic process (GO:0009205)	0.363273	MYH3;ENPP1;MYH6;MYH7
positive regulation of transcription factor import into nucleus (GO:0042993)	0.363273	APP;SMAD3;CDH1;TLR4
regulation of nitric oxide biosynthetic process (GO:0045428)	0.363273	PTGIS;SMAD3;DDAH2;TLR4
purine ribonucleoside bisphosphate metabolic process (GO:0034035)	0.363273	PODXL2;ENPP1;SULT4A1
regulation of long-term synaptic potentiation (GO:1900271)	0.363273	EPHA4;APP;RELN
regulation of transcription factor import into nucleus (GO:0042990)	0.363273	SMAD3;CDH1;NF1
acetylcholine receptor signaling pathway (GO:0095500)	0.363273	GNB1;PLCB1;CDK5R1
cyclic nucleotide biosynthetic process (GO:0009190)	0.363273	AMPD2;ADCY2;ADCY1
chromatin disassembly (GO:0031498)	0.363273	SMARCC1;ARID1A;SMARCA4
negative regulation of smoothened signaling pathway (GO:0045879)	0.363273	MGRN1;IFT122;MEGF8
nucleosome disassembly (GO:0006337)	0.363273	SMARCC1;ARID1A;SMARCA4
gamma-aminobutyric acid signaling pathway (GO:0007214)	0.363273	GABRB3;GABRA5;GABRG3
aspartate family amino acid catabolic process (GO:0009068)	0.363273	GCDH;CRYM;ASPA
positive regulation of excitatory postsynaptic potential (GO:2000463)	0.363273	RIMS1;RELN;CUX2
regulation of platelet activation (GO:0010543)	0.363273	PRKCQ;PRKCA;TLR4
excitatory postsynaptic potential (GO:0060079)	0.363273	GSK3B;MEF2C;MAPK8IP2
positive regulation of axon extension (GO:0045773)	0.363273	MACF1;MEGF8;POU4F2
positive regulation of activated T cell proliferation (GO:0042104)	0.363273	HHLA2;IGFBP2;IL12RB1
positive regulation of translation (GO:0045727)	0.363273	FXR1;RBM3;KHDRBS1;RPS6KB2;CIRBP;EIF3C;EEF2
inositol phosphate metabolic process (GO:0043647)	0.363273	NUDT11;INPP5J;PLCH1;PLCB1;IP6K1
positive regulation of gene expression, epigenetic (GO:0045815)	0.363273	POLR1C;POLR1E;ARID1A;SF3B1;ATAD2B
polyol metabolic process (GO:0019751)	0.363273	NUDT11;INPP5J;PLCH1;PLCB1;IP6K1
negative regulation of neuron projection regeneration (GO:0070571)	0.363273	EPHA4;PTPRS
regulation of positive chemotaxis (GO:0050926)	0.363273	NTRK3;CDH13
peptidyl-diphthamide metabolic process (GO:0017182)	0.363273	DPH2;EEF2
positive regulation of extracellular matrix assembly (GO:1901203)	0.363273	SMAD3;CLASP1
negative regulation of voltage-gated potassium channel activity (GO:1903817)	0.363273	KCNAB1;ANK3
regulation of chaperone-mediated autophagy (GO:1904714)	0.363273	EEF1A2;ATP13A2
ketone body biosynthetic process (GO:0046951)	0.363273	BDH1;AACS
cellular response to purine-containing compound (GO:0071415)	0.363273	RYR2;RYR3
plasma membrane to endosome transport (GO:0048227)	0.363273	USP6NL;RAB35
genetic imprinting (GO:0071514)	0.363273	PRMT7;DNMT3A
cellular response to UV-B (GO:0071493)	0.363273	STK11;MME
response to forskolin (GO:1904321)	0.363273	ADCY2;ADCY1
neurotransmitter receptor diffusion trapping (GO:0099628)	0.363273	GPHN;CACNG4
cellular response to nitric oxide (GO:0071732)	0.363273	MTR;FOXO1
negative regulation of protein complex disassembly (GO:0043242)	0.363273	SLN;HDAC6
postsynaptic neurotransmitter receptor diffusion trapping (GO:0098970)	0.363273	GPHN;CACNG4
positive regulation of behavior (GO:0048520)	0.363273	MEF2C;CRH
cellular response to reactive nitrogen species (GO:1902170)	0.363273	MTR;FOXO1
negative regulation of potassium ion transmembrane transporter activity (GO:1901017)	0.363273	NEDD4L;KCNAB1
cellular response to forskolin (GO:1904322)	0.363273	ADCY2;ADCY1
response to magnesium ion (GO:0032026)	0.363273	ANK3;RYR3
succinate metabolic process (GO:0006105)	0.363273	GHR;ALDH5A1
peptidyl-diphthamide biosynthetic process from peptidyl-histidine (GO:0017183)	0.363273	DPH2;EEF2
positive regulation of protein homodimerization activity (GO:0090073)	0.363273	MEF2C;GNL3L
regulation of transforming growth factor beta receptor signaling pathway (GO:0017015)	0.369385	CDKN1C;STK11;ADAM17;SMAD3;CITED1;FAM89B;SOX11
negative regulation of protein modification process (GO:0031400)	0.371109	PPP1R16B;BEX4;IMPACT;NTRK3;TERF2IP;INSM1
regulation of organelle organization (GO:0033043)	0.371109	USP6NL;TBC1D8B;TBC1D4;TBC1D5;STX18;SGSM2;TBC1D9;ATP13A2;STMN4
positive regulation of adenylate cyclase activity (GO:0045762)	0.371109	ADCYAP1;NF1;ADCY2;ADCY1
embryonic organ morphogenesis (GO:0048562)	0.371109	RYR2;FOXF1;SOX11;MEGF8
positive regulation of biomineral tissue development (GO:0070169)	0.371109	TFAP2A;MEF2C;BMP7;ACVR2B
epithelial cell differentiation (GO:0030855)	0.371109	HDAC2;CITED1;BASP1;SIX3;SPINK5;ASCL1;CNN3;E2F8
plasma membrane bounded cell projection assembly (GO:0120031)	0.375268	IFT122;PARVB;CCDC28B;HDAC6;FGD1;TTBK2;AHI1;OPHN1;IFT81;TCTN2;KIT;TCTN1;CDH13;IFT57;CLUAP1;C5ORF30
endosome to lysosome transport (GO:0008333)	0.377653	MGRN1;DENND3;TRAK1;VPS39;CACNG4
regulation of epithelial cell migration (GO:0010632)	0.377653	MACF1;DUSP10;SOX9;CLASP1;HDAC6
positive regulation of chemotaxis (GO:0050921)	0.377653	ADAM17;TUBB2B;NTRK3;HSPB1;CDH13
inactivation of MAPK activity (GO:0000188)	0.379517	RGS4;DUSP10;DUSP8
cell projection assembly (GO:0030031)	0.379517	CYFIP2;PARVB;NEFH
growth hormone receptor signaling pathway (GO:0060396)	0.379517	SOCS2;GHR;PRLR
positive regulation of T cell migration (GO:2000406)	0.379517	SPN;APP;ADAM17
positive regulation of dendritic spine development (GO:0060999)	0.379517	RELN;CUX2;DLG5
positive regulation of gene silencing by miRNA (GO:2000637)	0.379517	FXR1;MYCN;PUM1
neuromuscular junction development (GO:0007528)	0.379517	CACNB2;ANK3;GPHN
cellular response to organonitrogen compound (GO:0071417)	0.379974	GABRB3;MEF2C;IMPACT;CDH1;RRAGB;AKAP6;SOX9;RYR3
inorganic anion transmembrane transport (GO:0098661)	0.379974	GABRB3;CLCN7;GLRA3;GABRA5;CLCN3;GABRG3
cellular response to decreased oxygen levels (GO:0036294)	0.379974	SUV39H2;PTGIS;KCND2;PICK1;RORA;BMP7
positive regulation of exocytosis (GO:0045921)	0.388573	RAB3A;RAB3D;ATP13A2;CLASP1
epithelial tube morphogenesis (GO:0060562)	0.388573	RYR2;MEF2C;CSNK2B;MEGF8
positive regulation of telomere maintenance via telomere lengthening (GO:1904358)	0.388573	RTEL1;TNKS;PRKCQ;MAP2K7
regulation of double-strand break repair (GO:2000779)	0.388573	RTEL1;PPP4C;TERF2IP;TRIP12
positive regulation of cell development (GO:0010720)	0.388573	MYF6;AKAP6;SOX11;MYF5
positive regulation of chemokine production (GO:0032722)	0.388573	ADCYAP1;ADAM17;LPL;TLR4
negative regulation of cell cycle process (GO:0010948)	0.389322	TOM1L1;MLXIPL;PPP1R10;EHMT2;SETMAR;BMP7;E2F8
positive regulation of signal transduction (GO:0009967)	0.389633	MACF1;RWDD3;PTGIS;CTBP2;PRKCA;HDAC6;SMARCA4;RIMS1;RELN;CUX2;ZMIZ1;DLG5;SPIN1;SASH1
regulation of insulin secretion (GO:0050796)	0.390118	MARCKS;SLC2A2;CACNA1A;PRKCA;CACNA1D;MYRIP;CACNA1E;RAPGEF4
regulation of macroautophagy (GO:0016241)	0.394515	SH3GLB1;CDK5;RRAGB;PRKAG1;TSC2;ATP13A2;MAP3K7;HDAC6;CDK5R1
retrograde transport, endosome to Golgi (GO:0042147)	0.394515	SPAG9;TBC1D5;DENND2A;SGSM2;DENND5A;GCC2;TRIM27
positive regulation of astrocyte differentiation (GO:0048711)	0.394515	APP;SERPINE2
negative regulation of protein sumoylation (GO:0033234)	0.394515	GNL3L;CAPN3
positive regulation of long-term synaptic potentiation (GO:1900273)	0.394515	APP;RELN
response to UV-C (GO:0010225)	0.394515	IMPACT;POLH
regulation of microtubule-based movement (GO:0060632)	0.394515	NEFH;HDAC6
positive regulation of protein sumoylation (GO:0033235)	0.394515	RWDD3;PIAS1
sympathetic ganglion development (GO:0061549)	0.394515	INSM1;ASCL1
embryonic digestive tract morphogenesis (GO:0048557)	0.394515	FOXF1;SOX11
negative regulation of lymphocyte apoptotic process (GO:0070229)	0.394515	PRKCQ;NOC2L
neuron projection organization (GO:0106027)	0.394515	APP;PICK1
negative regulation of mitotic nuclear division (GO:0045839)	0.394515	TOM1L1;BMP7
ionotropic glutamate receptor signaling pathway (GO:0035235)	0.394515	APP;CDK5R1
lipoprotein biosynthetic process (GO:0042158)	0.394515	WIPI2;WDR45
cytoskeletal anchoring at plasma membrane (GO:0007016)	0.394515	EPB41L3;ANK3
sarcoplasmic reticulum calcium ion transport (GO:0070296)	0.394515	RYR2;SLN
epithelial cell apoptotic process (GO:1904019)	0.394515	RYR2;SIX3
regulation of oxidative phosphorylation (GO:0002082)	0.394515	MLXIPL;ACTN3
protein-DNA complex disassembly (GO:0032986)	0.394515	SMARCC1;ARID1A;SMARCA4
histone lysine demethylation (GO:0070076)	0.394515	KDM5B;KDM4A;KDM3A
hepaticobiliary system development (GO:0061008)	0.394515	TGFBR3;NKX2-8;NF1
energy reserve metabolic process (GO:0006112)	0.394515	GSK3B;PPP1R3C;PYGM
phospholipid translocation (GO:0045332)	0.394515	ATP8A1;ATP11A;ATP9B
positive regulation of cellular component movement (GO:0051272)	0.394515	ADAM17;TUBB2B;SPOCK2
embryonic skeletal system morphogenesis (GO:0048704)	0.394515	TFAP2A;SOX11;MEGF8
positive regulation of lipid metabolic process (GO:0045834)	0.394515	MLXIPL;CREB1;EEF1A2
fatty acid beta-oxidation (GO:0006635)	0.395928	GCDH;ACADL;ECHDC1;CRAT;SLC27A2
negative regulation of epithelial cell proliferation (GO:0050680)	0.395966	TGFBR3;CDKN1C;DUSP10;MAGED1;NF1;SOX9
positive regulation of telomerase activity (GO:0051973)	0.395966	GREM1;TNKS;PRKCQ;MAP2K7
positive regulation of NIK/NF-kappaB signaling (GO:1901224)	0.395966	APP;TERF2IP;MAP3K7;SASH1
cellular response to metal ion (GO:0071248)	0.402661	TFAP2A;MEF2C;CDH1;CAPN3;ATP13A2;ANK3;ADCY1;RYR3
negative regulation of neuron death (GO:1901215)	0.403615	TOX3;GSK3B;MEF2C;CDK5;CITED1;ERCC2;ATP13A2
cellular response to UV (GO:0034644)	0.414605	CASP9;STK11;IMPACT;MME;ACTR5;NOC2L
positive regulation of autophagy (GO:0010508)	0.414605	SH3GLB1;STK11;DAPK1;TSC2;MAP3K7;FOXO1
positive regulation of synaptic transmission (GO:0050806)	0.414605	RIMS1;APP;RIMS3;RELN;CUX2;CACNG4
extrinsic apoptotic signaling pathway (GO:0097191)	0.414605	MLLT11;CASP9;GSK3B;SMAD3;DCC;CASP2
activation of GTPase activity (GO:0090630)	0.419946	USP6NL;TBC1D8B;TBC1D4;TBC1D5;NTRK3;SGSM2;TBC1D9
spermatid development (GO:0007286)	0.419946	PIWIL1;DDX25;DPY19L2P2;CDYL
regulation of cell morphogenesis involved in differentiation (GO:0010769)	0.419946	FXR1;EPHA4;CDH2;NEDD4L
axonal transport (GO:0098930)	0.419946	FXR1;DST;KIF1B;TRAK1
negative regulation of Wnt signaling pathway (GO:0030178)	0.419946	GREM1;MED12;GSK3B;TLE1;CITED1;CUL3;PSMB1;IGFBP2;CTNNBIP1;TSC2;NPHP4;SOX9
positive regulation of biosynthetic process (GO:0009891)	0.419946	MLXIPL;CREB1;TLR4
regulation of calcium ion import (GO:0090279)	0.419946	SLN;FYN;TRIM27
beta-catenin destruction complex disassembly (GO:1904886)	0.419946	GSK3B;FRAT1;FRAT2
STAT cascade (GO:0097696)	0.419946	SOCS2;GHR;PIAS1
urogenital system development (GO:0001655)	0.419946	FOXF1;AKR1B1;SOX9
positive regulation of protein autophosphorylation (GO:0031954)	0.419946	GREM1;TOM1L1;PDGFD
regulation of transcription from RNA polymerase III promoter (GO:0006359)	0.419946	BRF2;AKR1B1;ZNF345
acylglycerol homeostasis (GO:0055090)	0.419946	MLXIPL;LPL;RORA
lipid translocation (GO:0034204)	0.419946	ATP8A1;ATP11A;ATP9B
positive regulation of phosphatase activity (GO:0010922)	0.419946	MEF2C;MAGI2;AKAP6
monocarboxylic acid biosynthetic process (GO:0072330)	0.421151	UST;LPL;ACSM5;MLYCD;OSBPL1A;SLC27A2
regulation of signal transduction by p53 class mediator (GO:1901796)	0.421151	HDAC2;STK11;CDK5;EHMT2;CSNK2B;PRKAG1;CHD4;NOC2L;POU4F2;CDK5R1
enzyme linked receptor protein signaling pathway (GO:0007167)	0.421151	PTPRU;AHI1;SHC2;EFS;TRIO;SHC1;NTRK3;FYN;ACVR2B
I-kappaB phosphorylation (GO:0007252)	0.421151	MAP3K7;TLR4
negative regulation of protein maturation (GO:1903318)	0.421151	SERPINE2;GAS1
cellular response to growth hormone stimulus (GO:0071378)	0.421151	SOCS2;GHR
negative regulation of transcription from RNA polymerase II promoter in response to stress (GO:0097201)	0.421151	IMPACT;VHL
intraciliary retrograde transport (GO:0035721)	0.421151	DYNC2LI1;IFT122
regulation of cytoplasmic translational elongation (GO:1900247)	0.421151	DPH2;EEF2
motor neuron axon guidance (GO:0008045)	0.421151	EPHA4;PLXNA3
neuron projection fasciculation (GO:0106030)	0.421151	EPHA4;CDK5R1
regulation of axon regeneration (GO:0048679)	0.421151	EPHA4;PTPRS
mesenchymal to epithelial transition (GO:0060231)	0.421151	CITED1;BASP1
nerve growth factor signaling pathway (GO:0038180)	0.421151	KIDINS220;MAGI2
positive regulation of circadian rhythm (GO:0042753)	0.421151	CRH;RORA
creatine metabolic process (GO:0006600)	0.421151	GHR;CKM
hair cell differentiation (GO:0035315)	0.421151	ERCC2;SPINK5
glutamine metabolic process (GO:0006541)	0.421151	ALDH5A1;NIT2
adrenal gland development (GO:0030325)	0.421151	NF1;INSM1
contractile actin filament bundle assembly (GO:0030038)	0.421151	CUL3;ARRB1
positive regulation of adaptive immune response based on somatic recombination of immune receptors built from immunoglobulin superfamily domains (GO:0002824)	0.421151	PRKCQ;IL12RB1
positive regulation of amyloid-beta formation (GO:1902004)	0.421151	EPHA4;APP
regulation of neuroblast proliferation (GO:1902692)	0.421151	SIX3;NF1
astrocyte development (GO:0014002)	0.421151	APP;NF1
gas transport (GO:0015669)	0.421151	MB;IPCEF1
ketone body metabolic process (GO:1902224)	0.421151	BDH1;AACS
regulation of Arp2/3 complex-mediated actin nucleation (GO:0034315)	0.421151	PICK1;WASF1
cellular response to leucine starvation (GO:1990253)	0.421151	IMPACT;RRAGB
negative regulation of protein autophosphorylation (GO:0031953)	0.421151	IMPACT;ENPP1
UV protection (GO:0009650)	0.421151	SCARA3;ERCC2
regulation of astrocyte differentiation (GO:0048710)	0.421151	EPHA4;SERPINE2
stress fiber assembly (GO:0043149)	0.421151	CUL3;ARRB1
positive regulation of axonogenesis (GO:0050772)	0.421151	MACF1;TUBB2B;POU4F2;PLXNA3
regulation of metal ion transport (GO:0010959)	0.421151	NKAIN1;SLN;ANK3;CAMK2G
negative regulation of cell migration (GO:0030336)	0.421504	PTPRU;NDRG4;DUSP10;MCTP1;DACH1;DLG5;MAGI2;NF1;CLASP1
regulation of cellular response to stress (GO:0080135)	0.432467	CASP9;GSK3B;IMPACT;HSBP1;HSPB8;BAG1;CAMK2A;CAMK2G
regulation of chondrocyte differentiation (GO:0032330)	0.432467	GREM1;SOX9;SOX5
glutamine family amino acid metabolic process (GO:0009064)	0.432467	ALDH5A1;DDAH2;NIT2
lamellipodium assembly (GO:0030032)	0.432467	KIT;CDH13;PARVB
negative regulation of axon extension (GO:0030517)	0.432467	EPHA4;PTPRS;ERCC2
regulation of androgen receptor signaling pathway (GO:0060765)	0.432467	HDAC6;PIAS2;SMARCA4
response to alkaloid (GO:0043279)	0.432467	RYR2;CHRNB3;CHRNA6
positive regulation of cellular biosynthetic process (GO:0031328)	0.438231	FXR1;RBM3;MLXIPL;SMAD3;SHC1;DDAH2;CIRBP;DBF4B;EIF3C;EEF2;TLR4
membrane depolarization during action potential (GO:0086010)	0.446578	CACNA1A;CACNA1D;CACNA1E;SCN3A
protein localization to membrane (GO:0072657)	0.451718	SH3GLB1;CACNB2;DPP6;CDH1;MAGI2;EPB41L3;CAPN3;PICK1;HPS6;ANK3;FGF13
positive regulation of protein complex assembly (GO:0031334)	0.45279	SH3GLB1;GSK3B;IL5;ERCC2;TPPP;TLR4;HDAC6
response to insulin (GO:0032868)	0.45279	CITED1;TBC1D4;ENPP1;TRIB3;OGT;FOXO1
organelle assembly (GO:0070925)	0.45279	TNKS;CIRBP;HPS4;IFT122;WIPI2;WDR45;CCDC28B;HDAC6;TTBK2;AHI1;TRAPPC6A;MAP1LC3B;IFT81;TCTN2;RAB35;TCTN1;CAPN3;CHMP6;IFT57;CLUAP1;MYH6;C5ORF30
fatty acid metabolic process (GO:0006631)	0.45279	GHR;ALDH5A1;LPL;SLC27A6;ACSM5;MLYCD;SLC27A2;HAO2
limb development (GO:0060173)	0.45279	GREM1;IFT122;MEGF8
positive regulation of histone methylation (GO:0031062)	0.45279	AUTS2;MTF2;OGT
positive regulation of microtubule polymerization (GO:0031116)	0.45279	CLIP1;CLASP1;CDK5R1
negative regulation of interleukin-6 production (GO:0032715)	0.45279	C1QTNF3;ARRB1;TLR4
purine ribonucleoside monophosphate metabolic process (GO:0009167)	0.45279	MYH3;ENPP1;MYH6;MYH7
regulation of plasma membrane bounded cell projection assembly (GO:0120032)	0.45279	PPP1R16B;DYNC2LI1;SH3YL1;GAP43
Golgi to plasma membrane transport (GO:0006893)	0.45279	MACF1;CHIC2;C16ORF62;ANK3
regulation of cellular catabolic process (GO:0031329)	0.45279	DAPK1;RRAGB;WDR41;HSPB1;HDAC6
fat cell differentiation (GO:0045444)	0.45279	C1QTNF3;CTBP2;ZNF516;SENP2;FOXO1
positive regulation of chondrocyte differentiation (GO:0032332)	0.45279	SOX9;SOX5
camera-type eye morphogenesis (GO:0048593)	0.45279	NF1;IFT122
carbohydrate phosphorylation (GO:0046835)	0.45279	FGGY;HK1
carnitine metabolic process (GO:0009437)	0.45279	ACADL;CRAT
cytidine to uridine editing (GO:0016554)	0.45279	APOBEC3C;APOBEC2
morphogenesis of an epithelial sheet (GO:0002011)	0.45279	SOX11;BMP7
establishment of synaptic vesicle localization (GO:0097480)	0.45279	CDK5;KIF5C
regulation of hippo signaling (GO:0035330)	0.45279	DLG5;SOX11
protein localization to pre-autophagosomal structure (GO:0034497)	0.45279	WIPI2;WDR45
response to nitric oxide (GO:0071731)	0.45279	MTR;FOXO1
synaptic transmission, GABAergic (GO:0051932)	0.45279	GABRA5;GABRG3
L-phenylalanine catabolic process (GO:0006559)	0.45279	QDPR;ASRGL1
heart process (GO:0003015)	0.45279	MYL2;SGCG
positive regulation of myoblast fusion (GO:1901741)	0.45279	MYF6;MYF5
L-phenylalanine metabolic process (GO:0006558)	0.45279	QDPR;ASRGL1
somite development (GO:0061053)	0.45279	SOX11;MEOX2
negative regulation of nuclear division (GO:0051784)	0.45279	TOM1L1;BMP7
negative regulation of fatty acid biosynthetic process (GO:0045717)	0.45279	ACADL;TRIB3
erythrose 4-phosphate/phosphoenolpyruvate family amino acid catabolic process (GO:1902222)	0.45279	QDPR;ASRGL1
positive regulation of receptor biosynthetic process (GO:0010870)	0.45279	HDAC2;HDAC6
positive regulation of posttranscriptional gene silencing (GO:0060148)	0.45279	FXR1;PUM1
regulation of receptor biosynthetic process (GO:0010869)	0.45279	HDAC2;HDAC6
positive regulation of extracellular matrix organization (GO:1903055)	0.45279	SMAD3;CLASP1
epithelial cell-cell adhesion (GO:0090136)	0.45279	KIT;THBS4
embryonic hemopoiesis (GO:0035162)	0.45279	KIT;THOC5
regulation of cardiac muscle cell differentiation (GO:2000725)	0.45279	GREM1;MEF2C
lipid biosynthetic process (GO:0008610)	0.456938	LPL;ACSM5;MLYCD;CLN8;PRLR;AGPAT4
mitotic cell cycle phase transition (GO:0044772)	0.472315	KHDRBS1;CUL3;CETN2;CAMK2A;CUL1;WEE1;TUBA1A;PRKAR2B;PLCB1;NINL;LCMT1;CLASP1;NEK11;SKP1
autophagosome organization (GO:1905037)	0.472315	MAP1LC3B;RAB35;ATP13A2;WIPI2;WDR45
positive regulation of multicellular organismal process (GO:0051240)	0.472315	SMAD3;HHLA2;SOX11;HDAC6;GHR;C1QTNF3;H2AFY2;CRH;SOX9;TP53BP1;PLCB1;CLASP1;SOX5
determination of heart left/right asymmetry (GO:0061371)	0.472315	AHI1;NDRG4;MEF2C;MEGF8
JAK-STAT cascade (GO:0007259)	0.472315	SOCS2;GHR;PRLR;PIAS1
response to cAMP (GO:0051591)	0.472315	JUND;CITED1;NDUFS4;AKAP6
tRNA aminoacylation (GO:0043039)	0.472315	QARS;VARS;FARSA;FARS2
regulation of cellular localization (GO:0060341)	0.472315	RIMS1;MEF2C;MCTP1;CAMK2A
positive regulation of cytokine biosynthetic process (GO:0042108)	0.472315	SPN;IL9;HSPB1;TLR4
phosphate-containing compound metabolic process (GO:0006796)	0.472315	NUDT11;DUSP10;CDK5;INPP5J;LPL;ENPP1;PLCH1;PLCB1;DUSP8;CLN8;IP6K1;SLC17A2
regulation of protein phosphorylation (GO:0001932)	0.472315	APP;KIDINS220;NTRK3;AKAP8L;HSPB1;ARRB1;BMP7;TTN;ADAM17;IMPACT;NDUFS4;TERF2IP;FYN;INSM1;SOX9;PAK4
lamellipodium organization (GO:0097581)	0.472315	KIT;CDH13;PARVB
negative regulation of cellular protein localization (GO:1903828)	0.472315	GSK3B;NEDD4L;TTBK2
positive regulation of calcium ion transmembrane transport (GO:1904427)	0.472315	CACNB2;CAPN3;AKAP6
positive regulation of nitric oxide biosynthetic process (GO:0045429)	0.472315	SMAD3;DDAH2;TLR4
positive regulation of nitric oxide metabolic process (GO:1904407)	0.472315	SMAD3;DDAH2;TLR4
protein import into nucleus, translocation (GO:0000060)	0.472315	SIX3;TNPO1;TNPO2
regulation of telomere maintenance (GO:0032204)	0.472315	RTEL1;PPP1R10;TERF2IP
protein depolymerization (GO:0051261)	0.472315	MICAL1;KATNB1;STMN4
3'-phosphoadenosine 5'-phosphosulfate metabolic process (GO:0050427)	0.472315	PODXL2;ENPP1;SULT4A1
regulation of mitotic cell cycle (GO:0007346)	0.479098	APP;CUL7;SMAD3;ERCC2;GAS1;PRKCA;MAP2K7;MEIS2;TTC28;PAK4;NEK11
transcription from RNA polymerase II promoter (GO:0006366)	0.479098	NFAT5;AKR1B1;ARRB1;RORA;RPAP2;BACH2;MED12;SALL2;HIVEP1;SOX9;ZNF148;ZNF345;GTF2I;SOX5;KLF11;NKX2-8;NR2F1;ESRRG;PAX5;MED27;THOC5;MEIS2;USF2;NR5A2;ERCC2;ZNF516;ZNF136
regulation of G-protein coupled receptor protein signaling pathway (GO:0008277)	0.479098	RGS4;ADCYAP1;DYNLT1;GRK4;MGRN1;PLCB1
regulation of neurogenesis (GO:0050767)	0.479098	DYNLT1;SIX3;SOX11;ASCL1;CDK5R1
cellular respiration (GO:0045333)	0.479098	ALDH5A1;NDUFS7;MDH2;NDUFS4;ME3
positive regulation of cell proliferation (GO:0008284)	0.479098	HDAC2;MEF2C;SHC1;CUL3;NTRK3;AKR1B1;SOX11;DBF4B;POU3F3;GREM1;TGFBR3;MLXIPL;ADAM17;CCKBR;FGF9;PDGFD;IL9;NDUFS4;CDH13;PRAME;CD47;INSM1;SOX9;FOLR2
positive regulation of NF-kappaB transcription factor activity (GO:0051092)	0.479098	APP;CAMK2A;CAPN3;TERF2IP;AKR1B1;PRKCQ;MAP3K13;MAP3K7;TLR4
positive regulation of DNA-dependent DNA replication (GO:2000105)	0.479098	DBF4B;E2F8
positive regulation of amyloid precursor protein catabolic process (GO:1902993)	0.479098	EPHA4;APP
response to interleukin-6 (GO:0070741)	0.479098	PTGIS;CITED1
regulation of myoblast fusion (GO:1901739)	0.479098	MYF6;MYF5
negative regulation of ATP metabolic process (GO:1903579)	0.479098	MLXIPL;ACTN3
lysine metabolic process (GO:0006553)	0.479098	GCDH;CRYM
regulation of bone remodeling (GO:0046850)	0.479098	GREM1;NF1
positive regulation of interleukin-1 production (GO:0032732)	0.479098	HSPB1;TLR4
histone H3-K9 demethylation (GO:0033169)	0.479098	KDM4A;KDM3A
alternative mRNA splicing, via spliceosome (GO:0000380)	0.479098	HNRNPM;PQBP1
negative regulation of chondrocyte differentiation (GO:0032331)	0.479098	GREM1;SOX9
positive regulation of cardiocyte differentiation (GO:1905209)	0.479098	GREM1;MEF2C
regulation of mesenchymal cell proliferation (GO:0010464)	0.479098	CTNNBIP1;SOX9
aromatic compound biosynthetic process (GO:0019438)	0.479098	TPK1;HDC
regulation of transcription of nuclear large rRNA transcript from RNA polymerase I promoter (GO:1901836)	0.479098	H2AFY2;SMARCA4
regulation of protein localization to cell periphery (GO:1904375)	0.479098	CDK5;AKR1B1
microtubule anchoring (GO:0034453)	0.479098	GCC2;CLASP1
response to prostaglandin E (GO:0034695)	0.479098	TGFBR3;GNB1
lysine catabolic process (GO:0006554)	0.479098	GCDH;CRYM
positive regulation of protein depolymerization (GO:1901881)	0.479098	SLN;KATNB1
positive regulation of stem cell differentiation (GO:2000738)	0.479098	SOX9;SOX5
negative regulation of fatty acid metabolic process (GO:0045922)	0.479098	ACADL;TRIB3
protein kinase C-activating G-protein coupled receptor signaling pathway (GO:0007205)	0.479098	GAP43;PICK1
negative regulation of androgen receptor signaling pathway (GO:0060766)	0.479098	PIAS2;SMARCA4
regulation of angiotensin levels in blood (GO:0002002)	0.479098	MME;ECE1
regulation of vascular endothelial cell proliferation (GO:1905562)	0.479098	ADAM17;MEF2C
skeletal muscle cell differentiation (GO:0035914)	0.479098	MYF6;MYF5
regulation of pri-miRNA transcription from RNA polymerase II promoter (GO:1902893)	0.487856	SMAD3;SOX9;SMARCA4
cation transmembrane transport (GO:0098655)	0.487856	CHRNB3;CHRNA6;SLC7A2
endocrine system development (GO:0035270)	0.487856	SOX3;SIX3;NF1
sodium ion transport (GO:0006814)	0.489155	NEDD4L;FGF13;SCN3A;SLC17A2;SLC5A4
regulation of G2/M transition of mitotic cell cycle (GO:0010389)	0.500402	TUBA1A;PRKAR2B;CETN2;PSMB1;FHL1;CUL1;DBF4B;NINL;CLASP1;SKP1
cellular response to calcium ion (GO:0071277)	0.502435	MEF2C;CAPN3;ADCY1;RYR3
regulation of telomerase activity (GO:0051972)	0.502435	GREM1;TNKS;PRKCQ;MAP2K7
transcription from RNA polymerase III promoter (GO:0006383)	0.524015	GTF3C1;CRCP;ZNF345
dicarboxylic acid catabolic process (GO:0043649)	0.524015	QPRT;ASPA
cellular response to low-density lipoprotein particle stimulus (GO:0071404)	0.524015	CDH13;LPL
cellular response to interleukin-15 (GO:0071350)	0.524015	SHC1;PLCB1
response to UV-B (GO:0010224)	0.524015	STK11;MME
synaptic vesicle localization (GO:0097479)	0.524015	CDK5;KIF5C
intestinal absorption (GO:0050892)	0.524015	FABP2;SLC2A2
maintenance of gastrointestinal epithelium (GO:0030277)	0.524015	SOX9;TLR4
regulation of retinoic acid receptor signaling pathway (GO:0048385)	0.524015	CTBP2;PRAME
negative regulation of cartilage development (GO:0061037)	0.524015	GREM1;SOX9
tricarboxylic acid metabolic process (GO:0072350)	0.524015	GHR;IDH2
positive regulation of cardiac muscle cell proliferation (GO:0060045)	0.524015	TGFBR3;MEF2C
regulation of biomineral tissue development (GO:0070167)	0.524015	ENPP1;SOX9
regulation of cellular carbohydrate metabolic process (GO:0010675)	0.524015	RORA;MLYCD
regulation of fatty acid oxidation (GO:0046320)	0.524015	ACADL;MLYCD
chromatin assembly or disassembly (GO:0006333)	0.524015	SUV39H2;NOC2L
embryonic appendage morphogenesis (GO:0035113)	0.524015	MYH3;MEGF8
interleukin-15-mediated signaling pathway (GO:0035723)	0.524015	SHC1;PLCB1
glomerular visceral epithelial cell differentiation (GO:0072112)	0.524015	BASP1;MAGI2
positive regulation of protein binding (GO:0032092)	0.526112	GSK3B;APP;MEF2C;GNL3L;TRIB3
regulation of cellular response to heat (GO:1900034)	0.537385	GSK3B;HSBP1;HSPB8;BAG1;CAMK2A;CAMK2G
spermatogenesis (GO:0007283)	0.541356	SPAG9;PIWIL1;IFT81;KIT;PRKAG1;CDYL;SOX9;TRIM27;PUM1;REC8
hexose biosynthetic process (GO:0019319)	0.541356	MDH2;SORD;AKR1B1;ENO3
positive regulation of GTPase activity (GO:0043547)	0.541356	DOCK10;USP6NL;TBC1D8B;GSK3B;ADCYAP1;TBC1D4;TBC1D5;NTRK3;SGSM2;NF1;TBC1D9;RAP1GAP
glycosaminoglycan metabolic process (GO:0030203)	0.541356	NDST1;SDC3;B3GAT1;GPC3;GPC5
negative regulation of MAP kinase activity (GO:0043407)	0.541356	RGS4;DUSP10;NF1;DUSP8;BMP7
regulation of transmembrane receptor protein serine/threonine kinase signaling pathway (GO:0090092)	0.541356	SMAD3;SOX11;BMP7
regulation of NIK/NF-kappaB signaling (GO:1901222)	0.541356	APP;TERF2IP;SASH1
neuron projection extension (GO:1990138)	0.541356	IMPACT;AUTS2;CDK5
cardiac muscle cell action potential involved in contraction (GO:0086002)	0.541356	RYR2;NEDD4L;CACNA1D
cellular response to ketone (GO:1901655)	0.541356	GNB1;ADCY2;ADCY1
positive regulation of protein tyrosine kinase activity (GO:0061098)	0.541356	EPHA4;ADAM17;RELN
transcription elongation from RNA polymerase I promoter (GO:0006362)	0.541356	ERCC2;POLR1C;POLR1E
chondrocyte differentiation (GO:0002062)	0.541356	MEF2C;CREB3L2;SOX9
aerobic respiration (GO:0009060)	0.541356	NDUFS7;MDH2;ME3
dopamine receptor signaling pathway (GO:0007212)	0.541356	GSK3B;GNB1;GNAS
regulation of fatty acid biosynthetic process (GO:0042304)	0.541356	MLXIPL;ACADL;TRIB3
negative regulation of cell motility (GO:2000146)	0.544694	PTPRU;DUSP10;MCTP1;DACH1;DLG5;MAGI2;NF1
activation of cysteine-type endopeptidase activity involved in apoptotic process (GO:0006919)	0.546151	CASP9;BCL2L13;DAP;SMAD3;CASP2;IFT57
peptidyl-tyrosine phosphorylation (GO:0018108)	0.546151	GHR;EPHA4;RELN;KIT;FYN;PRLR
response to calcium ion (GO:0051592)	0.546151	RYR2;MEF2C;CAPN3;ADCY1;RYR3;TTN
male gamete generation (GO:0048232)	0.5492	SPAG9;PIWIL1;IFT81;KIT;PRKAG1;CDYL;SOX9;TRIM27;PUM1;REC8
regulation of translation (GO:0006417)	0.5492	CYFIP2;APP;DAPK1;DDX25;CIRBP;HSPB1;PUM1;EEF2;FXR1;RBM3;RPS6KA3;EIF3C;EIF4G3
transmembrane receptor protein tyrosine kinase signaling pathway (GO:0007169)	0.5492	CYFIP2;EPHA4;SHC2;SHC1;NTRK3;HSPB1;TSC2;PRLR;FOXO1;SOCS2;GHR;AHI1;HNRNPM;EFS;FGF9;PDGFD;KIT;FYN;PLCB1;ANKS1A;ATP6V1F;CDK5R1
positive regulation of cell growth (GO:0030307)	0.5492	RIMS1;MACF1;RPS6KA3;ADAM17;NEDD4L;AKAP6;POU4F2
response to UV (GO:0009411)	0.5492	CASP9;SCARA3;ERCC2;CIRBP;MAP2K7;NOC2L;POLH
histone modification (GO:0016570)	0.5492	KDM4A;HDAC2;PRMT7;MORF4L2;EHMT2;HDAC6;NEK11
establishment of protein localization to organelle (GO:0072594)	0.5492	RYR2;PPP1R10;RANBP17;TSC2;HK1
regulation of translational initiation (GO:0006446)	0.5492	KHDRBS1;IMPACT;RPS6KB2;HSPB1;EIF4G3
stress-activated MAPK cascade (GO:0051403)	0.5492	CUL1;MAP2K7;MAP3K13;MAP3K7;SKP1
positive regulation of catabolic process (GO:0009896)	0.5492	GSK3B;ACTN3;NEDD4L;C4BPB;FOXO1
protein complex subunit organization (GO:0071822)	0.5492	GREM1;ST13;NF1;LOXL1
nucleic acid metabolic process (GO:0090304)	0.5492	HNRNPM;ERI3;SETMAR;ENPP1;DNASE1L2;HNRNPA0
negative regulation of MAPK cascade (GO:0043409)	0.5492	DUSP10;QARS;NF1;BMP7;TLR4;FOXO1
cellular response to hormone stimulus (GO:0032870)	0.5492	SOCS2;GHR;MEF2C;JUND;CYP11A1;AKR1B1
amyloid-beta metabolic process (GO:0050435)	0.5492	NAT8B;MME
fatty acid transport (GO:0015908)	0.5492	SLCO3A1;SLC27A6
negative regulation of biomineral tissue development (GO:0070168)	0.5492	GREM1;SOX9
purine-containing compound salvage (GO:0043101)	0.5492	GMPR;AMPD2
regulation of neural precursor cell proliferation (GO:2000177)	0.5492	SIX3;INSM1
negative regulation of hemopoiesis (GO:1903707)	0.5492	MEIS1;MEIS2
cAMP biosynthetic process (GO:0006171)	0.5492	ADCY2;ADCY1
regulation of calcineurin-NFAT signaling cascade (GO:0070884)	0.5492	ACTN3;AKAP6
cell communication by electrical coupling involved in cardiac conduction (GO:0086064)	0.5492	RYR2;ATP1B2
cardiac left ventricle morphogenesis (GO:0003214)	0.5492	RYR2;FOXF1
establishment or maintenance of actin cytoskeleton polarity (GO:0030950)	0.5492	RND3;RHOBTB1
gliogenesis (GO:0042063)	0.5492	RELN;CDH2
regulation of Golgi organization (GO:1903358)	0.5492	USP6NL;STX18
nucleoside triphosphate metabolic process (GO:0009141)	0.5492	ENPP1;SMPDL3A
negative regulation of smooth muscle cell migration (GO:0014912)	0.5492	NDRG4;MEF2C
regulation of embryonic development (GO:0045995)	0.554105	TRIP12;PLCB1;CLASP1
lysosome localization (GO:0032418)	0.554105	KIT;HPS6;HDAC6
regulation of striated muscle contraction (GO:0006942)	0.554105	RYR2;MYL2;MYL3
collagen fibril organization (GO:0030199)	0.554105	GREM1;NF1;LOXL1
synaptic vesicle recycling (GO:0036465)	0.554105	RAB3A;CDK5;OPHN1
regulation of activated T cell proliferation (GO:0046006)	0.554105	HHLA2;IGFBP2;IL12RB1
glycosaminoglycan biosynthetic process (GO:0006024)	0.558101	NDST1;CHSY1;SDC3;B3GAT1;UST;GPC3;GPC5
kidney development (GO:0001822)	0.562909	TFAP2A;MME;CITED1;NF1;BMP7
negative regulation of neuron apoptotic process (GO:0043524)	0.562909	TOX3;MEF2C;CITED1;NONO;ERCC2
positive regulation of cell projection organization (GO:0031346)	0.562909	NDRG4;CAMK1D;RELN;KIDINS220;MAGI2
negative regulation of cell death (GO:0060548)	0.563733	GSK3B;IMPACT;CDK5;ATP13A2;SOX11;BMP7
protein methylation (GO:0006479)	0.568536	PRMT7;EHMT2;EEF2;LCMT1
tRNA aminoacylation for protein translation (GO:0006418)	0.568536	QARS;VARS;FARSA;FARS2
protein complex disassembly (GO:0043241)	0.568536	GSK3B;MAP1LC3B;FRAT1;FRAT2
aminoglycan biosynthetic process (GO:0006023)	0.568536	NDST1;SDC3;GPC3;GPC5
cellular response to transforming growth factor beta stimulus (GO:0071560)	0.568536	TGFBR3;MEF2C;SMAD3;CITED1;SOX9;MAP3K7;SOX5
regulation of phosphorylation (GO:0042325)	0.568536	CDKN1C;APP;NDUFS4;PRKAG1;HSPB1;AKR1B1;BMP7;OGT
positive regulation of protein secretion (GO:0050714)	0.568536	C1QTNF3;IL5;ATP13A2;MYRIP;MYH10;TTN
glucose metabolic process (GO:0006006)	0.568536	ALDH5A1;MDH2;SORD;PGM5;ENO3
regulation of developmental growth (GO:0048638)	0.568536	GHR;APP;PLCB1
cyclic purine nucleotide metabolic process (GO:0052652)	0.568536	AMPD2;ADCY2;ADCY1
positive regulation of cation channel activity (GO:2001259)	0.568536	RELN;AKAP6;ANK3
connective tissue development (GO:0061448)	0.568536	CREB3L2;ZNF516;SOX9
beta-catenin-TCF complex assembly (GO:1904837)	0.568536	TLE4;TLE1;SMARCA4
negative regulation of stress-activated MAPK cascade (GO:0032873)	0.568536	DUSP10;QARS;FOXO1
positive regulation of reactive oxygen species biosynthetic process (GO:1903428)	0.568536	SMAD3;DDAH2;TLR4
regulation of protein ubiquitination (GO:0031396)	0.568536	GNL3L;CUL3;ARRB1;RCHY1;SENP2;OGT;SASH1
negative regulation of growth (GO:0045926)	0.568536	ING4;STK11;SMAD3;MYL2;FHL1;OSGIN1;ENPP1;SMARCA4
positive regulation of NF-kappaB import into nucleus (GO:0042346)	0.568536	APP;TLR4
fatty acid beta-oxidation using acyl-CoA dehydrogenase (GO:0033539)	0.568536	GCDH;ACADL
positive regulation of CREB transcription factor activity (GO:0032793)	0.568536	CAMK1D;RELN
myeloid cell development (GO:0061515)	0.568536	APP;KIT
microtubule depolymerization (GO:0007019)	0.568536	KATNB1;STMN4
G-protein coupled glutamate receptor signaling pathway (GO:0007216)	0.568536	GRM4;HOMER3
neural crest cell differentiation (GO:0014033)	0.568536	MEF2C;SOX11
regulation of cell-substrate junction assembly (GO:0090109)	0.568536	MACF1;CLASP1
substrate-dependent cell migration (GO:0006929)	0.568536	OPHN1;ANKS1A
positive regulation of mesonephros development (GO:0061213)	0.568536	BASP1;SOX9
positive regulation of phosphoprotein phosphatase activity (GO:0032516)	0.568536	MAGI2;AKAP6
ventricular cardiac muscle cell action potential (GO:0086005)	0.568536	RYR2;NEDD4L
digestive tract morphogenesis (GO:0048546)	0.568536	FOXF1;SOX11
positive regulation of potassium ion transmembrane transport (GO:1901381)	0.568536	AKAP6;ATP1B2
mitotic chromosome condensation (GO:0007076)	0.568536	AKAP8L;TTN
protein localization to chromosome, telomeric region (GO:0070198)	0.568536	TNKS;TERF2IP
L-alpha-amino acid transmembrane transport (GO:1902475)	0.568536	SLC1A2;SLC7A2
histone H4-K8 acetylation (GO:0043982)	0.568536	ING4;OGT
cellular sodium ion homeostasis (GO:0006883)	0.568536	NEDD4L;ATP1B2
base conversion or substitution editing (GO:0016553)	0.568536	APOBEC3C;APOBEC2
maintenance of protein location in nucleus (GO:0051457)	0.568536	SYNE1;SKP1
histone H4-K5 acetylation (GO:0043981)	0.568536	ING4;OGT
positive regulation of potassium ion transport (GO:0043268)	0.568536	FHL1;AKAP6
regulation of RNA export from nucleus (GO:0046831)	0.568536	KHDRBS1;AKAP8L
regulation of cartilage development (GO:0061035)	0.568536	SOX9;SOX5
positive regulation of syncytium formation by plasma membrane fusion (GO:0060143)	0.568536	MYF6;MYF5
negative regulation of protein processing (GO:0010955)	0.568536	SERPINE2;GAS1
JAK-STAT cascade involved in growth hormone signaling pathway (GO:0060397)	0.568536	GHR;PRLR
regulation of protein complex disassembly (GO:0043244)	0.568536	SLN;HDAC6
negative regulation of I-kappaB kinase/NF-kappaB signaling (GO:0043124)	0.569203	C1QTNF3;TLE1;RORA;BMP7
negative regulation of cellular biosynthetic process (GO:0031327)	0.569203	C1QTNF3;PTGIS;ACADL;TRIB3
regulation of small GTPase mediated signal transduction (GO:0051056)	0.576604	RELN;TRIO;OPHN1;FAM13B;CHN2;ARHGAP17;ARHGAP6;FGD1;RHOBTB1
positive regulation of protein modification by small protein conjugation or removal (GO:1903322)	0.578646	RWDD3;CUL3;RCHY1;SENP2;PIAS1
regulation of myeloid cell differentiation (GO:0045637)	0.578646	MEIS1;MEF2C;PRKCQ;MEIS2;TNRC6B
transcription initiation from RNA polymerase II promoter (GO:0006367)	0.58226	MED12;NR5A2;ERCC2;NR2F1;AKR1B1;ESRRG;RORA;SOX9;MED27;GTF2I
positive regulation of cytokine production (GO:0001819)	0.585067	CRCP;HHLA2;RORA;PUM1;PQBP1;C1QTNF3;ADAM17;POLR1C;PRKCQ;PLCB1;IL12RB1;MAP3K7;TLR4
renal water homeostasis (GO:0003091)	0.588504	PRKAR2B;ADCY2;ADCY1
vesicle-mediated transport to the plasma membrane (GO:0098876)	0.588504	CHIC2;C16ORF62;VPS39
skeletal system morphogenesis (GO:0048705)	0.588504	TFAP2A;SOX11;MEGF8
negative regulation of blood vessel endothelial cell migration (GO:0043537)	0.588504	MEF2C;CSNK2B;MEOX2
positive regulation of protein dephosphorylation (GO:0035307)	0.588504	PPP1R16B;MAGI2;AKAP6
termination of RNA polymerase I transcription (GO:0006363)	0.588504	ERCC2;POLR1C;POLR1E
positive regulation of supramolecular fiber organization (GO:1902905)	0.590075	APP;CLIP1;SYNPO2L;KATNB1;CLASP1;CDK5R1
regulation of cell cycle arrest (GO:0071156)	0.590277	MLXIPL;CDK5;SETMAR;INSM1
protein K48-linked ubiquitination (GO:0070936)	0.590277	UBE2H;UBE2E3;NEDD4L;MARCH6
protein import into nucleus (GO:0006606)	0.592933	PPP1R10;RANBP17;SIX3;TSC2;TNPO1;GPN1;TNPO2
regulation of cell growth (GO:0001558)	0.592933	SOCS2;RPS6KA3;STK11;ADAM17;SMAD3;MYL2;FHL1;OSGIN1;ENPP1;PRKCQ;AKAP6;SMARCA4
cell-cell adhesion via plasma-membrane adhesion molecules (GO:0098742)	0.594588	TRO;CDH4;CDH2;CDH1;CDH22;ERCC2;CDH13;DCHS1;CDH7
regulation of peptidyl-tyrosine phosphorylation (GO:0050730)	0.594588	GHR;APP;RELN;IL5;FYN;THBS4
dendritic spine morphogenesis (GO:0060997)	0.594588	DOCK10;CTNND2
artery development (GO:0060840)	0.594588	NF1;ACVR2B
positive regulation of myotube differentiation (GO:0010831)	0.594588	MYF6;MYF5
neuron apoptotic process (GO:0051402)	0.594588	APP;CDK5
regulation of energy homeostasis (GO:2000505)	0.594588	MLXIPL;FOXO1
DNA methylation or demethylation (GO:0044728)	0.594588	EHMT2;DNMT3A
regulation of stem cell proliferation (GO:0072091)	0.594588	SIX3;SOX11
extracellular matrix assembly (GO:0085029)	0.594588	TNXB;LOXL1
regulation of protein homodimerization activity (GO:0043496)	0.594588	MEF2C;GNL3L
regulation of bicellular tight junction assembly (GO:2000810)	0.594588	OCLN;NPHP4
regulation of SMAD protein import into nucleus (GO:0060390)	0.594588	SMAD3;FAM89B
DNA alkylation (GO:0006305)	0.594588	EHMT2;DNMT3A
positive regulation of cardiac muscle hypertrophy (GO:0010613)	0.594588	PRKCA;AKAP6
leukocyte adhesion to vascular endothelial cell (GO:0061756)	0.594588	SPN;PODXL2
rRNA transcription (GO:0009303)	0.594588	GTF3C1;SPIN1
negative regulation of NF-kappaB import into nucleus (GO:0042347)	0.594588	C1QTNF3;BMP7
positive regulation of regulated secretory pathway (GO:1903307)	0.594588	RAB3A;RAB3D
leukocyte tethering or rolling (GO:0050901)	0.594588	SPN;PODXL2
positive regulation of positive chemotaxis (GO:0050927)	0.594588	NTRK3;CDH13
regulation of interferon-alpha production (GO:0032647)	0.594588	PTPRS;TLR4
regulation of membrane repolarization (GO:0060306)	0.594588	NEDD4L;AKAP6
protein transport along microtubule (GO:0098840)	0.594588	IFT81;IFT57
regulation of membrane depolarization (GO:0003254)	0.594588	FHL1;NEDD4L
embryonic digit morphogenesis (GO:0042733)	0.594588	HDAC2;ECE1
mesenchyme development (GO:0060485)	0.594588	FOXF1;BMP7
positive regulation of endothelial cell proliferation (GO:0001938)	0.599517	PPP1R16B;ADAM17;CDH13;PRKCA;THBS4
positive regulation of telomere maintenance via telomerase (GO:0032212)	0.599517	TNKS;PRKCQ;MAP2K7
positive regulation of T cell differentiation (GO:0045582)	0.599517	DUSP10;ZMIZ1;IL12RB1
microtubule bundle formation (GO:0001578)	0.599517	CLIP1;TPPP;CLASP1
activation of adenylate cyclase activity (GO:0007190)	0.599517	ADCYAP1;ADCY2;ADCY1
protein deacetylation (GO:0006476)	0.599517	HDAC2;MORF4L2;HDAC6
protein trimerization (GO:0070206)	0.599517	C1QTNF3;SLC1A2;TRIM27
positive regulation of myeloid leukocyte differentiation (GO:0002763)	0.599517	CTNNBIP1;PRKCA;POU4F2
fatty acid oxidation (GO:0019395)	0.611976	ACADL;ECHDC1;SLC27A2;HAO2
negative regulation of protein ubiquitination (GO:0031397)	0.611976	GNL3L;ARRB1;SENP2;OGT
regulation of cellular protein metabolic process (GO:0032268)	0.611976	RBM3;CYFIP2;APP;DDX25
positive regulation of JUN kinase activity (GO:0043507)	0.611976	SPAG9;MAP2K7;MAP3K7;SASH1
organic substance transport (GO:0071702)	0.611976	SLCO1B1;ABCA5;SLC22A17;PICK1;CLN8;SLC6A3
cellular response to BMP stimulus (GO:0071773)	0.611976	TGFBR3;SMAD9;SOX9;MEGF8;BMP7;ACVR2B
transcription initiation from RNA polymerase I promoter (GO:0006361)	0.611976	ERCC2;POLR1C;POLR1E
transcription from RNA polymerase I promoter (GO:0006360)	0.611976	ERCC2;POLR1C;POLR1E
regulation of DNA recombination (GO:0000018)	0.611976	RTEL1;PPP4C;TERF2IP
cellular response to glucose starvation (GO:0042149)	0.611976	SH3GLB1;IMPACT;PICK1
activation of MAPKK activity (GO:0000186)	0.611976	KIDINS220;MAP3K13;MAP3K7
regulation of interleukin-12 production (GO:0032655)	0.611976	MAST2;PLCB1;TLR4
positive regulation of calcium ion transport (GO:0051928)	0.611976	CACNB2;CAMK2A;CACNA1D
protein acetylation (GO:0006473)	0.611976	ING4;MDH2;FOXO1
positive regulation of cell-cell adhesion (GO:0022409)	0.611976	CD47;ANK3;BMP7
cellular glucose homeostasis (GO:0001678)	0.611976	OGT;FOXO1;HK1
positive regulation of macrophage activation (GO:0043032)	0.611976	APP;TLR4
negative regulation of reactive oxygen species metabolic process (GO:2000378)	0.611976	TFAP2A;HDAC6
negative regulation of stress fiber assembly (GO:0051497)	0.611976	ARHGAP6;CLASP1
negative regulation of cell development (GO:0010721)	0.611976	GSK3B;DYNLT1
positive regulation of fatty acid metabolic process (GO:0045923)	0.611976	MLXIPL;MLYCD
histone H2A monoubiquitination (GO:0035518)	0.611976	PCGF3;SKP1
positive regulation of calcium ion transmembrane transporter activity (GO:1901021)	0.611976	RYR2;AKAP6
positive regulation of hormone secretion (GO:0046887)	0.611976	C1QTNF3;SOX11
gastrulation (GO:0007369)	0.611976	NAT8B;MEGF8
positive regulation of striated muscle cell differentiation (GO:0051155)	0.611976	GREM1;MEF2C
positive regulation of dendrite extension (GO:1903861)	0.611976	RIMS1;NEDD4L
peptidyl-lysine trimethylation (GO:0018023)	0.611976	SUV39H2;OGT
regulation of transposition (GO:0010528)	0.611976	APOBEC3C;PIWIL1
microtubule nucleation (GO:0007020)	0.611976	TUBGCP4;CLASP1
regulation of multicellular organism growth (GO:0040014)	0.611976	GHR;APP
2-oxoglutarate metabolic process (GO:0006103)	0.611976	GHR;IDH2
heterocycle biosynthetic process (GO:0018130)	0.611976	HDC;GPHN
DNA catabolic process (GO:0006308)	0.611976	SETMAR;DNASE1L2
negative regulation of cellular carbohydrate metabolic process (GO:0010677)	0.611976	C1QTNF3;ACTN3
negative regulation of lipid biosynthetic process (GO:0051055)	0.611976	ACADL;TRIB3
cellular response to inorganic substance (GO:0071241)	0.611976	MTR;FOXO1
regulation of telomere maintenance via telomere lengthening (GO:1904356)	0.611976	RTEL1;TNKS
glycosphingolipid biosynthetic process (GO:0006688)	0.611976	ST8SIA2;ST8SIA5
positive regulation of lymphocyte migration (GO:2000403)	0.611976	SPN;APP
nucleobase-containing compound biosynthetic process (GO:0034654)	0.611976	GMPR;AMPD2
positive regulation of cartilage development (GO:0061036)	0.611976	SOX9;SOX5
membrane depolarization during cardiac muscle cell action potential (GO:0086012)	0.611976	CACNB2;CACNA1D
cellular monovalent inorganic cation homeostasis (GO:0030004)	0.611976	NEDD4L;ATP1B2
neurotrophin signaling pathway (GO:0038179)	0.611976	KIDINS220;MAGI2
positive regulation of cation transmembrane transport (GO:1904064)	0.611976	AKAP6;ANK3
regulation of T cell migration (GO:2000404)	0.611976	SPN;APP
skeletal system development (GO:0001501)	0.611976	TRAPPC2;RPS6KA3;EBP;CREB3L2;GNAS;TLL1;SOX11;SOX9;BMP7
positive regulation of neurogenesis (GO:0050769)	0.613938	MEF2C;IMPACT;SOX11;TCF3;ASCL1
regulation of endocytosis (GO:0030100)	0.613938	MCTP1;OPHN1;CDH13;TSC2;NEDD4L
regulation of proteasomal ubiquitin-dependent protein catabolic process (GO:0032434)	0.617689	GSK3B;TRIB3;ARIH1;RCHY1;OGT;PIAS1
cellular protein modification process (GO:0006464)	0.617689	PTPRU;GSK3B;APP;PTPRS;RAB3A;PRKCSH;MAST2;MAST1;PRKAG1;STK19;WDR45;LOXL1;RPS6KA3;STK11;DUSP10;CDH2;RPS6KA2;SKP2;SKP1;DAPK1;PRKCA;WIPI2;DUSP8;PHKA2;CKAP4;CREB1;MMP15;PICK1;CUL7;CUL3;CAMK2A;CUL1;LTBP1;SOCS2;PSMB1;GPC3;FYN;ARSF;VHL;MAPK6;LCMT1;MARK1;GOLM1;ST8SIA2;CDK5;UST;RPS6KB2;MAP3K13;NEK11
regulation of telomere maintenance via telomerase (GO:0032210)	0.617885	GNL3L;TNKS;PRKCQ;MAP2K7
peptidyl-tyrosine modification (GO:0018212)	0.617885	EPHA4;RELN;KIT;FYN
regulation of exocytosis (GO:0017157)	0.617885	RAB3B;RAB3A;RAB3D;CLASP1
stress-activated protein kinase signaling cascade (GO:0031098)	0.632697	CUL1;MAP2K7;MAP3K7;PAK4;SKP1
positive regulation of proteasomal ubiquitin-dependent protein catabolic process (GO:0032436)	0.632697	GSK3B;TRIB3;ARIH1;RCHY1;PIAS1
regulation of GTPase activity (GO:0043087)	0.632697	DOCK10;USP6NL;EPHA4;GSK3B;ADCYAP1;CHN2;SGSM2;NF1;RAP1GAP;FGD1;PLXNA3
regulation of JUN kinase activity (GO:0043506)	0.632697	DUSP10;MAP3K7;SASH1
anterior/posterior pattern specification (GO:0009952)	0.632697	BASP1;CTNNBIP1;ACVR2B
negative regulation of cellular protein metabolic process (GO:0032269)	0.632697	FXR1;SERPINE2;CDK5;DAPK1;CLN8;HDAC6
endosomal transport (GO:0016197)	0.632697	SPAG9;MGRN1;DENND2A;GCC2;DENND3;TRAK1;LAPTM4B;TBC1D5;RAB35;DENND5A;TRIM27;CHMP6;VPS39
regulation of mRNA stability (GO:0043488)	0.633226	FXR1;APEX1;PSMB1;CIRBP;HSPB1;PRKCA;PUM1;TNPO1
positive regulation of mitotic cell cycle (GO:0045931)	0.633226	APP;PPP1R10;PRKCA;MEIS2
positive regulation of proteolysis (GO:0045862)	0.633226	CYFIP2;HDAC2;CAPN3;OGT
positive regulation of nervous system development (GO:0051962)	0.633226	RELN;CUX2;DLG5;SOX11
protein modification by small protein conjugation (GO:0032446)	0.633226	UBE2H;CUL7;CUL3;UBE2E3;CUL1;NEDD4L;ARRB1;KLHL24;RCHY1;SENP2;BACH2;CCNB1IP1;PIAS2;PIAS1;PJA1;RNF103;TRIP12;VHL;ARIH1;TP53BP1;SKP1
regulation of cell cycle process (GO:0010564)	0.633226	SH3GLB1;CUL7;CDK5;CETN2;SIX3;SOX9
tRNA metabolic process (GO:0006399)	0.633226	GTF3C1;FARS2
regulation of chemokine production (GO:0032642)	0.633226	ADAM17;TLR4
insulin secretion (GO:0030073)	0.633226	ADCYAP1;CAMK2G
positive regulation of actin cytoskeleton reorganization (GO:2000251)	0.633226	CDK5;NTRK3
establishment of mitotic spindle localization (GO:0040001)	0.633226	DYNLT1;CLASP1
regulation of lipopolysaccharide-mediated signaling pathway (GO:0031664)	0.633226	PRKCA;SASH1
heart trabecula morphogenesis (GO:0061384)	0.633226	TGFBR3;BMP7
regulation of cardiac muscle cell proliferation (GO:0060043)	0.633226	TGFBR3;MEF2C
regulation of cellular response to transforming growth factor beta stimulus (GO:1903844)	0.633226	SMAD3;SOX11
negative regulation of protein dephosphorylation (GO:0035308)	0.633226	PPP1R16B;GSK3B
positive regulation of morphogenesis of an epithelium (GO:1905332)	0.633226	AHI1;SOX9
regulation of adherens junction organization (GO:1903391)	0.633226	MACF1;CLASP1
glucan catabolic process (GO:0009251)	0.633226	PYGM;PHKA2
maintenance of protein localization in organelle (GO:0072595)	0.633226	HK1;SKP1
membrane protein ectodomain proteolysis (GO:0006509)	0.633226	ADAM17;PRKCQ
regulation of amyloid-beta formation (GO:1902003)	0.633226	EPHA4;APP
glucan biosynthetic process (GO:0009250)	0.633226	PPP1R3C;PGM5
focal adhesion assembly (GO:0048041)	0.633226	ACTN3;TRIP6
positive regulation of synaptic transmission, glutamatergic (GO:0051968)	0.633226	RELN;CACNG4
cell-substrate adherens junction assembly (GO:0007045)	0.633226	ACTN3;TRIP6
regulation of epithelial cell differentiation (GO:0030856)	0.633226	SOX9;AJAP1
establishment of epithelial cell polarity (GO:0090162)	0.633226	OPHN1;CLASP1
glycogen biosynthetic process (GO:0005978)	0.633226	PPP1R3C;PGM5
regulation of dendrite extension (GO:1903859)	0.633226	RIMS1;NEDD4L
regulation of microtubule polymerization or depolymerization (GO:0031110)	0.633226	MAP1B;CLASP1
glycogen catabolic process (GO:0005980)	0.633226	PYGM;PHKA2
negative regulation of oxidative stress-induced intrinsic apoptotic signaling pathway (GO:1902176)	0.633226	NONO;HSPB1
macroautophagy (GO:0016236)	0.641785	MAP1LC3B;TBC1D5;CSNK2B;PRKAG1;ATP13A2;WIPI2;CHMP6
negative regulation of protein complex assembly (GO:0031333)	0.641785	GSK3B;IMPACT;LCMT1
regulation of synapse assembly (GO:0051963)	0.641785	MEF2C;CUX2;DLG5
negative regulation of protein kinase B signaling (GO:0051898)	0.641785	MAGI2;TSC2;TRIB3
anatomical structure homeostasis (GO:0060249)	0.641785	RTEL1;APEX1;TERF2IP
positive regulation of peptide secretion (GO:0002793)	0.641785	ATP13A2;MYH10;TTN
regulation of microtubule polymerization (GO:0031113)	0.641785	CLIP1;CLASP1;CDK5R1
regulation of phosphoprotein phosphatase activity (GO:0043666)	0.641785	GSK3B;MAGI2;AKAP6
regulation of calcium ion-dependent exocytosis (GO:0017158)	0.643649	RIMS1;PREPL;RIMS3;SYT13
translation (GO:0006412)	0.644013	VARS;RPL34;EEF2;GTPBP2;FARS2;QARS;RPL27A;EEF1A2;RPL37A;MRTO4;RPS6KB2;RPL38;FARSA
regulation of protein catabolic process (GO:0042176)	0.646928	GSK3B;EEF1A2;NEDD4L;ATP13A2;C4BPB;FOXO1
lysosomal transport (GO:0007041)	0.649008	MGRN1;GCC2;DENND3;TRAK1;VPS39
Rho protein signal transduction (GO:0007266)	0.649008	CDH13;RND3;ARHGAP6;RHOBTB1;PAK4
regulation of epithelial cell proliferation (GO:0050678)	0.649008	TGFBR3;CDKN1C;DUSP10;MAGED1;SOX9
cilium organization (GO:0044782)	0.653336	AHI1;IFT81;TCTN2;TCTN1;IFT122;IFT57;CLUAP1;CCDC28B;HDAC6;TTBK2;C5ORF30
sensory perception (GO:0007600)	0.653336	MME;GNAS;NIPSNAP1;OR3A2
cell morphogenesis involved in differentiation (GO:0000904)	0.653336	MEF2C;RELN;OPHN1;PARVB
negative regulation of supramolecular fiber organization (GO:1902904)	0.653336	KATNB1;FGF13;CLASP1;TTBK2
cellular response to nutrient levels (GO:0031669)	0.653336	MAP1LC3B;RRAGB;EHMT2;FOXO1
nucleic acid phosphodiester bond hydrolysis (GO:0090305)	0.653336	ERCC2;SETMAR;ENPP1;DNASE1L2;PNRC1
regulation of protein complex assembly (GO:0043254)	0.653336	GSK3B;IMPACT;TPPP;INSM1;LCMT1
positive regulation of proteasomal protein catabolic process (GO:1901800)	0.653336	GSK3B;TRIB3;ARIH1;RCHY1;PIAS1
heart looping (GO:0001947)	0.653336	AHI1;NDRG4;MEF2C
histone deacetylation (GO:0016575)	0.653336	HDAC2;MORF4L2;HDAC6
regulation of filopodium assembly (GO:0051489)	0.653336	PPP1R16B;GAP43;PALM
organophosphate biosynthetic process (GO:0090407)	0.653336	TPK1;GPHN;AGPAT4
vesicle-mediated transport in synapse (GO:0099003)	0.653336	CDK5;OPHN1;KIF5C
positive regulation of immunoglobulin production (GO:0002639)	0.653336	IL5;TP53BP1
positive regulation of pri-miRNA transcription from RNA polymerase II promoter (GO:1902895)	0.653336	SMAD3;SMARCA4
negative regulation of proteolysis involved in cellular protein catabolic process (GO:1903051)	0.653336	EPHA4;OPHN1
cellular response to interleukin-7 (GO:0098761)	0.653336	SOCS2;SMARCA4
endocardial cushion development (GO:0003197)	0.653336	FOXF1;SOX9
error-free translesion synthesis (GO:0070987)	0.653336	RCHY1;POLH
Rac protein signal transduction (GO:0016601)	0.653336	CDH13;WASF1
negative regulation of phosphate metabolic process (GO:0045936)	0.653336	CDKN1C;BMP7
interleukin-7-mediated signaling pathway (GO:0038111)	0.653336	SOCS2;SMARCA4
positive regulation of chromosome organization (GO:2001252)	0.653336	RTEL1;PPP1R10
intracellular estrogen receptor signaling pathway (GO:0030520)	0.653336	ARID1A;POU4F2
negative regulation of calcium ion transport (GO:0051926)	0.653336	SLN;TRIM27
histone methylation (GO:0016571)	0.653336	PRMT7;EHMT2
cellular polysaccharide catabolic process (GO:0044247)	0.653336	PYGM;PHKA2
regulation of protein kinase A signaling (GO:0010738)	0.653336	AKAP7;AKAP6
endoplasmic reticulum mannose trimming (GO:1904380)	0.653336	RNF103;MARCH6
positive regulation of epithelial cell differentiation (GO:0030858)	0.653336	AHI1;SOX9
activin receptor signaling pathway (GO:0032924)	0.653336	SMAD3;ACVR2B
negative regulation of double-strand break repair (GO:2000780)	0.653336	TRIP12;TP53BP1
regulation of gluconeogenesis (GO:0006111)	0.653336	C1QTNF3;OGT
positive regulation of kinase activity (GO:0033674)	0.657239	EPHA4;ADCYAP1;RELN;NTRK3;EEF1A2;KIT;PRKAG1
regulation of axonogenesis (GO:0050770)	0.657239	EPHA4;CDH2;ERCC2;PLXNA3
positive regulation of DNA biosynthetic process (GO:2000573)	0.657239	GREM1;TNKS;PRKCQ;MAP2K7
negative regulation of transforming growth factor beta receptor signaling pathway (GO:0030512)	0.657239	ADAM17;SMAD3;FAM89B;LTBP1
positive regulation of epithelial cell migration (GO:0010634)	0.657239	PRKCA;SOX9;CLASP1;HDAC6;SASH1
nitrogen compound transport (GO:0071705)	0.657239	SLC38A1;SLC7A8;PICK1;SLC6A3;SLC7A2
sodium-independent organic anion transport (GO:0043252)	0.657239	SLCO1B1;SLCO3A1;SLC22A17
organic cyclic compound biosynthetic process (GO:1901362)	0.657239	HDC;PRLR;GPHN
regulation of regulated secretory pathway (GO:1903305)	0.657239	RAB3A;RAB3D;SYT13
positive regulation of multi-organism process (GO:0043902)	0.657239	PRKCA;PUM1;SASH1
retinoid metabolic process (GO:0001523)	0.657239	UGT1A1;SDC3;GPC3;LPL;GPC5
vesicle cytoskeletal trafficking (GO:0099518)	0.657239	MYRIP;TRAK1
branching involved in ureteric bud morphogenesis (GO:0001658)	0.657239	CITED1;CTNNBIP1
aromatic amino acid family catabolic process (GO:0009074)	0.657239	QDPR;ASRGL1
steroid hormone mediated signaling pathway (GO:0043401)	0.657239	MED12;BMP7
dorsal/ventral pattern formation (GO:0009953)	0.657239	GREM1;SIX3
eye morphogenesis (GO:0048592)	0.657239	NF1;IFT122
proteoglycan metabolic process (GO:0006029)	0.657239	FOXL1;GAL3ST4
regulation of glycogen biosynthetic process (GO:0005979)	0.657239	GSK3B;ENPP1
ureteric bud morphogenesis (GO:0060675)	0.657239	CITED1;CTNNBIP1
negative regulation of actin filament bundle assembly (GO:0032232)	0.657239	ARHGAP6;CLASP1
negative regulation of macromolecule biosynthetic process (GO:0010558)	0.657239	HDAC2;AKR1B1
striated muscle cell development (GO:0055002)	0.657239	CAPN3;MYH6
autophagy of nucleus (GO:0044804)	0.657239	WIPI2;WDR45
embryonic digestive tract development (GO:0048566)	0.657239	FOXF1;SOX11
axon extension (GO:0048675)	0.657239	AUTS2;CDK5
cellular response to steroid hormone stimulus (GO:0071383)	0.657239	AKR1B1;BMP7
ATP metabolic process (GO:0046034)	0.657239	MYH3;ENPP1;MYH6;MYH7
cellular iron ion homeostasis (GO:0006879)	0.657239	SLC22A17;CUL1;ATP13A2;SKP1
regulation of cytoskeleton organization (GO:0051493)	0.657239	GSK3B;ARHGAP17;STMN4;RND3;CLASP1;RHOBTB1
epithelium development (GO:0060429)	0.657239	AHI1;NDRG4;SPINK5;IFT122;SOX11;MEOX2;CNN3
positive regulation of cellular process (GO:0048522)	0.657239	RYR2;HDAC2;SHC1;CUL3;AKR1B1;AKAP6;DBF4B;RPS6KA3;FGF9;PDGFD;PRAME;VHL;SOX9;JUND;NTRK3;SOX11;POU3F3;POU4F2;GREM1;MLXIPL;ADAM17;CCKBR;IL9;CD47;INSM1;FOLR2
mitochondrion disassembly (GO:0061726)	0.657239	MAP1LC3B;WIPI2;WDR45
positive regulation of JNK cascade (GO:0046330)	0.657239	EDAR;APP;PLCB1;MAP3K7;SASH1
positive regulation of peptidyl-tyrosine phosphorylation (GO:0050731)	0.657239	GREM1;GHR;EPHA4;RELN;IL5;KIT;THBS4
protein localization to nucleus (GO:0034504)	0.657239	PPP1R10;RANBP17;TSC2;BMP7;GPN1;SKP1
regulation of glycolytic process (GO:0006110)	0.657239	MLXIPL;ACTN3;PRKAG1;OGT
protein polyubiquitination (GO:0000209)	0.657239	UBE2H;TNKS;CUL3;UBE2E3;CUL1;NEDD4L;MARCH6;PSMB1;TRIP12;ARIH1;TRIM27;SKP2;RNF122;SASH1;SKP1
positive regulation of protein phosphorylation (GO:0001934)	0.657239	EPHA4;APP;SHC1;NTRK3;PRKAG1;ARRB1;BMP7;HDAC6;THBS4;TOM1L1;GHR;ADCYAP1;ADAM17;RELN;IL5;GRM4;PDGFD;KIT;CSNK2B;TERF2IP;SOX9
positive regulation of transferase activity (GO:0051347)	0.657239	GREM1;EPHA4;TNKS;NTRK3;KIT;PRKCQ;TRIB3;MAP2K7
regulation of cytosolic calcium ion concentration (GO:0051480)	0.657239	RYR2;ADCYAP1;SMAD3;CCKBR;MB;LPAR2;CACNA1A;LPAR3
negative regulation of transmembrane receptor protein serine/threonine kinase signaling pathway (GO:0090101)	0.657239	GREM1;ADAM17;SMAD3;FAM89B;MAGI2
response to nicotine (GO:0035094)	0.657239	CHRNB3;CHRNA6
positive regulation of defense response to virus by host (GO:0002230)	0.657239	IL12RB1;PQBP1
negative regulation of G-protein coupled receptor protein signaling pathway (GO:0045744)	0.657239	MGRN1;PALM
positive regulation of translational initiation (GO:0045948)	0.657239	KHDRBS1;RPS6KB2
cellular response to alkaloid (GO:0071312)	0.657239	RYR2;RYR3
ventricular septum morphogenesis (GO:0060412)	0.657239	TGFBR3;SOX11
limb morphogenesis (GO:0035108)	0.657239	MYH3;MEGF8
establishment of spindle orientation (GO:0051294)	0.657239	DYNLT1;CLASP1
regulation of interleukin-17 production (GO:0032660)	0.657239	PRKCQ;TLR4
positive regulation of T cell mediated immunity (GO:0002711)	0.657239	IL12RB1;MAP3K7
negative regulation of cell cycle arrest (GO:0071157)	0.657239	MLXIPL;SETMAR
positive regulation of leukocyte cell-cell adhesion (GO:1903039)	0.657239	PRKCQ;CD47
negative regulation of ion transmembrane transporter activity (GO:0032413)	0.657239	SLN;NEDD4L
synaptic transmission, glutamatergic (GO:0035249)	0.657239	GRIA3;GRIA4
embryonic skeletal system development (GO:0048706)	0.657239	SOX11;MEGF8
positive regulation of peptide hormone secretion (GO:0090277)	0.657239	ADCYAP1;CRH;MYRIP
signal transduction by p53 class mediator (GO:0072331)	0.657239	STK11;ZMAT4;POU4F2
response to cytokine (GO:0034097)	0.657239	JUND;SMAD3;MME;CITED1;PRKCA;AKAP6;MAP2K7;POU4F2
autophagosome assembly (GO:0000045)	0.657239	MAP1LC3B;RAB35;WIPI2;WDR45
ubiquitin-dependent ERAD pathway (GO:0030433)	0.657239	RNF103;UBXN8;MARCH6;UBE2J1
phospholipid transport (GO:0015914)	0.657239	ATP8A1;STARD7;ATP11A;ATP9B
adenylate cyclase-activating G-protein coupled receptor signaling pathway (GO:0007189)	0.657239	ADCYAP1;GNB1;GNAS;ADCY2;ADCY1
response to molecule of bacterial origin (GO:0002237)	0.657239	RPS6KA3;ADAM17;JUND;CITED1;TLR4;HNRNPA0
regulation of protein metabolic process (GO:0051246)	0.657239	APP;BTBD3;NEDD4L;FOLR2
sterol metabolic process (GO:0016125)	0.657239	EBP;CYP11A1;CLN8;OSBPL1A
mitotic cytokinesis (GO:0000281)	0.657239	CUL7;RAB35;ANK3;MYH10
positive regulation of mitotic cell cycle phase transition (GO:1901992)	0.657239	CUL3;DBF4B;PLCB1
cognition (GO:0050890)	0.657239	CUX2;GNAS;NF1
autophagy of mitochondrion (GO:0000422)	0.657239	MAP1LC3B;WIPI2;WDR45
regulation of intracellular transport (GO:0032386)	0.657239	GAS1;ATP13A2;NEFH
small GTPase mediated signal transduction (GO:0007264)	0.657239	SHC2;MRAS;SHC1;GNB1;NF1;IPCEF1
response to lipid (GO:0033993)	0.657239	SOCS2;RPS6KA3;ADAM17;JUND;CITED1;ASCL1;TLR4;HNRNPA0
regulation of cellular component organization (GO:0051128)	0.657239	SOCS2;STK11;OPHN1;ZMYM4;CDH13;TSC2;PRKCQ;INSM1
negative regulation of sequence-specific DNA binding transcription factor activity (GO:0043433)	0.657239	RWDD3;DAP;HDAC2;PTGIS;CTNNBIP1;ARRB1;BMP7;POU4F2
steroid biosynthetic process (GO:0006694)	0.657239	CYP11A1;AKR1B1;OSBPL1A;SLC27A2;PRLR
regulation of endothelial cell proliferation (GO:0001936)	0.657239	PPP1R16B;NF1;CDH13;PRKCA;THBS4
negative regulation of intracellular signal transduction (GO:1902532)	0.657239	TLE1;MGRN1;DLG5;MAGI2;NF1;TSC2;TRIB3;RORA;NOC2L
C21-steroid hormone metabolic process (GO:0008207)	0.657239	CYP11A1;AKR1B1
protein complex localization (GO:0031503)	0.657239	IFT81;IFT57
negative regulation of myeloid cell differentiation (GO:0045638)	0.657239	MEIS1;MEIS2
DNA catabolic process, endonucleolytic (GO:0000737)	0.657239	SETMAR;DNASE1L2
nucleotide-excision repair, DNA duplex unwinding (GO:0000717)	0.657239	CETN2;ERCC2
negative regulation of protein import into nucleus (GO:0042308)	0.657239	FAM89B;NF1
regulation of cytokine production involved in inflammatory response (GO:1900015)	0.657239	CUEDC2;TLR4
purine-containing compound biosynthetic process (GO:0072522)	0.657239	GMPR;AMPD2
histone lysine methylation (GO:0034968)	0.657239	EHMT2;SETMAR
triglyceride catabolic process (GO:0019433)	0.657239	FABP2;LPL
regulation of DNA biosynthetic process (GO:2000278)	0.657239	DACH1;TNKS
positive regulation of protein targeting to membrane (GO:0090314)	0.657239	FYN;ANK3
NAD biosynthetic process (GO:0009435)	0.657239	PTGIS;QPRT
inner ear morphogenesis (GO:0042472)	0.657239	TFAP2A;SOX9
digestive system development (GO:0055123)	0.657239	FOXF1;KIT
NLS-bearing protein import into nucleus (GO:0006607)	0.657239	TNPO1;TNPO2
regulation of bone resorption (GO:0045124)	0.657239	NF1;PRKCA
regulation of transforming growth factor beta2 production (GO:0032909)	0.657239	SMAD3
positive regulation of microglial cell activation (GO:1903980)	0.657239	APP
positive regulation of microtubule motor activity (GO:2000576)	0.657239	DNAL4
positive regulation of cholesterol storage (GO:0010886)	0.657239	LPL
telencephalon cell migration (GO:0022029)	0.657239	FGF13
adenylate cyclase-inhibiting G-protein coupled glutamate receptor signaling pathway (GO:0007196)	0.657239	GRM4
deadenylation-independent decapping of nuclear-transcribed mRNA (GO:0031087)	0.657239	PNRC1
regulation of mitotic spindle checkpoint (GO:1903504)	0.657239	LCMT1
regulation of male gonad development (GO:2000018)	0.657239	SOX9
regulation of T-helper 17 cell lineage commitment (GO:2000328)	0.657239	IL12RB1
response to heparin (GO:0071503)	0.657239	SOX9
regulation of protein K63-linked ubiquitination (GO:1900044)	0.657239	SASH1
SREBP signaling pathway (GO:0032933)	0.657239	ARHGEF10L
pyrimidine-containing compound transmembrane transport (GO:0072531)	0.657239	SLC25A36
negative regulation of complement activation (GO:0045916)	0.657239	C4BPB
regulation of wound healing, spreading of epidermal cells (GO:1903689)	0.657239	CLASP1
ribonucleoside biosynthetic process (GO:0042455)	0.657239	PDC
regulation of tooth mineralization (GO:0070170)	0.657239	TFAP2A
positive regulation of RNA export from nucleus (GO:0046833)	0.657239	KHDRBS1
hormone transport (GO:0009914)	0.657239	CRYM
synaptic transmission, glycinergic (GO:0060012)	0.657239	GLRA3
interphase microtubule nucleation by interphase microtubule organizing center (GO:0051415)	0.657239	TUBGCP4
regulation of ribonucleoprotein complex localization (GO:2000197)	0.657239	AKAP8L
negative regulation of neural precursor cell proliferation (GO:2000178)	0.657239	NF1
spinal cord dorsal/ventral patterning (GO:0021513)	0.657239	ASCL1
positive regulation of mitophagy in response to mitochondrial depolarization (GO:0098779)	0.657239	HDAC6
negative regulation of oligodendrocyte differentiation (GO:0048715)	0.657239	NF1
response to UV-A (GO:0070141)	0.657239	MME
negative regulation of cellular extravasation (GO:0002692)	0.657239	PLCB1
negative regulation of dendritic spine development (GO:0061000)	0.657239	PTPRS
coumarin metabolic process (GO:0009804)	0.657239	CYP2D6
purine ribonucleoside monophosphate catabolic process (GO:0009169)	0.657239	NUDT11
acetyl-CoA biosynthetic process (GO:0006085)	0.657239	MLYCD
queuosine metabolic process (GO:0046116)	0.657239	PDC
white fat cell differentiation (GO:0050872)	0.657239	CTBP2
citrate metabolic process (GO:0006101)	0.657239	GHR
negative regulation of cAMP-mediated signaling (GO:0043951)	0.657239	MGRN1
negative regulation of muscle cell apoptotic process (GO:0010656)	0.657239	BMP7
positive regulation of memory T cell differentiation (GO:0043382)	0.657239	IL12RB1
corticosteroid receptor signaling pathway (GO:0031958)	0.657239	ARID1A
ventricular compact myocardium morphogenesis (GO:0003223)	0.657239	TGFBR3
regulation of nuclear cell cycle DNA replication (GO:0033262)	0.657239	DBF4B
astral microtubule organization (GO:0030953)	0.657239	CLASP1
negative regulation of coenzyme metabolic process (GO:0051198)	0.657239	ACTN3
citrulline metabolic process (GO:0000052)	0.657239	DDAH2
positive regulation of action potential (GO:0045760)	0.657239	ANK3
positive regulation of RNA binding (GO:1905216)	0.657239	EIF3C
protein repair (GO:0030091)	0.657239	MSRB2
release of sequestered calcium ion into cytosol by sarcoplasmic reticulum (GO:0014808)	0.657239	RYR2
dendrite extension (GO:0097484)	0.657239	AUTS2
signal complex assembly (GO:0007172)	0.657239	MAPK8IP2
histone H4-K12 acetylation (GO:0043983)	0.657239	ING4
muscle tissue development (GO:0060537)	0.657239	NF1
trigeminal nerve development (GO:0021559)	0.657239	TFAP2A
definitive hemopoiesis (GO:0060216)	0.657239	TGFBR3
regulation of glial cell apoptotic process (GO:0034350)	0.657239	PRKCA
regulation of cellular response to oxidative stress (GO:1900407)	0.657239	BMP7
neuron projection maintenance (GO:1990535)	0.657239	APP
negative regulation of cytokinesis (GO:0032466)	0.657239	E2F8
positive regulation of sodium ion transmembrane transport (GO:1902307)	0.657239	ANK3
catecholamine transport (GO:0051937)	0.657239	SLC6A3
protein sulfation (GO:0006477)	0.657239	UST
forebrain regionalization (GO:0021871)	0.657239	SIX3
negative regulation of vasculature development (GO:1901343)	0.657239	BMP7
regulation of macrophage apoptotic process (GO:2000109)	0.657239	MEF2C
cellular hyperosmotic response (GO:0071474)	0.657239	AKR1B1
smooth muscle tissue development (GO:0048745)	0.657239	NF1
positive regulation of aspartic-type peptidase activity (GO:1905247)	0.657239	EPHA4
negative regulation of transforming growth factor beta production (GO:0071635)	0.657239	LAPTM4B
positive regulation of extrinsic apoptotic signaling pathway via death domain receptors (GO:1902043)	0.657239	ATF3
negative regulation of glial cell proliferation (GO:0060253)	0.657239	SOX11
regulation of hydrogen peroxide metabolic process (GO:0010310)	0.657239	HDAC6
renal filtration cell differentiation (GO:0061318)	0.657239	BASP1
5S class rRNA transcription from RNA polymerase III type 1 promoter (GO:0042791)	0.657239	GTF3C1
negative regulation of catecholamine secretion (GO:0033604)	0.657239	CRH
glomerular epithelial cell differentiation (GO:0072311)	0.657239	BASP1
monoterpenoid metabolic process (GO:0016098)	0.657239	CYP2D6
positive regulation of nucleobase-containing compound transport (GO:0032241)	0.657239	KHDRBS1
cellular response to iron ion (GO:0071281)	0.657239	TFAP2A
regulation of oxidative stress-induced neuron intrinsic apoptotic signaling pathway (GO:1903376)	0.657239	NONO
positive regulation of aspartic-type endopeptidase activity involved in amyloid precursor protein catabolic process (GO:1902961)	0.657239	EPHA4
cellular nitrogen compound catabolic process (GO:0044270)	0.657239	CYP2D6
chondrocyte development (GO:0002063)	0.657239	SOX9
galactosylceramide metabolic process (GO:0006681)	0.657239	ALDH5A1
positive regulation of protein acetylation (GO:1901985)	0.657239	TERF2IP
pyrimidine-containing compound biosynthetic process (GO:0072528)	0.657239	TPK1
positive regulation of growth hormone secretion (GO:0060124)	0.657239	ADCYAP1
response to gonadotropin (GO:0034698)	0.657239	TGFBR3
cellular response to monoamine stimulus (GO:0071868)	0.657239	GNB1
heart trabecula formation (GO:0060347)	0.657239	TGFBR3
regulation of t-circle formation (GO:1904429)	0.657239	RTEL1
ear development (GO:0043583)	0.657239	ECE1
positive regulation of protein localization to centrosome (GO:1904781)	0.657239	GSK3B
tRNA transcription from RNA polymerase III promoter (GO:0042797)	0.657239	GTF3C1
long term synaptic depression (GO:0060292)	0.657239	PICK1
negative regulation of interleukin-6 secretion (GO:1900165)	0.657239	C1QTNF3
regulation of cardiac muscle hypertrophy in response to stress (GO:1903242)	0.657239	FOXO1
activation of transmembrane receptor protein tyrosine kinase activity (GO:0007171)	0.657239	PRLR
negative regulation of glycolytic process (GO:0045820)	0.657239	ACTN3
response to manganese ion (GO:0010042)	0.657239	ATP13A2
positive regulation of podosome assembly (GO:0071803)	0.657239	IL5
negative regulation of delayed rectifier potassium channel activity (GO:1902260)	0.657239	ANK3
glucocorticoid receptor signaling pathway (GO:0042921)	0.657239	ARID1A
regulation of mRNA export from nucleus (GO:0010793)	0.657239	AKAP8L
cellular triglyceride homeostasis (GO:0035356)	0.657239	C1QTNF3
regulation of adiponectin secretion (GO:0070163)	0.657239	C1QTNF3
endoplasmic reticulum membrane organization (GO:0090158)	0.657239	STX18
regulation of superoxide metabolic process (GO:0090322)	0.657239	BMP7
glutamate catabolic process (GO:0006538)	0.657239	ALDH5A1
heparan sulfate proteoglycan biosynthetic process, polysaccharide chain biosynthetic process (GO:0015014)	0.657239	NDST1
cellular response to cold (GO:0070417)	0.657239	FOXO1
morphogenesis of an endothelium (GO:0003159)	0.657239	CSNK2B
epithelial tube formation (GO:0072175)	0.657239	SOX9
positive regulation of kidney development (GO:0090184)	0.657239	SOX9
queuosine biosynthetic process (GO:0008616)	0.657239	PDC
negative regulation of DNA repair (GO:0045738)	0.657239	TRIP12
astrocyte activation (GO:0048143)	0.657239	APP
maintenance of protein location in extracellular region (GO:0071694)	0.657239	LTBP1
regulation of NFAT protein import into nucleus (GO:0051532)	0.657239	GSK3B
positive regulation of oxidative stress-induced cell death (GO:1903209)	0.657239	TLR4
response to catecholamine (GO:0071869)	0.657239	GNB1
regulation of phosphatidylinositol 3-kinase signaling (GO:0014066)	0.657239	PPP1R16B;PDGFD;KIT;TSC2;SOX9
retrograde vesicle-mediated transport, Golgi to ER (GO:0006890)	0.657239	COPA;STX18;PICK1;KIF3C;ATP9B
DNA duplex unwinding (GO:0032508)	0.657239	RTEL1;CETN2;ERCC2
regulation of stress-activated MAPK cascade (GO:0032872)	0.657239	QARS;MAPK8IP2;FOXO1
telomere organization (GO:0032200)	0.657239	RTEL1;APEX1;TERF2IP
regulation of mitotic cell cycle phase transition (GO:1901990)	0.657239	TUBA1A;PRKAR2B;CETN2;PSMB1;ERCC2;CUL1;NINL;CLASP1;NEK11;SKP1
transmembrane transport (GO:0055085)	0.657239	GABRB3;RYR2;CHRNB3;ATP8A1;ABCA5;GABRA5;CHRNA6;NEDD4L;ATP1B2;GABRG3;RYR3;BEST1;CLCN7;GLRA3;SLC22A17;PSMB1;ANO10;ATP13A2;ATP6V1F
metal ion transport (GO:0030001)	0.657239	NEDD4L;KCNAB1;FGF13;SCN3A;SLC17A2;SLC5A4
regulation of kinase activity (GO:0043549)	0.657239	CDKN1C;EPHA4;KIDINS220;NTRK3;KIT;TTN
actin cytoskeleton reorganization (GO:0031532)	0.657239	EFS;AUTS2;KIT;PARVB
BMP signaling pathway (GO:0030509)	0.657239	TGFBR3;SMAD9;MEGF8;BMP7;ACVR2B
positive regulation of ATP metabolic process (GO:1903580)	0.657239	MLXIPL;ACTN3
regulation of axon extension involved in axon guidance (GO:0048841)	0.657239	MEGF8;PLXNA3
regulation of protein oligomerization (GO:0032459)	0.657239	SH3GLB1;HDAC6
chromosome condensation (GO:0030261)	0.657239	AKAP8L;TTN
cellular response to catecholamine stimulus (GO:0071870)	0.657239	RYR2;GNB1
neuronal action potential (GO:0019228)	0.657239	ANK3;SCN3A
melanosome organization (GO:0032438)	0.657239	TRAPPC6A;HPS4
histone H3-K4 methylation (GO:0051568)	0.657239	SETMAR;OGT
positive regulation of protein oligomerization (GO:0032461)	0.657239	SH3GLB1;HDAC6
regulation of ion homeostasis (GO:2000021)	0.657239	FHL1;NEDD4L
regulation of microtubule cytoskeleton organization (GO:0070507)	0.657239	GSK3B;CLASP1
divalent inorganic cation homeostasis (GO:0072507)	0.657239	ATP13A2;ANK3
positive regulation of ion transmembrane transporter activity (GO:0032414)	0.657239	ANK3;ATP1B2
regulation of release of sequestered calcium ion into cytosol by sarcoplasmic reticulum (GO:0010880)	0.657239	RYR2;AKAP6
Golgi vesicle transport (GO:0048193)	0.657239	TRAPPC2;COPA;ATP8A1;CUL3;STX18;GCC2;ANK3;TRAPPC6A;CUX2;RAB35;SGSM2;PICK1;KIF3C;ATP9B
regulation of ion transmembrane transporter activity (GO:0032412)	0.657239	FHL1;NEDD4L;CACNA1D
regulation of protein modification process (GO:0031399)	0.657239	PPP1R16B;NDUFS4;HSPB1
extracellular matrix organization (GO:0030198)	0.657239	GREM1;APP;ADAMTS5;MMP15;CDH1;SPOCK2;SPINK5;NF1;TLL1;CD47;ICAM5;LOXL1
transmembrane receptor protein serine/threonine kinase signaling pathway (GO:0007178)	0.657239	TGFBR3;SMAD3;CITED1;SMAD9;MEGF8;BMP7;MAP3K7;ACVR2B
positive regulation of cell cycle (GO:0045787)	0.657239	MLXIPL;APP;SETMAR;PRKCA;MEIS2
negative regulation of NF-kappaB transcription factor activity (GO:0032088)	0.657239	RWDD3;DAP;PTGIS;ARRB1;BMP7
negative regulation of binding (GO:0051100)	0.657239	GSK3B;GNL3L;SLN;CYP2D6;CTNNBIP1
cellular amide metabolic process (GO:0043603)	0.657239	GHR;MME;CLN8;NIT2
diterpenoid metabolic process (GO:0016101)	0.657239	SDC3;GPC3;LPL;GPC5
positive regulation of type I interferon production (GO:0032481)	0.657239	CRCP;POLR1C;TLR4;PQBP1
negative regulation of G2/M transition of mitotic cell cycle (GO:0010972)	0.657239	PSMB1;FHL1;CUL1;SKP1
negative regulation of macromolecule metabolic process (GO:0010605)	0.657239	KDM4A;APP;MEF2C;MYCN;SOX11;VHL;ZNF148
positive regulation of homeostatic process (GO:0032846)	0.657239	RYR2;RTEL1;PPP1R10;PRKCA;SMARCA4
DNA geometric change (GO:0032392)	0.657239	RTEL1;HMGB3
sensory perception of pain (GO:0019233)	0.657239	MME;NIPSNAP1
positive regulation of endopeptidase activity (GO:0010950)	0.657239	EPHA4;FYN
negative regulation of sequestering of calcium ion (GO:0051283)	0.657239	RYR2;RYR3
receptor clustering (GO:0043113)	0.657239	MAGI2;PICK1
cellular lipid catabolic process (GO:0044242)	0.657239	ACADL;HAO2
positive regulation of neutrophil chemotaxis (GO:0090023)	0.657239	CAMK1D;THBS4
regulation of chromosome organization (GO:0033044)	0.657239	SETMAR;TERF2IP
positive regulation of immune effector process (GO:0002699)	0.657239	PUM1;IL12RB1
Golgi to plasma membrane protein transport (GO:0043001)	0.657239	MACF1;ANK3
camera-type eye development (GO:0043010)	0.657239	NF1;IFT122
cGMP biosynthetic process (GO:0006182)	0.657239	ADCY2;ADCY1
cAMP metabolic process (GO:0046058)	0.657239	ADCY2;ADCY1
negative regulation of T cell proliferation (GO:0042130)	0.657239	SPN;DLG5
regulation of cardiac muscle cell action potential (GO:0098901)	0.657239	RYR2;FGF13
fatty acid derivative biosynthetic process (GO:1901570)	0.657239	BDH1;AACS
protein alpha-1,2-demannosylation (GO:0036508)	0.657239	RNF103;MARCH6
regulation of B cell proliferation (GO:0030888)	0.657239	MEF2C;IL5;TNFRSF13B
intrinsic apoptotic signaling pathway by p53 class mediator (GO:0072332)	0.657239	STK11;ZMAT4;POU4F2
regulation of multicellular organismal development (GO:2000026)	0.657239	GREM1;TRIP12;CLASP1
digestive tract development (GO:0048565)	0.657239	FOXF1;KIT;MEGF8
iron ion homeostasis (GO:0055072)	0.657239	SLC22A17;CUL1;ATP13A2;SKP1
vesicle targeting, rough ER to cis-Golgi (GO:0048207)	0.657239	TRAPPC2;TRAPPC6A;TRAPPC2L;CUL3
COPII vesicle coating (GO:0048208)	0.657239	TRAPPC2;TRAPPC6A;TRAPPC2L;CUL3
vesicle coating (GO:0006901)	0.657239	TRAPPC2;TRAPPC6A;TRAPPC2L;CUL3
synapse assembly (GO:0007416)	0.657239	CDK5;CDH2;CDH1;SPOCK2
monovalent inorganic cation transport (GO:0015672)	0.657239	NEDD4L;KCNAB1;FGF13;SCN3A;SLC17A2;SLC5A4
positive regulation of vasculature development (GO:1904018)	0.657239	PTGIS;KIT;HSPB1;PRKCA;SASH1;PAK4
positive regulation of mRNA binding (GO:1902416)	0.657239	EIF3C
chromatin-mediated maintenance of transcription (GO:0048096)	0.657239	ARID1A
positive regulation of cell migration by vascular endothelial growth factor signaling pathway (GO:0038089)	0.657239	HSPB1
regulation of toll-like receptor 9 signaling pathway (GO:0034163)	0.657239	PTPRS
positive regulation of tumor necrosis factor-mediated signaling pathway (GO:1903265)	0.657239	ADAM17
thiamine-containing compound metabolic process (GO:0042723)	0.657239	TPK1
protection from non-homologous end joining at telomere (GO:0031848)	0.657239	TERF2IP
V(D)J recombination (GO:0033151)	0.657239	TCF3
pericardium morphogenesis (GO:0003344)	0.657239	BMP7
positive regulation of sequestering of triglyceride (GO:0010890)	0.657239	LPL
carnitine transport (GO:0015879)	0.657239	SLC25A15
amino-acid betaine transport (GO:0015838)	0.657239	SLC25A15
positive regulation of mitotic sister chromatid separation (GO:1901970)	0.657239	CUL3
heme catabolic process (GO:0042167)	0.657239	UGT1A1
negative regulation of nitric oxide metabolic process (GO:1904406)	0.657239	PTGIS
regulation of isotype switching (GO:0045191)	0.657239	TP53BP1
norepinephrine biosynthetic process (GO:0042421)	0.657239	INSM1
regulation of high voltage-gated calcium channel activity (GO:1901841)	0.657239	CACNB2
regulation of transcription from RNA polymerase II promoter involved in myocardial precursor cell differentiation (GO:0003256)	0.657239	GREM1
regulation of memory T cell differentiation (GO:0043380)	0.657239	IL12RB1
tRNA transcription (GO:0009304)	0.657239	GTF3C1
regulation by virus of viral protein levels in host cell (GO:0046719)	0.657239	DYNLT1
porphyrin-containing compound catabolic process (GO:0006787)	0.657239	UGT1A1
cellular response to histamine (GO:0071420)	0.657239	GABRB3
determination of digestive tract left/right asymmetry (GO:0071907)	0.657239	MEGF8
chitin metabolic process (GO:0006030)	0.657239	CHIT1
protein C-linked glycosylation via 2'-alpha-mannosyl-L-tryptophan (GO:0018406)	0.657239	DPY19L2P2
negative regulation of B cell apoptotic process (GO:0002903)	0.657239	NOC2L
regulation of interleukin-23 production (GO:0032667)	0.657239	TLR4
positive regulation of RIG-I signaling pathway (GO:1900246)	0.657239	PUM1
molybdopterin cofactor metabolic process (GO:0043545)	0.657239	GPHN
wound healing, spreading of epidermal cells (GO:0035313)	0.657239	ADAM17
morphogenesis of a polarized epithelium (GO:0001738)	0.657239	AHI1
lymphatic endothelial cell differentiation (GO:0060836)	0.657239	ACVR2B
regulation of growth hormone secretion (GO:0060123)	0.657239	ADCYAP1
terpenoid metabolic process (GO:0006721)	0.657239	CYP2D6
regulation of atrial cardiac muscle cell membrane repolarization (GO:0060372)	0.657239	CACNA1D
cellular divalent inorganic anion homeostasis (GO:0072501)	0.657239	ENPP1
glycosylceramide metabolic process (GO:0006677)	0.657239	ALDH5A1
protein deglutamylation (GO:0035608)	0.657239	AGBL5
cellular response to sterol depletion (GO:0071501)	0.657239	ARHGEF10L
sequestering of extracellular ligand from receptor (GO:0035581)	0.657239	LTBP1
peptidyl-lysine deacetylation (GO:0034983)	0.657239	HDAC6
cellular trivalent inorganic anion homeostasis (GO:0072502)	0.657239	ENPP1
cellular ion homeostasis (GO:0006873)	0.657239	ATP13A2
negative regulation of MyD88-independent toll-like receptor signaling pathway (GO:0034128)	0.657239	TLR4
positive regulation of blood vessel endothelial cell proliferation involved in sprouting angiogenesis (GO:1903589)	0.657239	PPP1R16B
regulation of mitochondrial membrane permeability involved in apoptotic process (GO:1902108)	0.657239	CAMK2A
positive regulation of cyclin-dependent protein serine/threonine kinase activity involved in G1/S transition of mitotic cell cycle (GO:0031659)	0.657239	ADAM17
valine metabolic process (GO:0006573)	0.657239	GHR
regulation of dendritic spine maintenance (GO:1902950)	0.657239	FYN
release of sequestered calcium ion into cytosol by endoplasmic reticulum (GO:1903514)	0.657239	RYR2
angiotensin-activated signaling pathway (GO:0038166)	0.657239	CAMK2A
protein C-linked glycosylation via tryptophan (GO:0018317)	0.657239	DPY19L2P2
axon regeneration (GO:0031103)	0.657239	MTR
positive regulation of metaphase/anaphase transition of cell cycle (GO:1902101)	0.657239	CUL3
sulfur amino acid biosynthetic process (GO:0000097)	0.657239	MTR
AV node cell action potential (GO:0086016)	0.657239	CACNB2
brown fat cell differentiation (GO:0050873)	0.657239	ZNF516
response to misfolded protein (GO:0051788)	0.657239	HDAC6
histone H3-K4 demethylation (GO:0034720)	0.657239	KDM5B
bone cell development (GO:0098751)	0.657239	KIT
regulation of DNA endoreduplication (GO:0032875)	0.657239	E2F8
hemostasis (GO:0007599)	0.657239	HPS4
regulation of lymphocyte migration (GO:2000401)	0.657239	SPN
positive regulation of glutamate receptor signaling pathway (GO:1900451)	0.657239	RELN
positive regulation of interleukin-5 production (GO:0032754)	0.657239	IL9
negative regulation of glial cell apoptotic process (GO:0034351)	0.657239	PRKCA
neurotransmitter receptor transport, postsynaptic endosome to lysosome (GO:0098943)	0.657239	CACNG4
cellular phosphate ion homeostasis (GO:0030643)	0.657239	ENPP1
chondroitin sulfate proteoglycan metabolic process (GO:0050654)	0.657239	B3GAT1
flavin-containing compound metabolic process (GO:0042726)	0.657239	ENPP1
substrate-dependent cell migration, cell extension (GO:0006930)	0.657239	OPHN1
positive regulation of extracellular matrix disassembly (GO:0090091)	0.657239	CLASP1
positive regulation of calcineurin-NFAT signaling cascade (GO:0070886)	0.657239	AKAP6
leukocyte aggregation (GO:0070486)	0.657239	BMP7
purine nucleotide biosynthetic process (GO:0006164)	0.657239	AMPD2
positive regulation of multicellular organism growth (GO:0040018)	0.657239	GHR
vesicle transport along actin filament (GO:0030050)	0.657239	MYRIP
activation of cysteine-type endopeptidase activity involved in apoptotic process by cytochrome c (GO:0008635)	0.657239	CASP9
negative regulation of osteoblast proliferation (GO:0033689)	0.657239	GREM1
folic acid transport (GO:0015884)	0.657239	FOLR2
regulation of monocyte chemotactic protein-1 production (GO:0071637)	0.657239	C1QTNF3
epithelial cell differentiation involved in kidney development (GO:0035850)	0.657239	MEF2C
marginal zone B cell differentiation (GO:0002315)	0.657239	DOCK10
long-chain fatty acid import (GO:0044539)	0.657239	SLC27A2
riboflavin metabolic process (GO:0006771)	0.657239	ENPP1
pentose metabolic process (GO:0019321)	0.657239	FGGY
metanephric nephron tubule development (GO:0072234)	0.657239	POU3F3
retrograde axonal transport (GO:0008090)	0.657239	DST
chitin catabolic process (GO:0006032)	0.657239	CHIT1
negative regulation of nitric oxide biosynthetic process (GO:0045019)	0.657239	PTGIS
forebrain neuron differentiation (GO:0021879)	0.657239	ASCL1
ER overload response (GO:0006983)	0.657239	GSK3B
detection of molecule of bacterial origin (GO:0032490)	0.657239	TLR4
molybdopterin cofactor biosynthetic process (GO:0032324)	0.657239	GPHN
regulation of transcription involved in cell fate commitment (GO:0060850)	0.657239	RORA
positive regulation of isomerase activity (GO:0010912)	0.657239	SETMAR
long-chain fatty acid catabolic process (GO:0042758)	0.657239	ACADL
regulation of protein localization to centrosome (GO:1904779)	0.657239	GSK3B
negative regulation of retinoic acid receptor signaling pathway (GO:0048387)	0.657239	PRAME
SA node cell action potential (GO:0086015)	0.657239	CACNA1D
positive regulation of CD4-positive, alpha-beta T cell activation (GO:2000516)	0.657239	PRKCQ
neuron fate specification (GO:0048665)	0.657239	ASCL1
T-helper 1 type immune response (GO:0042088)	0.657239	TLR4
regulation of relaxation of muscle (GO:1901077)	0.657239	SLN
regulation of microglial cell activation (GO:1903978)	0.657239	APP
regulation of microtubule binding (GO:1904526)	0.657239	TTBK2
lens fiber cell differentiation (GO:0070306)	0.657239	SIX3
regulation of glycogen (starch) synthase activity (GO:2000465)	0.657239	GSK3B
positive regulation of myeloid cell apoptotic process (GO:0033034)	0.657239	MEF2C
regulation of cell cycle G2/M phase transition (GO:1902749)	0.657239	TUBA1A;PRKAR2B;CETN2;NINL;CLASP1
positive regulation of protein polymerization (GO:0032273)	0.657239	CLIP1;TPPP;CLASP1;CDK5R1
regulation of T cell activation (GO:0050863)	0.657239	SPINK5;PRKCQ;CD47
positive regulation of macroautophagy (GO:0016239)	0.657239	SH3GLB1;TSC2;MAP3K7
regulation of focal adhesion assembly (GO:0051893)	0.657239	MACF1;ARHGAP6;CLASP1
sprouting angiogenesis (GO:0002040)	0.657239	GREM1;CDH13;E2F8
inorganic anion transport (GO:0015698)	0.657239	ANO10;ENPP1;BEST1
regulated exocytosis (GO:0045055)	0.657239	RIMS1;APP;RIMS3;ARHGAP17;MAGED2;SYNGR3;GTPBP2;TTN
peptide hormone secretion (GO:0030072)	0.657239	ADCYAP1;CAMK2G
positive regulation of neutrophil migration (GO:1902624)	0.657239	CAMK1D;THBS4
long-chain fatty acid transport (GO:0015909)	0.657239	SLC27A6;SLC27A2
cellular response to vascular endothelial growth factor stimulus (GO:0035924)	0.657239	HSPB1;GAS1
regulation of glucose metabolic process (GO:0010906)	0.657239	RORA;MLYCD
regulation of apoptotic signaling pathway (GO:2001233)	0.657239	QARS;MAPK8IP2
monocarboxylic acid catabolic process (GO:0072329)	0.657239	ALDH5A1;HAO2
in utero embryonic development (GO:0001701)	0.657239	FOXF1;MYH6
chondroitin sulfate proteoglycan biosynthetic process (GO:0050650)	0.657239	CHSY1;B3GAT1
canonical glycolysis (GO:0061621)	0.657239	ENO3;HK1
cyclic nucleotide metabolic process (GO:0009187)	0.657239	ADCY2;ADCY1
positive regulation of interleukin-12 production (GO:0032735)	0.657239	PLCB1;TLR4
neutral amino acid transport (GO:0015804)	0.657239	SLC38A1;SLC7A8
glucose catabolic process to pyruvate (GO:0061718)	0.657239	ENO3;HK1
misfolded or incompletely synthesized protein catabolic process (GO:0006515)	0.657239	CUL3;HDAC6
regulation of nervous system development (GO:0051960)	0.657239	MEF2C;ASCL1
glycolytic process through glucose-6-phosphate (GO:0061620)	0.657239	ENO3;HK1
positive regulation of peptidyl-threonine phosphorylation (GO:0010800)	0.657239	APP;BMP7
positive regulation of embryonic development (GO:0040019)	0.657239	PLCB1;CLASP1
peptidyl-tyrosine dephosphorylation (GO:0035335)	0.657239	PTPRS;DUSP10
regulation of vascular smooth muscle cell proliferation (GO:1904705)	0.657239	MEF2C;FGF9
non-canonical Wnt signaling pathway (GO:0035567)	0.657239	DAAM1;PSMB1;GNB1;CAMK2A;PLCB1;MAP3K7;TNRC6B
response to endoplasmic reticulum stress (GO:0034976)	0.657239	GSK3B;CREB3L2;TRIB3;MARCH6;ATF3;THBS4
cellular response to reactive oxygen species (GO:0034614)	0.657239	IMPACT;MTR;FOXO1;HDAC6
negative regulation of cell adhesion (GO:0007162)	0.657239	SPN;CDH1;CDH13;PLXNA3
fatty acid catabolic process (GO:0009062)	0.657239	ACADL;ECHDC1;SLC27A2;HAO2
negative regulation of apoptotic signaling pathway (GO:2001234)	0.657239	QARS;AKR1B1;MAPK8IP2;NOC2L
positive regulation of blood vessel endothelial cell migration (GO:0043536)	0.657239	ADAM17;HSPB1;PRKCA
nucleus organization (GO:0006997)	0.657239	WDR73;CHMP6;SYNE1
hexose metabolic process (GO:0019318)	0.657239	ALDH5A1;SORD;PGM5
regulation of peptidyl-serine phosphorylation (GO:0033135)	0.657239	MLXIPL;APP;NTRK3;TERF2IP;HDAC6
positive regulation of epithelial cell proliferation (GO:0050679)	0.657239	PPP1R16B;CDH13;PRKCA;SOX11;SOX9;THBS4
negative regulation of response to external stimulus (GO:0032102)	0.657239	EPHA4;C1QTNF3;PTPRS;PTGIS;RORA;AJAP1
positive regulation of hydrolase activity (GO:0051345)	0.657239	DOCK10;USP6NL;GSK3B;ADCYAP1;MYL3;SGSM2;NF1;ATP1B2;RAP1GAP
JNK cascade (GO:0007254)	0.657239	SPAG9;MAP2K7;MAP3K13;MAP3K7
regulation of cardiac muscle cell contraction (GO:0086004)	0.657239	RYR2;FGF13
internal peptidyl-lysine acetylation (GO:0018393)	0.657239	NAT8B;MORF4L2
regulation of histone acetylation (GO:0035065)	0.657239	ARRB1;NOC2L
regulation of transcription regulatory region DNA binding (GO:2000677)	0.657239	SOX11;POU4F2
positive regulation of granulocyte chemotaxis (GO:0071624)	0.657239	CAMK1D;THBS4
bile acid biosynthetic process (GO:0006699)	0.657239	OSBPL1A;SLC27A2
nucleotide biosynthetic process (GO:0009165)	0.657239	ADCY2;ADCY1
negative regulation of catalytic activity (GO:0043086)	0.657239	SLN;HDAC6
regulation of p38MAPK cascade (GO:1900744)	0.657239	DUSP10;SASH1
response to growth factor (GO:0070848)	0.657239	SHC1;HDAC6
positive regulation of synapse assembly (GO:0051965)	0.657239	CUX2;DLG5
negative regulation of telomere maintenance via telomere lengthening (GO:1904357)	0.657239	GNL3L;TNKS
sodium ion homeostasis (GO:0055078)	0.657239	NEDD4L;ATP1B2
positive regulation of respiratory burst (GO:0060267)	0.657239	CAMK1D
glomerular epithelial cell development (GO:0072310)	0.657239	MAGI2
doxorubicin metabolic process (GO:0044598)	0.657239	AKR1B1
positive regulation of metanephros development (GO:0072216)	0.657239	BASP1
negative regulation of cAMP-dependent protein kinase activity (GO:2000480)	0.657239	PRKAR2B
regulation of aspartic-type endopeptidase activity involved in amyloid precursor protein catabolic process (GO:1902959)	0.657239	EPHA4
response to hydroperoxide (GO:0033194)	0.657239	DAPK1
actin filament network formation (GO:0051639)	0.657239	COBLL1
mast cell degranulation (GO:0043303)	0.657239	KIT
nodal signaling pathway (GO:0038092)	0.657239	SMAD3
norepinephrine metabolic process (GO:0042415)	0.657239	INSM1
regulation of response to oxidative stress (GO:1902882)	0.657239	MCTP1
lung epithelium development (GO:0060428)	0.657239	ASCL1
protein localization to endosome (GO:0036010)	0.657239	RAB35
positive regulation of monocyte differentiation (GO:0045657)	0.657239	CTNNBIP1
negative regulation of bone remodeling (GO:0046851)	0.657239	GREM1
ketone biosynthetic process (GO:0042181)	0.657239	LHB
peripheral nervous system axon ensheathment (GO:0032292)	0.657239	NF1
regulation of MHC class II biosynthetic process (GO:0045346)	0.657239	HDAC2
negative regulation of calcium ion transmembrane transport (GO:1903170)	0.657239	SLN
establishment of protein localization to chromatin (GO:0071169)	0.657239	H2AFY2
positive regulation of immunoglobulin mediated immune response (GO:0002891)	0.657239	TP53BP1
insulin metabolic process (GO:1901142)	0.657239	PCSK2
negative regulation of hippo signaling (GO:0035331)	0.657239	DLG5
negative regulation of glucose import (GO:0046325)	0.657239	ENPP1
pyrimidine nucleobase metabolic process (GO:0006206)	0.657239	DPYD
T-helper cell lineage commitment (GO:0002295)	0.657239	SPN
positive regulation of isotype switching (GO:0045830)	0.657239	TP53BP1
regulation of type B pancreatic cell development (GO:2000074)	0.657239	GSK3B
fatty acid alpha-oxidation (GO:0001561)	0.657239	SLC27A2
positive regulation of production of miRNAs involved in gene silencing by miRNA (GO:1903800)	0.657239	MYCN
positive regulation of regulatory T cell differentiation (GO:0045591)	0.657239	DUSP10
transepithelial transport (GO:0070633)	0.657239	BEST1
histone H4 deacetylation (GO:0070933)	0.657239	HDAC2
regulation of store-operated calcium entry (GO:2001256)	0.657239	HOMER3
histidine metabolic process (GO:0006547)	0.657239	HDC
aminoglycoside antibiotic metabolic process (GO:0030647)	0.657239	AKR1B1
histidine catabolic process (GO:0006548)	0.657239	HDC
regulation of chemokine secretion (GO:0090196)	0.657239	LPL
cellular response to epinephrine stimulus (GO:0071872)	0.657239	RYR2
desensitization of G-protein coupled receptor protein signaling pathway (GO:0002029)	0.657239	ARRB1
mast cell activation involved in immune response (GO:0002279)	0.657239	KIT
imidazole-containing compound catabolic process (GO:0052805)	0.657239	HDC
bone resorption (GO:0045453)	0.657239	RAB3D
positive regulation of ryanodine-sensitive calcium-release channel activity (GO:0060316)	0.657239	AKAP6
positive regulation of mitotic metaphase/anaphase transition (GO:0045842)	0.657239	CUL3
positive regulation of membrane potential (GO:0045838)	0.657239	ANK3
negative regulation of glial cell differentiation (GO:0045686)	0.657239	NF1
positive regulation of macrophage differentiation (GO:0045651)	0.657239	PRKCA
myelin maintenance (GO:0043217)	0.657239	EPB41L3
cell migration involved in heart development (GO:0060973)	0.657239	DCHS1
glomerular visceral epithelial cell development (GO:0072015)	0.657239	MAGI2
cellular response to prostaglandin E stimulus (GO:0071380)	0.657239	GNB1
daunorubicin metabolic process (GO:0044597)	0.657239	AKR1B1
negative regulation of retrograde protein transport, ER to cytosol (GO:1904153)	0.657239	UBE2J1
negative regulation of platelet aggregation (GO:0090331)	0.657239	SERPINE2
microtubule nucleation by microtubule organizing center (GO:0051418)	0.657239	TUBGCP4
regulation of calcium ion transmembrane transport via high voltage-gated calcium channel (GO:1902514)	0.657239	CACNB2
histone H2A-K119 monoubiquitination (GO:0036353)	0.657239	PCGF3
translocation of molecules into host (GO:0044417)	0.657239	THOC5
galactose catabolic process (GO:0019388)	0.657239	PGM5
cellular response to angiotensin (GO:1904385)	0.657239	CAMK2A
cytoskeletal anchoring at nuclear membrane (GO:0090286)	0.657239	SYNE1
amyloid fibril formation (GO:1990000)	0.657239	APP
peptidyl-arginine methylation, to asymmetrical-dimethyl arginine (GO:0019919)	0.657239	PRMT7
phenol-containing compound biosynthetic process (GO:0046189)	0.657239	CITED1
nuclear-transcribed mRNA catabolic process, deadenylation-independent decay (GO:0031086)	0.657239	PNRC1
T-helper 17 cell differentiation (GO:0072539)	0.657239	RORA
coronary vasculature morphogenesis (GO:0060977)	0.657239	TGFBR3
regulation of MyD88-independent toll-like receptor signaling pathway (GO:0034127)	0.657239	TLR4
response to epinephrine (GO:0071871)	0.657239	RYR2
regulation of dopamine uptake involved in synaptic transmission (GO:0051584)	0.657239	RAB3B
regulation of amyloid fibril formation (GO:1905906)	0.657239	APP
positive regulation of interleukin-8 biosynthetic process (GO:0045416)	0.657239	TLR4
SMAD protein complex assembly (GO:0007183)	0.657239	SMAD3
cellular monovalent inorganic anion homeostasis (GO:0030320)	0.657239	ENPP1
cellular cation homeostasis (GO:0030003)	0.657239	ATP13A2
desmosome organization (GO:0002934)	0.657239	PRKCA
regulation of histone H4 acetylation (GO:0090239)	0.657239	ARRB1
regulation of vascular associated smooth muscle cell migration (GO:1904752)	0.657239	MEF2C
positive regulation of DNA recombination (GO:0045911)	0.657239	TP53BP1
negative regulation of double-strand break repair via homologous recombination (GO:2000042)	0.657239	TP53BP1
positive regulation of TORC1 signaling (GO:1904263)	0.657239	RRAGB
DNA cytosine deamination (GO:0070383)	0.657239	APOBEC3C
protein desumoylation (GO:0016926)	0.657239	SENP2
interleukin-1 beta secretion (GO:0050702)	0.657239	TLR4
kidney mesenchyme development (GO:0072074)	0.657239	BASP1
spleen development (GO:0048536)	0.657239	ADAM17
regulation of cardiac muscle cell action potential involved in regulation of contraction (GO:0098909)	0.657239	FGF13
Schwann cell development (GO:0014044)	0.657239	NF1
positive regulation of chemokine secretion (GO:0090197)	0.657239	LPL
endochondral ossification (GO:0001958)	0.657239	MEF2C
regulation of peroxisome proliferator activated receptor signaling pathway (GO:0035358)	0.657239	PTGIS
aldehyde biosynthetic process (GO:0046184)	0.657239	KDM3A
negative regulation of single stranded viral RNA replication via double stranded DNA intermediate (GO:0045869)	0.657239	APOBEC3C
histone H3-K36 demethylation (GO:0070544)	0.657239	KDM4A
viral mRNA export from host cell nucleus (GO:0046784)	0.657239	THOC5
regulation of dopamine receptor signaling pathway (GO:0060159)	0.657239	PALM
protein transport (GO:0015031)	0.657239	USP6NL;RAB3B;TBC1D8B;MACF1;COPA;RAB3A;RAB3D;TBC1D9;ANK3;HDAC6;TBC1D4;TBC1D5;RAB35;SGSM2;PICK1;ATP6V1F
regulation of cellular component movement (GO:0051270)	0.657239	TGFBR3;ADAM17;HDAC6
cartilage development (GO:0051216)	0.657239	MEF2C;CREB3L2;SOX9
nucleocytoplasmic transport (GO:0006913)	0.657239	ATXN1;CITED1;BACH2
regulation of DNA metabolic process (GO:0051052)	0.657239	EHMT2;TERF2IP;POLH
negative regulation of autophagy (GO:0010507)	0.657239	KDM4A;DAP;WDR6
protein localization to plasma membrane (GO:0072659)	0.658941	CACNB2;MACF1;DPP6;CDH1;EPB41L3;ANK3;FGF13
protein oligomerization (GO:0051259)	0.658941	SH3GLB1;KHDRBS1;C1QTNF3;GLRA3;TRAPPC2L;MAGI2;QPRT;AKR1B1;TRIM27;TP53BP1;CAMK2G
positive regulation of cysteine-type endopeptidase activity involved in apoptotic process (GO:0043280)	0.658941	BCL2L13;DAP;SMAD3;DAPK1;CASP2;IFT57
negative regulation of protein binding (GO:0032091)	0.658941	GSK3B;GNL3L;CTNNBIP1;TTBK2
protein ubiquitination (GO:0016567)	0.658941	UBE2H;CUL7;TNKS;MGRN1;CUL3;UBE2E3;CUL1;NEDD4L;ARRB1;KLHL24;RCHY1;BACH2;CCNB1IP1;PJA1;RNF103;BTBD3;PSMB1;TRIP12;VHL;ARIH1;SKP2;RNF122;SASH1;SKP1
positive regulation of organelle assembly (GO:1902117)	0.658941	SH3GLB1;IL5;STX18
positive regulation of tumor necrosis factor production (GO:0032760)	0.658941	SPN;HSPB1;TLR4
fatty acid biosynthetic process (GO:0006633)	0.658941	LPL;ACSM5;MLYCD
histone H4 acetylation (GO:0043967)	0.658941	ING4;MORF4L2;OGT
negative regulation of cell-matrix adhesion (GO:0001953)	0.658941	ARHGAP6;AJAP1
release of sequestered calcium ion into cytosol (GO:0051209)	0.658941	RYR2;RYR3
negative regulation of osteoblast differentiation (GO:0045668)	0.658941	GREM1;CITED1
positive regulation of lipid kinase activity (GO:0090218)	0.658941	EEF1A2;KIT
regulation of calcium ion transmembrane transporter activity (GO:1901019)	0.658941	CACNB2;SLN
negative regulation of smooth muscle cell proliferation (GO:0048662)	0.658941	NDRG4;MEF2C
protein localization to chromosome (GO:0034502)	0.658941	TNKS;TERF2IP
regulation of autophagy of mitochondrion (GO:1903146)	0.658941	ATP13A2;HDAC6
regulation of protein targeting to membrane (GO:0090313)	0.658941	FYN;ANK3
cellular response to insulin stimulus (GO:0032869)	0.658941	TBC1D4;SHC1;ENPP1;TRIB3;FOXO1;ATP6V1F
positive regulation of apoptotic process (GO:0043065)	0.658941	TFAP2A;KLF11;PTGIS;TRIO;DAPK1;FOXO1;FGD1;MLLT11;CASP9;ING4;CDK5;RPS6KA2;NF1;CASP2;CDK5R1
protein autophosphorylation (GO:0046777)	0.658941	EPHA4;GSK3B;STK11;DAPK1;KIT;CAMK2A;ATP13A2;FYN;MAP3K13
cholesterol metabolic process (GO:0008203)	0.658941	EBP;CYP11A1;CLN8;OSBPL1A
COPII-coated vesicle budding (GO:0090114)	0.658941	TRAPPC2;TRAPPC6A;TRAPPC2L;CUL3
protein sumoylation (GO:0016925)	0.658941	TP53BP1;SENP2;PIAS2;PIAS1
cellular response to hypoxia (GO:0071456)	0.658941	SUV39H2;PTGIS;KCND2;PSMB1;RORA;VHL;BMP7
regulation of protein binding (GO:0043393)	0.658941	GSK3B;APP;PRMT7;GNL3L;CTNNBIP1;TRIB3
viral process (GO:0016032)	0.658941	USP6NL;CTBP2;RPL34;RPL27A;RPL37A;EIF3G;AP1S2;NEDD4L;FYN;RPL38;CHMP6
positive regulation of response to external stimulus (GO:0032103)	0.658941	LPL;PRKCA;PUM1;TLR4;SASH1
regulation of JNK cascade (GO:0046328)	0.658941	EDAR;APP;DUSP10;PLCB1;MAPK8IP2
regulation of Ras protein signal transduction (GO:0046578)	0.658941	OPHN1;NF1;ARHGAP17;ASAP2;OGT
glycoprotein metabolic process (GO:0009100)	0.658941	ST8SIA2;A4GNT;GAL3ST4
regulation of mitochondrion organization (GO:0010821)	0.658941	GSK3B;ATP13A2;HDAC6
cytoplasmic microtubule organization (GO:0031122)	0.658941	TUBGCP4;WDR73;CLASP1
cellular response to mechanical stimulus (GO:0071260)	0.658941	CASP2;SOX9;TLR4
amino acid transport (GO:0006865)	0.658941	SLC38A1;SLC7A8;SLC7A2
negative regulation of cell cycle G2/M phase transition (GO:1902750)	0.658941	PSMB1;FHL1;CUL1;SKP1
regulation of angiogenesis (GO:0045765)	0.658941	PTGIS;SPINK5;NF1;HSPB1;PRKCA;SASH1;THBS4;GTF2I;PAK4
positive regulation of cell migration (GO:0030335)	0.658941	SPAG9;ADAM17;FAM89B;NTRK3;PDGFD;TRIP6;CDH13;PRKCA;SOX9;CLASP1;HDAC6
cGMP metabolic process (GO:0046068)	0.658941	ADCY2;ADCY1
regulation of lipid biosynthetic process (GO:0046890)	0.658941	MLXIPL;CREB1
production of miRNAs involved in gene silencing by miRNA (GO:0035196)	0.658941	SMAD3;PUM1
synaptic transmission, cholinergic (GO:0007271)	0.658941	CHRNB3;CHRNA6
positive regulation of calcium-mediated signaling (GO:0050850)	0.658941	CDH13;AKAP6
negative regulation of response to DNA damage stimulus (GO:2001021)	0.658941	RTEL1;THOC5
protein K11-linked ubiquitination (GO:0070979)	0.658941	UBE2H;UBE2E3
regulation of TORC1 signaling (GO:1903432)	0.658941	STK11;RRAGB
cellular response to hydrogen peroxide (GO:0070301)	0.658941	IMPACT;HDAC6
negative regulation of intracellular steroid hormone receptor signaling pathway (GO:0033144)	0.658941	PIAS2;SMARCA4
cellular response to alcohol (GO:0097306)	0.658941	CDH1;GNB1
regulation of defense response to virus by virus (GO:0050690)	0.658941	AP1S2;FYN
positive regulation of lipid biosynthetic process (GO:0046889)	0.658941	MLXIPL;CREB1
negative regulation of proteasomal protein catabolic process (GO:1901799)	0.658941	OPHN1;OGT
primary neural tube formation (GO:0014020)	0.658941	IFT122;TSC2
positive regulation of phosphate metabolic process (GO:0045937)	0.658941	APP;AKR1B1
regulation of adenylate cyclase activity (GO:0045761)	0.658941	PALM;NF1
ventricular septum development (GO:0003281)	0.658941	TGFBR3;SOX11
flavonoid glucuronidation (GO:0052696)	0.658941	UGT1A1
cellular response to superoxide (GO:0071451)	0.658941	PRDX2
intestinal lipid absorption (GO:0098856)	0.658941	FABP2
regulation of skeletal muscle cell differentiation (GO:2001014)	0.658941	MEF2C
interleukin-23-mediated signaling pathway (GO:0038155)	0.658941	IL12RB1
myeloid leukocyte mediated immunity (GO:0002444)	0.658941	ADAM17
response to interleukin-4 (GO:0070670)	0.658941	CITED1
interleukin-1 secretion (GO:0050701)	0.658941	TLR4
protein localization to vacuole (GO:0072665)	0.658941	SH3GLB1
negative regulation of interferon-beta production (GO:0032688)	0.658941	PTPRS
positive regulation of autophagosome assembly (GO:2000786)	0.658941	SH3GLB1
positive regulation of T cell chemotaxis (GO:0010820)	0.658941	ADAM17
negative regulation of activin receptor signaling pathway (GO:0032926)	0.658941	MAGI2
semaphorin-plexin signaling pathway involved in axon guidance (GO:1902287)	0.658941	PLXNA3
columnar/cuboidal epithelial cell differentiation (GO:0002065)	0.658941	SOX11
Golgi vesicle budding (GO:0048194)	0.658941	ATP8A1
myelin assembly (GO:0032288)	0.658941	EPB41L3
regulation of sequestering of calcium ion (GO:0051282)	0.658941	RYR2
negative regulation of phosphatidylinositol 3-kinase signaling (GO:0014067)	0.658941	TSC2
peptidyl-arginine methylation (GO:0018216)	0.658941	PRMT7
regulation of organ morphogenesis (GO:2000027)	0.658941	AJAP1
nicotinamide nucleotide biosynthetic process (GO:0019359)	0.658941	QPRT
negative regulation of histone methylation (GO:0031061)	0.658941	MTF2
adipose tissue development (GO:0060612)	0.658941	ZNF516
cellular response to oxygen levels (GO:0071453)	0.658941	PICK1
chylomicron remodeling (GO:0034371)	0.658941	LPL
peptidyl-arginine omega-N-methylation (GO:0035247)	0.658941	PRMT7
regulation of protein acetylation (GO:1901983)	0.658941	TERF2IP
central nervous system neuron development (GO:0021954)	0.658941	NPY
very-low-density lipoprotein particle remodeling (GO:0034372)	0.658941	LPL
positive regulation of immunoglobulin secretion (GO:0051024)	0.658941	IL5
regulation of macrophage cytokine production (GO:0010935)	0.658941	CUEDC2
negative regulation of cytokine production involved in inflammatory response (GO:1900016)	0.658941	CUEDC2
positive regulation of leukocyte apoptotic process (GO:2000108)	0.658941	MEF2C
type B pancreatic cell differentiation (GO:0003309)	0.658941	INSM1
embryonic forelimb morphogenesis (GO:0035115)	0.658941	TFAP2A
negative regulation of leukocyte chemotaxis (GO:0002689)	0.658941	GREM1
negative regulation of pri-miRNA transcription from RNA polymerase II promoter (GO:1902894)	0.658941	SOX9
megakaryocyte differentiation (GO:0030219)	0.658941	KIT
negative regulation of circadian rhythm (GO:0042754)	0.658941	SUV39H2
negative regulation of gluconeogenesis (GO:0045721)	0.658941	C1QTNF3
acidic amino acid transport (GO:0015800)	0.658941	SLC1A2
removal of superoxide radicals (GO:0019430)	0.658941	PRDX2
negative regulation of protein exit from endoplasmic reticulum (GO:0070862)	0.658941	UBE2J1
lactation (GO:0007595)	0.658941	PRLR
regulation of T-helper 1 type immune response (GO:0002825)	0.658941	IL12RB1
actin filament reorganization (GO:0090527)	0.658941	EFS
short-chain fatty acid metabolic process (GO:0046459)	0.658941	ALDH5A1
positive regulation of transcription of nuclear large rRNA transcript from RNA polymerase I promoter (GO:1901838)	0.658941	SMARCA4
neuronal ion channel clustering (GO:0045161)	0.658941	PICK1
negative regulation of T cell apoptotic process (GO:0070233)	0.658941	PRKCQ
regulation of immunoglobulin secretion (GO:0051023)	0.658941	IL5
positive regulation of voltage-gated potassium channel activity (GO:1903818)	0.658941	AKAP6
RNA destabilization (GO:0050779)	0.658941	PUM1
positive regulation of cytokine production involved in inflammatory response (GO:1900017)	0.658941	TLR4
hexose catabolic process (GO:0019320)	0.658941	PGM5
positive regulation of nitric-oxide synthase biosynthetic process (GO:0051770)	0.658941	TLR4
pericardium development (GO:0060039)	0.658941	BMP7
mature B cell differentiation involved in immune response (GO:0002313)	0.658941	DOCK10
negative regulation of chromatin silencing (GO:0031936)	0.658941	ATAD2B
interleukin-1 beta production (GO:0032611)	0.658941	TLR4
positive regulation of synapse maturation (GO:0090129)	0.658941	RELN
detection of mechanical stimulus involved in sensory perception (GO:0050974)	0.658941	KIT
regulation of morphogenesis of an epithelium (GO:1905330)	0.658941	AJAP1
negative regulation of interleukin-17 production (GO:0032700)	0.658941	TLR4
histone H3-K4 trimethylation (GO:0080182)	0.658941	OGT
negative regulation of peptidyl-lysine acetylation (GO:2000757)	0.658941	NOC2L
fatty acid homeostasis (GO:0055089)	0.658941	MLXIPL
cellular response to acidic pH (GO:0071468)	0.658941	IMPACT
establishment of epithelial cell apical/basal polarity (GO:0045198)	0.658941	OPHN1
histone phosphorylation (GO:0016572)	0.658941	NEK11
axonal transport of mitochondrion (GO:0019896)	0.658941	TRAK1
negative regulation of potassium ion transmembrane transport (GO:1901380)	0.658941	NEDD4L
positive regulation of vascular endothelial cell proliferation (GO:1905564)	0.658941	ADAM17
mast cell mediated immunity (GO:0002448)	0.658941	KIT
mitral valve morphogenesis (GO:0003183)	0.658941	DCHS1
lipid transport (GO:0006869)	0.664808	FABP2;SLCO1B1;ABCA5;STARD7;CLN8
phospholipid metabolic process (GO:0006644)	0.664808	ALDH5A1;LPL;CLN8;AGPAT4
neuropeptide signaling pathway (GO:0007218)	0.664808	ADCYAP1;GLRA3;NPY;SSTR3
Rab protein signal transduction (GO:0032482)	0.664808	RAB3B;RAB3A;RAB3D;RAB35
vascular endothelial growth factor receptor signaling pathway (GO:0048010)	0.664808	CYFIP2;SHC2;HSPB1;FYN
positive regulation of endothelial cell migration (GO:0010595)	0.664808	ADAM17;HSPB1;PRKCA;SASH1
cytoskeleton-dependent cytokinesis (GO:0061640)	0.664808	CUL7;RAB35;ANK3;MYH10
negative regulation of developmental process (GO:0051093)	0.664808	GREM1;PRAME;SOX9;POU4F2
regulation of megakaryocyte differentiation (GO:0045652)	0.664808	MEF2C;PRKCQ;TNRC6B
post-translational protein modification (GO:0043687)	0.664808	APP;CUL7;RAB3A;PRKCSH;GOLM1;CUL3;CUL1;LTBP1;CKAP4;SOCS2;CDH2;PSMB1;GPC3;ARSF;VHL;SKP2;SKP1
positive regulation of ERK1 and ERK2 cascade (GO:0070374)	0.664808	EPHA4;APP;ADCYAP1;NDRG4;SHC1;NTRK3;PDGFD;KIT;ARRB1;PRKCA
positive regulation of cell motility (GO:2000147)	0.664808	SPAG9;ADAM17;FAM89B;NTRK3;PDGFD;SPOCK2;TRIP6;CDH13;PRKCA
proteasome-mediated ubiquitin-dependent protein catabolic process (GO:0043161)	0.664808	GSK3B;CUL3;CUL1;NEDD4L;ARRB1;MARCH6;UBE2J1;RNF103;BTBD3;PSMB1;UBXN8;SKP2;RNF122;SKP1
regulation of neutrophil chemotaxis (GO:0090022)	0.664808	CAMK1D;THBS4
coenzyme biosynthetic process (GO:0009108)	0.664808	TPK1;GPHN
protein alkylation (GO:0008213)	0.664808	EEF2;LCMT1
positive regulation of histone modification (GO:0031058)	0.664808	AKAP8L;ARRB1
dicarboxylic acid transport (GO:0006835)	0.664808	SLC1A2;FOLR2
nucleotide-excision repair, preincision complex assembly (GO:0006294)	0.664808	CETN2;ERCC2
synaptic vesicle endocytosis (GO:0048488)	0.664808	CDK5;OPHN1
regulation of macrophage derived foam cell differentiation (GO:0010743)	0.664808	ABCA5;LPL
tube closure (GO:0060606)	0.664808	IFT122;TSC2
lung development (GO:0030324)	0.664808	FOXF1;SOX11
respiratory system development (GO:0060541)	0.664808	BASP1;FOXF1
amino acid transmembrane transport (GO:0003333)	0.664808	SLC38A1;SLC7A8
MyD88-dependent toll-like receptor signaling pathway (GO:0002755)	0.664808	MAP3K7;TLR4
nuclear import (GO:0051170)	0.664808	PPP1R10;RANBP17;TSC2;BACH2
positive regulation of growth (GO:0045927)	0.664808	RPS6KA3;ADAM17;AKAP6;PLCB1
regulation of ERK1 and ERK2 cascade (GO:0070372)	0.664808	EPHA4;APP;ADCYAP1;NDRG4;DUSP10;SHC1;NTRK3;PDGFD;KIT;ARRB1;PRKCA;TLR4
wound healing (GO:0042060)	0.664808	MACF1;SMAD3;NF1
receptor internalization (GO:0031623)	0.664808	GRK4;ARRB1;CACNG4
blood circulation (GO:0008015)	0.664808	MYL2;MEOX2;SGCG
cellular transition metal ion homeostasis (GO:0046916)	0.664808	APP;SLC22A17;CUL1;ATP13A2;SKP1
cellular response to oxidative stress (GO:0034599)	0.664808	PRDX2;BRF2;DAPK1;ATP13A2;ETV5;FOXO1
response to metal ion (GO:0010038)	0.664808	CAPN3;NEDD4L;GPHN;TTN
glycoprotein biosynthetic process (GO:0009101)	0.664808	ST8SIA2;A4GNT;FOXL1;GAL3ST4
negative regulation of cell cycle (GO:0045786)	0.664808	SMAD3;RPS6KA2;GAS1;BMP7
actin filament-based transport (GO:0099515)	0.664808	MYRIP
positive regulation of fertilization (GO:1905516)	0.664808	PLCB1
positive regulation of bone resorption (GO:0045780)	0.664808	PRKCA
central nervous system projection neuron axonogenesis (GO:0021952)	0.664808	EPHA4
endosomal vesicle fusion (GO:0034058)	0.664808	VPS39
protein localization to synapse (GO:0035418)	0.664808	KIF5C
galactose metabolic process (GO:0006012)	0.664808	PGM5
ganglioside biosynthetic process (GO:0001574)	0.664808	ST8SIA2
cellular response to ATP (GO:0071318)	0.664808	RYR3
regulation of DNA damage checkpoint (GO:2000001)	0.664808	THOC5
regulation of respiratory burst (GO:0060263)	0.664808	CAMK1D
protein localization to mitochondrion (GO:0070585)	0.664808	HK1
negative regulation of sodium ion transmembrane transporter activity (GO:2000650)	0.664808	NEDD4L
polarized epithelial cell differentiation (GO:0030859)	0.664808	OPHN1
cell differentiation involved in metanephros development (GO:0072202)	0.664808	POU3F3
regulation of single stranded viral RNA replication via double stranded DNA intermediate (GO:0045091)	0.664808	APOBEC3C
cardiovascular system development (GO:0072358)	0.664808	STK11
positive regulation of bone remodeling (GO:0046852)	0.664808	PRKCA
primary miRNA processing (GO:0031053)	0.664808	SMAD3
regulation of podosome assembly (GO:0071801)	0.664808	IL5
negative regulation of cellular protein catabolic process (GO:1903363)	0.664808	EPHA4
actin filament depolymerization (GO:0030042)	0.664808	MICAL1
neurotransmitter receptor transport (GO:0099637)	0.664808	CACNG4
regulation of mitochondrial depolarization (GO:0051900)	0.664808	MLLT11
negative regulation of B cell proliferation (GO:0030889)	0.664808	TNFRSF13B
regulation of histone phosphorylation (GO:0033127)	0.664808	AKAP8L
neuroepithelial cell differentiation (GO:0060563)	0.664808	SOX11
establishment of spindle localization (GO:0051293)	0.664808	CLASP1
cellular copper ion homeostasis (GO:0006878)	0.664808	APP
positive regulation of receptor recycling (GO:0001921)	0.664808	ECE1
glycerolipid metabolic process (GO:0046486)	0.664808	ALDH5A1
regulation of pH (GO:0006885)	0.664808	CLCN3
regulation of protein exit from endoplasmic reticulum (GO:0070861)	0.664808	GCC2
glucosamine-containing compound catabolic process (GO:1901072)	0.664808	CHIT1
regulation of phospholipase C activity (GO:1900274)	0.664808	KIT
regulation of platelet-derived growth factor receptor signaling pathway (GO:0010640)	0.664808	NDRG4
regulation of cellular respiration (GO:0043457)	0.664808	ACTN3
negative regulation of oxidative stress-induced neuron death (GO:1903204)	0.664808	NONO
neuron projection regeneration (GO:0031102)	0.664808	MTR
energy coupled proton transmembrane transport, against electrochemical gradient (GO:0015988)	0.664808	NDUFS7
aspartate family amino acid metabolic process (GO:0009066)	0.664808	NIT2
negative regulation of cytosolic calcium ion concentration (GO:0051481)	0.664808	SMAD3
positive regulation of transcription from RNA polymerase III promoter (GO:0045945)	0.664808	AKR1B1
regulation of synapse maturation (GO:0090128)	0.664808	RELN
regulation of actin filament length (GO:0030832)	0.664808	NEB
negative regulation of sodium ion transmembrane transport (GO:1902306)	0.664808	NEDD4L
glucocorticoid metabolic process (GO:0008211)	0.664808	CYP11A1
regulation of B cell apoptotic process (GO:0002902)	0.664808	NOC2L
positive regulation of acrosome reaction (GO:2000344)	0.664808	PLCB1
regulation of NLRP3 inflammasome complex assembly (GO:1900225)	0.664808	TLR4
negative regulation of pathway-restricted SMAD protein phosphorylation (GO:0060394)	0.664808	GREM1
positive regulation of glial cell differentiation (GO:0045687)	0.664808	SERPINE2
response to acidic pH (GO:0010447)	0.664808	IMPACT
smooth muscle cell differentiation (GO:0051145)	0.664808	MEF2C
L-glutamate transport (GO:0015813)	0.664808	SLC1A2
regulation of T cell chemotaxis (GO:0010819)	0.664808	ADAM17
negative regulation of glucose transport (GO:0010829)	0.664808	ENPP1
quinone metabolic process (GO:1901661)	0.664808	AKR1B1
positive regulation of epidermal growth factor-activated receptor activity (GO:0045741)	0.664808	ADAM17
muscle cell migration (GO:0014812)	0.664808	THBS4
regulation of transforming growth factor beta production (GO:0071634)	0.664808	SMAD3
telomeric loop disassembly (GO:0090657)	0.664808	RTEL1
positive regulation of vacuole organization (GO:0044090)	0.664808	SH3GLB1
regulation of plasminogen activation (GO:0010755)	0.664808	SERPINE2
forelimb morphogenesis (GO:0035136)	0.664808	TFAP2A
regulation of T cell apoptotic process (GO:0070232)	0.664808	PRKCQ
thyroid hormone generation (GO:0006590)	0.664808	DIO3
neurotransmitter receptor internalization (GO:0099590)	0.664808	CACNG4
protein kinase A signaling (GO:0010737)	0.664808	TTN
response to histamine (GO:0034776)	0.664808	GABRB3
endothelial tube morphogenesis (GO:0061154)	0.664808	CSNK2B
negative regulation of homotypic cell-cell adhesion (GO:0034111)	0.664808	SERPINE2
positive regulation of execution phase of apoptosis (GO:1900119)	0.664808	PTGIS
glucocorticoid biosynthetic process (GO:0006704)	0.664808	CYP11A1
positive regulation of phospholipase C activity (GO:0010863)	0.664808	KIT;LPAR2
activation of JUN kinase activity (GO:0007257)	0.664808	SPAG9;MAP2K7
protein localization to lysosome (GO:0061462)	0.664808	GCC2;CACNG4
regulation of leukocyte chemotaxis (GO:0002688)	0.664808	ADAM17;CAMK1D
negative regulation of DNA biosynthetic process (GO:2000279)	0.664808	GNL3L;DACH1
regulation of defense response to virus by host (GO:0050691)	0.664808	IL12RB1;PQBP1
smoothened signaling pathway (GO:0007224)	0.664808	TCTN2;TTBK2
regulation of actin cytoskeleton reorganization (GO:2000249)	0.664808	CDK5;NTRK3
artery morphogenesis (GO:0048844)	0.664808	FOXF1;NF1
negative regulation of endothelial cell proliferation (GO:0001937)	0.664808	MEF2C;NF1
replication fork processing (GO:0031297)	0.664808	RTEL1;SETMAR
hippo signaling (GO:0035329)	0.664808	NPHP4;DCHS1
bile acid metabolic process (GO:0008206)	0.664808	OSBPL1A;SLC27A2
negative regulation of transferase activity (GO:0051348)	0.664808	CDKN1C;GSK3B
chondroitin sulfate metabolic process (GO:0030204)	0.664808	CHSY1;B3GAT1
acylglycerol catabolic process (GO:0046464)	0.664808	FABP2;LPL
response to estradiol (GO:0032355)	0.664808	SOCS2;POU4F2
positive regulation of B cell proliferation (GO:0030890)	0.664808	MEF2C;IL5
nuclear envelope organization (GO:0006998)	0.664808	TMEM43;AKAP8L
telomere maintenance (GO:0000723)	0.664808	RTEL1;APEX1;TERF2IP
carboxylic acid transport (GO:0046942)	0.664808	SLC38A1;SLC7A8;SLC7A2
canonical Wnt signaling pathway (GO:0060070)	0.672568	PTPRU;GSK3B;FRAT1;FRAT2
interleukin-1-mediated signaling pathway (GO:0070498)	0.672568	PSMB1;CUL1;PLCB1;MAP3K7;SKP1
protein localization to cell periphery (GO:1990778)	0.672568	CACNB2;DPP6;CDH1;EPB41L3;ANK3;FGF13
B cell differentiation (GO:0030183)	0.672568	ADAM17;KIT;TCF3
positive regulation of intracellular signal transduction (GO:1902533)	0.672568	EPHA4;APP;WDR59;SHC1;NTRK3;ZDHHC13;SOX11;PUM1;EDAR;RELN;GRM4;FGF9;RRAGB;PDGFD;DLG5;KIT;CDH13;TERF2IP;FYN;SOX9;MAP3K7;SASH1
cytosolic transport (GO:0016482)	0.672568	SPAG9;TBC1D5;DENND2A;DENND5A;GCC2;TRIM27
glucose homeostasis (GO:0042593)	0.672568	MLXIPL;STK11;FOXO1;HK1
positive regulation of interleukin-1 beta production (GO:0032731)	0.672568	HSPB1;TLR4
negative regulation of tumor necrosis factor superfamily cytokine production (GO:1903556)	0.672568	TRIM27;TLR4
regulation of protein export from nucleus (GO:0046825)	0.672568	GSK3B;AKAP8L
negative regulation of toll-like receptor signaling pathway (GO:0034122)	0.672568	PTPRS;TLR4
protein destabilization (GO:0031648)	0.672568	CUL3;SENP2
positive regulation of release of sequestered calcium ion into cytosol (GO:0051281)	0.672568	CAPN3;AKAP6
gene expression (GO:0010467)	0.672568	GTF3C1;NKX2-8;DDX25;RPL34;AKR1B1;BAZ2B;BAZ1A;THOC5;RBM3;LSM7;ATXN1;NOVA1;RPL27A;EEF1A2;RPL37A;RPS6KB2;ZNF219;RPL38;TCF3
regulation of cell death (GO:0010941)	0.672568	IMPACT;JUND;DCC;SOX11;BMP7
positive regulation of protein metabolic process (GO:0051247)	0.672568	GSK3B;APP;NEDD4L;C4BPB;FOXO1
cellular metal ion homeostasis (GO:0006875)	0.672568	RYR2;CSRP3;NEDD4L;ATP13A2;ATP1B2
modification-dependent protein catabolic process (GO:0019941)	0.672568	UBE2H;CUL3;NEDD4L;TRIP12;ARRB1;ARIH1;RCHY1
cellular macromolecule biosynthetic process (GO:0034645)	0.672568	GTF3C1;NKX2-8;RPL34;AKR1B1;BAZ2B;BAZ1A;EEF2;GTPBP2;ING4;RPL27A;A4GNT;EEF1A2;RPL37A;RPS6KB2;ZNF219;RPL38;TCF3
embryonic organ development (GO:0048568)	0.672568	NDRG4;KIT;IFT122
positive regulation of phosphatidylinositol 3-kinase signaling (GO:0014068)	0.672568	PDGFD;KIT;SOX9
negative regulation of cellular response to transforming growth factor beta stimulus (GO:1903845)	0.672568	ADAM17;SMAD3;FAM89B
positive regulation of fatty acid oxidation (GO:0046321)	0.672568	MLYCD
negative regulation of cardiac muscle hypertrophy (GO:0010614)	0.672568	FOXO1
methionine metabolic process (GO:0006555)	0.672568	MTR
angiotensin maturation (GO:0002003)	0.672568	MME
metanephric mesenchyme development (GO:0072075)	0.672568	BASP1
positive regulation of fatty acid biosynthetic process (GO:0045723)	0.672568	MLXIPL
phosphate ion homeostasis (GO:0055062)	0.672568	ENPP1
progesterone metabolic process (GO:0042448)	0.672568	LHB
cellular response to interleukin-2 (GO:0071352)	0.672568	SHC1
positive regulation of sodium ion transmembrane transporter activity (GO:2000651)	0.672568	ANK3
negative regulation of protein localization to cell surface (GO:2000009)	0.672568	NEDD4L
rhodopsin mediated signaling pathway (GO:0016056)	0.672568	GNB1
negative regulation of cell division (GO:0051782)	0.672568	E2F8
cyclooxygenase pathway (GO:0019371)	0.672568	PTGIS
arginine metabolic process (GO:0006525)	0.672568	DDAH2
negative regulation of histone acetylation (GO:0035067)	0.672568	NOC2L
negative regulation of potassium ion transport (GO:0043267)	0.672568	NEDD4L
response to sterol (GO:0036314)	0.672568	RORA
cochlea morphogenesis (GO:0090103)	0.672568	SOX9
response to axon injury (GO:0048678)	0.672568	MTR
regulation of nuclear-transcribed mRNA poly(A) tail shortening (GO:0060211)	0.672568	TNRC6B
cellular response to increased oxygen levels (GO:0036295)	0.672568	FOXO1
synaptonemal complex assembly (GO:0007130)	0.672568	SYCP2
positive regulation of histone deacetylation (GO:0031065)	0.672568	AKAP8L
mitochondrion distribution (GO:0048311)	0.672568	TRAK1
stress granule assembly (GO:0034063)	0.672568	CIRBP
positive regulation of heterotypic cell-cell adhesion (GO:0034116)	0.672568	BMP7
regulation of short-term neuronal synaptic plasticity (GO:0048172)	0.672568	RAB3A
positive regulation of glycoprotein biosynthetic process (GO:0010560)	0.672568	PLCB1
positive regulation of transcription from RNA polymerase II promoter in response to endoplasmic reticulum stress (GO:1990440)	0.672568	ATF3
positive regulation of mesenchymal cell proliferation (GO:0002053)	0.672568	SOX9
regulation of long-term neuronal synaptic plasticity (GO:0048169)	0.672568	APP
calcineurin-NFAT signaling cascade (GO:0033173)	0.672568	NFAT5
urea cycle (GO:0000050)	0.672568	SLC25A15
positive regulation of protein deacetylation (GO:0090312)	0.672568	AKAP8L
monocyte differentiation (GO:0030224)	0.672568	THOC5
purine nucleobase metabolic process (GO:0006144)	0.672568	DPYD
T cell differentiation in thymus (GO:0033077)	0.672568	ADAM17
T-helper cell differentiation (GO:0042093)	0.672568	RORA
negative regulation of protein localization to nucleus (GO:1900181)	0.672568	GSK3B
positive regulation of glucose metabolic process (GO:0010907)	0.672568	ACTN3
nitric oxide biosynthetic process (GO:0006809)	0.672568	DDAH2
xenobiotic glucuronidation (GO:0052697)	0.672568	UGT1A1
replicative senescence (GO:0090399)	0.672568	MME
positive regulation of nuclear-transcribed mRNA poly(A) tail shortening (GO:0060213)	0.672568	TNRC6B
mononuclear cell differentiation (GO:1903131)	0.672568	THOC5
immune response-regulating cell surface receptor signaling pathway (GO:0002768)	0.672568	KIT
interleukin-2-mediated signaling pathway (GO:0038110)	0.672568	SHC1
negative regulation of JUN kinase activity (GO:0043508)	0.672568	DUSP10
regulation of histone deacetylation (GO:0031063)	0.672568	AKAP8L
UV-damage excision repair (GO:0070914)	0.672568	ACTR5
cellular response to prostaglandin stimulus (GO:0071379)	0.672568	GNB1
regulation of lipid kinase activity (GO:0043550)	0.672568	EEF1A2
positive regulation of protein localization to chromosome, telomeric region (GO:1904816)	0.672568	GNL3L
negative regulation of bone mineralization (GO:0030502)	0.672568	GREM1
mesonephros development (GO:0001823)	0.672568	BMP7
negative regulation of morphogenesis of an epithelium (GO:1905331)	0.672568	CLASP1
Golgi ribbon formation (GO:0090161)	0.672568	GCC2
pyrimidine nucleoside catabolic process (GO:0046135)	0.672568	DPYD
internal protein amino acid acetylation (GO:0006475)	0.672568	MDH2
regulation of ventricular cardiac muscle cell action potential (GO:0098911)	0.672568	RYR2
aspartate family amino acid biosynthetic process (GO:0009067)	0.672568	MTR
regulation of chromatin silencing (GO:0031935)	0.672568	ATAD2B
regulation of blood vessel endothelial cell proliferation involved in sprouting angiogenesis (GO:1903587)	0.672568	PPP1R16B
synaptic transmission, dopaminergic (GO:0001963)	0.672568	CRH
cellular response to sterol (GO:0036315)	0.672568	RORA
synaptonemal complex organization (GO:0070193)	0.672568	SYCP2
protein localization to organelle (GO:0033365)	0.673663	CSRP3;RAB35;IFT122;GCC2;BMP7
regulation of actin cytoskeleton organization (GO:0032956)	0.6744	NEB;ARHGAP17;RND3;RHOBTB1
regulation of cell-cell adhesion (GO:0022407)	0.680136	CDH1;CD47
positive regulation of TOR signaling (GO:0032008)	0.680136	WDR59;RRAGB
central nervous system neuron differentiation (GO:0021953)	0.680136	OPHN1;NPY
cellular response to amino acid stimulus (GO:0071230)	0.680136	RRAGB;FYN
positive regulation of calcium ion transport into cytosol (GO:0010524)	0.680136	CAPN3;AKAP6
phosphatidylcholine biosynthetic process (GO:0006656)	0.680136	STARD7;CSNK2B
global genome nucleotide-excision repair (GO:0070911)	0.680136	CETN2;ERCC2
ceramide biosynthetic process (GO:0046513)	0.680136	ST8SIA2;CLN8
vasculogenesis (GO:0001570)	0.680136	TGFBR3;CUL7
cellular protein metabolic process (GO:0044267)	0.683468	APP;NAT8B;PRKCSH;GOLM1;RPL34;ST8SIA2;IGFBP2;DENND3;PHKA2;LTBP1;CKAP4;ADAM17;CDH2;MMP15;RPL27A;EEF1A2;RPL37A;RPS6KB2;MSRB2;GPC3;RPL38;LCMT1
response to interleukin-1 (GO:0070555)	0.683468	PTGIS;CITED1;PRKCA;SOX9
transforming growth factor beta receptor signaling pathway (GO:0007179)	0.683468	TGFBR3;SMAD3;CITED1;MAP3K7
cytoplasmic translation (GO:0002181)	0.683468	RPL27A;MRTO4;RPL38
positive regulation of programmed cell death (GO:0043068)	0.683468	MLLT11;CASP9;ING4;KLF11;TRIO;RPS6KA2;NF1;CASP2;FOXO1;POU4F2;HDAC6;FGD1
ERAD pathway (GO:0036503)	0.683468	RNF103;UBXN8;MARCH6;UBE2J1
water-soluble vitamin metabolic process (GO:0006767)	0.683468	TPK1;ENPP1;MTR;FOLR2
regulation of cytokinesis (GO:0032465)	0.683468	SH3GLB1;CUL3;CETN2;E2F8
mRNA stabilization (GO:0048255)	0.683468	CIRBP;HNRNPA0
neural tube closure (GO:0001843)	0.683468	IFT122;TSC2
positive regulation of nucleocytoplasmic transport (GO:0046824)	0.683468	KHDRBS1;GSK3B
platelet aggregation (GO:0070527)	0.683468	GNAS;HSPB1
regulation of T cell differentiation (GO:0045580)	0.683468	ZMIZ1;SPINK5
positive regulation of cell-matrix adhesion (GO:0001954)	0.683468	GSK3B;CDH13
intracellular pH reduction (GO:0051452)	0.683468	CLCN3;ATP6V1F
regulation of intracellular protein transport (GO:0033157)	0.683468	ATP13A2;GCC2
positive regulation of organelle organization (GO:0010638)	0.683468	GSK3B;STX18
sulfur compound biosynthetic process (GO:0044272)	0.683468	NDST1;CHSY1;GSTA4;TPK1;B3GAT1;UST
long-chain fatty acid metabolic process (GO:0001676)	0.683468	ACADL;CYP2D6;SLC27A2
positive regulation of cysteine-type endopeptidase activity (GO:2001056)	0.683468	CYFIP2;DAPK1;FYN
regulation of canonical Wnt signaling pathway (GO:0060828)	0.683468	GREM1;GSK3B;TNKS;CUL3;CTNND2;PSMB1;IGFBP2;NPHP4;SOX9;LGR5
collagen metabolic process (GO:0032963)	0.683468	TNXB
negative regulation of epithelial cell differentiation (GO:0030857)	0.683468	GSK3B
regulation of skeletal muscle tissue development (GO:0048641)	0.683468	MEF2C
somatic hypermutation of immunoglobulin genes (GO:0016446)	0.683468	PMS2
positive regulation of branching involved in ureteric bud morphogenesis (GO:0090190)	0.683468	SOX9
activation of cysteine-type endopeptidase activity (GO:0097202)	0.683468	CYFIP2
cellular response to fluid shear stress (GO:0071498)	0.683468	MEF2C
regulation of sequestering of triglyceride (GO:0010889)	0.683468	LPL
cellular response to arsenic-containing substance (GO:0071243)	0.683468	ATF3
histone H3 deacetylation (GO:0070932)	0.683468	HDAC2
negative regulation of histone modification (GO:0031057)	0.683468	NOC2L
negative regulation of vascular smooth muscle cell proliferation (GO:1904706)	0.683468	MEF2C
regulation of cell communication by electrical coupling (GO:0010649)	0.683468	ANK3
exit from mitosis (GO:0010458)	0.683468	CLASP1
regulation of cytokine biosynthetic process (GO:0042035)	0.683468	MAST2
positive regulation of keratinocyte differentiation (GO:0045618)	0.683468	H2AFY2
positive regulation of T-helper 1 type immune response (GO:0002827)	0.683468	IL12RB1
positive regulation of potassium ion transmembrane transporter activity (GO:1901018)	0.683468	ATP1B2
sulfation (GO:0051923)	0.683468	UST
nitric oxide metabolic process (GO:0046209)	0.683468	DDAH2
regulation of interleukin-8 biosynthetic process (GO:0045414)	0.683468	TLR4
regulation of nitric-oxide synthase biosynthetic process (GO:0051769)	0.683468	TLR4
nucleoside catabolic process (GO:0009164)	0.683468	DPYD
peptidyl-arginine modification (GO:0018195)	0.683468	PRMT7
regulation of oligodendrocyte differentiation (GO:0048713)	0.683468	NF1
vesicle budding from membrane (GO:0006900)	0.683468	ATP8A1
regulation of double-strand break repair via nonhomologous end joining (GO:2001032)	0.683468	SETMAR
establishment of apical/basal cell polarity (GO:0035089)	0.683468	OPHN1
ribose phosphate metabolic process (GO:0019693)	0.683468	PGD
negative regulation of metabolic process (GO:0009892)	0.683468	HDAC6
positive regulation of lyase activity (GO:0051349)	0.683468	NF1
pentose-phosphate shunt (GO:0006098)	0.683468	PGD
PERK-mediated unfolded protein response (GO:0036499)	0.683468	ATF3
histone arginine methylation (GO:0034969)	0.683468	PRMT7
negative regulation of ERAD pathway (GO:1904293)	0.683468	UBE2J1
positive regulation of cyclase activity (GO:0031281)	0.683468	NF1
DNA deamination (GO:0045006)	0.683468	APOBEC3C
regulation of cholesterol storage (GO:0010885)	0.683468	LPL
[truncated: 1,180 more rows]

## Sheet: HFF_P3F associated
Term	Adjusted p-value	Genes
neuron projection morpho (GO:0048812)	0.0190501	MEF2A;GPM6A;CNTNAP1;BDNF;LUM;DOCK7;MINK1;DTNBP1;IQGAP1;S100B;DCLK1;SLITRK2;MAP2;BTBD3;MAP1A;S100A6;NRCAM;CNTN4;SRGAP2
heterotypic cell-cell adhesion (GO:0034113)	0.0218133	ITGB1;DSP;CTNNA3;PARVA;DSG2;CD58;ITGA5
membrane raft assembly (GO:0001765)	0.0218133	ANXA2;FLOT2;EMP2;S100A10
cell morph involved in neuron diff (GO:0048667)	0.0308386	RB1;MEF2A;LUM;DOCK7;MINK1;S100B;SLITRK2;MAP2;BTBD3;MAP1A;S100A6;NRCAM;CNTN4
hexose catabolic process (GO:0019320)	0.100781	TKTL1;PGM2;PGM1;PGM2L1
positive regulation of protein binding (GO:0032092)	0.116557	FKBP1A;TIAM1;PPP2CB;TCF7L2;BDNF;NMD3;TMEM173;STK4;DACT1
membrane raft organization (GO:0031579)	0.116557	ANXA2;FLOT2;EMP2;S100A10
wound healing, spreading of cells (GO:0044319)	0.204555	ADAM17;PDCD10;ITGA5;CYR61;CD44
regulation of signal transduction (GO:0009966)	0.227182	CD63;GIT2;ITGA3;INSR;CHRNA7;MST1R;MERTK;DUSP6;UBASH3B;GNG4;TYRO3;ROR1;TIMP1;CD55;SASH1;EPHA2;CDC42SE2;DACT1;BIRC3
bundle of His cell-Purkinje myocyte adhesion involved in cell communication (GO:0086073)	0.227182	DSP;DSG2;CTNNA3
glycogen metabolic process (GO:0005977)	0.227182	GBE1;PRKAG2;PGM2;PHKA1;PGM1;PGM2L1
positive regulation of angiogenesis (GO:0045766)	0.227182	ITGB1;SMAD1;ECM1;RRAS;PDCD6;CHRNA7;ITGB8;ITGA5;HIF1A;SASH1;JAK1
mitotic cell cycle arrest (GO:0071850)	0.227182	FAP;CDC14A;CDC14B;NKX3-1
cellular protein modification process (GO:0006464)	0.227182	CHRM3;GMFB;ST6GALNAC2;MAST2;TNC;PIK3CB;PTPRK;PRSS23;TRIOBP;CYR61;CDC14B;STS;LGALS1;B3GALT1;CHEK1;TIMP1;JAK1;DSP;PARP4;WSB2;PRKCD;MINK1;UBE2E1;PPP2R5A;PHKA1;DUSP6;TGFBR2;GAN;RAB38;CAMK2B;CUL1;WNK4;STK4;HIF1A;PPP2CB;CAND1;ABL2;MAPK6;MAPK4;CDK17;USP25;YES1;INSR;MERTK;DCLK1;KTN1;SSH1;ICK;TAOK3;QPCT;UBE2N;PTPN7;BMPR1B;FRK;METAP1
cAMP metabolic process (GO:0046058)	0.227182	PDE3B;PDE4B;ADM;ADCY7;EPHA2
phosphate ion transmembrane transport (GO:0035435)	0.227182	SLC37A2;SLC37A1;XPR1
cardiac muscle cell-cardiac muscle cell adhesion (GO:0086042)	0.227182	DSP;DSG2;CTNNA3
cell-matrix adhesion (GO:0007160)	0.227182	ITGB1;TIAM1;CD63;BCAM;ITGA3;EMP2;PTPRK;SORBS1;CD44;FBLN5
transmembrane receptor protein serine/threonine kinase signaling pathway (GO:0007178)	0.251374	KLF10;SMAD1;LEF1;PTPRK;SMAD6;RGMB;AKAP2;GDF7;TGFBR2;TGFBR3;FKBP1A;GDF9;BMPR1B
regulation of amyloid precursor protein catabolic process (GO:1902991)	0.251374	FKBP1A;CHRNA7;FLOT2
galactose catabolic process (GO:0019388)	0.251374	PGM2;PGM1;PGM2L1
negative regulation of platelet aggregation (GO:0090331)	0.251374	SERPINE2;PRKCD;CD9
desmosome organization (GO:0002934)	0.251374	DSP;PERP;DSG2
bundle of His cell to Purkinje myocyte communication (GO:0086069)	0.251374	DSP;DSG2;CTNNA3
plasma membrane bounded cell projection morphogenesis (GO:0120039)	0.251374	GPM6A;CNTNAP1;BDNF;MINK1;DTNBP1;SRGAP2;DCLK1
regulation of protein localization to plasma membrane (GO:1903076)	0.251374	ITGB1;VAMP8;ITGA3;ARHGEF16;TMBIM1;PPP2R5A;SORBS1;EPHA2
synaptic transmission, cholinergic (GO:0007271)	0.251374	CHRM3;CHRNA5;CHRM4;CHRNA7;CHRFAM7A
regulation of I-kappaB kinase/NF-kappaB signaling (GO:0043122)	0.251374	ECM1;STAT1;TNFRSF19;ATP2C1;S100B;LITAF;FKBP1A;NFKBIA;GPRC5B;LGALS1;BCL3;UBE2N;ROR1;OPTN;TMEM9B;BIRC3
sphingolipid metabolic process (GO:0006665)	0.251374	UGT8;ELOVL1;SGPL1;ASAH1;STS;PPM1L;ELOVL5;SERINC1;ESYT2;SGMS2;ESYT1
neutrophil mediated immunity (GO:0002446)	0.251374	CD63;ASAH1;B4GALT1;MGST1;IQGAP1;PLD1;CAND1;PGM2;STOM;CD58;S100A11;PGM1;CD55;ATP6V0A1;DSP;ANXA2;PRKCD;DNAJC13;ATP11A;TMEM173;MAPK14;SERPINB6;VAMP8;ADAM17;LRG1;QPCT;TMBIM1;CD68;FRK;CD44
proline transport (GO:0015824)	0.251374	SLC36A1;SLC6A17;SLC6A15
positive regulation of signal transduction (GO:0009967)	0.251374	UNC13B;CD63;KANK1;JAG1;BDNF;CHRNA7;EMP2;HIF1A;MYO1C;PDCD10;NPTN;CD226;ITGA5;SASH1;NKX3-1;DACT1
glucan catabolic process (GO:0009251)	0.251374	PGM2;PHKA1;PGM2L1;PGM1
long-chain fatty-acyl-CoA biosynthetic process (GO:0035338)	0.251374	ELOVL1;ELOVL5;ACSL1;ACSL3
glucan biosynthetic process (GO:0009250)	0.251374	GBE1;PGM2;PGM2L1;PGM1
glycogen catabolic process (GO:0005980)	0.251374	PGM2;PHKA1;PGM2L1;PGM1
glycogen biosynthetic process (GO:0005978)	0.251374	GBE1;PGM2;PGM2L1;PGM1
plasma membrane bounded cell projection organization (GO:0120036)	0.251374	RB1;GPM6A;LIMA1;PLEKHA1;MAP2;DOCK7;DTNBP1;CNTN4;SH3GL2;ROPN1;UHMK1
interferon-gamma-mediated signaling pathway (GO:0060333)	0.251374	CAMK2B;STAT1;IRF1;PRKCD;IRF2;GBP2;CD44;JAK1
protein phosphorylation (GO:0006468)	0.251374	CAMK2B;GMFB;MAST2;WNK4;PIK3CB;STK4;CHEK1;ABL2;MAPK6;MAPK4;JAK1;CDK17;INSR;PRKCD;MINK1;DCLK2;PHKA1;MERTK;MAPK14;DCLK1;UHMK1;GDF7;TGFBR2;ICK;TGFBR3;TAOK3;TYRO3;BMPR1B;FRK
positive regulation of protein kinase activity (GO:0045860)	0.251548	EGR1;CDKN1A;INSR;PRKCD;MINK1;PRKAG2;EMP2;IQGAP1;STK4;CYR61;TGFBR2;GPRC5B;TAOK3;PDCD10
positive regulation of protein localization to plasma membrane (GO:1903078)	0.251548	ITGB1;ITGA3;ARHGEF16;ACSL3;SORBS1;EPHA2
regulation of sprouting angiogenesis (GO:1903670)	0.251548	SMAD1;TMEM2;ITGA5;JAK1
cellular polysaccharide catabolic process (GO:0044247)	0.251548	PGM2;PHKA1;PGM2L1;PGM1
galactose metabolic process (GO:0006012)	0.251548	PGM2;PGM1;PGM2L1
negative regulation of reproductive process (GO:2000242)	0.251548	PAEP;TIMP1;NKX3-1
negative regulation of homotypic cell-cell adhesion (GO:0034111)	0.251548	SERPINE2;PRKCD;CD9
regulation of glucose import (GO:0046324)	0.251548	NGFR;INSR;PEA15;PRKAG2;SORBS1
neutrophil degranulation (GO:0043312)	0.251548	CD63;ASAH1;B4GALT1;MGST1;IQGAP1;PLD1;CAND1;PGM2;STOM;CD58;S100A11;PGM1;CD55;ATP6V0A1;DSP;ANXA2;PRKCD;DNAJC13;ATP11A;TMEM173;MAPK14;SERPINB6;VAMP8;LRG1;QPCT;TMBIM1;CD68;FRK;CD44
regulation of angiogenesis (GO:0045765)	0.251548	ITGB1;ECM1;STAT1;PDCD6;CHRNA7;PDE3B;EMP2;TSPAN12;HIF1A;TMEM2;RRAS;ITGB8;SASH1;EPHA2
mesoderm formation (GO:0001707)	0.251548	ITGB1;EOMES;ITGA3;LEF1
regulation of toll-like receptor signaling pathway (GO:0034121)	0.251548	IRF1;TYRO3;LGR4;BIRC3
negative regulation of ossification (GO:0030279)	0.251548	ECM1;CHSY1;NBR1;TMEM64;STATH;SMAD6
neutrophil activation involved in immune response (GO:0002283)	0.251548	CD63;ASAH1;B4GALT1;MGST1;IQGAP1;PLD1;CAND1;PGM2;STOM;CD58;S100A11;PGM1;CD55;ATP6V0A1;DSP;ANXA2;PRKCD;DNAJC13;ATP11A;TMEM173;MAPK14;SERPINB6;VAMP8;LRG1;QPCT;TMBIM1;CD68;FRK;CD44
dendrite morphogenesis (GO:0048813)	0.251548	MEF2A;MAP2;CHRNA7;BTBD3;MINK1
central nervous system development (GO:0007417)	0.251548	EOMES;SLC6A17;CHD7;SMARCA1;S100B;SOX10;DCLK1;TGFBR2;UGT8;RCAN1;DDIT4;NRCAM;SERPINI1;CNTN4;NES;SH3GL2
phospholipid translocation (GO:0045332)	0.251548	ATP10D;ATP11C;ATP11A;ATP9A
platelet aggregation (GO:0070527)	0.251548	UBASH3B;TYRO3;PIK3CB;CLIC1;METAP1
interleukin-27-mediated signaling pathway (GO:0070106)	0.251548	STAT1;JAK1;IL27RA
regulation of lipid kinase activity (GO:0043550)	0.251548	RB1;PIK3R3;PPP2R5A
regulation of lamellipodium morphogenesis (GO:2000392)	0.251548	KANK1;CD44;CORO1C
regulation of non-canonical Wnt signaling pathway (GO:2000050)	0.251548	TIAM1;DAAM2;DACT1
regulation of ventricular cardiac muscle cell action potential (GO:0098911)	0.251548	DSP;DSG2;CTNNA3
regulation of integrin-mediated signaling pathway (GO:2001044)	0.251548	CD63;EMP2;TIMP1
negative regulation of amyloid precursor protein catabolic process (GO:1902992)	0.251548	CHRNA7;FLOT2;SORL1
negative regulation of receptor binding (GO:1900121)	0.251548	LEF1;PTPRF;NKX3-1
positive regulation of chondrocyte differentiation (GO:0032332)	0.251548	BMPR1B;SOX6;SOX5
interleukin-35-mediated signaling pathway (GO:0070757)	0.251548	STAT1;JAK1;IL27RA
regulation of protein binding (GO:0043393)	0.268584	FKBP1A;TIAM1;TCF7L2;PRKCD;NMD3;STK4;TMEM173;NES;SORL1;DACT1
phosphorylation (GO:0016310)	0.268584	CDK17;CAMK2B;GMFB;GK;INSR;MAST2;PRKCD;MINK1;WNK4;PHKA1;PIK3CB;MERTK;STK4;DCLK1;TGFBR2;ICK;TAOK3;GNPTAB;CHEK1;BMPR1B;MAPK6;FRK;MAPK4;JAK1
axonogenesis (GO:0007409)	0.268584	NGFR;BDNF;LUM;DOCK7;NRXN3;VLDLR;PIK3CB;S100B;EFNB3;SLITRK2;KIF3A;MAP1A;S100A6;NRCAM;CNTN4;SCN1B
negative regulation of mitotic cell cycle (GO:0045930)	0.268584	FAP;BCL6;CHEK1;CDC14A;CDC14B;NKX3-1
protein localization to cilium (GO:0061512)	0.268584	BBS2;TUB;ARL6;ROPN1
lipid translocation (GO:0034204)	0.268584	ATP10D;ATP11C;ATP11A;ATP9A
negative regulation of cell cycle G1/S phase transition (GO:1902807)	0.268584	RB1;CDKN1A;FHL1;DACT1
neuron projection development (GO:0031175)	0.275689	RB1;GPM6A;CNTNAP1;BDNF;DOCK7;MINK1;DTNBP1;DCLK1;UHMK1;MAP2;CNTN4;SRGAP2;SH3GL2
positive regulation of kinase activity (GO:0033674)	0.276495	CDKN1A;INSR;TYRO3;PRKAG2;ROR1;MST1R;IQGAP1;MERTK;CYR61;EPHA2
regulation of synapse assembly (GO:0051963)	0.277524	SLITRK2;CLSTN3;BDNF;IL1RAP;PDLIM5
carbohydrate derivative transport (GO:1901264)	0.277524	SLC17A5;VLDLR;SLC29A1
cellular glucan metabolic process (GO:0006073)	0.277524	GBE1;PRKAG2;PHKA1
protein localization to organelle (GO:0033365)	0.28348	FAM83H;BBS2;TUB;ARL6;TRAM2;SORL1;ROPN1;OPTN;TOR1AIP1
membrane assembly (GO:0071709)	0.283821	ANXA2;FLOT2;EMP2;S100A10
positive regulation of phosphorylation (GO:0042327)	0.283821	INSR;CHRNA7;MST1R;STK4;MERTK;HIF1A;CYR61;ADAM17;TYRO3;NPTN;ROR1;ITGA6;PDE8A;EPHA2;NKX3-1
BMP signaling pathway (GO:0030509)	0.283821	TGFBR3;SMAD1;GDF9;LEF1;RGMB;SMAD6;BMPR1B;GDF7
axonal transport (GO:0098930)	0.283821	KIF3B;KIF3A;DTNBP1;AP3S1;HIF1A
extracellular matrix organization (GO:0030198)	0.283821	ITGB1;COL14A1;ITGA3;LUM;LAMA4;TNC;HTRA1;FBLN5;ADAMTS5;CAPNS1;CTSK;ITGB8;ITGA6;TIMP1;ITGA5;CD44
small GTPase mediated signal transduction (GO:0007264)	0.283821	RB1;ARHGAP31;CDKN1A;RRAS;CNKSR3;RAP1GDS1;RAB38;PLD1;MAPK14
positive regulation of GTPase activity (GO:0043547)	0.283821	ITGB1;RALGAPA1;DOCK7;ARHGEF16;RAP1GDS1;CORO1C;DOCK11;TIAM1;TBC1D4;ITGA6;GNB5;SRGAP2;EPHA2;S100A10
negative regulation of cytoskeleton organization (GO:0051494)	0.283821	KANK1;LIMA1;PRKCD;PFN1
negative regulation of G1/S transition of mitotic cell cycle (GO:2000134)	0.283821	RB1;CDKN1A;FHL1;DACT1
proteoglycan biosynthetic process (GO:0030166)	0.283821	CSGALNACT2;NDST3;BMPR1B;EXTL3
negative regulation of signaling (GO:0023057)	0.283821	UBASH3B;INSR;TYRO3;ROR1;MST1R;MERTK;OPTN;EPHA2
positive regulation of protein ubiquitination (GO:0031398)	0.283821	ARRDC4;FKBP1A;RNF139;PDCD6;UBE2N;PRICKLE1;RCHY1;BIRC3
cellular response to transforming growth factor beta stimulus (GO:0071560)	0.283821	KLF10;TGFBR3;FKBP1A;SMAD1;GDF9;PTPRK;SOX6;SOX5;TGFBR2
regulation of glucose import in response to insulin stimulus (GO:2001273)	0.283821	NGFR;PIK3R3;SORBS1
pathway-restricted SMAD protein phosphorylation (GO:0060389)	0.283821	TGFBR3;GDF7;TGFBR2
alpha-linolenic acid metabolic process (GO:0036109)	0.283821	ELOVL1;ELOVL5;ACSL1
phosphate ion transport (GO:0006817)	0.283821	SLC37A2;SLC37A1;XPR1
cellular response to low-density lipoprotein particle stimulus (GO:0071404)	0.283821	ITGB1;CD9;LDLR
positive regulation of transferase activity (GO:0051347)	0.298631	ARRDC4;CHRNA7;INSR;TYRO3;UBE2N;ROR1;SERINC1;MST1R;MERTK;SORL1;EPHA2
regulation of cell migration (GO:0030334)	0.300239	KANK1;JAG1;SERPINE2;INSR;SEMA4B;MINK1;LEF1;PTPRK;SORL1;MYPN;CYR61;CORO1C;FAM83H;TIAM1;ADAM17;FRMD5;MYO1C;PDCD10;ITGA6;SRGAP2
homotypic cell-cell adhesion (GO:0034109)	0.304649	UBASH3B;TYRO3;PIK3CB;CLIC1;METAP1
enzyme linked receptor protein signaling pathway (GO:0007167)	0.304671	TRIO;YES1;BDNF;ABL2;PIK3CB;PAG1;PTPRF;AKAP2;FRK;JAK1
cyclic nucleotide metabolic process (GO:0009187)	0.304671	ADCY7;PDE8A;NUDT4;EPHA2
long-chain fatty-acyl-CoA metabolic process (GO:0035336)	0.304671	ELOVL1;ELOVL5;ACSL1;ACSL3
regulation of platelet aggregation (GO:0090330)	0.322381	SERPINE2;PRKCD;CD9
epiboly involved in wound healing (GO:0090505)	0.322381	PDCD10;CYR61;CD44
cell morphogenesis involved in differentiation (GO:0000904)	0.322381	RB1;LEF1;TYRO3;PARVA;SRGAP2;EPHA2
cellular response to BMP stimulus (GO:0071773)	0.322381	TGFBR3;SMAD1;GDF9;LEF1;RGMB;SMAD6;BMPR1B;GDF7
positive regulation of synapse assembly (GO:0051965)	0.322381	SLITRK2;CLSTN3;BDNF;IL1RAP
cytoskeleton-dependent intracellular transport (GO:0030705)	0.322381	TUBA1C;KIF3B;KIF13B;DYNC1I1
regulation of supramolecular fiber organization (GO:1902903)	0.322381	MAP2;CHRNA7;MAP1A;SSH1
negative regulation of catalytic activity (GO:0043086)	0.322381	CAND1;TMBIM1;TIMP1;NES
regulation of cardiac muscle cell contraction (GO:0086004)	0.322381	DSP;PDE4B;CTNNA3;DSG2
cytokine-mediated signaling pathway (GO:0019221)	0.325549	ITGB1;CAMK2B;CDKN1A;CUL1;TNFRSF11B;IL1RAP;PIK3CB;HIF1A;ADIPOR2;IL27RA;STAT6;TIMP1;GBP2;JAK1;IL13RA1;IL32;NGFR;EGR1;ANXA2;TNFRSF12A;STAT1;PRKCD;IL16;IL17RE;NFKBIA;ADAM17;BCL6;IRF1;IRF2;UBE2N;SNRPA1;PLP2;CD44;BIRC3
cell-cell adhesion via plasma-membrane adhesion molecules (GO:0098742)	0.325549	ITGB1;CLDN10;CLDN4;NPTN;CD226;DSG2;ATP2C1;CLDN1;CD200;CDH18;TGFBR2
positive regulation of epithelial to mesenchymal transition (GO:0010718)	0.325549	TCF7L2;TIAM1;LEF1;BCL9L;TGFBR2
ameboidal-type cell migration (GO:0001667)	0.325549	SGPL1;SEMA4B;LEF1;SRGAP2;CORO1C
positive regulation of cellular component organization (GO:0051130)	0.331035	CAMK2B;CD63;SLITRK2;CLSTN3;BDNF;INSR;PRKCD;IL1RAP;LDLR
nervous system development (GO:0007399)	0.331035	CHRM3;GPM6A;GMFB;CHD7;VLDLR;UGT8;EFNB3;KIF3A;BTBD3;NRCAM;SH3GL2;DACT1;JAG1;BDNF;CRIM1;S100B;DCLK1;ABTB2;RCAN1;GJB1;TAOK3;GLRB;SERPINI1;CNTN4;NES;ITM2B
negative regulation of signal transduction (GO:0009968)	0.331035	KANK1;YWHAB;NXN;INSR;PDCD6;PRKCD;MST1R;MERTK;UBASH3B;GRB14;DDIT4;TMBIM1;TYRO3;ROR1;LGR4;EPHA2;NKX3-1;DACT1
positive regulation of protein phosphorylation (GO:0001934)	0.331035	NGFR;CDKN1A;INSR;CHRNA7;DOCK7;PRKAG2;CCNC;IQGAP1;MST1R;MERTK;STK4;CYR61;GDF7;GDF9;ADAM17;PDCD10;TYRO3;NPTN;ROR1;ITGA5;PDE8A;CD44;NKX3-1;EPHA2
protein dephosphorylation (GO:0006470)	0.331035	PDP1;PPP2CB;UBASH3B;PPP2R5A;PTPRK;PTPN7;PTPRF;DUSP6;CDC14B;SSH1
positive regulation of I-kappaB kinase/NF-kappaB signaling (GO:0043123)	0.331035	FKBP1A;ECM1;GPRC5B;LGALS1;TNFRSF19;UBE2N;ROR1;ATP2C1;S100B;LITAF;TMEM9B;BIRC3
negative regulation of cellular component movement (GO:0051271)	0.331035	TGFBR3;FRMD5;CD9
negative regulation of platelet activation (GO:0010544)	0.331035	SERPINE2;PRKCD;CD9
cytoplasmic sequestering of protein (GO:0051220)	0.331035	NFKBIA;YWHAB;NFKBIE
regulation of cartilage development (GO:0061035)	0.331035	BMPR1B;SOX6;SOX5
positive regulation of sprouting angiogenesis (GO:1903672)	0.338776	SMAD1;RHOJ;ITGA5;JAK1
regulation of fatty acid biosynthetic process (GO:0042304)	0.338776	ELOVL5;ERLIN1;PRKAG2;ADIPOR2
transmembrane receptor protein tyrosine kinase signaling pathway (GO:0007169)	0.338776	NGFR;ATP6V1G1;YES1;BDNF;INSR;PIK3R3;PIK3CB;MST1R;SORBS1;MAPK14;TIAM1;EFNB3;UBASH3B;ARPC2;POLR2A;DDIT4;ABL2;AP3S1;FRK;PAG1;JAK1;EPHA2;ATP6V0A1
transmembrane receptor protein tyrosine phosphatase signaling pathway (GO:0007185)	0.338776	TRIO;PTPRF
positive regulation of hormone metabolic process (GO:0032352)	0.338776	EGR1;HIF1A
SCF complex assembly (GO:0010265)	0.338776	CAND1;CUL1
adenylate cyclase-inhibiting G-protein coupled acetylcholine receptor signaling pathway (GO:0007197)	0.338776	CHRM3;CHRM4
positive regulation of receptor binding (GO:1900122)	0.338776	ANXA2;BDNF
regulation of mesenchymal stem cell differentiation (GO:2000739)	0.338776	SOX6;SOX5
oxygen homeostasis (GO:0032364)	0.338776	WNT7B;HIF1A
lens fiber cell development (GO:0070307)	0.338776	WNT7B;EPHA2
plus-end-directed organelle transport along microtubule (GO:0072386)	0.338776	KIF3B;KIF3A
ventricular compact myocardium morphogenesis (GO:0003223)	0.338776	DSP;TGFBR3
heart trabecula formation (GO:0060347)	0.338776	FKBP1A;TGFBR3
regulation of extracellular exosome assembly (GO:1903551)	0.338776	TSG101;SDC4
phospholipase C-activating G-protein coupled acetylcholine receptor signaling pathway (GO:0007207)	0.338776	CHRM3;CHRM4
cellular response to peptide hormone stimulus (GO:0071375)	0.340792	GNG2;TBC1D4;GNG4;INSR;PRKCD;PDE3B;SORBS1;GNG12;ADCY7
establishment of skin barrier (GO:0061436)	0.340792	CLDN4;SFN;CLDN1
regulation of water loss via skin (GO:0033561)	0.340792	CLDN4;SFN;CLDN1
myoblast differentiation (GO:0045445)	0.340792	RB1;TCF7L2;JAG1
linoleic acid metabolic process (GO:0043651)	0.340792	ELOVL1;ELOVL5;ACSL1
regulation of protein metabolic process (GO:0051246)	0.35156	ABTB2;FKBP1A;CHRNA7;BTBD3;LDLR;SSH1
heart development (GO:0007507)	0.35156	MEF2A;TGFBR3;FKBP1A;POPDC3;ADAP2;SGCD;INSR;CHD7;MICAL2;MEF2D;TGFBR2
transforming growth factor beta receptor signaling pathway (GO:0007179)	0.355837	KLF10;TGFBR3;FKBP1A;SMAD1;GDF9;PTPRK;TGFBR2
skin development (GO:0043588)	0.359247	DSP;CLDN4;JAG1;ITGA3;ITGA6;SFN;CLDN1;EPHA2
axon development (GO:0061564)	0.359247	SLITRK2;LUM;DOCK7;MAP1A;S100A6;NRCAM;CNTN4;S100B
cell chemotaxis (GO:0060326)	0.359247	PRKCD;ARHGEF16;LEF1;PARVA;PIK3CB;EPHA2
muscle organ development (GO:0007517)	0.359247	MEF2A;SGCD;FHL1;FHL3;SOX6;MEF2D
positive regulation of protein localization to membrane (GO:1905477)	0.359247	ITGB1;MYO1C;YWHAB;ITGA3;ARHGEF16;SFN;SORBS1;EPHA2
neurotrophin signaling pathway (GO:0038179)	0.359247	NGFR;BDNF;DDIT4
regulation of lamellipodium organization (GO:1902743)	0.359247	CD44;SSH1;EPHA2
positive regulation of cartilage development (GO:0061036)	0.359247	BMPR1B;SOX6;SOX5
hippo signaling (GO:0035329)	0.359247	YAP1;YWHAB;STK4;TEAD1
fatty-acyl-CoA biosynthetic process (GO:0046949)	0.359247	ELOVL1;ELOVL5;ACSL1;ACSL3
negative regulation of cell morphogenesis involved in differentiation (GO:0010771)	0.359247	KANK1;NGFR;EFNB3;CORO1C
negative regulation of cell communication (GO:0010648)	0.359247	UBASH3B;INSR;TYRO3;ROR1;MST1R;MERTK;EPHA2
cellular response to oxidative stress (GO:0034599)	0.359247	PRDX5;SRXN1;GPX3;TXNRD1;PRKCD;GSR;PTPRK;HIF1A;SLC25A24
positive regulation of cell differentiation (GO:0045597)	0.359247	MEF2A;WNT7B;LEF1;TMEM64;MAPK14;CYR61;TGFBR2;TIAM1;ZFP36;SOX6;BMPR1B;SOX5;BCL9L
positive regulation of type I interferon production (GO:0032481)	0.359247	STAT1;IRF1;STAT6;LRRFIP1;TMEM173;NFKB2
stress-activated MAPK cascade (GO:0051403)	0.359247	ZFP36;TNFRSF19;MINK1;CUL1;UBE2N;MAPK14
regulation of hormone biosynthetic process (GO:0046885)	0.359247	EGR1;HIF1A
bleb assembly (GO:0032060)	0.359247	EMP2;EMP3
fatty acid elongation, unsaturated fatty acid (GO:0019368)	0.359247	ELOVL1;ELOVL5
regulation of ER to Golgi vesicle-mediated transport (GO:0060628)	0.359247	RNF139;SORL1
protein localization to ciliary membrane (GO:1903441)	0.359247	TUB;BBS2
gas homeostasis (GO:0033483)	0.359247	WNT7B;HIF1A
fatty acid elongation, saturated fatty acid (GO:0019367)	0.359247	ELOVL1;ELOVL5
fatty acid elongation, polyunsaturated fatty acid (GO:0034626)	0.359247	ELOVL1;ELOVL5
regulation of smooth muscle cell differentiation (GO:0051150)	0.359247	OLFM2;RBPMS2
wound healing, spreading of epidermal cells (GO:0035313)	0.359247	ADAM17;ITGA5
adenylate cyclase-activating dopamine receptor signaling pathway (GO:0007191)	0.359247	GNG2;GNAL
fatty acid elongation, monounsaturated fatty acid (GO:0034625)	0.359247	ELOVL1;ELOVL5
lens fiber cell differentiation (GO:0070306)	0.359247	WNT7B;TDRD7
positive regulation of CD4-positive, alpha-beta T cell activation (GO:2000516)	0.359247	CD55;TGFBR2
long-chain fatty acid import (GO:0044539)	0.359247	ACSL1;ACSL3
cAMP catabolic process (GO:0006198)	0.359247	PDE3B;PDE4B
intraciliary transport (GO:0042073)	0.359247	ICK;KIF3B;KIF3A;DYNLRB1;SSX2IP
positive regulation of protein localization to cell periphery (GO:1904377)	0.359247	ITGB1;ITGA3;ARHGEF16;SORBS1;EPHA2
anterograde axonal transport (GO:0008089)	0.359247	KIF3B;KIF3A;DTNBP1;AP3S1
cellular response to interferon-gamma (GO:0071346)	0.35926	CAMK2B;STAT1;IRF1;PRKCD;IRF2;CD58;GBP2;CD44;JAK1
negative regulation of protein dephosphorylation (GO:0035308)	0.368987	FKBP1A;YWHAB;PPP4R4
regulation of cellular response to growth factor stimulus (GO:0090287)	0.368987	ITGA3;PCSK6;DUSP6
adenylate cyclase-inhibiting G-protein coupled receptor signaling pathway (GO:0007193)	0.368987	AKAP12;CHRM3;HTR7;GNAL;CHRM4;ADCY7
iron ion homeostasis (GO:0055072)	0.368987	SLC25A37;ATP6V1G1;CAND1;SCARA5;CUL1;NEO1
positive regulation of binding (GO:0051099)	0.377025	FKBP1A;TIAM1;TCF7L2;NMD3;TMEM173;STK4;DACT1
positive regulation of MAP kinase activity (GO:0043406)	0.377025	TAOK3;PDCD10;CHRNA7;INSR;PEA15;UBE2N;MST1R;PIK3CB;STK4;MAPK14;DUSP6;SASH1
cellular response to glucagon stimulus (GO:0071377)	0.377025	GNG2;GNG4;GNG12;ADCY7
G2 DNA damage checkpoint (GO:0031572)	0.377025	TAOK3;CHEK1;STK4;CDC14B
regulation of erythrocyte differentiation (GO:0045646)	0.377025	ZFP36;STAT1;MAPK14;HIF1A
vasculogenesis (GO:0001570)	0.377025	TGFBR3;WNT7B;ADM;TGFBR2
homophilic cell adhesion via plasma membrane adhesion molecules (GO:0007156)	0.381302	ITGB1;NPTN;DSG2;CD226;CDH18;CD200
regulation of neuron projection development (GO:0010975)	0.382417	CAMK2B;NGFR;KANK1;KIF13B;NPTN;ABL2;SERPINI1;SCN1B;SSH1
regulation of anatomical structure morphogenesis (GO:0022603)	0.382417	BCL6;ZMYM5;EMP2;TSPAN12;PHLDB2;EPHA2;BCL9L
acetylcholine receptor signaling pathway (GO:0095500)	0.382417	CHRM3;CHRM4;CHRNA7
vesicle transport along microtubule (GO:0047496)	0.382417	KIF3B;KIF3A;DYNC1I1
osteoclast differentiation (GO:0030316)	0.382417	ANXA2;MAPK14;EPHA2
regulation of transcription factor import into nucleus (GO:0042990)	0.382417	NFKBIA;BCL3;TMEM173
purine ribonucleotide catabolic process (GO:0009154)	0.382417	PDE3B;PDE4B;NUDT4
positive regulation of pri-miRNA transcription from RNA polymerase II promoter (GO:1902895)	0.382417	NGFR;HIF1A;TEAD1
protein heterotetramerization (GO:0051290)	0.382417	ANXA2;INSR;S100A10
cellular response to type I interferon (GO:0071357)	0.382417	EGR1;STAT1;IRF1;IRF2;GBP2;JAK1
type I interferon signaling pathway (GO:0060337)	0.382417	EGR1;STAT1;IRF1;IRF2;GBP2;JAK1
regulation of protein ubiquitination (GO:0031396)	0.382417	FKBP1A;RNF139;NXN;UBE2N;PRICKLE1;RCHY1;SASH1;BIRC3
regulation of kinase activity (GO:0043549)	0.382417	RB1;INSR;TYRO3;ROR1;EMP2;MST1R;MERTK;EPHA2
organic hydroxy compound biosynthetic process (GO:1901617)	0.382417	SQLE;OSBPL6;AMACR;CYP51A1;PRKAG2
barbed-end actin filament capping (GO:0051016)	0.382417	EPS8;TRIOBP
stress-induced premature senescence (GO:0090400)	0.382417	CDKN1A;MAPK14
cellular response to interleukin-21 (GO:0098757)	0.382417	STAT1;JAK1
glomerular visceral epithelial cell development (GO:0072015)	0.382417	JAG1;IQGAP1
SMAD protein complex assembly (GO:0007183)	0.382417	FKBP1A;SMAD1
interleukin-21-mediated signaling pathway (GO:0038114)	0.382417	STAT1;JAK1
central nervous system myelination (GO:0022010)	0.382417	CNTNAP1;SOX10
positive regulation of catenin import into nucleus (GO:0035413)	0.382417	KANK1;DACT1
genetic imprinting (GO:0071514)	0.382417	KDM1B;DNMT3A
exocrine system development (GO:0035272)	0.382417	IGSF3;NKX3-1
glomerular epithelial cell development (GO:0072310)	0.382417	JAG1;IQGAP1
response to hydroperoxide (GO:0033194)	0.382417	GPX3;PRKCD
regulation of amyloid fibril formation (GO:1905906)	0.382417	CHRNA7;LDLR
regulation of receptor binding (GO:1900120)	0.382417	BDNF;PTPRF
activation of GTPase activity (GO:0090630)	0.383783	TIAM1;TBC1D4;RALGAPA1;DOCK7;ARHGEF16;EPHA2;CORO1C
protein modification process (GO:0036211)	0.383783	CHRM3;USP25;PARP4;YES1;QPCT;UBE2N;ABL2
sulfur compound biosynthetic process (GO:0044272)	0.3898	B4GALT1;CHSY1;LUM;NDST3;CSGALNACT2;MGST1;EXTL3;ST3GAL3;PAPSS1
regulation of MAPK cascade (GO:0043408)	0.392225	NGFR;TSG101;INSR;MST1R;MERTK;CYR61;GDF7;GDF9;RRAS;NBR1;TYRO3;ROR1;EPHA2
response to glucagon (GO:0033762)	0.392225	GNG2;GNG4;GNG12;ADCY7
insulin receptor signaling pathway (GO:0008286)	0.392225	ATP6V1G1;INSR;PIK3R3;AP3S1;SORBS1;ATP6V0A1
ion transport (GO:0006811)	0.392225	SLC36A1;ATP6V1G1;CHRNA5;CHRNA7;ATP10D;WNK4;ATP11C;ATP1A1;ATP2B1;ATP2C1;SLC9A2;PANX2;GLRB;SLC17A5;CHRFAM7A;PLP2;ATP6V0A1
blood circulation (GO:0008015)	0.392225	RCAN1;SGCD;HTR7;STAT1;ADM
regulation of epidermal cell differentiation (GO:0045604)	0.392225	ZFP36;CTSK;SFN
calcium-independent cell-cell adhesion via plasma membrane cell-adhesion molecules (GO:0016338)	0.392225	CLDN10;CLDN4;CLDN1
positive regulation of protein modification process (GO:0031401)	0.396294	ADAM17;CHRNA7;INSR;PRKCD;UBE2N;NPTN;PPP2R5A;STK4;PDE8A;CYR61;NKX3-1
positive regulation of vasculature development (GO:1904018)	0.396294	ITGB1;ECM1;RRAS;PDCD6;CHRNA7;ITGB8;HIF1A;SASH1
negative regulation of macromolecule metabolic process (GO:0010605)	0.399055	RB1;PDCD10;TIPARP;FLOT2;ITGB8;HIF1A;LDLR;OPTN;NKX3-1
glycerophospholipid biosynthetic process (GO:0046474)	0.399055	ARF3;INPP4B;SLC44A3;PLA2G2D;PLEKHA1;GPD1;PITPNM2;LPCAT2;PIK3R3;PIK3CB;PLD1
negative regulation of cysteine-type endopeptidase activity involved in apoptotic process (GO:0043154)	0.399055	NGFR;LEF1;SFN;SH3RF1;CD44;BIRC3
peptidyl-threonine phosphorylation (GO:0018107)	0.399055	CAMK2B;CHEK1;PRKCD;DCLK2;DCLK1;TGFBR2
regulation of heart rate by cardiac conduction (GO:0086091)	0.399055	DSP;CTNNA3;DSG2;SCN1B
negative regulation of protein complex assembly (GO:0031333)	0.399055	PRRT2;SMAD6;SORL1;DACT1
regulation of sodium ion transport (GO:0002028)	0.399055	CNKSR3;WNK4;ATP1A1;SCN1B
neural crest cell development (GO:0014032)	0.399055	PDCD6;SEMA4B;LEF1;CORO1C
actin filament bundle organization (GO:0061572)	0.399055	EPS8;LIMA1;MYO1B;SHROOM1
protein kinase B signaling (GO:0043491)	0.399055	CDKN1A;TYRO3;NKX3-1;EPHA2
negative regulation of multicellular organismal process (GO:0051241)	0.399055	BBS2;CHSY1;TNNT1;WWC2;PAEP;TIMP1;SMAD6;CORO1C;NKX3-1
Golgi vesicle transport (GO:0048193)	0.399055	ARF3;MIA;GOLT1A;PDCD6;COG1;ANK1;SORL1;TAPBP;VAMP8;MYO1B;CUX1;KIF3B;KIF3A;DYNC1I1;CD55;ATP9A
positive regulation of cellular component biogenesis (GO:0044089)	0.399055	TSG101;SDC4;SLITRK2;CLSTN3;BDNF;IL1RAP;PFN1
response to organic cyclic compound (GO:0014070)	0.399055	CHRNA5;TIPARP;KYNU;CHRNA7;TMEM173;NKX3-1
regulation of ruffle assembly (GO:1900027)	0.399055	EPS8;KANK1;PFN1
energy reserve metabolic process (GO:0006112)	0.399055	GBE1;PRKAG2;PHKA1
ventricular cardiac muscle tissue development (GO:0003229)	0.399055	TGFBR3;FKBP1A;DSG2
negative regulation of cyclin-dependent protein kinase activity (GO:1904030)	0.399055	HEXIM1;CDKN1A;IPO7
regulation of cell-matrix adhesion (GO:0001952)	0.399055	JAG1;MINK1;EMP2;PIK3CB;CORO1C
positive regulation of nervous system development (GO:0051962)	0.399055	CAMK2B;SLITRK2;CLSTN3;BDNF;IL1RAP
alanine transport (GO:0032328)	0.399055	SLC36A1;SLC6A17
regulation of organ growth (GO:0046620)	0.399055	WWC2;DUSP6
cellular response to interleukin-4 (GO:0071353)	0.399055	LEF1;STAT6
neurotrophin TRK receptor signaling pathway (GO:0048011)	0.399055	NGFR;DDIT4
myelin assembly (GO:0032288)	0.399055	CNTNAP1;CD9
endosome to pigment granule transport (GO:0043485)	0.399055	CD63;RAB38
nicotinamide nucleotide biosynthetic process (GO:0019359)	0.399055	KYNU;ME1
glycine transport (GO:0015816)	0.399055	SLC36A1;SLC6A17
endosome to melanosome transport (GO:0035646)	0.399055	CD63;RAB38
T cell mediated immunity (GO:0002456)	0.399055	JAG1;BTN3A2
negative regulation of amyloid-beta formation (GO:1902430)	0.399055	CHRNA7;SORL1
mesodermal cell differentiation (GO:0048333)	0.399055	ITGB1;ITGA3
neuron projection organization (GO:0106027)	0.399055	INSR;CHRNA7
cyclic nucleotide catabolic process (GO:0009214)	0.399055	PDE3B;PDE4B
muscle cell differentiation (GO:0042692)	0.399055	RB1;POPDC3;SGCD;JAG1
apoptotic process (GO:0006915)	0.410652	NGFR;CSRNP1;GSDMA;PRKCD;TNFRSF19;PAX3;STK4;TGFBR2;NFKBIA;FAP;PLAGL1;IRF1;CHEK1;PAEP
positive regulation of intracellular signal transduction (GO:1902533)	0.416391	ITGB1;BECN1;ECM1;PIK3CB;MST1R;ATP2C1;LITAF;LGALS1;SASH1;NKX3-1;HEXIM1;NGFR;TCF7L2;INSR;TNFRSF19;MERTK;S100B;FKBP1A;GPRC5B;TYRO3;UBE2N;ROR1;TMEM9B;BIRC3;EPHA2
regulation of cell proliferation (GO:0042127)	0.416391	YAP1;PTGFR;CDKN1A;CHRNA7;LEF1;NPR3;CUL1;TNFRSF11B;MST1R;PTPRK;CAPNS1;RNF139;SERTAD1;PDCD10;ABL2;TIMP1;S100A11;NKX3-1;JAK1;KLF10;NGFR;TCF7L2;JAG1;YES1;INSR;EMP2;EMP3;SMAD6;TGFBR2;GDF9;TIAM1;ADAM17;BCL6;IRF1;BHLHE40;FRK
regulation of vascular endothelial growth factor receptor signaling pathway (GO:0030947)	0.416391	PDCD6;ITGA5;HIF1A
negative regulation of protein polymerization (GO:0032272)	0.416391	KANK1;PRKCD;PFN1
outflow tract septum morphogenesis (GO:0003148)	0.416391	PARVA;SMAD6;TGFBR2
peripheral nervous system development (GO:0007422)	0.416391	UGT8;BDNF;SERPINI1
negative regulation of actin filament polymerization (GO:0030837)	0.416391	KANK1;PRKCD;PFN1
positive regulation of erythrocyte differentiation (GO:0045648)	0.416391	STAT1;MAPK14;HIF1A
protein localization to cell surface (GO:0034394)	0.416391	EMP2;PTPRK;FBLN5
epithelial to mesenchymal transition (GO:0001837)	0.416391	EOMES;TGFBR3;LEF1;HIF1A
actin filament bundle assembly (GO:0051017)	0.416391	EPS8;LIMA1;MYO1B;SHROOM1
negative regulation of protein kinase activity (GO:0006469)	0.416391	RB1;CDKN1A;UBASH3B;SH3BP5;PRKAG2;SFN;SORL1;CORO1C
activation of protein kinase activity (GO:0032147)	0.416391	INSR;CHRNA7;PRKCD;MINK1;EMP2;PIK3CB;STK4;MAPK14;ADCY7;DUSP6;TGFBR2;TAOK3;PEA15;UBE2N
protein tetramerization (GO:0051262)	0.418484	HMGCL;ANXA2;GPX3;INSR;S100A10;DECR1;HCN1
negative regulation of supramolecular fiber organization (GO:1902904)	0.422315	KANK1;LIMA1;PRKCD;PFN1;LDLR
glycosphingolipid metabolic process (GO:0006687)	0.422315	UGT8;ASAH1;STS;ESYT2;ESYT1
cellular response to insulin stimulus (GO:0032869)	0.429353	ATP6V1G1;TBC1D4;INSR;PDE3B;PIK3R3;AP3S1;SORBS1;ATP6V0A1
generation of neurons (GO:0048699)	0.431082	RB1;YAP1;GPM6A;WNT7B;DDIT4;DOCK7;DCLK2;NRCAM;SMARCA1
DNA damage checkpoint (GO:0000077)	0.43493	TAOK3;CHEK1;STK4;CDC14B
regulation of axonogenesis (GO:0050770)	0.43493	NGFR;EFNB3;KIF13B;NRCAM;SSH1
3'-UTR-mediated mRNA destabilization (GO:0061158)	0.43493	ZFP36;CPEB3
mitotic spindle midzone assembly (GO:0051256)	0.43493	CDC14A;CDC14B
regulation of actin filament length (GO:0030832)	0.43493	EPS8;SSH1
positive regulation of glucose import in response to insulin stimulus (GO:2001275)	0.43493	PIK3R3;SORBS1
regulation of urine volume (GO:0035809)	0.43493	NPR3;ADM
actin filament capping (GO:0051693)	0.43493	EPS8;TRIOBP
regulation of gene expression by genetic imprinting (GO:0006349)	0.43493	KDM1B;DNMT3A
neuron projection fasciculation (GO:0106030)	0.43493	NRCAM;CNTN4
dicarboxylic acid biosynthetic process (GO:0043650)	0.43493	GLUD2;KYNU
pulmonary valve development (GO:0003177)	0.43493	JAG1;SMAD6
regulation of chondrocyte differentiation (GO:0032330)	0.43493	BMPR1B;SOX6;SOX5
positive regulation of cellular metabolic process (GO:0031325)	0.43493	NFKBIA;CD63;CDKN1A;ANXA2;MAPK14;HIF1A;TGFBR2
phosphatidylinositol metabolic process (GO:0046488)	0.444424	ARF3;INPP4B;EFR3A;PLA2G2D;PLEKHA1;PITPNM2;PIK3R3;PIK3CB
regulation of cysteine-type endopeptidase activity involved in apoptotic process (GO:0043281)	0.450167	NGFR;PDCD6;LEF1;SFN;SH3RF1;CD44;NKX3-1
regulation of BMP signaling pathway (GO:0030510)	0.450167	ITGA3;RBPMS2;PCSK6;SMAD6;CYR61
glycosaminoglycan catabolic process (GO:0006027)	0.450167	TMEM2;SDC4;LUM;GPC4;CD44
positive regulation of reactive oxygen species metabolic process (GO:2000379)	0.450167	CDKN1A;PRKCD;MAPK14;TGFBR2
protein autophosphorylation (GO:0046777)	0.463394	CAMK2B;YES1;TAOK3;INSR;MINK1;TYRO3;ABL2;STK4;FRK;UHMK1;JAK1
membrane protein intracellular domain proteolysis (GO:0031293)	0.469334	NGFR;ADAM17;JAG1
cellular senescence (GO:0090398)	0.469334	CDKN1A;PRKCD;MAPK14
regulation of cardiac muscle cell action potential (GO:0098901)	0.469334	DSP;DSG2;CTNNA3
epidermal growth factor receptor signaling pathway (GO:0007173)	0.469334	EPS8;ADAM17;ABL2;IQGAP1;PAG1
I-kappaB kinase/NF-kappaB signaling (GO:0007249)	0.469334	NFKBIA;BCL3;BIRC3;RELB;NFKB2
intraciliary transport involved in cilium assembly (GO:0035735)	0.471215	KIF3B;KIF3A;DYNLRB1;SSX2IP
regulation of protein dephosphorylation (GO:0035304)	0.471215	PPP1R14C;YWHAB;PRKCD;PPP2R5A
cognition (GO:0050890)	0.471215	TUSC3;CHRNA7;CHD7;GPR155
positive regulation of cell proliferation (GO:0008284)	0.471215	PTGFR;CDKN1A;STAT1;INSR;CHRNA7;LEF1;EMP2;MST1R;CYR61;TGFBR2;TGFBR3;TIAM1;GDF9;ADAM17;CAPNS1;SERTAD1;PDCD10;RBPMS2;S100A6;TIMP1;NES;NKX3-1
phospholipid transport (GO:0015914)	0.471215	ATP10D;ATP11C;ATP11A;LDLR;ATP9A
negative regulation of morphogenesis of an epithelium (GO:1905331)	0.471215	STAT1;PHLDB2
cellular response to prostaglandin stimulus (GO:0071379)	0.471215	PTGFR;GNG2
negative regulation of bone mineralization (GO:0030502)	0.471215	ECM1;STATH
regulation of vascular endothelial growth factor signaling pathway (GO:1900746)	0.471215	CD63;MYO1C
positive regulation of nuclear-transcribed mRNA poly(A) tail shortening (GO:0060213)	0.471215	ZFP36;CPEB3
regulation of long-term neuronal synaptic plasticity (GO:0048169)	0.471215	CAMK2B;NPTN
intrinsic apoptotic signaling pathway in response to oxidative stress (GO:0008631)	0.471215	PDCD10;PRKCD
lymphocyte mediated immunity (GO:0002449)	0.471215	JAG1;BTN3A2
positive regulation of mesenchymal cell proliferation (GO:0002053)	0.471215	STAT1;TGFBR2
regulation of nuclear-transcribed mRNA poly(A) tail shortening (GO:0060211)	0.471215	ZFP36;CPEB3
cellular response to interferon-beta (GO:0035458)	0.471215	STAT1;IRF1
mitotic spindle elongation (GO:0000022)	0.471215	CDC14A;CDC14B
regulation of blood vessel endothelial cell proliferation involved in sprouting angiogenesis (GO:1903587)	0.471215	NGFR;PDCD10
UDP-N-acetylglucosamine biosynthetic process (GO:0006048)	0.471215	GNPDA1;UAP1
regulation of cell death (GO:0010941)	0.475262	BECN1;CHRNA7;RRAS2;PDE8A;CYR61;NKX3-1;SLC25A24
regulation of substrate adhesion-dependent cell spreading (GO:1900024)	0.475262	KANK1;TRIOBP;CORO1C;S100A10
neutral amino acid transport (GO:0015804)	0.475262	SLC36A1;SLC6A17;SLC6A15
regulation of lamellipodium assembly (GO:0010591)	0.475262	ARPC2;SSH1;EPHA2
cellular response to epidermal growth factor stimulus (GO:0071364)	0.475262	ZFP36;IQGAP1;PDE8A
long-chain fatty acid transport (GO:0015909)	0.475262	ACSL1;PRKAG2;ACSL3
negative regulation of insulin receptor signaling pathway (GO:0046627)	0.475262	KANK1;GRB14;PRKCD
regulation of nervous system development (GO:0051960)	0.475262	YAP1;DOCK7;PDLIM5
peptidyl-tyrosine dephosphorylation (GO:0035335)	0.475262	UBASH3B;PTPRF;DUSP6
regulation of extrinsic apoptotic signaling pathway (GO:2001236)	0.484215	TCF7L2;TNFRSF12A;ITGA6;TRAF1;SH3RF1
positive regulation of neuron projection development (GO:0010976)	0.484215	CAMK2B;NGFR;NPTN;ABL2;SERPINI1;VLDLR;SCN1B
extracellular matrix disassembly (GO:0022617)	0.491871	ADAMTS5;CAPNS1;CTSK;HTRA1;TIMP1;CD44
positive regulation of cellular biosynthetic process (GO:0031328)	0.491871	EGR1;ELOVL5;INSR;BCL3;PRR16;NMD3;SORBS1;CPEB3;HIF1A;LDLR
regulation of apoptotic process (GO:0042981)	0.493684	ITGB1;TRIO;LEF1;TNFRSF11B;FMN2;MST1R;STK4;SH3RF1;PRDX5;LGALS1;PDCD10;PERP;ABL2;UNC13B;NGFR;TNFRSF12A;STAT1;INSR;ARHGEF16;MINK1;MERTK;SMAD6;DUSP6;GDF7;NFKBIA;GDF9;TIAM1;RYBP;TAOK3;BCL6;BCL3;TYRO3;ROR1;ITGA6;SOS2;CD44;BIRC3;EPHA2
regulation of ion transmembrane transporter activity (GO:0032412)	0.493684	FHL1;WNK4;FXYD5;SCN1B
positive regulation of neuron differentiation (GO:0045666)	0.493684	CAMK2B;GPRC5B;NPTN;ABL2;NRCAM;SERPINI1;SCN1B
membrane lipid biosynthetic process (GO:0046467)	0.493684	ELOVL1;SGPL1;PPM1L;ELOVL5;SGMS2
positive regulation of glucose import (GO:0046326)	0.493684	INSR;PIK3R3;SORBS1
regulation of pri-miRNA transcription from RNA polymerase II promoter (GO:1902893)	0.493684	NGFR;HIF1A;TEAD1
response to ketone (GO:1901654)	0.493684	YAP1;TGFBR3;NKX3-1
negative regulation of cellular response to insulin stimulus (GO:1900077)	0.493684	KANK1;GRB14;PRKCD
brain development (GO:0007420)	0.493684	EOMES;BBS2;SLC6A17;DDIT4;CNTN4;SMARCA1;NES;TGFBR2
glycosaminoglycan biosynthetic process (GO:0006024)	0.493684	B4GALT1;SDC4;CHSY1;LUM;CSGALNACT2;GPC4;ST3GAL3
pulmonary valve morphogenesis (GO:0003184)	0.493684	JAG1;SMAD6
regulation of mesenchymal cell proliferation (GO:0010464)	0.493684	STAT1;TGFBR2
axonal fasciculation (GO:0007413)	0.493684	NRCAM;CNTN4
signal transduction involved in G2 DNA damage checkpoint (GO:0072425)	0.493684	CHEK1;CDC14B
fatty acid elongation (GO:0030497)	0.493684	ELOVL1;ELOVL5
vesicle budding from membrane (GO:0006900)	0.493684	ANXA2;S100A10
iron ion transport (GO:0006826)	0.493684	SLC25A37;SCARA5
amino sugar biosynthetic process (GO:0046349)	0.493684	GNPDA1;UAP1
UDP-N-acetylglucosamine metabolic process (GO:0006047)	0.493684	GNPDA1;UAP1
oligodendrocyte development (GO:0014003)	0.493684	CNTNAP1;SOX10
negative regulation of substrate adhesion-dependent cell spreading (GO:1900025)	0.493684	KANK1;CORO1C
response to prostaglandin E (GO:0034695)	0.493684	TGFBR3;GNG2
positive regulation of ruffle assembly (GO:1900029)	0.493684	EPS8;PFN1
collagen metabolic process (GO:0032963)	0.493684	TRAM2;HIF1A
positive regulation of stem cell differentiation (GO:2000738)	0.493684	SOX6;SOX5
positive regulation of vascular endothelial growth factor receptor signaling pathway (GO:0030949)	0.493684	ITGA5;HIF1A
regulation of catabolic process (GO:0009894)	0.493684	ITGB1;FAP
cardiac ventricle morphogenesis (GO:0003208)	0.495137	TGFBR3;FKBP1A;JAG1;TGFBR2
[truncated: 2,382 more rows]

## Sheet: HFF_P7F associated
Term	Adjusted p-value	Genes
[truncated: 3,267 more rows]
