# Supplementary material for: Divergent transcriptional and transforming properties of PAX3-FOXO1 and PAX7-FOXO1 paralogs
Source: PLoS Genet. 2022 May 23;18(5):e1009782. doi: 10.1371/journal.pgen.1009782 (PMC9166405; doi:10.1371/journal.pgen.1009782)
Supplement: S6 Table — (XLSX) [file pgen.1009782.s014.xlsx]

## Sheet: Figure 3
Parameter measured		PhosphoRB1 (Figure 3civ)							Parameter measured		Ki67 (Figure 3div)								gH2AX (Figure 3eiv)
	ANOVA pvalue differences between P3F &P7F lines									ANOVA pvalue differences between P3F &P7F lines								ANOVA pvalue differences between P3F &P7F lines
	<0.0001 (****)									<0.0001 (****)								<0.0012 (**)
	HFF	P3F-1	P3F-2	P3F-3	P7F-1	P7F-2	P7F-3			HFF	P3F-1	P3F-2	P3F-3	P7F-1	P7F-2	P7F-3		HFF	P3F-1	P3F-2	P3F-3	P7F-1	P7F-2	P7F-3
	0.0895738546875742	0.00315483	0.00392117698355847	0.00409330036166276	0.0665438956466142	0.00852333387968663	0.00233164432716581			0.37052228	0.17846873	0.15679962	0.53732376	0.15920969	0.50517727	0.24845083		1.452426098	4.80454036	2.19981396	1.27383263	1.1034972	1.06003273	2.33545468
	0.0875769646900127	0.00250484	0.00328101665488937	0.00315251592457272	0.0834177412626104	0.0667212998406548	0.0417904978583896			0.29038195	0.01244608	0.05398503	0.06466545	0.31201983	0.14402071	0.47790035		1.540441652	1.53802145	1.15475034	1.40867041	1	1.04709333	1.23523624
	0.094964393056356	0.00279912	0.00345204863380238	0.00750391743133298	0.099762836881822	0.00389836200190906	0.0760694727689682			0.66097074	0.16378395	0.04786314	0.2637364	0.22858649	0.05471996	0.30415327		1.106985859	1.33016876	1.44897347	1	1.09590899	1.14966879	1.18122707
	0.0940553163357418	0.01520984	0.00349527689659838	0.00565173149299988	0.0773361307386746	0.0044082249397993	0.011622151781175			0.71780736	0.02579882	0.07951282	0.40950055	0.45372087	0.16789362	0.38363362		1	2.36065965	1.20508926	1.02848178	1.19760971	1.10663413	1.44506374
	0.0583833134135639	0.00214932	0.00694444488487973	0.00323394516505022	0.0760444697571808	0.0742081569737525	0.0405138362686816			0.72114442	0.09072828	0.10759275	0.03782886	0.05961518	0.29851347	0.24502984		2.890940295	1.36710761	1	1.08513294	2.42379461	1.49192065	1.03430669
	0.133083664823019	0.00282002	0.00268142699625694	0.0053113275159321	0.0197147159598063	0.0107573251973391	0.00358527157692944			0.75931345	0.01976084	0.02594898	0.06346336	0.66612387	0.15139894	0.11738765		1.194988139	1.37716885	1.21624981	1.33311349	1.39096794	1.20852075	2.41360639
	0.113424869682487	0.01460969	0.00461137846669328	0.00319075165444317	0.0816408550225965	0.0484219116639596	0.00294886829998929			0.66026812	0.60113809	0.44660795	0.31961418	0.51611698	0.22029645	0.74119907		1.415631841	1.65085093	1.55454027	2.32207517	2.1028009	1.16713293	1.35323872
	0.0936063624073667	0.01320033	0.0128424434469229	0.0946168130180989	0.0497744281431018	0.124100557819378	0.0038532689557479			0.3563418	0.07525051	0.04007195	0.06545517	0.71940819	0.29135639	0.28863907		1.224205423	1.80731236	1.00761274	1.84878012	4.84153099	1	1.2551678
	0.0707838323299824	0.0064372	0.0128431381303582	0.00462436041051847	0.0485131743315913	0.00398134355278644	0.0566720698233975			0.53022611	0.02556953	1	0.56847166	0.0867945	0.16954723	0.05157728		1.41485102	1.69201413	3.11991407	1.42304194	1.15938523	1.30755985	1
	0.0737760458747895	0.11561543	0.00498527710404723	0.00369569018032311	0.0817040810210129	0.00763039618312622	0.0655394158865473			0.6442598	0.01204453	0.04758445	0.04095572	0.14590882	0.3888625	0.62504387		1.173029607	1.02641529	1.74099306	2.3458675	1.14012118	1.14012821	1.19352163
	0.109657046005184	0.00377294	0.00319025181585325	0.00302498273254202	0.0674855111625747	0.00461240343123504	0.00442934812669156			0.22608802	0.38831936	0.83186466	0.04335493	0.18446831	0.2454396	0.04891361		1	1.2891138	1	1	1.16389678	2.77192574	1
	0.0411709795577516	0.00287132	0.00289904968350606	0.145655097384437	0.0667043299676455	0.00745471061882708	0.0508138432081691			0.29721608	0.2897612	0.04765122	0.03820537	0.03848944	0.05712048	0.12508393		1.068901609	1.28450916	1.7028506	1.5717022	2.36217397	1.53272653	2.32570354
	0.0815273603814132	0.00985407	0.00326184115080884	0.0873084340385224	0.0718552047409089	0.0632110612716287	0.0184965046096348			0.26818308	0.10602312	0.79465969	0.04006112	0.06023674	0.1496404	0.19188112		1.018011085	1.04748284	1.75557454	1.08305871	1	1.48735377	1.13397272
	0.00214420671005011	0.00339674	0.00508081931377468	0.0056046220434532	0.0831402387684043	0.0869439897421957	0.0503601983550058			0.43205394	0.55775144	0.55210632	0.03696301	0.1204893	0.05058161	0.62680947		1.37845752	5.30611285	1.72686612	1.26139641	1.30049438	1.08474043	1.56878188
	0.0110054540129832	0.00429858	0.00383010626877471	0.00601813863739142	0.00605271812558105	0.077462257372819	0.0347241600407515			0.37263557	0.03977824	0.05259063	0.19447473	0.50300498	0.23008815	0.42472508		1.033711085	1.04963877	1.66409296	1.74449277	1.06285359	1.24049503	1.82226738
	0.118289201567739	0.00353039	0.0027076845114247	0.00334029975982214	0.0432234645932611	0.0197015438256134	0.0177674188654274			0.42398715	0.19706113	0.07460575	0.06400007	0.10116229	0.21635495	0.08254705		1.659825525	2.14736106	1.0004806	1	1.33280637	1.6583188	1.59885733
	0.112168938565501	0.00429045	0.00796745034350457	0.00828492841622336	0.0963130877072622	0.0654729767010321	0.0169108903890661			0.40171389	0.01747315	0.02946387	0.08552841	0.04764394	0.08387294	0.0381934		1.146326112	1.28252756	1.09151006	1.95136711	1	1.17108506	1.17941764
	0.110435076265428	0.07385385	0.00242133350884542	0.00397997860291779	0.0447185971424915	0.0690882876413957	0.040748515793739			0.26893052	0.07225543	0.09311988	0.03581881	0.49546492	0.35727151	0.0441432		2.423440776	2.04001272	1.040427	1.20013469	1.77480598	1.21569977	1.27103882
	0.0901206737547873	0.00327288	0.00876713852234398	0.0049122809981335	0.0214650323017628	0.0046872743743789	0.0494171809395566			0.4887143	0.09866714	0.21443765	0.2823173	0.28638816	0.05044821	0.07801956		1.275544998	1	1.0471858	1.21570574	1.03327839	1.07489056	1.59523396
	0.116084526091775	0.01773585	0.00272665321857884	0.142362310309782	0.0920478653745298	0.00358430418534942	0.00498985270565768			0.21950527	0.01973062	0.7952833	0.28858558	0.08991694	0.13437613	0.25584391		1.324215989	1.23466419	1.16951994	1.34617384	1.19338981	9.05957513	1.13973342
	0.0068681322986127	0.00575269	0.00359610728426653	0.00529756430000417	0.00609886479626535	0.0507109463451225	0.0403667784263769			0.29162281	0.02694117	0.77934379	0.035686	0.13703094	0.94597275	0.21332441		1.050786141	1.45271572	1	1.871017	1.00282658	1.07265102	1.04489465
	0.0968657800252525	0.16314637	0.00330487828052459	0.142006368653579	0.0973404060398386	0.0145491545540608	0.0523507280291423			0.37170211	0.09661479	0.17646886	0.06064212	0.11349831	0.06803894	0.19185709		1.143515356	1.88126788	1.13201775	1.23845301	1.05145367	2.41383687	1.73881111
	0.062053884242094	0.0038305	0.00414927793931318	0.00511304939381396	0.00715925187867439	0.0708309831097722	0.00517905666552154			0.4169083	0.02066975	0.02882273	0.0238321	0.79969943	0.38131926	0.04614203		1.107699675	1	1.15553331	1.02203264	1.04781383	1	1.57710207
	0.094843755644979	0.00598654	0.108134927103917	0.0028624597428258	0.0916526004895708	0.063316614280243	0.00431895123216735			0.06921037	0.1576374	0.15494864	0.1328756	0.48735708	0.51692518	0.2357433		1	1.06326393	1.33248008	1.30256469	1.29713622	1.37107593	1
	0.121288108984659	0.00469504	0.00815488988602418	0.00324756805647305	0.0350469820445166	0.00424965447949789	0.0530115649492982			0.40879341	0.10752244	0.06673856	0.41351736	0.22431405	0.14451505	0.35183612		1.135557575	1.27203444	1	1.34628435	1	1.62327335	1.80289562
	0.0811814009426184	0.00352506	0.00308307947480211	0.00499851750328	0.0708319437020399	0.0673679454284567	0.086011094323436			0.40516866	0.18430125	0.04458479	0.0400902	0.48990208	0.20000352	0.15731331		1.226628758	1.42210965	1.70997595	1.15393073	1.19910936	1	1.46801552
	0.0776362572306339	0.03152509	0.00315908033834309	0.00457101623991943	0.0347806312442936	0.0985469344351702	0.0406690331982574			0.49112309	0.51795587	0.04447883	0.05922027	0.09759743	0.12185115	0.04807241		1.081719613	1.20471419	1	1.12967917	2.88724748	1.06285566	1.50082174
	0.0926957044954742	0.00361318	0.00322739589424808	0.00505881210871661	0.0524696211717431	0.00378374162683853	0.0019351698863219			0.28255202	0.05229708	0.026624	0.02630962	0.31180147	0.40138644	0.2369261		1.148783034	1.1049292	1.20588039	1.14567009	1.90665916	1.25987466	1.50653441
	0.0802957349353974	0.00321569	0.00307438815342089	0.0036737590916752	0.02819883217259	0.0609755171396686	0.00318390827541689			0.59204309	0.20918154	0.13456914	0.03486791	0.11402341	0.22865279	0.05186349		1.158678912	1.15075595	1.08438664	1.68833578	6.40697478	1.4511434	1.31369972
	0.0786633292501349	0.00573946	0.0336477560783796	0.00478178722251053	0.0491284822519724	0.0751277954156771	0.0495459431042083			0.8146903	0.02830773	0.12490105	0.06078345	0.27829651	0.16048453	0.04745836		1.178870789	1.25512315	1.46424534	1	1	2.38158538	1.20883626
	0.0855833380428307	0.00276921	0.00589846783144564	0.0301099630364278	0.0713130692761531	0.0576080976729738	0.0489489237072384			0.75209379	0.11389751	0.3005942	0.02479411	0.49240187	0.21625495	0.05734512		1	1.15399951	1.1887781	1.15459423	1.60900744	1.4065019	1.10570421
	0.0852145610369244	0.00706402	0.00342503462451641	0.00398947975804807	0.083060463969345	0.0730187812092327	0.0597031571749418			0.6126892	0.10308337	0.1469288	0.0334375	0.04119183	0.15174589	0.15211603		1.018422368	1.29305217	1.05722178	1.14337261	1.58644094	1.08301518	1
	0.0261264736885734	0.00254975	0.00281148322514028	0.0455160117492489	0.0693839578292223	0.00455182762796742	0.0486709568312637			0.58595509	0.05386811	0.58253028	0.03005001	0.40914977	0.09116611	0.15973543		1.022738965	1.19398608	1.50911609	1.75155383	1.13283557	1.13542147	1.38188467
	0.0810472585325097	0.00420628	0.00184590704283149	0.00326198903028545	0.00274017912028966	0.0737397645769738	0.0548809557088784			0.50921981	0.28213376	0.06740715	0.03378142	0.04956983	0.04707612	0.41759882		1.158800281	1.38433885	1.09638624	1.46171428	1.63853021	1	1.69400658
	0.0441584068867602	0.0025513	0.00341321519140661	0.0030035789321431	0.0715492767954452	0.0330877578018985	0.0511046989012174			0.60728139	0.02644046	0.09602481	0.02019213	0.3732479	0.14346541	1		1.888508795	1.29323862	1.14662738	1.09810123	1.21297197	1.04054489	1.33719433
	0.0605792717372135	0.0065183	0.00424970369488771	0.00425925952122193	0.0560196304875993	0.0743486914018454	0.00296030630400321			0.57517118	0.40354592	0.02531338	0.16240904	0.03688773	0.0492571	0.59646444		1.218602027	1.40776739	1.13652667	1.16733723	1.34399315	1.72813586	1.00246753
	0.00879644222295839	0.00497383	0.00254860679270146	0.0616936361344749	0.00926334481896358	0.0685494506380934	0.0466194671571991			0.57884787	0.1327656	0.0274881	0.02263321	0.09823058	0.12646467	0.13413032		1.210282367	2.20444172	1.41716482	1.31065752	1.60903629	1.2134726	1.94315659
	0.0162677566807939	0.0658	0.00329151388224684	0.104389586181939	0.0040623112219325	0.00427487894603915	0.0514536908880438			0.43318846	0.07023161	0.03695492	0.08191223	0.2177762	0.16909444	0.5420758		1.214114493	1.35543495	1.06566405	1.40556093	1.09752362	1.29508963	2.28792913
	0.0833922809693107	0.00492593	0.00808587009454166	0.00322178498881369	0.00377638417338116	0.00397562268501654	0.0524577762484464			0.27301859	0.20855707	0.16094902	0.07572264	1	0.18949299	0.53279652		1.506646486	1.12875755	1.52569915	2.14977733	1.27562355	1.07709791	1.5335121
	0.0987399831731064	0.00504262	0.00405400180508055	0.0722940961566313	0.00538457318494043	0.0682984788457747	0.0114695583900795			0.43011699	0.02969822	0.04724272	0.03288941	0.1328065	0.14976061	0.12494118		1.356548111	2.14545008	1.52643887	1.34187241	2.30025889	1.49789509	1
	0.112850129407549	0.0092963	0.0480014023444018	0.00256577419936513	0.00316097013050148	0.0863363804754642	0.00610689905438453			0.29539157	0.00586082	0.05956684	0.03292355	0.64565195	0.0424742	0.06409979		1.035765527	1.22459897	1.56805073	1.89855561	1.29637467	1.36389091	1.12429031
	0.0976804340894787	0.00517116	0.00813725543963021	0.00254539244027927	0.00400188351080713	0.0687516179970684	0.00250256429381597			0.19464813	0.17564021	0.13965799	0.285185	0.39552999	0.04503476	0.17555599		1	1.16524675	1.48013738	1.22322227	1	1.47434528	1.59020576
	0.0825633851830966	0.00653253	0.0707884270273997	0.00412016558852517	0.081483583331492	0.00308859996674202	0.0636271804749829			0.55944764	0.77760797	0.07002512	0.03085884	0.10301384	0.11723381	0.04487719		1.134428769	1	1.41379852	1.37060655	1.09870285	1.09940895	1
	0.0913885219741098	0.08450057	0.00687022943059445	0.00406655250090543	0.00825310921248566	0.0467331545984293	0.00354618835068605			0.49717256	0.08680558	0.49601476	0.0279875	0.05203891	0.15725222	0.18356169		1.332131567	1	1.35974032	2.43474214	1.19725737	1.06542124	1.54002937
	0.0972532951318977	0.01396697	0.00367357025409294	0.0794107184678848	0.0516902314148389	0.00291052940021514	0.0446494094550483			0.22413912	0.06420096	0.01933266	0.03299455	0.10689459	0.44916622	0.97557172		1.999166973	1.2791965	1.18587939	1.03020243	1.20341323	1.23164071	1.38324313
	0.0838141325172463	0.00700223	0.0898665196887799	0.00406108985884012	0.0153030313285787	0.0767587321373491	0.0263469008874442			0.17352288	0.11415359	0.03179189	0.03372519	0.08076485	0.15953607	0.15920618		1.306470478	1.20848968	1.15578648	1.55823688	1.48973896	1.7400982	2.32379404
	0.00723021627705024	0.04100085	0.00253507313551773	0.0642786699469667	0.00294125084546867	0.00371998104544273	0.0502857173037841			0.63939544	0.65652575	0.34035198	0.02923323	0.18203926	0.04313845	0.12947457		2.363700668	1.69584117	1.53915625	1.22010945	5.49102173	1.15869841	1.32917982
	0.00338341179670014	0.00527425	0.0736189903849232	0.00336844590598825	0.0443279851028257	0.0587546432801504	0.0476560089998703			0.39826441	0.05064095	0.02347436	0.27829573	0.03363999	0.04700046	0.27078653		1.480199168	1.16777356	1.51215996	1.12248438	13.6529451	2.37752708	1.10358893
	0.103678708535281	0.02367435	0.00727448957328868	0.00370035414000577	0.0402959263828931	0.0492393881371566	0.0445609971071885			0.28078473	0.02301779	0.04419399	0.05337146	0.26490807	0.12067437	0.04442874		1.140063066	1.45279256	1.46218911	1.08002124	1.28993368	1.15721111	1.26151929
	0.00659202359259417	0.0084734	0.0828860946650426	0.00377297816157807	0.00610979502814848	0.0827180478578694	0.0487225905812362			0.62816516	0.1873309	0.33006578	0.02965263	0.17531182	0.20678112	0.27173904		1.325684875	1.14436411	1.58359105	1.79173822	1.27381255	3.09542667	1.57373054
	0.04589397760643	0.14564145	0.0697730594497991	0.00400964090407571	0.0625431262485489	0.0845303912801431	0.0421116403502664			0.63378755	0.02694712	0.09246497	0.03585211	0.07617003	0.04859006	0.48461586		1.052892449	1.42283493	1.74927725	1.33971072	1.22698471	1.90096069	2.79222937
	0.106376457574838	0.10312975	0.00696957921816324	0.00277069041118623	0.0369332459073336	0.0849105916095921	0.0472171560539966			0.6332299	0.78169896	0.08298305	0.03870833	0.02734035	0.14181983	0.04961029		1.823104837	1.51039169	1.58813312	1.08360152	1.42765323	1.101586	1
	0.0780113678104526	0.00342862	0.00289733353331685	0.0588981908484982	0.009406795343491	0.0639413136477919	0.0405915611007916			0.02344642	0.02916446	0.47888491	0.03101942	0.27234349	0.54821916	0.04284024		1.368912427	1.86221451	1.07914101	1.7202488	1.73875725	2.33937236	1.31616355
	0.105113325815913	0.05473883	0.00439380295774294	0.0876257119479043	0.00268617041060045	0.0756559637737397	0.043555632542292			0.75737396	0.02606249	0.08718296	0.0242764	0.09656764	0.50665655	0.05003095		1	1.32794774	1	1.18430092	2.20701072	3.15881174	1.13127614
	0.0960790771612	0.04404637	0.0768215577483801	0.00385730406615028	0.0756103394053543	0.0975561567117242	0.070699639112993			0.84270862	0.1676372	0.07280769	0.10581314	0.11302168	0.3440916	0.13288285		1.324780648	1.13764032	1.26898486	1.25783477	1.44133261	4.50676504	1.21247088
	0.0923001041501643	0.00631471	0.00356339490329675	0.0884266455420968	0.00416778852922772	0.08126320217597				0.94338205	0.56144021	0.13515106	0.01836953	0.2695035	0.12136859	0.38607552		1.350248304	1.04180988	1.17021038	1.04333633	1.7097839	1.2478638	2.71230871
	0.0980465344429853	0.00366362	0.00545266021047664	0.00251943835214466	0.0721985134394552	0.00399721174382819				1	0.02776835	0.03666738	0.03040538	0.11271055	0.08882998	0.13261635		1.333570566	1.39108424	1.44812876	1.12138733	1.42552889	1.53599252	1.00515964
	0.10210368190798	0.00302502	0.0936050112239825	0.0378855667212021	0.0764098781370234	0.0767640158204378				0.35435403	0.12026564	0.06931076	0.02506062	0.36695249	0.13618471	0.09337902		1.726590456	1.39857812	1	1.21776335	1.48127138	1.04248712	1.41118394
	0.07193296632192	0.00409244	0.0371912223663198	0.086989131624406	0.0859207969555392	0.0736250355747799				0.62377586	0.04930687	0.06542265	0.21926256	0.52384977	0.04551636	0.14741004		1.132730895	1.91620382	1.20111033	1.26983294	1.0904169	1.62180809	1.58880579
	0.032043258953868	0.1088489	0.0204597234337901	0.00377532251774802	0.091983047270428	0.0786711060963457				0.87097537	0.11084828	0.08795508	0.35751683	0.19907802	0.03545477	0.05080016		1.044996137	1.22077211	1.40345412	2.4768094	1.002018	1	2.02741745
	0.138768675797602	0.00690874	0.00559820892767902	0.0536407626935823	0.00273793734279078	0.0507303020206999				0.39058084	0.01900469	0.27766629	0.24760386	0.29834624	0.04190264	0.42057607		1.050564707	1.33294478	1.91414184	1.39267984	1.36698346	1.55654773	1
	0.0864293057732512	0.00376161	0.00656375778923736	0.0515364979288568	0.00241939908525235	0.0758447435541279				0.34108414	1	0.43182331	0.03196024	0.11416174	0.25121609	0.36570331		1.162107189	1.24115267	1.29069908	2.5115631	11.6751788	1.12825634	1.57675288
	0.150382771505669	0.05116156	0.010081751731972	0.00370238118496398	0.0316849761556128	0.0031266745463111				0.51339853	0.08220637	0.14379638	0.14535595	0.23067424	0.03526754	0.29839316		1.091127902	1.17948673	1.18037049	1.02852086	1	1.12771355	1.11755597
	0.0173830897163685	0.053518	0.0916341792591648	0.00345437638474597	0.0230194148823937	0.0737465708907205				0.54273053	0.05736636	0.06922248	0.02393427	0.36507092	0.38365565	0.11786312		1	1.39270826	1.19171605	1.28101072	2.4747349	1.22399542	1.81683434
	0.119697923260641	0.00342877	0.0041589728201333	0.0498054903824367	0.00276417809229622	0.070190616730258				0.58687381	0.28092512	0.07188694	0.02859509	0.09957517	0.48451853	0.30564255		1.072856745	1.32950806	1.19709624	1.16031043	1.19685436	1.06664367	2.66207456
	0.123227296785141	0.0139976	0.0591026892417698	0.061573518309292	0.00690226383308915	0.0571354200047865				0.50214267	0.04460782	0.10617868	0.14251255	0.10311225	0.03645702	0.15633936		1.165948758	1	1.26466841	1.24225538	1.26150043	1.29391414	1.8326983
	0.12887236117979	0.04498834	0.0062916670956636	0.00359769211107214	0.0711553986994145	0.0750725072737157				0.66273642	0.0144717	0.03693443	0.01817175	0.13233448	0.10486664	0.13989675		1.067202755	1.33571999	1.6016761	1	1.41267607	1	1.29856308
	0.129724222449628	0.0496086	0.00318369052573867	0.0495752587324679	0.0268178638093847	0.00375201313948745				0.94247882	0.01298765	0.05984963	0.03323479	0.03492399	0.14036851	0.04596209		1.153418373	1.16289253	1.45633842	1.18094035	2.62227602	1.19071096	1.07364598
	0.0854431097797558	0.00461783	0.00344719299160765	0.0499432069417283	0.00413371026673812	0.0685227982382262				0.73258384	0.52043423	0.13270033	0.09419288	0.03730751	0.07959106	0.93784302		1.260779357	1.09307843	1.87983158	1.13779953	1.16258893	2.54346908	1.67967194
	0.141549236213593	0.0036781	0.042962180694132	0.0471789954897987	0.00636006330966191	0.00363191178469076				0.90081878	0.8578493	0.07177641	0.0376239	0.16331398	0.30754982	0.45376319		1	1.95400909	1.29681044	3.52198148	1.86065764	1.12202664	1.15419573
	0.141267461120026	0.03770357	0.00337385041242999	0.0753529039592301	0.00390823686319352	0.0956574627387688				0.46142133	0.01763521	0.06303011	0.15068874	0.32859671	0.11601989	0.28339937		1.199167772	1.56168052	1.10787792	1.04869457	4.69092596	1.55521386	1.12351561
	0.0349658672106539	0.00452185	0.00161715699394014	0.00317460338305744	0.00403197184841928	0.089297389838041				0.71710237	0.01538773	0.08693097	0.04482557	0.29593858	0.03296376	0.03826045		1.293175772	1.97757271	1.24818449	1.73404079	1.27536178	2.43577017	8.30193211
	0.110034083706775	0.00448137	0.00388626551594796	0.00238302896611286	0.00264112922717862	0.0318327623814916				0.44480905	0.37703124	0.30162618	0.03174547	0.0217801	0.05492179	0.13294451		1.35785192	1.40786443	1.33648137	2.24457807	1.94828824	3.12872143	1.92518718
	0.0936272705233433	0.01981917	0.00316164839002503	0.0478274157286829	0.0695513753156143	0.0432228941646176				0.84034806	0.03451434	0.20301601	0.05920923	0.1273202	0.0396835	0.03892021		1.434427779	1.44199637	1.03426965	1.51899006	1.21079008	1.76470899	1.32216935
	0.135598548698928	0.01682622	0.00397366775849215	0.0031629320472978	0.0666003455207829	0.00300216004762851				0.74003917	0.16639613	0.05439606	0.04957577	0.06519444	0.24256384	0.14009453		1.26475771	1.16729866	1.76801375	1.21931148	4.27935441	1.0610448	1.60135391
	0.119377471678808	0.01061307	0.0195033896194944	0.00286668608456688	0.00436497645391156	0.00287905625393202				0.85498938	0.1132317	0.01895972	0.03814063	0.26396327	0.15908942	0.29418983		1.129246916	1.05146405	1.85420234	1.10965762	2.1992754	3.45127202	1.30684511
	0.0238828648277836	0.00987073	0.00787159971483101	0.00280054664185851	0.00477257668920997	0.074747612132998				0.98804054	0.10501278	0.35268148	0.02049489	0.40828492	0.127718	0.46186845		1.288002532	1.30153594	1.17633309	1.19679116	1.24467194	2.13312813	1.38052929
	0.125822656417791	0.00432612	0.00313607105725083	0.00291666686310697	0.00343159339885277	0.05571287064765				0.81297072	0.01896048	0.02238245	0.03808928	0.11523142	0.33292761	0.08487758		1.145402783	1.90877379	1.2480849	1.62887757	1.9425706	1.09954945	9.23197937
	0.112620850265212	0.01801944	0.00742939865805157	0.00336773905439675	0.0211452254822403	0.00379616157209457				0.72750224	0.17831559	0.01620158	0.04130895	0.61866194	0.08505063	0.35819338		1.221670973	1.36435281	1.44385232	1.10590324	2.22002381	1.4837347	1.81046303
	0.159479997757242	0.02640753	0.0127963049967018	0.0028081915882512	0.0765039809849531	0.0719698454262245				0.175897	0.04401502	0.02932273	0.01913364	0.03257234	0.11468828	0.07285805		1.382481045	1.22352238	1	2.12666773	2.83657385	1.1527446	1.1385155
	0.123916389401557	0.11954699	0.00619205337276818	0.00261962710722446	0.0025674021506383	0.0875733146910168				0.44016838	0.02656415	0.2553057	0.28042934	0.0294454	0.18426521	0.28910675		1.295735011	1.14747986	1.24247081	1.29257661	2.29634538	2.31580524	1.80118169
	0.00364294733194709	0.00956485	0.00360824768527497	0.00261539603858177	0.0223379643538242	0.0800962175643228				0.41330159	0.1908504	0.05091553	0.03516673	0.06722363	0.03378286	0.04456597		1.321677038	1.86740959	1.43673444	1	2.47234383	1	1.28092313
	0.0445121697742831	0.00372764	0.00309336222081117	0.00268062416089142	0.00307403253951806	0.0881666717868225				0.17812455	0.58112409	0.30581443	0.49368516	0.07036938	0.11627864	0.16613472		1.009264407	1.2120541	1.75177183	1.10702507	1.36457229	1.28588722	1.18642446
	0.108645380873414	0.00450527	0.00754115276944849	0.0387783525526024	0.0197086386555928	0.0694393765618188				0.11956606	0.01865859	0.04576213	0.02748553	0.35061251	0.64572936	0.25218821		1	2.32812777	1.1117762	1.26853035	1.38742502	1.28223043	1.70835764
	0.133668437089305	0.0119537	0.00664425147647595	0.0203844053548787	0.0420071455468756	0.0729499782668606				0.70627098	0.04599139	0.16352656	0.2393215	0.36781354	0.30671344	0.06377105		1.29947607	1.18950768	1.25118983	1.12396118	2.17869876	1.2181433	1.91691606
	0.127965086783682	0.00296264	0.00320220608495326	0.0425276830198139	0.0434846327434125	0.0671491264949149				0.46162296	0.02169269	0.01705953	0.02448161	0.42088973	0.73764272	0.23748774		1.078953869	1.33439801	1.00801315	1.37713852	1.85278437	1.25369238	1.36277425
	0.00275765625439509	0.0038199	0.00306675959223368	0.00260494086815108	0.00322239444295201	0.00632728532042576				0.23241129	0.18284799	0.39328921	0.0534818	0.0434782	0.08069658	0.09475885		1.31578596		1.24222216	1.13752253	1.55527184	1.2558648
	0.126860947353891	0.00365716	0.00832291720307694	0.0376969420558453	0.00256944463499114	0.0663489773496257				0.02317337	0.01573483	0.30500125	0.15224087	0.52767096	0.0197255	0.02851623		1.329271145		2.54152676	1.19392943	1.59036166	4.06844018
	0.123903776462872		0.00697143899803337	0.0479390408543453	0.00281192469663046	0.070044506314096				0.51805587	0.02052956	0.10596794	0.4126199	0.05420632	0.07599043	0.1381864		1.401727529		1.33578249	1.25921869	1	1.51408224
	0.113035720935686		0.0121371618836325	0.00276490286445962	0.0221344099920844	0.0697780664528454				0.33466197	0.08735074	0.57993764	0.30198525	0.02685802	0.53931273	0.30505511		1.113611406		1.46342943	1.43850632	1.66103403	1.08749214
	0.130983011869914		0.00292097046444446	0.0191269296092121	0.00437899136644167	0.0042477234000788				0.71751799	0.04354813	0.14768046	0.02290756	0.04258941	0.46762536	0.10949286		1.055510023		1.88788266	1.12206496	2.23552927	1.06238
	0.127355749431622		0.00310433316056456	0.0184880575922547	0.00292299370157155	0.0651103175249682				0.1116503	0.1223388	0.07698044	0.03628278	0.0286302	0.47469074	0.04152145		1.186382844		1.57982609	1.14138728	1.1469312	1.28428363
	0.00559226662221757		0.0124040092494857	0.0181391783350823	0.0515651737805456	0.0670149012343885				0.378237	0.34477221	0.02884411	0.03986522	0.24602194	0.03192609	0.06817002		1.035465323			1.2951555	1.36409483	1.09063084
	0.0652853168073982		0.00279009145372784	0.00275345442007137	0.00397535694206506	0.0719869516668589				0.68659813	0.15182347		0.03668823	0.26254979	0.16761076	0.22808253		1.447468194			1.33006792	1.26147319	1.59664475
	0.0528052048379508		0.0219599883054733	0.035847791143674	0.069993676027029	0.0650014391403186				0.51954368	0.01862142		0.0347139	0.42677551	0.37662366	0.13930491		1.022788338			1.31948894	1.35955315	1.5380757
	0.0951855285603036		0.0118107003751	0.0381887157784449	0.0422315462707825	0.0473908074901322				0.09426822	0.10490993		0.03598774	0.28642352	0.18550837	0.07617765		1			1.0178541	1.48730078	1.20148946
	0.0712429800311629		0.00293057785937281	0.00360487913905641	0.00348940938512598	0.0403328410062721				0.1180891	0.01048989		0.2640555	0.02729627	0.42595107	0.52146417		1.641759257			1.30188599	1.02129234	1.67054916
	0.0881045804864246		0.0720344866060748	0.0109762754231596	0.00386284748960212	0.076955460857831				0.18080267	0.08853489		0.97835844	0.062283	0.076232	0.2751066					1.0507897	1.42758037	1.85155042
	0.0747813496379814		0.00728710509053207	0.00268867943114118	0.00295866687987	0.0825916618907325				0.11919612	0.02589411		0.05563011	0.60897636	0.02108254	0.05559293					1.15502527	1	4.00251999
	0.0666412872626264		0.00399291749912528	0.0593824303528996	0.0558922068208127	0.0569020663719058				0.5151932	0.62642218		0.06992147	0.63311537	0.13540952	0.30243535					1.22636243	2.99538644	1.24424255
	0.0989614404858933		0.0508520630550613	0.0174012970449622	0.0449461001338965	0.0650358377084177				0.62301935	0.17015788		0.51239299	0.22017277	0.62455797	0.0922933					1.07240192	1.21947609	5.0523363
	0.0885608606540859		0.00316542309688043	0.0383518857200477	0.00404313515229852	0.00630367812782981				0.5942039	0.26802833		0.53808641	0.1251732	0.60868387	0.04646885					1.5398854	1.70269163	1.14868685
	0.0705950100460463		0.00366673084754871	0.00244200261733614	0.0349555082041128	0.0547584779576351				0.30949872	0.05192137		0.33033099	0.05283644	0.23801636	0.45988952					1.23156735	2.27678791	2.83473882
	0.0661323190301239		0.00676057902960966	0.0177500010537135	0.0573055843178486	0.00321270128268091				0.88575597	0.01799707		0.32558093	0.04951287	0.26913199	0.04918748					1.23042633	3.02822916	1.30200415
	0.0725298448980215			0.00304372397975839	0.07033385483979	0.0399783719294447				0.39335186	0.08308855		0.08214164	0.04128944	0.24066857	0.24702296					1.07531101	2.24978428	2.41066682
	0.0771311900065821			0.0332710607144011	0.065515036045824	0.0409618596635932				0.48534027	0.43749212		0.05154237	0.03240117	0.47825349	0.27493706					1.11384713	1.46866647	1
	0.0510753604641842			0.0026833449446962	0.0588090997002225	0.0659409609259057				0.6868465	0.0210218		0.03350326	0.03720464	0.41286384	0.04847187					1.06802397	1.45065487	1.37570284
	0.0557435376063824			0.00261451038515612	0.0515675113173739	0.0401659338370027				0.48906659	0.45147045		0.03165066	0.48946143	0.66377334	0.46359615						1.82477333	1.13892317
	0.0913511164374649			0.0265930404916525	0.0601655843078784	0.0427407358103641				0.32082953	0.02524857		0.02968916	0.1940232	0.14182498	0.15050361						1.50850305	1.47044276
	0.0725119344562788			0.0558923257755513	0.0489038349623489	0.0435112532936592				0.48439468	0.08300468		0.17466586	0.06862486	0.58250627	0.1872423						2.26907774	1.58129098
	0.0642464572495514			0.00320881945268575	0.00523424225726865	0.078562444792344				0.42295743	0.02076385		0.01843148	0.02433247	0.22112494	0.48224249						1.97809849
	0.0704002084305043			0.00300752589898851	0.0468475949467379	0.0683557803535994				0.46616812	0.14021753		0.58653567	0.77864472	0.40187409	0.05248799						1.77866512
	0.0276911903377111			0.00285414879348417	0.00397285884137236	0.0558042133410444				0.55516815	0.05746289		0.04046153	0.0920642	0.21374172	0.14320746						1.36140983
	0.0561297017989491			0.00250049211051031	0.00313829808803077	0.0864706883755439				0.86894671	0.64683552		0.02776261	0.05799685	0.54856282	0.09468686						2.04500313
	0.0927909910346743			0.051625344014878	0.0410538116075372	0.00322045175536291				0.63399873	0.54953895		0.07023518	0.07701963	0.23863541	0.38842295						1.61509383
	0.0603966701119207			0.0303751276939646	0.028072015203689	0.0447854616199714				0.3294546	0.01830234		0.25642292	0.41814875	0.07207384	0.153531						1.56402503
	0.070679087799701			0.0157137844271423	0.0793088200059027	0.00500462995753171				0.49088255	0.05116303		0.08091905	0.02847397	0.47622464	0.06077036						2.42422464
	0.0570239332891601			0.00179978132276455	0.00899924814391515	0.034847982506827				0.2539293	0.07771311		0.02693719	0.08080086	0.02344401	0.12619023						2.61869019
	0.09569345810118			0.0154172609032041	0.053418980681582	0.0414406230944568				0.16453969	0.02088249		0.09370264	0.02989172	0.27025348	0.4555395						2.01242889
	0.0583948122826023			0.0492487916036814	0.0615339267035821	0.00438330704270174				0.23837992	0.01818648		0.15707803	0.16613122	0.02264374	0.19375784						2.29450006
	0.0489096946852957			0.0595808830748458	0.0564613734508909	0.0837018854984539				0.37258193	0.10159262		0.06265437	0.10136421	0.16637088	0.05987617						1.57324475
	0.0779500040051838			0.00300639458531589	0.00617231677874761	0.0369101783610545				0.43586829	0.33774598		0.02220573	0.33125283	0.08737033	0.4920273						1.92480872
	0.00530989615017461			0.0713106013734467	0.0424856538267572	0.0917041249631187				0.73120203	0.02578445		0.51176386	0.42554397	0.02128935	0.21414365						1.24076383
	0.0709135261720117			0.00303608697431992	0.0623544529704082	0.0357431058625331				0.4659335	0.01339309		0.06652513	0.04985215	0.03605455	0.0636784						1.59995794
	0.0501734462011306			0.042732210449885	0.0484491867744504	0.122343062555107				0.62191518	0.20777539		0.02350562	0.06672062	0.02131785	0.39321509						1.21150929
	0.059369051232934			0.00275792251532435	0.0674241053496165	0.0388648074673192				0.4394936	0.01205774		0.42157373	0.35003593	0.02357678	0.08866765						2.89143625
	0.0661461601187783			0.0736950394112934	0.0401876500195903	0.0386418900218842				0.06934583	0.02145676		0.21593089	0.35902236	0.22474772	0.06296717						1.53308151
	0.0776288416680855			0.0125175255962477	0.0700923344997853	0.0631952598233949				0.84872968	0.01302604		0.07873737	0.07590666	0.18628866	0.28895185						1.25678778
	0.0473135662793536			0.0575138566291431	0.0651210156586728	0.00738157032940902				0.36823142	0.04173072		0.1864534	0.5107998	0.23007878	0.03719916						2.24626093
	0.0431267712524173			0.0523812070819859	0.00514756978591322	0.00561176797578337				0.95231307	0.03177887		0.05680076	0.05241586	0.61651116	0.06439282						1.25664712
	0.0602966292602765				0.0508199208910479	0.0637550387776659				0.20488112	0.02991535		0.23665478	0.37272589	0.8990528	0.21464466						1.04282169
	0.0651962596733024				0.0118791988914597	0.0596923426573735				0.45805692	0.45588903		0.45859724	0.39568793	0.80090626	0.21696812						1.47210349
	0.00290654912870069				0.0444798612550327	0.0437379105460291				0.55949241	0.0359284		0.24039828	0.10448743	0.84758668	0.044713						2.39776748
	0.0697018066808664				0.00602719478398676	0.0573875291701521				0.31693547	0.02454125		0.02547714	0.05242166	0.35254122	0.33567552						2.23035089
	0.0288497849031585				0.0702028621331419	0.0524394972223227				0.39902847	0.50415446		0.36231871	0.60206316	1	0.05096156						1.6639144
	0.0438144617776139				0.0715923312136551	0.0515424461951421				0.51374493	0.04215606		0.17064966	0.54470462	0.22536524	0.19635869						2.85859817
	0.0697647428600426				0.00660699102817677	0.0435552790719725				0.57145985	0.26668414		0.25611911	0.03373596	0.68003797	0.25571559						2.35263324
	0.0676532096341332				0.0067844041162854	0.0381334317219578				0.28457461	0.03248402		0.19305684	0.42233852	0.25358474	0.41783456						1.25150718
	0.0831182462403653				0.0046269299772346	0.00372361834494434				0.38609493	0.01687966		0.31474023	0.45494007	0.06743239	0.54773491						1.30543154
	0.0660826808919813				0.0904653510834911	0.0392639615526502				0.62577194	0.01497021		0.18652736	0.1819103	0.03149043	0.07055414						1
	0.0906277112783743				0.0654636355597429	0.0380507477651206				0.33921307	0.3571842		0.28097513	0.05217357	0.14272265	0.06644573						2.04969652
	0.078441433175				0.0659712931164807	0.0790888503116547				0.30108616	0.21141255		0.1785686	0.11058243	0.33330104	0.0640188						1.46531108
	0.0724560036242008				0.0784367066989888	0.00577922742715969				0.63999042	0.0183758		0.02327522	0.50427997	0.18035635	0.63083512						2.49086121
	0.080937504486329				0.0824653700893447	0.0166221327477167				0.07575875	0.20132279		0.25420799	0.29010918	0.05063493	0.09047412						1.0129142
	0.104668097371538				0.0205777584138884	0.0344379330786138				0.19728651	0.04079328		0.17668524	0.64925069	0.14204502	0.15546144						1.5578719
	0.0811959043583262				0.106715843720674	0.0590353915105057				0.36073638	0.0229657		0.27538206	0.16516339	0.26390387	0.18307377						1.46119266
	0.0948021765328756				0.1022901567217	0.0208323531506037				0.26894525	0.0311283			0.38439855	0.51729647	0.06765754						1.56219735
	0.0601031109572278				0.0592781526325068	0.0472199082265051				0.52293462	0.23041715			0.19454137	0.08205327	0.14832763
	0.106329414151944				0.062353533290288	0.116025648221918				0.66461175	0.02454289			0.1030829	0.20306714	0.2837752
	0.105751423936316				0.0135343520040091	0.00514688064926389				0.64777565	0.56015765			0.06479689	0.21566112	0.05879365
	0.119070730607123				0.0338700807545202	0.0126873125520367				0.45250748	0.02597644			0.94700954	0.45438621	0.5625952
	0.0314178863469325				0.0548310512347315	0.0123961360607148				0.41274309	0.02647621			0.3648378	0.5555489	0.0916559
	0.114073353065708				0.00445414876985246	0.0507926619412111				0.2889931	0.09192329			0.45630858		0.10943111
	0.0772454970534042				0.0856708380921433	0.0207663554667351				0.6192724	0.027276			0.15463104		0.16344037
	0.0736227815037342				0.00538790834173306	0.0316736566557391				0.20622187	0.01950536			0.16253883		0.32579953
	0.106776464106937				0.0767250400787251	0.0481342372766419				0.64941845	0.02818126			0.09302044		0.33714231
	0.0901319929427519				0.0528735660921183	0.0513646984884393				0.47674404	0.35861275			0.2519155		0.49240198
	0.09103675823349				0.0335275354616294	0.0334863856675468				0.23635007	0.07590044			0.05118363		0.24110027
	0.0777966476763125				0.037249490912958	0.0315956092825838				0.81542676	0.01866692			0.08538202		0.07848838
	0.0671748862614934				0.0748572356256854	0.0584427863571391				0.63652495	0.33050706			0.35144586		0.07552714
	0.0956713429353675				0.0369708856679948	0.0050892860544991				0.53167287	0.01443215			0.72806558		0.19962085
	0.0960448611770015				0.0778028604099933	0.00302061332445336				0.50012952	0.0148277			0.01621164		0.05762482
	0.0712509863490441				0.0376731224430206	0.0832228403689398				0.19984278	0.01572241			0.06924529		0.42375305
	0.0948779781888681				0.0797199460535882	0.101752544780375				0.34791576	0.04223651			0.3991194		0.153621
	0.112804465736286				0.0475012409470679	0.00381896578534185				0.24169228	0.01434679			0.55307132		0.20025225
	0.0813601147977764				0.0637325474946592	0.00293633784891942				0.57257816	0.03183456			0.54456535		0.14304658
	0.0617659384586197				0.0398825040196196	0.00592846860205741				0.34893344	0.01422862			0.38390621		0.14347559
	0.0637581733411507				0.0466555287501368	0.0134205875895039				0.24461769	0.62029755			0.06795019		0.08125695
	0.0861819881034797				0.068483680903734	0.0326538818337418				0.51180362	0.01236901			0.09926484		0.36134196
	0.0768030782171866				0.0759610472140859	0.01467086252687				0.09451155	0.62734897			0.23869194		0.24642288
	0.0905853229582251				0.0391950639544262	0.00289412471435291				0.59501342	0.55117932			0.37412083		0.09392267
	0.149770945206938				0.0397456019145526	0.0324454216970726				0.05372283	0.01855285			0.43556283		0.28448977
	0.105960201045937				0.0398296928691011	0.0968695096680853				0.19502026	0.21273288			0.03631385		0.12512157
	0.058463130146265				0.0695563686007941	0.00494638103873147				0.11817629	0.46564718			0.40956206		0.13657466
	0.107431083961383				0.0516360446025313	0.0983785875703505				0.1039814	0.266691			0.07094214		0.13397665
	0.0640732794885668				0.00512273937360882	0.0038845611714907				0.4798193	0.00620234			0.07572444		0.08842559
	0.0706401252077006				0.0517767889657989	0.00466501499847499				0.53592743	0.27205208			0.10963557		0.17653403
	0.0318793241133627				0.0109421696619241	0.00341397873390551				0.42478954	0.38875134			0.06569766		0.05620169
	0.0876763856518397				0.051732554841094	0.0354350510161192				0.12727	0.01395523			0.35756196		0.41873918
	0.0931076095107556				0.0420400160753389	0.028481757946499				0.46999051	0.33871854			0.35629077		0.12580647
	0.090894859881084				0.0402369306407552	0.073681123959794				0.34781236	0.42646385			0.04912787		0.30329048
	0.072193772549933				0.0730562645362063	0.026790491987264				0.19135971	0.18665659			0.03609412		0.32017216
	0.119025034418102				0.0782279987405914	0.012813553035996				0.11793605	0.11802078			0.63670181		0.22525117
	0.0867003154375457				0.0112943996319387	0.0133911410207025				0.02201754	0.12099342			0.19974819		0.29441366
	0.102213301729333				0.068371836695648	0.00431192689765975				0.21068008	0.43776099			0.10414942		0.23287085
	0.0926293159922209				0.0537328987217192	0.0047222225267344				0.09570758	0.05687746			0.20313286		0.19584191
	0.0748288443548765				0.0195872344699941	0.0721522420179616				0.22992597	0.2160307			0.25558744		0.4404737
	0.0674066252102016				0.0889394689607821	0.0259546941887696				0.36569135	0.24270465			0.33474398		0.33214295
	0.0579626141080612				0.0700171198205728	0.0408142275882849				0.38494055	0.20757892			0.03270382		0.28047469
	0.0666001515190412				0.0560794216827583	0.00526430382779469				0.19768519	0.22514839			0.06135469		0.41207652
	0.0499840432653145				0.0660941865117163					0.21104494	0.1508764			0.25845361		0.20706713
	0.0811456722511681				0.0752698184588339					0.51604257	0.20557646			0.13924052		0.04314121
	0.0830077136364696				0.0433299252217049					0.35717081	0.24456757			0.46528943		0.14538153
	0.0670855340829384				0.0413063601358924					0.49772652	0.03483808			0.08613938		0.25994231
	0.0616144881348711				0.0782934069788704					0.35761909	0.19781092			0.33887711		0.63440665
	0.072473351510047				0.0885690740502632					0.60204002	0.28862632			0.30310112		0.03691491
	0.0667263718878802				0.0442170653407729					0.49133323	0.18697729			0.20915986		0.32478928
	0.0693728932854753				0.0444276656264022					0.66498229	0.02499365			0.38449998		0.02725313
	0.0508275086519315				0.0482956133584846					0.35034038	0.15495777			0.10314079		0.06239084
	0.0629846972200216				0.0226823331968276					0.5032537	0.10175612			0.33909443		0.59111074
	0.0486200976554174				0.0863484139858403					0.53440697	0.45800528			0.13731131		0.04424293
	0.0585257729663173				0.0495597392109658					0.1147977	0.56312539					0.81367044
	0.0383935041838268				0.0540043190058491					0.53818936	0.30426597					0.2164916
	0.0625151549329548				0.0810037922144921					0.70686269	0.10086771					0.3359058
	0.091461012416647				0.0891829824441335					0.62400979	0.11425744					0.49395288
	0.0521048751594117				0.00391044803215677					0.56346685						0.44224509
	0.0766128548557657				0.079531613493274					0.06138971						0.12885202
	0.0575264114558592									0.25551251						0.17534065
	0.0637350691316356									0.45368682						0.02583894
	0.0603898232235674									0.4225788						0.3196308
	0.0624088145607233									0.04200695						0.1360833
	0.0477567929364051									0.11599464						0.04002323
	0.00332351038136386									0.59753051						0.15621139
	0.0449118484600547									0.31725451						0.14484788
	0.0574425803200037									0.28431635						0.13417516
	0.003278636008377									0.25843497						0.11033648
	0.00467523229066622									0.38671358						0.24625711
	0.068245298152608									0.23748124						0.14587512
	0.0524915856396039									0.42107678						0.02534346
	0.0530636807890939									0.69903551						0.02423331
	0.0761677407350146									0.77107057						0.44793759
	0.0361719404576956									0.2389131						0.02523078
	0.0728248068965052									0.37934651						0.05061453
	0.0624469924077117									0.6979004						0.72023743
	0.0522227145200202									0.13947143						0.27723964
	0.0703065811678219									0.18633686						0.02462436
	0.00573972137919258									0.56542207						0.38112252
	0.0599355847516563									0.31812174						0.59538512
	0.0492574011804021									0.13113337						0.2536486
	0.0438498575978432									0.27676583						0.33284789
	0.05111486812097									0.43411654						0.21612302
	0.0652154585762028									0.39815338						0.397921
	0.0413333357214928									0.51538814						0.27171477
	0.0334030498880965									0.34383384						0.17739325
	0.0486456938669221									0.28162538						0.24181453
	0.0439776091401502									0.62095588						0.57256244
	0.0406302818393091									0.36145424						0.27109334
	0.048250176195973									0.47842464						0.21481789
	0.0516447059290354									0.38076957						0.28738027
	0.0439067436229548									0.32966062						0.15903647
	0.0711961959100125									0.39588205						0.79368538
	0.0463976820750076															0.50310794
	0.0458956319843328															0.46124284
	0.036852766259815															0.11019498
	0.0415094536965288															0.02363561
	0.0407249441509578															0.53826159
	0.0473052167120064															0.48033273
	0.0440406669291293															0.13083324
	0.0166194454797854															0.18357396
	0.0646930667683208															0.428352
	0.0694327874065864															0.19330836
	0.0640422919576688															0.4780784
	0.0492394725049667															0.5191788
	0.0453640803797201															0.38208843
	0.0466620908029234															0.29765661
	0.0415512981672828															0.14989571
	0.0496926002246485															0.29514604
	0.0469566341947465															0.53079639
	0.0441138616153449															0.21520405
	0.0386034882722538															0.35218844
	0.0294910959885207															0.22138567
	0.0488583362769956															0.70645406
	0.0367715537997669															0.36125861
	0.0764275860728013															0.53714751
	0.0738812300526462															0.33864934
	0.0369197364855112															0.22825672
	0.0316632532163477															0.64986031
	0.0031932155447441															0.62368854
	0.0365769828070075															0.12310738
	0.0472719509656629															0.14612863
	0.0398469139485599															0.33721105
	0.0493403967981795															0.1864649
	0.0683060956795051															0.2838017
	0.0403058385289892															0.15890656
	0.0348544197550219															0.21456223
	0.0303628051751757															0.11839521
	0.0484215195577779															0.3428537
	0.0550527581617516															0.38559786
	0.0498316314236959															0.19390507
	0.0327754552104943															0.16475959
	0.0419900310786966															0.48847372
	0.0500899236839162															0.40801543
	0.0730274644867193															0.23523054
	0.0380963916805657															0.61070268
	0.0498869843094494															0.55557261
	0.041559061562704															0.27128223
	0.0452727664600515															0.19617427
	0.0369586916313156															0.23140611
	0.0345214865306502															0.62084942
	0.0606210298857801															0.61954034
	0.0756995003286839															0.36752904
	0.0534860541288772															0.25353789
	0.0537118523497021															0.29033058
	0.0799471873831395															0.31208793
	0.0491337748350404															0.30137227
	0.0570444478220694															0.16420347
	0.0537096332579291															0.29496491
	0.0296020476638289															0.324185
	0.0424084236147372															0.5576831
	0.03767769831671															0.2565762
	0.0401127192037008															0.73753785
	0.0444760925788825															0.2304124
	0.0466728271168698															0.24420451
	0.0638173203798618															0.28757392
	0.0484309524593992															0.33273077
	0.0563000339466658															0.36424429
	0.0437027335625744															0.30979908
	0.033107191521364															0.65111506
	0.0611535801021918															0.57517895
	0.0426386642222538															0.53906234
	0.0490799234113608															0.16840843
	0.0422093862327238															0.11968279
	0.0328737806405646															0.3466118
	0.0525373055682173															0.36348605
	0.0358686232203709															0.17678245
	0.0539445344291396															0.3760914
	0.0503426301466183															0.14258116
	0.0928248849724406															0.23704141
	0.0869174640001965															0.32348882
	0.0528848270075708															0.49787035
	0.0443962102747229															0.26587556
	0.0308059815271182															0.51577027
	0.0436924184293858															0.46795232
	0.064988520715063
	0.0547752904683223
	0.102973137393041
	0.0545141760805105
	0.0566860765014609
	0.031465235528542
	0.0422703704532531
	0.0349702402686359
	0.0541864172496655
	0.0432615183307831
	0.0522836570719528
	0.0654426681201333
	0.0471306847053876
	0.0277270824838482
	0.0548254278201731
	0.0355457557539643
	0.0525054570253334
	0.0509185910960311
	0.0492619484354688
	0.053813923672847
	0.0471665798870753
	0.0360201170852665
	0.0394263963436957
	0.0388295320968851
	0.0418608967738692
	0.0564810247350887
	0.0474096010638667
	0.0566281383415154
	0.0594794684647446
	0.0446562184322097

## Sheet: FigureS1
Parameter measured	Normalized PAX-FOXO1 protein levels (WB) Figure S1cii				Parameter measured		PAX3HD signal intensity in GFP+ nuclei (AU) Figue S1e
T test p-value	P3F no DOX	P3F DOX	P7F no DOX	P7F DOX		ANOVA pvalue differences between P3F &P7F lines
P3F no DOX		0.0192				0.3495 (ns)
P3F DOX				0.4624 (ns)		P3F-1	P3F-2	P3F-3	P7F-1	P7F-2	P7F-3
P7F no DOX				0.0112		0.0615926933	0.0417154502	0.045841854	0.1171937877	0.0781892341	0.0850036432
P7F DOX						0.0620202509	0.0590419261	0.058490415	0.0773250612	0.1273200233	0.1262546329
	PAX3-FOXO1	PAX3-FOXO1	PAX7-FOXO1	PAX7-FOXO1		0.0518946443	0.0339099954	0.1058386856	0.1012503746	0.0718499314	0.0867006443
Lines	no DOX	DOX	no DOX	DOX		0.076165993	0.0203353398	0.0457048857	0.0505089971	0.0829449671	0.076396793
PF-1	0.30277814	0.88052123	0.07483782	0.69299941		0.0547101881	0.0564643851	0.027297406	0.0610224788	0.0386581434	0.0874113466
PF-2	0.00089531	2.04513886	0.0666589	1.50388476		0.0256763886	0.0202019651	0.0492059948	0.0563553843	0.0680509949	0.043813108
PF-3	0.24029857	1.65450016	0.0782803	1.35251498		0.0593521737	0.0558948702	0.0247715525	0.0603880138	0.042255824	0.0906616357
						0.0439756139	0.0582723932	0.023395443	0.0369110358	0.0763478794	0.0667659225
						0.0624982835	0.0193817653	0.0611995372	0.0699804936	0.05586251	0.0777404289
						0.0617412439	0.0669276233	0.02251244	0.0596827973	0.0665017585	0.0766177176
						0.065402858	0.0296158115	0.0288826431	0.0333014622	0.0698077293	0.054438505
						0.0585148033	0.0320405312	0.0618764161	0.0421180297	0.0602808235	0.0668907401
						0.0399155659	0.031363488	0.0314328914	0.050064766	0.0350181049	0.1005305495
						0.0490814394	0.0364229511	0.0718719806	0.0599535837	0.0538724378	0.0608691478
						0.0509551175	0.024702427	0.0511796706	0.0281438598	0.0629238411	0.0834019632
						0.0593274664	0.0204330224	0.0308972559	0.0680707849	0.0514327577	0.0517184731
						0.0440201856	0.0434334773	0.012408964	0.037129865	0.0329337698	0.0697909765
						0.0486592707	0.0597921206	0.0416935001	0.0396334009	0.062963826	0.0425477272
						0.0674470358	0.0245367006	0.0591431019	0.0443664735	0.0665766882	0.0906847988
						0.0550641549	0.0493524967	0.0310280815	0.037284065	0.0464109138	0.0404540496
						0.0746903827	0.0452722425	0.0559861064	0.0289409057	0.0401490257	0.0316089083
						0.0519625036	0.06800234	0.0439948298	0.0205464505	0.0650433178	0.1741081104
						0.035907174	0.0380567777	0.0258199316	0.0589348608	0.039355753	0.0544795135
						0.0387555884	0.0507902196	0.0730947418	0.0410014357	0.1072795119	0.0514209934
						0.0525339865	0.0405630573	0.0304418895	0.0201458398	0.048292399	0.0680865738
						0.0576065433	0.0425473971	0.0705820313	0.0265206008	0.0303633278	0.0469932629
						0.0213211016	0.0512563784	0.0432765419	0.0556868745	0.0446337836	0.033480277
						0.0651190217	0.0380850033	0.033846194	0.0417130096	0.0496834062	0.0683762774
						0.0798311644	0.0197160308	0.0544418205	0.0361396171	0.0299622355	0.0414501
						0.0552306994	0.0387614464	0.0616614906	0.0412987748	0.0132577651	0.0859911254
						0.0692487774	0.0159410675	0.0359328772	0.0580323868	0.0287343493	0.0797661215
						0.0384822706	0.0308885063	0.0344469276	0.08171321	0.0561318628	0.0246865881
						0.0641447876	0.0201212684	0.0202678277	0.0357383692	0.0180100543	0.03326475
						0.0340105006	0.0102164294	0.0717415128	0.0246188034	0.0854208436	0.040121549
						0.0287783931	0.0191362308	0.0197075077	0.0168263603	0.0120603116	0.0480673328
						0.0283020621	0.0315694712	0.0173238976	0.0329257523	0.1292332398	0.04372599
						0.0321194662	0.0179604292	0.053693872	0.0453280073	0.0776501091	0.0304990361
						0.0517296959	0.0658697414	0.0331538903	0.0409587032	0.060534331	0.0461491152
						0.0512121225	0.0261409156	0.0152483775	0.0226610556	0.0853055582	0.0373803753
						0.0517448603	0.0155331016	0.0368827814	0.0507646179	0.1109723519	0.0597675008
						0.0276615549	0.0425807929	0.0185599237	0.0101809907	0.0657546262	0.0502522194
						0.0751113408	0.0402050532	0.0095399572	0.0622661722	0.0869885996	0.0435534577
						0.0240098045	0.0407666074	0.0527577712	0.0252032492	0.0728852556	0.0366439226
						0.086330151	0.0453737972	0.0418004109	0.0329361608	0.1093525439	0.0328807114
						0.0358027331	0.0311095405	0.0316162127	0.0694654577	0.067955371	0.0493600727
						0.0517101423	0.041597453	0.0360483026	0.0602031722	0.0719291502	0.0637358701
						0.0271255494	0.0224320902	0.0401630235	0.0358135679	0.0405083225	0.0991930274
						0.0501918512	0.0409536205	0.0418348813	0.0258028444	0.0397487935	0.034060225
						0.0253609711	0.0435292741	0.0123916335	0.0245041137	0.0457823743	0.0622495918
						0.0250411349	0.0369088215	0.0424184769	0.0167688771	0.0372225716	0.0416749158
						0.0503886084	0.016887851	0.0401902731	0.066557545	0.0416257719	0.0481285248
						0.0251335268	0.0261639351	0.0460872487	0.044498966	0.0488752774	0.0305799228
						0.0432621157	0.0163191845	0.0226367786	0.0349380238	0.0354448186	0.0507252685
						0.019402538	0.006818669	0.0241621689	0.0298247556	0.0409228183	0.0420596547
						0.0542758454	0.0445454828	0.0238996388	0.04439246	0.0347784047	0.0377948271
						0.0292010205	0.0244946436	0.0349013463	0.0376735053	0.0402526814	0.03738889
						0.0198154022	0.0556314343	0.0096640948	0.0266000342	0.0562890255	0.0309721146
						0.0317336242	0.034267034	0.0364443749	0.0308451279	0.0281182398	0.0438225819
						0.0242805683	0.0530291406	0.0335128947	0.0061233358	0.0276135148	0.0313383722
						0.018618673	0.0496029543	0.0293780008	0.0302256595	0.0171082323	0.0301129218
						0.0328209511	0.0055305266	0.0434579138	0.0406364664	0.0441511267	0.0292708629
						0.0298921966	0.0390324007	0.050654277	0.0259708385	0.0186022018	0.0473232844
						0.0234241101	0.0138437574	0.0335665246	0.0428899747	0.0348654234	0.0511411915
						0.0274355122	0.028786562	0.0443075023	0.0293692965	0.010956288	0.0554427366
						0.0383350526	0.1045967849	0.0173383412	0.0314821147	0.0115445637	0.0486116161
						0.032010003	0.0477136605	0.0243775052	0.0410659999	0.0206094404	0.0442600515
						0.0385197034	0.0245819088	0.0490232655	0.0219098975	0.0163887843	0.0292931532
						0.0287811558	0.0150908082	0.0582828497	0.0284634994	0.0660340874	0.0639786218
						0.0400217871	0.026261621	0.0311484027	0.0141788083	0.0519030897	0.0677283967
						0.026186373	0.0468211156	0.0296472679	0.02962316	0.0578860093	0.0392030346
						0.0296590798	0.0299886644	0.0200781256	0.0606499291	0.0483002537	0.0580039699
						0.0371328688	0.0171511256	0.0197209053	0.0158172313	0.048196971	0.0428193506
						0.0544831063	0.0149863664	0.0133787824	0.0436325769	0.0600080125	0.0617187721
						0.0412394121	0.0093670778	0.0322898396	0.043587384	0.135713079	0.0567315009
						0.037153929	0.0250801836	0.0764489487	0.0200994939	0.0573540998	0.0470553906
						0.0481096505	0.0332985156	0.0313601726	0.0139552533	0.0401258643	0.054839195
						0.0168021366	0.0178811281	0.0223813309	0.0242833662	0.0434650913	0.041873919
						0.0444775376	0.0328867165	0.031615017	0.0408611932	0.0491790274	0.0235629729
						0.0340202502	0.0116033773	0.0207400933	0.0224570439	0.0427759031	0.0237430776
						0.0368479681	0.0136304099	0.0280571974	0.025944642	0.0320264356	0.0730805387
						0.0372229148	0.0085161368	0.0246440794	0.0186340609	0.0532792674	0.0410272309
						0.035127015	0.0349031318	0.0233725131	0.0164887392	0.0522932915	0.042617845
						0.0337067956	0.0159748749	0.0257093321	0.0189229354	0.0224402418	0.0162122735
						0.0323093558	0.021146838	0.0193039767	0.0266254058	0.0348134338	0.0379335446
						0.037469887	0.0180673382	0.0294142866	0.021012459	0.0428287539	0.0355708757
						0.0234944984	0.039457169	0.0217812702	0.0220288578	0.0510849794	0.034427472
						0.0387080769	0.0081841677	0.0199933949	0.0591461631	0.0244906224	0.037453169
						0.0253957121	0.0198596822	0.0372412486	0.0180754096	0.0127748294	0.0279248128
						0.0260064955	0.0337813067	0.028578714	0.0379165257	0.0045582732	0.0595494004
						0.0354499891	0.034511829	0.0299134468	0.0146552623	0.000564906	0.0296999743
						0.0334065933	0.0118901205	0.0138684178	0.0290503262	0.0563879327	0.0330721215
						0.0273700304	0.0545824974	0.0246124168	0.0180724847	0.0500099985	0.0514543757
						0.0376169365	0.0192519437	0.0190203198	0.0415500013	0.0539747692	0.0432320067
						0.0445488518	0.0122112937	0.0082754849	0.0204118794	0.0589590835	0.0250288677
						0.0247305142	0.0194781692	0.0086714026	0.0215403154	0.0534067694	0.0395631945
						0.052440073	0.0379102134	0.0072696373	0.0232116839	0.0213451038	0.0752409024
						0.0268541674	0.0241943754	0.0205179453	0.0139761029	0.046381855	0.0258733421
						0.0260230395	0.0452418195	0.0160419483	0.0332514353	0.0305368338	0.0329983827
						0.0182463296	0.011513478	0.0096489087	0.0194461994	0.0329552931	0.0531231076
						0.0744389016	0.0454902376	0.0093132276	0.0110361658	0.0395766435	0.0427264025
						0.0128257527	0.0197307183	0.0015416275	0.063870372	0.0381070471	0.0248738206
						0.0242898166	0.0309494272	0.0110865695	0.0300374686	0.0266691426	0.0253594402
						0.0398596833	0.0339092887	0.0021127318	0.0137997381	0.0290307303	0.0284565389
						0.0226985356	0.0437670006	0	0.0131940108	0.0309044952	0.0362691174
						0.0403202776	0.0448451048	0.0163443531	0.0109296581	0.0357600788	0.040426888
						0.0663919681	0.0527973281	0.0130941448	0.056139915	0.0306098945	0.0276028233
						0.0871388681	0.0058694582	0.0021659987	0.0134681111	0.0029210917	0.0262654078
						0.0325912838	0.0134270739	0.0035924501	0.0231632363	0.0202275738	0.02559105
						0.0162467864	0.0091228584		0.0301502022	0.0216563372	0.0229749346
						0.0276788722	0.0128689861		0.0307377241	0.017009165	0.0300416674
						0.0401828619	0.0227782616		0.019121891	0.0335915117	0.0333586753
						0.019000414	0.0259255182		0.0083265567	0.0253022209	0.0225118584
						0.0523774447	0.0145547295		0.0189728138	0.0202372343	0.0203579364
						0.0181017483	0.0117463131		0.0279130831	0.018539099	0.0082903249
						0.0168450448	0.0204451005		0.0238896844	0.0213485643	0.0392131343
						0.0374827392	0.0152576001		0.0428329137	0.0177052607	0.0453151056
						0.019202575	0.0191896959		0.0226809177	0.0490268135	0.0472467715
						0.0278271835	0.0131557208		0.0368447238	0.0206150831	0.0260197046
						0.0308145472	0.0221236778		0.0112536759	0.0281854012	0.0218242642
						0.0194832009	0.0212420545		0.013832808	0.0244402194	0.0248516456
						0.0201450131	0.0222941017		0.0315920033	0.031321591	0.0252356165
						0.02770921	0.0161310671		0.0145901024	0.0245866872	0.0273297167
						0.0338636068	0.0104746213		0.0186097299	0.0180123571	0.0496922121
						0.0310088786	0.0057414969		0.0292064184	0.0295912706	0.0339751681
						0.0209708176	0.0070711074		0.008322592	0.0130321379	0.0134424369
						0.0224516135	0.0297060632		0.0107225749	0.0297872006	0.0345725016
						0.0324863556	0.036401822		0.0199593006	0.0150309575	0.0296441448
						0.0361752252	0.0244937551		0.0156736227	0.0387531656	0.0247871557
						0.0287057123	0.0035429076		0.0127487985	0.0193750888	0.0364758825
						0.0194359612	0.0253652069		0.01899718	0.0137801406	0.0179349
						0.0239591603	0.0287407068		0.0128872388	0.0143304119	0.0211123909
						0.0190104286	0.0060480772		0.0108929491	0.0233532615	0.0148276279
						0.0228122407	0.0137436959		0.019432883	0.023093788	0.0340516917
						0.041987174	0.0322471843		0.0087557606	0.0172747803	0.0591047636
						0.0449430394	0.0095313692		0.0190987553	0.0164742913	0.0171063125
						0.030928033	0.0054643799		0.0073159475	0.0214242065	0.0231150409
						0.0332412885	0.0247315436		0.0090654765	0.0094476404	0.0490689117
						0.0273064603	0.0242891184		0.0190277334	0.0153109673	0.027338825
						0.0243186148	0.0175956916		0.0265493762	0.0132393997	0.0340491
						0.0277394537	0.0334105471		0.0481779702	0.0553083714	0.0353603421
						0.0345281395	0.006711919		0.0005764551	0.0297610575	0.0312639243
						0.0171724556	0.033234953		0.0124094436	0.022111463	0.0183910088
						0.0254720749	0.011200764		0.0220044415	0.03808197	0.0248178301
						0.0102503171	0.0064673126		0.0237316921	0.0454251583	0.0222874844
						0.0281205415	0.0232932496		0.0303587499	0.006729167	0.0587761196
						0.0407100255	0.0267908821		0.0172670277	0.0102798615	0.0388487135
						0.025038528	0.0274482961		0.013480376	0.0131999218	0.0233329094
						0.0284326458	0.0057117196		0.0221794703	0.05169549	0.0172297842
						0.0255493754	0.010904602		0.014723285	0.0249534607	0.0588487177
						0.0204448665	0.0094558025		0	0.0163294877	0.0340860105
						0.0148512574	0.004796371		0.0206083076	0.0102739162	0.0397008805
						0.0377372479	0.0225592175		0.008240276	0.0080448327	0.0662339199
						0.0473220438	0.0014455759		0.0218499356	0.0209539923	0.0440902297
						0.0237249462	0.0442854366		0.0086061574	0.0196843756	0.0192217624
						0.047013515	0.0226450784		0.0180550263	0.0264591202	0.0299370967
						0.0267265594	0.0319947838		0.0145404548	0.0273667038	0.0307176507
						0.0143753383	0.0019283813		0.0113283616	0.0114433502	0.0241045605
						0.0372145677	0.0015889983		0.0131319864	0.0123869192	0.0391122247
						0.0122365998	0.006277945		0.0152541795	0.0293019861	0.0322683562
						0.0245584923	0.0286973165		0.0288838391	0.0119885325	0.0357542923
						0.0177891672	0.0327531613		0.0069929909	0.0069389042	0.024263249
						0.0268916212	0.0254113158		0.0260327761	0.0126869249	0.0242101117
						0.0225615622	0.0133958338		0.0141311227	0.0228772833	0.0279786242
						0.0349212094	0.0243489035		0.0122314443	0.0163107953	0.0245756161
						0.0319382895	0.0369326721		0.0027373901	0.0144974636	0.0296547593
						0.0149631685	0.0126619829		0.0167885309	0.0051659417	0.0210850925
						0.029449395	0.0124711047		0.0171345924	0.0190152956	0.0275602525
						0.0222821711	0.0428141606		0.0134773862	0.0132864665	0.0266117621
						0.0352194706	0.0140792043		0.0354561967	0.0077244578	0.028700618
						0.0205416985	0.0241090397		0.0166640373	0.0182904676	0.0332325187
						0.0211940688	0.0080776702		0.0027384417	0.0053757965	0.0254963873
						0.030409026	0.0092911325		0.0153974824	0.0007448832	0.0255059586
						0.0259657379	0.012420961		0.0131307783	0.0059499247	0.0088045298
						0.0397149398	0.0149096173		0.0212501475	0.0141462304	0.0297333849
						0.0344172235	0.0260803101		0.0230057478	0.0037937512	0.0285777442
						0.0312613341	0.0279532487		0.007433725	0.0023695577	0.0314720589
						0.0285850782	0.0089643155		0.0119822758	0.0095317028	0.027670031
						0.023845198	0.011916039		0.0054676997	0.0016822672	0.0314378771
						0.0115468252	0.0038790241		0.0157098685	0.0083390561	0.0280106106
						0.0306356378	0.0357726539		0.0076715358	0.0159469527	0.0321260692
						0.0418771119	0.0056244521		0.0125376763	0.0115134285	0.0089417993
						0.0238649022	0.0079419041		0.0092464678	0.0115781562	0.0363902961
						0.0241975874	0.0101767681		0.0032932101	0.0061021911	0.0123994432
						0.0304690821	0.0383380814		0.0099929154	0.0130112478	0.0268002169
						0.0255464859	0.0045201152		0.0090715319	0.0066170373	0.0242521652
						0.023096023	0.0061351354		0.0293018193	0.0038660971	0.0323655071
						0.0151928925	0.0019938472		0.0047732506	0.0018804111	0.0153174792
						0.0152337594	0.0036802471		0.0099230142	0.0044975798	0.0305595967
						0.0202803036	0.0099278692		0.0034920808	0.0085909846	0.0276852188
						0.0164116165	0.0122277232		0.0152111199	0.0122209672	0.0274190086
						0.0188016673	0.0215703295		0.0070637629	0.0161868693	0.0143013308
						0.0367752507	0.0239887859		0.0061344088	0.0038304401	0.0317681168
						0.0239339443	0.020195009		0.0094615867	0.0039502777	0.0347044624
						0.0195219114	0.0166741837		0.0152995758	0.0004767652	0.0205302065
						0.0123556102	0.0479824517		0.022559769	0.0202577811	0.0279126514
						0.0131461465	0.0112095813		0.0072762005	0.0115675177	0.0472889761
						0.0247094646	0.0072786889		0.0114060883	0.0071635164	0.0249782339
						0.0334953145	0.005580628		0.008320522	0	0.0091401192
						0.0233673214	0.0061057074		0.0044997297	0.0024824657	0.03075749
						0.031340337	0.0289290682		0.0039141888	0.0122368173	0.0355113096
						0.0282226806	0.0038754211		0.0066866723	0	0.0138305405
						0.026169947	0.0360016313		0.0074119449	0.0089004227	0.0317317833
						0.0308627604	0.0100413807		0.0080812982	0	0.015365706
						0.0268619991	0.0282935519		0.0097180529	0	0.0361922572
						0.0115875999	0.029953129		0.0175978841	0.001657259	0.0158149157
						0.0579778468	0.0058341212		0.0224091451	0	0.0161540963
						0.0219928916	0.016420795		0.0033292601	0	0.0189089002
						0.0087002167	0.0075055924		0.004663597	0	0.0244767302
						0.0254332595	0.0043804737		0.0016031978	0	0.01763059
						0.0256951226	0.0064657673		0.0045120122	0	0.0319364759
						0.0430800822	0.0131300919		0.0077954548	0.0000720915230593405	0.0257148402
						0.01178512	0.0283081304		0.0043093223	0.0771234774	0.0201658729
						0.0304524374	0.0147583633		0.0233966948	0.0539181221	0.0289438632
						0.0174131931	0.0094756		0.0083212702	0.0431657031	0.0196090595
						0.0280639661	0.0131143256		0.010493004	0.0542930398	0.0153594153
						0.0285049796	0.0016919454		0.0047721867	0.0480022994	0.0104902724
						0.0139268438	0.0130114634		0.0152327811	0.0539834694	0.0196482792
						0.0277597633	0.013932058		0.0035753691	0.0241887668	0.0161008685
						0.0338478466	0.0007207885		0.0055957871	0.0486007516	0.0182647065
						0.0258722951	0.0261763473		0.0114027716	0.0282605935	0.0138910524
						0.036521328	0.0076234489		0.0044245328	0.0217786355	0.0094367525
						0.0608407607	0.0184795116		0.0084340582	0.0497893608	0.025474259
						0.0394449256	0.0161434682		0.0033832053	0.0240199778	0.0574478402
						0.0172736132	0.0191276134		0.0149532697	0.0354134087	0.0378825954
						0.0159385107	0.0035602412		0.0021973291	0.0279275519	0.0305135648
						0.0293457247	0.0047397061		0.006463028	0.0283726027	0.0078685355
						0.021661928	0.0054999171		0.0111834529	0.0636310877	0.0180533579
						0.0159950004	0.0277306805		0.0032786633	0.0256053385	0.0246796899
						0.0202741941	0		0	0.0289538807	0.0223161184
						0.0159757996	0.0154498916		0.0107539558	0.035504259	0.014612485
						0.0160321879	0.0129558526		0.0059963533	0.0314027081	0.0184155224
						0.0355612452	0.0026297425		0.0002981328	0.0375505475	0.0086903439
						0.0200777445	0.0026889026		0.006521727	0.0357391465	0.0085872472
						0.0450159858	0.0059673205		0.0098672186	0.0238154824	0.0376946258
						0.0218275228	0.0234545904		0.0030810638	0.0344123103	0.0307724147
						0.0525444785	0.0326652749		0.0019818967	0.0380140676	0.0188718643
						0.04525946	0.0189026269		0.0119008892	0.0137532553	0.0428764104
						0.0213907226	0.0023782053		0.0035566213	0.0108322515	0.0161935938
						0.0194244661	0.0121160454		0.0103567878	0.0151832716	0.0164095325
						0.0100801116	0.0098225569		0.0033377393	0.0323062059	0.0110974891
						0.0178240186	0.0077442886		0.0079633703	0.014325321	0.0315566751
						0.0354107575	0.0273361224		0.0021739052	0.0198813412	0.0150442109
						0.042400811	0.0101636605		0.0078480325	0.0342404981	0.0211721177
						0.0159937845	0.0080512824		0.0080116605	0.0368699453	0.018556865
						0.0255137177	0.0082790474		0.0092880825	0.0340886253	0.0167409551
						0.0203814374	0.0024224678		0.0014920694	0.0220678814	0.092278887
						0.0395095575	0.0164587394		0.0054603359	0.0452700455	0.021682958
						0.0094701152	0.0158456795		0.0011498493	0.0343641107	0.0291171018
						0.0175421959	0.0155736062		0.0088161052	0.0340249264	0.0178588988
						0.0097900178	0.005778887		0.0055042197	0.0211817444	0.0192910742
						0.0208437306	0.0041822615		0.0018958089	0.0291325084	0.0196157754
						0.0092545977	0		0.0081443028	0.0188865508	0.0364904009
						0.0351738598	0.0015512702		0.0019315137	0.0265308949	0.025801748
						0.0353561134	0.0162812802		0.0111539859	0.0171501254	0.026987982
						0.020747589	0.0129324545		0.0013061752	0.009407122	0.010750721
						0.0056555967	0		0.0007589872	0.0111934291	0.036303327
						0.0183203519	0.0011206189		0.0057236699	0.0106988053	0.0208279647
						0.0129208126	0.0246125707		0	0.0223842131	0.0375091294
						0.013845551	0.0407774927		0.0026720398	0.0199176683	0.0187403739
						0.0417190302	0.004147368		0.0051228905	0.0104501073	0.0188787554
						0.0065958063	0.0060942411		0.0025595636	0.027864972	0.0481464177
						0.0281997882	0.0316883343		0.0041108055	0.0147141383	0.0238183527
						0.0142836913	0.0070588874		0.0048940999	0.0326666675	0.0269691316
						0.0199482486	0.0394885216		0	0.01778358	0.0199166673
						0.0445882051	0.0058563221		0	0.0176269847	0.0075800565
						0.0195402482	0.0025571549		0.0057923747	0.0074287873	0.0110184881
						0.0176022604	0.0040533717		0.00352709	0.0263750601	0.0209277175
						0.0374310231	0.0047959644		0	0.0322227496	0.0477473921
						0.0210627647	0.0139231562		0	0.0215667744	0.010042985
						0.0164839121	0.046344339		0.0147851068	0.0113154033	0.0264599123
						0.0228632598	0.0140560989		0.0127189425	0.0320242094	0.0233301365
						0.0642229917	0.0003445694		0.0078568143	0.0123017098	0.0133304488
						0.0159923902	0.0031517372		0	0.0119560965	0.0251124345
						0.0210487994	0.0020598419		0.004022725	0.0159987632	0.018516763
						0.0258116768	0.0129574207		0	0.013119471	0.0121413196
						0.0272585937	0.0048334844		0	0.0068099066	0.0599821954
						0.0163071967	0.0019496126		0	0.0185586248	0.0193125961
						0.0091738685	0.0406754669		0	0.0279394251	0.008669062
						0.044581532	0.0072867942		0	0.0235713863	0.0175993662
						0.0203783663	0.0024452616		0.0047512967	0.0165072096	0.0167674257
						0.0313535054	0.030601218		0.0120859708	0.021804557	0.0137544793
						0.0320190927	0.0008111384		0	0.0210250006	0.0089305879
						0.0161296932	0.0067929972		0	0.0265753533	0.0127895761
						0.0148838247	0.0001550457			0.0205944538	0.0171427201
						0.0170466968	0.0198464604			0.0070026362	0.0178408557
						0.0120716915	0.0063835525			0	0.026308724
						0.0503068065	0.0176069633			0.0123581632	0.0217112612
						0.0215104655	0.0065841311			0.0249475897	0.0143577717
						0.0350715919	0.002462547			0.0046033672	0.0285761729
						0.0351511536	0			0.0224407219	0.0118349165
						0.0193696488	0.0027625048			0.0180053161	0.019333334
						0.0173539687	0.00231245			0.0281719609	0.017439343
						0.0088123568	0.0063401363			0.006269141	0.0364968047
						0.0227339058	0.0028124068			0.0113415755	0.0136600637
						0.0253280054	0.0040317682			0.0087934068	0.0161807055
						0.0137473885	0.0287030225			0.0129550471	0.0247856224
						0.0267858488	0.0152616284			0.0110239468	0.034717055
						0.0574651816	0.0018566925			0.01789399	0.010769396
						0.0181925518	0.0195021295			0.0088349898	0.0041259861
						0.0192698884	0.0169395244			0.010427301	0.0197427299
						0.0293956634	0.0097643078			0.0033468559	0.0230104957
						0.01592165	0.0518954081			0.0085029646	0.0155912803
						0.0204029758	0			0.0077506878	0.0250368671
						0.0079147972	0.0007145133			0.0161390041	0.0081527781
						0.0395844434	0.0182196135			0.0029491188	0.0088841995
						0.0181111825	0			0.0089521844	0.0236711747
						0.0606205189	0			0.0082355915	0.0095297339
						0.016337449	0.0042494508			0.0152208409	0.0134195352
						0.0125159619	0.0055621166			0.0227695926	0.0157222228
						0.013092333	0.0005451305			0.0011083841	0.056836864
						0.0078253742	0			0.0057652585	0.0205421081
						0.0089855997	0.0009828443			0.0010434785	0.0256038069
						0.0245694451	0.0035000002			0.0069022991	0.0231523275
						0.0109845204	0.0313586966			0.0094620983	0.0081988825
						0.0198822469	0.0049864867			0.0136547276	0.0061478636
						0.0208515158	0.0041389873			0.0177897396	0.0219089285
						0.0080613376	0.0080248671			0.0326208593	0.0109469925
						0.0134306237	0.0162412874			0.0091522992	0.0132192326
						0.0390887872	0			0.0046806787	0.0287512444
						0.0394537191	0.005211712			0.0093493337	0.0138811756
						0.0090972683	0.0032899646			0.0081220342	0.0274572546
						0.0164375459	0			0	0.019568824
						0.0322126994	0			0.0071182339	0.0144398588
						0.0114127113	0.0029799943			0.0111592197	0.0210589576
						0.0416416917	0.0053636512			0.0096234964	0.0187125404
						0.0140222891	0.0010989034			0.0069961748	0.007323165
						0.0168390871	0.0102944824			0.0073847309	0.0120337557
						0.0206345659	0.0281502598			0.0074477698	0.0276224906
						0.0366999849	0			0.006908443	0.0083729112
						0.0576559265	0.0049608436			0.0059698971	0.0710508057
						0.0192680498	0			0.0107982875	0.0159118549
						0.0257738841	0.0002080817			0.0004238283	0.0256914139
						0.0120856531	0			0.0011008921	0.0203347853
						0.0142758134	0.0002325293			0.0070403794	0.0315445761
						0.041410934	0.0207335687			0.0020130721	0.0145018732
						0.0151361235	0			0.0099069803	0.0155494183
						0.0102107049	0.0003551379			0.0350432107	0.0238900038
						0.0215604044	0.0100667189			0	0.0252265313
						0.0085781741	0.0213483141			0.008990814	0.0119454055
						0.0279665281	0			0.0059858977	0.0121899146
						0.015627606	0.0029740662			0.0035876738	0.0295575801
						0.0244603002	0.0122086941			0.002209243	0.0084204093
						0.0116346198	0.0305567544			0.0026813211	0.011722438
						0.0226219946	0			0.0022532504	0.0068167165
						0.0331904771	0.0191030076			0	0.0043686303
						0.0111535532	0.0436652713			0	0.0119018711
						0.0152601804	0			0	0.0321064653
						0.0152950303	0			0	0.0132829388
						0.0195179917	0.0135886722			0.0013888891	0.0078586501
						0.0103829713	0.0018696348			0.0023585821	0.0426046005
						0.0118486336	0.011751893			0	0.0123635132
						0.035248413	0.0185943304			0	0.0185049074
						0.0029537134	0.0001538299			0	0.0057443368
						0.0024920302				0	0.0150231367
						0.0105117573				0.1316374809	0.0225064109
						0.008975811				0.0628078673	0.0114043696
						0.035668401				0.0579839901	0.0107557809
						0.0278804051				0.0306009896	0.0244537268
						0.0225297303				0.0601034268	0.0113300785
						0.026505626				0.0438225705	0.0208952696
						0.0145795654				0.0462121866	0.0217306025
						0.0077597422				0.0558585229	0.0406307313
						0.0104371194				0.0293843009	0.0588874433
						0.0051616449				0.0782280725	0.0088755287
						0.004274498				0.0366685195	0.0218129281
						0.0082952677				0.0381076418	0.0677561318
						0.0097933926				0.0435886538	0.0168366018
						0.0250965818				0.0217588018	0.0222534159
						0.0147315061				0.0617970335	0.0044347896
						0.0392214177				0.0190167964	0
						0.0025563364				0.0514895503	0.0031670442
						0.0045879632				0.0159720551	0.0769900448
						0.0189949218				0.0444903569	0.0095718382
						0.0121273085				0.0196773027	0.0181964092
						0.009945982				0.0134486447	0.0456880707
						0.0257345467				0.015299919	0.0143315398
						0.0084619804				0.0161866093	0.0439158088
						0.0081141603				0.0209955522	0.0006219607
						0.0041055038				0.0096284024	0.0375342619
						0.0072025829				0.0189843842	0.0168182975
						0.0165406543				0.0421572397	0.0044291977
						0.0191333057				0.0149964794	0.0413104587
						0.0075351178				0.0152968755	0.0070813161
						0.0368298989				0.0213517398	0.0106191351
						0.0359287618				0.0325466676	0.0025793899
						0.0322844931				0.0137495394	0.0122418807
						0.007477273				0.0193968646	0.0373411352
						0.0221609162				0.0257928662	0.0009182881
						0.0067475704				0.0207075157	0.0161176572
						0.010166667				0.0127266619	0.0068342382
						0.002977212				0.0119126989	0.0108858298
						0.0086184406				0.0150197406	0.021055929
						0.0344150924				0.0080943816	0.007528108
						0.004186566				0.0187056743	0.0149750165
						0.0570632397				0.0296426601	0.0040552253
						0.0216017174				0.0187352534	0.0061352873
						0.0274911485				0.0416368997	0.0118878085
						0.0103295744				0.0058796568	0.0239620041
						0.0349696043				0.0062767952	0.0119923515
						0.0413516162				0.0134448389	0.0039707795
						0.0217011801				0.0228580175	0.0032722032
						0.0075711896				0.0070884113	0.0071002865
						0.031579156				0.0152854411	0.0175995266
						0.0101371412				0.0246179494	0.0045948608
						0.0095405485				0.0139814423	0.011110305
						0.0101161191				0.0259040888	0.0095466723
						0.045275925				0.0133977992	0.0160134665
						0.0040418686				0.0146125181	0.0107618088
						0.0111215483				0.0138285042	0.0030710787
						0.0379450945				0.010525958	0.0006643345
						0.0120777146				0.0130292687	0.0074622769
						0.0086912223				0.0151820445	0.0130344807
						0.0275627114				0.0190062311	0.0035577089
						0.0051388143				0.0164298734	0.0106247244
						0.0024159453				0.0105531044	0.0022259618
						0.0357341805				0.018445812	0.007985244
						0.0098913367				0.0038845918	0.0143175039
						0.0176424968				0.0150719625	0.016565781
						0.0095160663				0.0136297302	0.0016206249
						0				0.0064731403	0.0038888325
						0.0299541695				0.011493811	0.0091389929
						0.0074581141				0.003303607	0.0057386698
						0.002855248				0.011398501	0.0306994673
						0.0099043655				0.0238364062	0.0033292675
						0.0228180821				0.0149780493	0.0138613688
						0.0152368254				0.0006298776	0.0050781785
						0.0031996907				0.010804497	0.0043135845
						0.0227394678				0.0069208649	0.0137121217
						0.0036353042				0.0081280935	0.0002556857
						0.0224411627				0.0164924248	0.0105918371
						0.0230503428				0.0086311918	0.0057348002
						0.0227477761				0.0005144049	0.008464381
						0.0254142138				0.0169810098	0.0056745745
						0.0045358035				0.0075107812	0
						0.0078985012				0.0081302961	0
						0.0264201252				0.0177554324	0.0051431607
						0.0107149922				0.0070532189	0.0332524761
						0.0041758851				0.0206201861	0.0021830453
						0.0351859849				0.0059294132	0.0091906753
						0.0037978726				0.0062669145	0.0341011555
						0.0123029945				0.0042514764	0.0083240786
						0.0317634189				0.0094529896	0.008589232
						0.0384057676				0	0.004710241
						0.0103653591				0	0.0031397245
						0				0	0.008168027
						0.0070013266				0	0.0210865238
						0.0230041485					0.0032997688
						0.002635111					0.0030617446
						0.0067647682					0.0061545015
						0.013449353					0
						0.0094252287					0
						0.0096119726					0
						0.0123143614					0.0373181696
						0.0072084261
						0.009984969
						0
						0.021333836
						0.0122448393
						0.0038458336
						0.0029833889
						0.002835243
						0.0597396712
						0.0013439957
						0
						0.026848143
						0.0084351731
						0.0011501847
						0.0008985509
						0.0091575525
						0
						0.0073637013
						0
						0
						0.0039399489
						0
						0
						0.010657895
						0.0016130586
						0.0089633625
						0.0124743594
						0
						0
						0.0417154502
						0.0590419261
						0.0339099954
						0.0203353398
						0.0564643851
						0.0202019651
						0.0558948702
						0.0582723932
						0.0193817653
						0.0669276233
						0.0296158115
						0.0320405312
						0.031363488
						0.0364229511
						0.024702427
						0.0204330224
						0.0434334773
						0.0597921206
						0.0245367006
						0.0493524967
						0.0452722425
						0.06800234
						0.0380567777
						0.0507902196
						0.0405630573
						0.0425473971
						0.0512563784
						0.0380850033
						0.0197160308
						0.0387614464
						0.0159410675
						0.0308885063
						0.0201212684
						0.0102164294
						0.0191362308
						0.0315694712
						0.0179604292
						0.0658697414
						0.0261409156
						0.0155331016
						0.0425807929
						0.0402050532
						0.0407666074
						0.0453737972
						0.0311095405
						0.041597453
						0.0224320902
						0.0409536205
						0.0435292741
						0.0369088215
						0.016887851
						0.0261639351
						0.0163191845
						0.006818669
						0.0445454828
						0.0244946436
						0.0556314343
						0.034267034
						0.0530291406
						0.0496029543
						0.0055305266
						0.0390324007
						0.0138437574
						0.028786562
						0.1045967849
						0.0477136605
						0.0245819088
						0.0150908082
						0.026261621
						0.0468211156
						0.0299886644
						0.0171511256
						0.0149863664
						0.0093670778
						0.0250801836
						0.0332985156
						0.0178811281
						0.0328867165
						0.0116033773
						0.0136304099
						0.0085161368
						0.0349031318
						0.0159748749
						0.021146838
						0.0180673382
						0.039457169
						0.0081841677
						0.0198596822
						0.0337813067
						0.034511829
						0.0118901205
						0.0545824974
						0.0192519437
						0.0122112937
						0.0194781692
						0.0379102134
						0.0241943754
						0.0452418195
						0.011513478
						0.0454902376
						0.0197307183
						0.0309494272
						0.0339092887
						0.0437670006
						0.0448451048
						0.0527973281
						0.0058694582
						0.0134270739
						0.0091228584
						0.0128689861
						0.0227782616
						0.0259255182
						0.0145547295
						0.0117463131
						0.0204451005
						0.0152576001
						0.0191896959
						0.0131557208
						0.0221236778
						0.0212420545
						0.0222941017
						0.0161310671
						0.0104746213
						0.0057414969
						0.0070711074
						0.0297060632
						0.036401822
						0.0244937551
						0.0035429076
						0.0253652069
						0.0287407068
						0.0060480772
						0.0137436959
						0.0322471843
						0.0095313692
						0.0054643799
						0.0247315436
						0.0242891184
						0.0175956916
						0.0334105471
						0.006711919
						0.033234953
						0.011200764
						0.0064673126
						0.0232932496
						0.0267908821
						0.0274482961
						0.0057117196
						0.010904602
						0.0094558025
						0.004796371
						0.0225592175
						0.0014455759
						0.0442854366
						0.0226450784
						0.0319947838
						0.0019283813
						0.0015889983
						0.006277945
						0.0286973165
						0.0327531613
						0.0254113158
						0.0133958338
						0.0243489035
						0.0369326721
						0.0126619829
						0.0124711047
						0.0428141606
						0.0140792043
						0.0241090397
						0.0080776702
						0.0092911325
						0.012420961
						0.0149096173
						0.0260803101
						0.0279532487
						0.0089643155
						0.011916039
						0.0038790241
						0.0357726539
						0.0056244521
						0.0079419041
						0.0101767681
						0.0383380814
						0.0045201152
						0.0061351354
						0.0019938472
						0.0036802471
						0.0099278692
						0.0122277232
						0.0215703295
						0.0239887859
						0.020195009
						0.0166741837
						0.0479824517
						0.0112095813
						0.0072786889
						0.005580628
						0.0061057074
						0.0289290682
						0.0038754211
						0.0360016313
						0.0100413807
						0.0282935519
						0.029953129
						0.0058341212
						0.016420795
						0.0075055924
						0.0043804737
						0.0064657673
						0.0131300919
						0.0283081304
						0.0147583633
						0.0094756
						0.0131143256
						0.0016919454
						0.0130114634
						0.013932058
						0.0007207885
						0.0261763473
						0.0076234489
						0.0184795116
						0.0161434682
						0.0191276134
						0.0035602412
						0.0047397061
						0.0054999171
						0.0277306805
						0
						0.0154498916
						0.0129558526
						0.0026297425
						0.0026889026
						0.0059673205
						0.0234545904
						0.0326652749
						0.0189026269
						0.0023782053
						0.0121160454
						0.0098225569
						0.0077442886
						0.0273361224
						0.0101636605
						0.0080512824
						0.0082790474
						0.0024224678
						0.0164587394
						0.0158456795
						0.0155736062
						0.005778887
						0.0041822615
						0
						0.0015512702
						0.0162812802
						0.0129324545
						0
						0.0011206189
						0.0246125707
						0.0407774927
						0.004147368
						0.0060942411
						0.0316883343
						0.0070588874
						0.0394885216
						0.0058563221
						0.0025571549
						0.0040533717
						0.0047959644
						0.0139231562
						0.046344339
						0.0140560989
						0.0003445694
						0.0031517372
						0.0020598419
						0.0129574207
						0.0048334844
						0.0019496126
						0.0406754669
						0.0072867942
						0.0024452616
						0.030601218
						0.0008111384
						0.0067929972
						0.0001550457
						0.0198464604
						0.0063835525
						0.0176069633
						0.0065841311
						0.002462547
						0
						0.0027625048
						0.00231245
						0.0063401363
						0.0028124068
						0.0040317682
						0.0287030225
						0.0152616284
						0.0018566925
						0.0195021295
						0.0169395244
						0.0097643078
						0.0518954081
						0
						0.0007145133
						0.0182196135
						0
						0
						0.0042494508
						0.0055621166
						0.0005451305
						0
						0.0009828443
						0.0035000002
						0.0313586966
						0.0049864867
						0.0041389873
						0.0080248671
						0.0162412874
						0
						0.005211712
						0.0032899646
						0
						0
						0.0029799943
						0.0053636512
						0.0010989034
						0.0102944824
						0.0281502598
						0
						0.0049608436
						0
						0.0002080817
						0
						0.0002325293
						0.0207335687
						0
						0.0003551379
						0.0100667189
						0.0213483141
						0
						0.0029740662
						0.0122086941
						0.0305567544
						0
						0.0191030076
						0.0436652713
						0
						0
						0.0135886722
						0.0018696348
						0.011751893
						0.0185943304
						0.0001538299

## Sheet: FigureS4
Parameter measured		Standardised expression levels of Genes nearby P3F and P7F bound CRMs (cluster 1) Figure S4av left panel									Parameter measured		Standardised expression levels of Genes nearby P3F bound CRMs (cluster 2) Figure S4av middle panel									Parameter measured		Standardised expression levels of Genes nearby P7F bound CRMs (cluster 3) Figure S4av right panel								Parameter measured		PAX-HD signal (AU) Figure S4bii top panel						Parameter measured		FOXO1 signal (AU) Figure S4bii bottom panel
	ANOVA pvalue differences between P3F &P7F lines											ANOVA pvalue differences between P3F &P7F lines											ANOVA pvalue differences between P3F &P7F lines												Pax3-GFP+	Pax7-GFP+	PAX3-FOXO1-GFP+	PAX7-FOXO1-GFP+					Pax3-GFP+	Pax7-GFP+	PAX3-FOXO1-GFP+	PAX7-FOXO1-GFP+
	<0.0001 (****)											<0.0001 (****)											<0.0001 (****)										t-test pvalues	Pax3-GFP+		0.0774 (ns)	0.0013 (**)				t-test pvalues	Pax3-GFP+		0.9201 (ns)	<0.0001(****)
gene	HFF-1	HFF-2	HFF-3	P3F-1	P3F-2	P3F-3	P7F-1	P7F-2	P7F-3		gene	HFF-1	HFF-2	HFF-3	P3F-1	P3F-2	P3F-3	P7F-1	P7F-2	P7F-3		gene	HFF-1	HFF-2	HFF-3	P3F-1	P3F-2	P3F-3	P7F-1	P7F-2	P7F-3			Pax7-GFP+				0.6062 (ns)				Pax7-GFP+				<0.0001(****)
AACS	-1.12411401314753	-0.917967360406331	-1.501701467206	-0.0939189284367607	0.0298354653924461	0.647589981711672	1.41595429147298	0.694312486521704	0.850009544097826		ABCB5	1.37269340852207	0.970768048330365	1.44600653785617	-0.424023265961434	-0.119929729679159	-0.743662600156694	-0.981902363569134	-1.08854620893547	-0.431403826406712		ACADL	-1.01487758508016	-1.0145655647249	-1.01487758508016	-0.0971286959224405	-0.246096966032816	-0.198435232233036	1.64894475968855	1.28965291636795	0.647383953017023			PAX3-FOXO1-GFP+				0.9920 (ns)				PAX3-FOXO1-GFP+				0.7850 (ns)
ABCC2	0.563202507281562	1.53013944014465	1.29827351758182	0.184803507550489	0.0702881463967277	-0.709220093494294	-1.37330608999501	-0.82992134611418	-0.734259589351773		ABCG2	-0.169439075120235	2.0449809884755	1.25609959525939	-0.782277853773101	-0.313851103105614	-0.069109544085571	-0.826149703349146	-0.856227637423651	-0.284025666877567		ACOT12	-0.70494344500623	-0.648389016298326	-0.664663796467483	-0.698782031153666	-0.52890630236285	-0.682149816917739	0.946621880717124	1.67444699917471	1.30676552831446			PAX7-FOXO1-GFP+								PAX7-FOXO1-GFP+
ABHD10	-0.902867080168947	-1.01086071205249	-0.569641929629102	-0.721455057585705	-0.0107532859054165	-0.51725205892976	1.66242229108317	1.30296764723145	0.767440185956809		ACADS	-0.234334396371728	-0.499361071772836	-1.46858579186467	-0.66807522966421	-0.62482090720486	1.13378900324234	1.80577963330061	0.305981222075271	0.249627538260083		ADARB2	-1.09387081751459	-1.11937850425939	-1.24768912888179	0.0364368324463567	-0.301607186952472	0.423317166087287	1.25517832280039	0.865084405667268	1.18252891060693		Ctl-GFP-	Ctl-GFP+	Pax3-GFP+	Pax7-GFP+	PAX3-FOXO1-GFP+	PAX7-FOXO1-GFP+			Ctl-GFP-	Ctl-GFP+	Pax3-GFP+	Pax7-GFP+	PAX3-FOXO1-GFP+	PAX7-FOXO1-GFP+
ABI1	-1.87617516444086	-1.12045400826567	-0.648208712436003	0.29030435339382	1.20542619835606	0.637997105810583	0.246988046427858	0.631708250510781	0.632413930643432		ADAM22	-0.0860796934866975	0.900464987584704	1.91421181898547	-0.373128237299124	0.438079972901935	0.0545983744797906	-1.5110886772565	-0.612965301676757	-0.72409324423282		AGR2	-0.675687304517432	-0.675687304517432	-0.675687304517432	-0.601318620607601	-0.433031405496792	-0.513122630650092	2.20382363391841	0.78947568437716	0.581235252011208		0.00010511	0.0009052	0.06910248	0.07104885	0.04268018	0.00762209			0.001125227	0.083396981	0.0088625	0.02439211	0.1392256	0.03062507
ACADL	-1.01487758508016	-1.0145655647249	-1.01487758508016	-0.0971286959224405	-0.246096966032816	-0.198435232233036	1.64894475968855	1.28965291636795	0.647383953017023		ALDH1B1	0.994619799934573	1.57796005937643	1.17159556182951	-0.808754887918896	-0.185866812896022	-0.446791153474185	-1.2607861348779	-0.773421324063092	-0.26855510791041		AMN1	-0.829129589023717	-1.33667297017112	-1.13349907849019	1.08634975039321	0.131250219801574	-0.249140089588635	1.64823794203392	0.467622634535979	0.214981180508973		0.000065661	0.00308422	0.11376811	0.08520064	0.06234777	0.02520389			0.001688172	0.030161887	0.06389049	0.02235204	0.19828203	0.17842445
ACO1	0.456753904571846	1.41680380725103	1.1644231883704	-0.774793847567005	0.825538137845831	-0.129825762543921	-1.35142094344857	-0.87842499554313	-0.729053488936485		ANGPT1	-0.0525858131488204	1.09631175398288	1.27977864826316	-0.387247798145771	1.07286886082608	-0.0597593028543561	-1.69020629183184	-0.948471016323997	-0.310689040767339		ANKRD44	-0.878804761216599	-0.906468855502514	-0.92871757284095	0.37056837242047	1.58932831492794	1.5932560943525	-0.46904993825811	-0.348228311374487	-0.0218833425082445		0.00069391	0.0030847	0.05091862	0.02937197	0.07043374	0.04751853			0.025429407	0.036221101	0.00535865	0.02648777	0.26237623	0.24581495
ADAM17	-1.25087755834663	-1.15464542844729	-0.959454129424749	0.60740488419298	0.933560095965869	1.63973779793342	0.248974205770716	-0.339148449506123	0.274448581861814		AP3S1	-1.16204175040282	-1.15480128098552	-0.89384647863621	1.21808950288936	1.20949286404358	1.22413268465224	-0.0800341717434753	-0.195541221475963	-0.165450148341193		ARHGAP17	-1.15392926712746	-0.78740542056497	-0.925862289475633	-0.38107794504524	-0.213067648420118	-0.309306748312501	1.16507982388481	1.57939177083593	1.02617772422518		0.00033019	0.00094047	0.08511714	0.07589465	0.06070653	0.05336136			0.0045506	0.020757999	0.0197173	0.01911065	0.23627745	0.15783988
ADAMTS17	-0.775634600051052	-1.04570339364165	-1.43118880223506	0.192010485048849	-0.59082708830796	0.342178599226924	1.33487038695821	0.88045850258124	1.09383591042049		APP	-1.56095524526893	-1.05901488376604	-0.87941622391912	-0.351751245350127	0.8998942894552	0.791736566146149	0.121034550144505	0.930314669954008	1.10815752260436		ARHGAP26	-1.50069818764873	-1.20439017757392	-0.680229924561418	-0.393945846483161	0.836328608938115	0.129938784665466	0.51628810574265	0.976417047853834	1.32029158906716		0.00042343	0.00128877	0.01637144	0.06794115	0.05042851	0.05470872			0.004111497	0.020111188	0.01412705	0.04204362	0.21084998	0.13630166
ADAMTS5	-1.25621803517814	-1.25826897399186	-1.25485105253192	1.13657305952588	0.724072412483989	0.779545355101642	0.896182749737303	0.187102309663476	0.0458621751896226		ARHGAP15	1.01577193909867	0.856438206370567	1.78717435019133	-0.62010110637642	0.127122255780841	-0.535281254295367	-0.978747115248885	-0.949468991519424	-0.702908284001313		ARSB	-1.02151695503807	-1.23806853366136	-1.17049114799448	1.33518819358388	-0.0590359279055428	-0.0647304520915083	1.36792431600704	0.548143452587608	0.302587054512436		0.00037975	0.0002125	0.04402378	0.00118308	0.04321792	0.06006649			0.019567846	0.028641007	0.03289555	0.00865603	0.19572809	0.10602586
ADAMTSL1	-0.861156688643129	-0.916810026649597	-0.916810026649597	-0.444450071466329	-0.372818823063693	-0.312426187223848	1.29974209321717	1.62755552057696	0.897174209902063		ARHGAP5	-1.23266624795846	-1.06932376486749	-0.550814897078827	0.797950538991484	1.16464880238169	1.64340558162375	-0.537841533549747	-0.224526581086808	0.0091681015444141		ASS1	-0.637488358770573	-0.76261392511457	-0.724311381302472	-0.646465832044286	-0.610106832989564	-0.553720805407043	1.3236845818511	1.64447012849882	0.966552425278592		0.00070785	0.00279454	0.05727549	0.04425312	0.0828284	0.0638082			0.021793808	0.029820092	0.04892335	0.01178557	0.24639926	0.27250444
AFF2	-1.04760780851583	-1.04521410658801	-1.05007479557966	-0.151019238115653	-0.191991910722064	-0.208499911071049	1.04264486931063	1.30121576772466	1.35054713355699		ARID1B	-1.46435125336747	-0.951867250913507	-1.19232535737426	-0.142798083371109	0.805558065970323	1.27366726522804	0.117748616428482	0.69190117380696	0.862466823592538		ATP6V0A2	-0.635203696379508	-0.814988927974628	-0.879627337021561	-0.589049456455949	-0.622393998628356	-0.183605667766516	1.93423626898156	0.743580481300441	1.04705233394452		0.00157822	0.00228399	0.00746315	0.01285326	0.05596464	0.06894789			0.014726472	0.028980334	0.01214136	0.00871669	0.20620826	0.1956971
AGR2	-0.675687304517432	-0.675687304517432	-0.675687304517432	-0.601318620607601	-0.433031405496792	-0.513122630650092	2.20382363391841	0.78947568437716	0.581235252011208		ARL4A	-0.608369559030281	-0.710711281274754	-0.399673205447077	0.74367983755226	1.55694602686712	1.55432509561493	-0.87190482345469	-0.552978873188615	-0.711313217638893		ATXN1	-1.45416705930652	-1.24900845543299	-1.20346918765511	0.298476015594257	0.418840644637603	0.833463677748049	0.768228195643284	0.977382751276909	0.610253417494521		0.00022066	0.00552648	0.06539376	0.01310232	0.03086578	0.07383689			0.011316767	0.031809924	0.00941976	0.01434156	0.13637126	0.25079933
AGTPBP1	0.266912741398327	0.914570279334913	1.74049120434818	-0.98576354771904	0.738419997398037	-0.0739035554112678	-1.3031243774768	-0.632461555757293	-0.66514118611506		ARL6	-0.783037347089918	-0.764358160025518	-0.439884921327028	1.3281639012746	1.00992589943668	1.59874798368186	-0.681560580161311	-0.615119169303915	-0.652877606485449		AUTS2	-1.23482074246673	-1.20857032795842	-1.18023231062163	0.294156135662861	-0.0569303680287645	0.265256696092383	1.1541391400562	1.29568034427699	0.671321432987118		0.00025521	0.00032098	0.07281019	0.057217	0.0673817	0.08914407			0.002115814	0.075407919	0.05285058	0.03059683	0.23857483	0.2237716
AIM2	-0.754965984884404	-0.780783960076447	-0.76524677752032	0.529503153065683	0.430812311877339	2.31889931870745	-0.259413807701961	-0.540920652438815	-0.177883601028528		ARSJ	-1.55055460453643	-0.851951638911314	-0.984405709510451	0.627738746536414	0.0697427426425979	-0.031849637958125	1.0181190468915	1.56362850891114	0.13953254593467		BAIAP2L1	-1.27835760384562	-1.34801134076102	-1.20558373977851	0.39317584600739	0.280143610841471	0.377634947587553	1.20599424251619	0.898898369837993	0.676105667594542		0.00054427	0.00095927	0.05604847	0.05440795	0.01417362	0.10327242			0.012047602	0.022771136	0.00741634	0.00507006	0.07321166	0.24149572
AK5	-1.09896909647218	-0.951741280623197	-1.12242259176347	-0.35525568342854	0.484727542466162	0.380541355166594	0.627113313836634	1.92759424095419	0.108412199863801		ATP10D	-0.284300507827088	1.07107062960206	1.24096591685085	0.452296013354932	0.869728109389308	0.165118066905881	-1.44873919818902	-1.10521993672142	-0.9609190933655		BCAS1	-0.957473128968195	-0.954098333931789	-0.946710061972183	-0.687761283990101	-0.386218402245912	0.470728422628489	1.1402821816863	0.692346270365609	1.62890433642778		0.00260588	0.00069204	0.00661838	0.0395708	0.04202233	0.12543647			0.014817414	0.028710425	0.00517796	0.0133946	0.18215569	0.28154578
AKAP1	0.609892485611973	1.42276258549478	1.48464159762915	-0.955174836610126	-0.234207884926887	-0.44902907080514	-1.36358062432052	-0.6030912266691	0.0877869745958587		B3GALT1	-1.2755844706475	-1.22391234530379	-1.00067556466248	1.131174407293	0.885139519919265	1.2257722012368	-0.22782425748899	-0.0197878143343655	0.505698323988053		BICD1	-2.2737502237883	-0.249242280276755	0.209578098870876	-0.240222542714333	0.524415401901774	0.311413612215972	-0.314586553844452	1.27118746698365	0.761207020651573		0.00025014	0.00191231	0.03970855	0.03979932	0.04684024	0.13055054			0.015473941	0.047550723	0.01786949	0.03340667	0.22101837	0.28169141
AKAP7	-0.955642155795257	-1.30305604607639	-0.825434763078922	-0.383092899470619	0.127384643620743	0.113189541839228	1.62029753531615	1.35819988800228	0.248154255642785		BACH2	-0.66327992951969	-1.21908012206499	-0.958953809323951	0.237436762013351	-1.05416657713994	0.793604988927864	0.803792332034359	1.57237709668335	0.488269258389641		BTBD9	-1.03686820759213	-0.725560032208566	-1.10813843046263	0.633031061803167	1.26257481498742	1.72629572571924	-0.281736874353853	-0.289291794678936	-0.180306263213706		0.00077647	0.00035151	0.02713588	0.02714885	0.05485999	0.03180983			0.018155132	0.026203054	0.04155221	0.01717435	0.18422198	0.04713759
AKIRIN2	-0.833976517861652	-1.12663207957005	-1.08198182709339	0.731540714467162	-0.379612565505291	-0.142697028396521	1.93254107038196	0.560923727512224	0.339894506065555		BMP5	-0.775758724813818	-0.775758724813818	-0.763662468870953	-0.35097331056668	-0.524744789238346	-0.492334436418405	1.9362315305369	1.25904243460979	0.487958489575335		C21orf58	0.13851810384308	-0.351659480552332	-1.28181194134667	-0.539124335796813	-0.855183041689218	-0.50273819610532	1.69738089350233	1.40516235621793	0.289455641927012		0.00198883	0.00076817	0.02055799	0.06049295	0.05887009	0.03607558			0.016929713	0.023507884	0.01372778	0.03125544	0.22654563	0.06941269
ALCAM	-1.3464240678309	-1.31441847829547	-1.27156812775041	0.470954673969552	0.760516033473342	0.472083581826974	0.943777746278239	0.869568999957003	0.415509638371682		BTAF1	-1.44001186493492	-1.56956429041857	-0.492497211044499	0.661867876843046	1.45647214006039	0.68031344522975	0.370302678375391	0.114280115598047	0.218837110291353		C22orf34	-0.726579118172095	-0.739078930401561	-0.744788820657542	-0.628775527165374	-0.667532163447591	-0.431138575581121	1.64519062232923	1.07778808288848	1.21491443020757		0.00222595	0.00288887	0.00143631	0.02084318	0.04143159	0.09134473			0.029706242	0.024986219	0.0056263	0.00998339	0.15730885	0.25216976
ALDH1B1	0.994619799934573	1.57796005937643	1.17159556182951	-0.808754887918896	-0.185866812896022	-0.446791153474185	-1.2607861348779	-0.773421324063092	-0.26855510791041		BTC	-1.16013203592618	-1.24177490167211	-1.16385819472528	0.497616019770509	0.283201330760194	0.351114361620535	1.65580311524746	0.751000876904092	0.02702942802078		CACNA2D1	-1.15611828806656	-1.12216851812842	-0.225921586433543	-0.50305365371391	-0.450866600906752	-0.29894217439451	1.44503273574641	1.30849527231652	1.00354281358076		0.00085762	0.00030761	0.01940608	0.04141862	0.05054911	0.07865504			0.025346862	0.03169305	0.01853528	0.033151	0.0932667	0.2586427
ALDH5A1	-0.923887306903227	-0.98107705533809	-1.14371015607504	-0.522967768591598	-0.291350470028939	0.646600680908706	1.72219913407732	0.839557758266792	0.654635183684073		BTN3A2	0.581847217064959	1.16231226653714	1.81029194375187	-0.710538560914381	0.0598082877545904	-0.466558502308505	-1.20640011532897	-0.832658426039901	-0.3981041105168		CACNA2D3	-0.782839904988102	-0.782839904988102	-0.773651224913968	-0.55900095757649	-0.498364203307334	-0.569984777247713	1.1509111783209	1.43216702805515	1.38360276664567		0.00064359	0.0005745	0.00793602	0.00472515	0.06842153	0.09750466			0.010815637	0.010145687	0.01467811	0.00857412	0.17194513	0.2626905
AMACR	-1.1135963198439	-1.02477820300173	-1.0197247724757	1.20985692630309	1.19763903540225	1.25222423577777	0.0657358031267282	-0.144992249808718	-0.422364455479783		C6orf226	0.0539684189778971	-0.705260489811732	-1.35879370619412	-0.263562218300298	-0.859870351079545	1.38365641462344	1.69681565081864	0.183744753399063	-0.130698472433333		CADM1	-1.16577542692708	-0.928775649872749	-0.728292313298215	-0.613960380144827	-0.115052609581937	-0.203451899047367	1.14219473808175	1.52742620892083	1.08568733186959		0.00071943	0.00222749	0.02237194	0.03523942	0.04193235	0.06430118			0.002267649	0.013769328	0.00723133	0.01169429	0.14331757	0.15490724
AMN1	-0.829129589023717	-1.33667297017112	-1.13349907849019	1.08634975039321	0.131250219801574	-0.249140089588635	1.64823794203392	0.467622634535979	0.214981180508973		CAND1	-0.893613167183764	-1.23938627094097	-0.898071904929703	1.29244034059661	1.34020105392925	1.00369355533778	0.189498585802916	-0.526162296427527	-0.268599896184589		CALCR	-0.98844054903671	-1.27679245776337	-1.16342799777408	0.525292584561999	0.106719961857674	0.156988817843972	1.82738437588522	0.576468848381612	0.235806416043691		0.00034445	0.00193961	0.04344698	0.02423477	0.05897275	0.05407182			0.020020336	0.032329796	0.04230758	0.02674489	0.05510102	0.15777699
ANKRD17	-0.431832996510261	1.02291086042229	1.84342868537232	-0.239217519046135	0.546895509939492	-0.262397775029044	-1.5807081389471	-0.592652197864836	-0.306426428336736		CDC14A	-0.865912509459964	-0.0857564426945331	-0.0958179104311575	1.20381947516679	2.07524399648317	-0.191708768727427	-0.623545896453636	-0.551164711709603	-0.865157232173634		CASZ1	-0.984809996399545	-1.04011095287885	-1.00572113909828	-0.00632271492605993	-0.465226467160443	0.371411458225658	1.04810141035641	0.230435345952266	1.85224305592885		0.00091875	0.00435881	0.01196696	0.01571129	0.03831106	0.08594744			0.015262892	0.026930125	0.02413707	0.00927502	0.05589181	0.2482526
ANKRD44	-0.878804761216599	-0.906468855502514	-0.92871757284095	0.37056837242047	1.58932831492794	1.5932560943525	-0.46904993825811	-0.348228311374487	-0.0218833425082445		CDC16	0.835135395541509	0.436222470872383	1.45704914498719	-0.167859292331199	0.737233185620587	0.144568095076761	-1.55041592750565	-1.26470016063071	-0.627232911630867		CBFA2T2	-1.30953062410366	-0.97571315564291	-0.563528698980717	-0.463131736912892	-0.358412108578141	-0.0513778108668438	1.29222838563229	1.37118214539929	1.05828360405358		0.00447853	0.00019572	0.00936752	0.01563291	0.05420848	0.04019286			0.033474283	0.022142257	0.00971793	0.01534385	0.12109736	0.11866779
ANKS1B	1.23142263293957	0.133607702834481	2.04531685863613	-0.889095819690313	-0.841394144385786	-0.612667525015473	-0.48840799080706	-0.325396048476034	-0.253385666035517		CDC42EP3	-1.29919598409799	-1.28732344688634	-1.11160402696176	0.985261281923777	1.02580901494323	1.08111776615557	0.173761625123083	0.443907961769153	-0.0117341919687203		CCDC6	-1.14310897198056	-1.18174388405788	-1.29388986103063	0.872306281827135	0.257658071686752	-0.293931570396867	1.12109640460082	1.02000730646216	0.641606222889073		0.00194108	0.0015237	0.00679731	0.02224941	0.06840054	0.07342512			0.033141044	0.081969281	0.00731803	0.02189065	0.07029725	0.22702401
ANO1	1.71537602805622	0.913783858407347	1.11417527499571	-1.01555798518367	-0.38388904372084	-0.559112930988704	-1.05251683063169	-0.604738354035507	-0.127520016898868		CDC7	0.871590149777575	0.898190580826366	1.79358864893377	-0.154293816582675	-0.0399539006893978	-0.926934490052759	-1.11927837267019	-0.341934695061976	-0.980974104480706		CCDC85A	-1.03186565262952	-1.03211135232865	-1.03370070336629	-0.279309700643101	-0.247474318789116	0.0179845453565494	1.60027823625865	0.792654876109929	1.21354407003155		0.00033771	0.00078729	0.01262611	0.02085963	0.03769973	0.02942178			0.010317353	0.060183309	0.0125442	0.00714271	0.13312417	0.0877165
ANO5	0.535489947635998	1.57657174589331	1.43789653066843	-0.215002521198916	-0.169089659319681	-0.798973056697805	-1.27535727442319	-0.880946157683446	-0.210589554874705		CHSY3	-1.51711425263587	-1.22662671183321	-1.09531071888983	0.35461241706362	1.25606370491409	0.711281314073743	0.56166756617026	0.397750686595992	0.557675994541204		CD109	1.57813936764393	0.887887514407309	1.20866290193614	-0.48701400571262	0.062513604665016	-0.571827982376242	-1.10137074151582	-1.13180333551078	-0.445187323536929		0.00013103	0.00034265	0.02502925	0.02386109	0.00756892	0.02394853			0.002054485	0.023162788	0.03448219	0.02452586	0.03132513	0.09458044
ANTXR2	-1.18053212458458	-1.10202062752206	-1.0760928660892	-0.267487017380716	0.258956440114851	-0.0610293398843167	0.968870295813841	1.48335216788437	0.975983071647806		CLDN10	-1.1894215759053	-1.18423961868047	-1.18675145667381	1.23517553435679	0.685510711535248	1.25319082397225	0.363910381437527	-0.183259144186487	0.205884344144249		CDC27	-0.496885508921529	-1.35899214190236	-0.475078727862117	-0.0620491235206884	-0.316788501094988	-0.806498492105613	1.79700443700578	1.19032501231023	0.528963046091286		0.00030312	0.00219801	0.03502274	0.03203692	0.03475486	0.04355935			0.012128528	0.019495165	0.05309696	0.03663657	0.0840852	0.14368434
ANXA2	-1.40394084291421	-0.953716129872351	-0.601086370432189	1.35839371301356	1.2221821018396	0.99297628097832	-0.491232160458343	0.241660004106781	-0.365236596261172		CLEC2D	-0.64820447031247	-0.654878131584987	-0.633280656031235	0.842348079802758	1.24831176746713	1.793580500802	-0.650059915296788	-0.663314068932893	-0.634503105913515		CDYL	-1.3368716350186	-1.27437523917069	-1.02267623015237	-0.0817391302989788	0.0273872482208895	0.667050836741334	0.852610697842112	1.16208844019192	1.00652501164438		0.0010106	0.0008561	0.02361224	0.02420423	0.02937414	0.02349456			0.009840725	0.009198326	0.01075946	0.0201767	0.08371216	0.04202096
AP1S2	-1.15098745624281	-1.39488274734183	-0.444937366483042	-0.111570652642414	0.00142985063293822	-0.273558346241537	1.73402808829664	0.605952084799394	1.03452654522265		CLIP4	0.0247194509512835	-0.151922283502943	0.298530932850639	1.7133699941615	0.97086497639347	0.47855720251234	-1.19267977787469	-1.25042356557473	-0.891016929916876		CHST11	-1.25637437690134	-1.23046176202521	-1.20080965076483	0.458423869113381	0.0494905700117815	0.232942317181249	1.3637002070593	0.998807779089798	0.584281047235866		0.00061553	0.00038235	0.06165611	0.00481317	0.02474946	0.03307346			0.016431681	0.067234013	0.01860554	0.02284747	0.06496184	0.06326942
AP3B1	-1.49694446403411	-1.17365867353554	-0.616394116840913	0.621807138303402	1.53353977764852	1.02364176869351	-0.200442305597093	-0.0985214275201249	0.40697230288235		CNTN4	-0.724780420053737	-0.705606176881977	-0.735680498656509	0.0197555638776149	0.488762344145114	2.43690905941646	-0.0846590198967722	-0.415581679901809	-0.279119172048388		COL4A1	-1.40450127447714	-1.24250903325856	-1.24693420223099	0.364885123304113	0.460483529391355	1.0466082270019	0.619576847392058	0.947063373207567	0.455327409669697		0.00027904	0.00156464	0.00107632	0.01479264	0.02146546	0.02379174			0.013690226	0.035997862	0.03157491	0.00639977	0.04632603	0.06308748
APBA1	-1.17610722391691	-1.21197027127533	-1.1987197785757	-0.361334366410175	1.07947785914255	0.866003633961849	1.01635584063219	0.223141541393079	0.763152765048441		CREB5	-1.04199257640945	-1.33757473453698	-1.20380759839186	1.12005728938031	-0.115523461678613	0.293901020841326	1.16772599698799	0.967308095225131	0.149905968582128		COL8A1	-0.70144231079376	-0.694166822863399	-0.739848128674699	-0.470314747892709	-0.61349701154379	-0.662375311351194	1.13908268864386	1.80950947053216	0.933052173943533		0.00040926	0.0006521	0.03916011	0.00391612	0.03779676	0.02773949			0.022543982	0.00899645	0.03450766	0.02364974	0.13973486	0.05689164
APH1B	-0.922473943892885	-1.26732575412824	-1.17377819566261	0.0342905329983479	0.0310530679603063	0.0913362909969034	1.75051417476774	0.850385918312997	0.605997908647443		CRIM1	-1.19380644484466	-1.14591722670742	-1.07361736919018	1.55854591008043	0.816452840690992	0.897675266388735	0.341810175835748	0.087179146128279	-0.288322298381917		COPS3	-1.24966086582205	-1.28650294574493	-0.358409340761654	-0.705616992480278	0.400047782743994	-0.203950343727479	1.12987230950617	1.35230857520999	0.921911821076253		0.0013352	0.00099463	0.01735171	0.00094223	0.01795335	0.03514614			0.019081612	0.017648875	0.00793831	0.00427505	0.04875824	0.04843329
APLP2	-1.32683891906622	-1.25391596578242	-1.22952256348738	0.0715002779623067	0.320201935222528	0.593496639464511	1.09073110026981	0.836248686408871	0.898098809007992		CSRP2	-1.24541511060288	-0.707985641323729	0.809182130167696	-0.697780476941499	-0.729565311840318	-0.607273425326603	0.653149418915236	1.64285901715931	0.882829399792785		CRYBB1	-0.756077942636525	-0.756077942636525	-0.756077942636525	-0.561732734451159	-0.608496660696809	-0.471318741313405	1.56149617668866	1.47546651297889	0.87281927470339		0.00032389	0.00057413	0.00840569	0.01918608	0.04251186	0.02359326			0.003217992	0.009349395	0.03735952	0.01827325	0.08414668	0.05554762
APP	-1.56095524526893	-1.05901488376604	-0.87941622391912	-0.351751245350127	0.8998942894552	0.791736566146149	0.121034550144505	0.930314669954008	1.10815752260436		DCBLD2	-1.08363676268435	-0.961772073705062	-0.736092470051902	1.81741080070958	1.24205988851575	0.53199031215645	-0.290618159891226	-0.185953357651431	-0.333388177397809		CTBP2	-0.907391116248604	-0.807446109447685	-0.914178379904151	-0.424594582914103	-0.344351336849548	-0.448956213731175	1.63802538142977	1.28582985125692	0.923062506408578		0.000067875	0.00102333	0.03448932	0.01954545	0.04135338	0.04932256			0.008586321	0.029206181	0.04298898	0.02461854	0.05573038	0.20352947
ARHGAP24	-1.15802771225114	-0.206655764809071	-0.479258483407965	-0.823928526813232	0.264184793208582	-0.129951174294186	-0.382139384535381	2.24023437362807	0.675541879274323		DCLK1	-1.22085714671819	-1.24710084104956	-1.18711435198562	1.05906721848144	1.13498429719924	0.829190219935304	0.651741678025174	0.096515692917426	-0.116426766805211		CTNNA3	-0.913937363890584	-0.913937363890584	-0.913937363890584	1.05270739676079	1.60122114293449	1.12860062165833	-0.017464847550021	-0.622275407770603	-0.400976814361239		0.00038663	0.00053981	0.02017369		0.01758659	0.03185962			0.00806443	0.029873962	0.03537275		0.05955085	0.08352403
ARHGEF10	-0.949600800369967	-0.912688849375444	-0.930111496020256	-0.416909636557665	-0.468670063135174	-0.0827521578671992	1.52463069163726	0.822026430258308	1.41407588143014		DCLK2	-0.920805069838412	-0.582291060217037	-0.193697309546565	1.81452534639277	0.761698950317593	1.10013784032739	-0.546383885884834	-0.288222820776737	-1.14496199077417		CTNNBL1	-1.19987242119813	-0.0483838520177074	0.696545178322432	-1.51913210893779	-0.104038851232487	-0.341851449312533	-0.129907749570242	1.56633311940442	1.08030813454204		0.00134976	0.00069669	0.05050341		0.01748311	0.05649711			0.027137744	0.00459152	0.01042323		0.03441375	0.06223404
ARHGEF37	-1.29234043162299	-1.22644003034115	-1.3791040098609	0.530579037367702	0.495741204191784	1.20745071692958	0.583268069391501	0.456020639965685	0.624824803978799		DDHD1	-1.21753342992168	-1.12430559060085	-1.05547459855085	0.404944493829736	-0.06747570994038	-0.280463778289306	1.19994307126139	1.35468585625721	0.785679685954718		CYFIP2	-0.833386781965579	-1.20826319089128	-1.18870049884939	-0.158754154729253	-0.129922765828942	-0.0953223650197034	1.33764824470975	1.12419480407939	1.15250670849501		0.00047343	0.00083624	0.0242988		0.01713394	0.04068491			0.015557032	0.070449035	0.00819444		0.05220832	0.07205023
ARID1B	-1.46435125336747	-0.951867250913507	-1.19232535737426	-0.142798083371109	0.805558065970323	1.27366726522804	0.117748616428482	0.69190117380696	0.862466823592538		DMRTA2	-0.824033111598916	-0.824033111598916	-0.824033111598916	-0.0493236991585479	-0.286955625820425	0.158366555932018	2.41346143502639	0.106490585349669	0.130060083467641		DBX1	-0.619550982639013	-0.619550982639013	-0.619550982639013	-0.60978674497987	-0.602421633810302	-0.559840736634946	2.17619692324568	0.785005232644059	0.669499907452413		0.00062162	0.00190629	0.01331004		0.02411527	0.03037577			0.021672628	0.030791432	0.00150569		0.04326185	0.07441693
ARID5B	-1.35134877333076	-1.12348479851696	-1.15733244612279	-0.297150339404098	0.576872990648228	0.48946448472591	0.620793295707358	1.20009069954068	1.04209488675243		DOCK5	-1.2775116804503	-1.23183892387395	-1.22868586407908	0.513971899465334	0.130847716478351	0.255530667931695	1.16603837399841	1.18037794158722	0.491269868942328		DCLK1	-1.22085714671819	-1.24710084104956	-1.18711435198562	1.05906721848144	1.13498429719924	0.829190219935304	0.651741678025174	0.096515692917426	-0.116426766805211		0.00134256	0.00065066	0.00369048		0.03113088	0.04550772			0.025838948	0.014623402	0.00292864		0.06064308	0.07013762
ARRDC3	-1.56647642997594	-1.01783275813293	-1.25430719198347	0.838870935802994	1.05499814659399	0.620144817830448	0.530051545509359	0.660871913537242	0.133679020818306		DST	-1.32848560519161	-1.27246975179064	-1.1444042380648	0.263199595978768	0.50600941517901	0.531845881312318	0.87013779215406	1.37952145288037	0.194645457542518		DDX5	-1.5072262123965	-1.30754575042756	-0.849463935919528	-0.210490382156324	0.520709800071305	0.624984758296827	0.670627128043263	0.922670730024392	1.13573386446412		0.00048183	0.00102227	0.00222003		0.02954879	0.00601932			0.025404256	0.038895871	0.00263571		0.05168443	0.01312289
ARSB	-1.02151695503807	-1.23806853366136	-1.17049114799448	1.33518819358388	-0.0590359279055428	-0.0647304520915083	1.36792431600704	0.548143452587608	0.302587054512436		DTNB	0.161317262058399	0.751249102789599	1.83841539013637	0.305695887105705	0.0755424271299356	-0.191062633565749	-1.60749756425035	-1.12552159184316	-0.208138279560755		DLGAP1	-1.11955817697768	-0.978227179460147	-1.0726690915323	-0.330800460029237	-0.227215740164633	0.428005279057353	1.76515465704662	0.752870509267958	0.78244020279207		0.000043146	0.00265643	0.0381552		0.0077367	0.04098273			0.001044561	0.027685314	0.03913974		0.03018337	0.048325
ARSF	-0.686752045635514	-0.686752045635514	-0.686752045635514	-0.383251104562843	-0.600624410687219	-0.611568879067588	1.53028930913549	1.80533455493075	0.320076667157957		DTNBP1	-1.07147571813755	-0.445472202009598	-0.0422463098923642	0.786201951864373	1.38824803302927	1.46088382544661	-1.28059897046016	-0.486668381687771	-0.30887222815281		DMXL2	-1.0647198198192	-1.00069085600082	-0.97787467211277	-0.313209092188295	-0.235308857182726	-0.117590146333534	1.55543231407793	1.04300227815586	1.11095885140356		0.00018817	0.00031432	0.00995733		0.01797422	0.0151421			0.003846088	0.013253821	0.03823611		0.05062798	0.03638274
ASAP1	-2.14438952244793	-0.731890420825402	-0.13264211263625	-0.0487214120727974	0.231101967543929	0.561973190997238	0.0714364913319405	0.913913866932434	1.27921795117684		DUSP6	0.00363073363547951	-0.776549940388565	-0.0964212741169555	2.40588332346604	-0.0285771473235092	-0.222279762787467	0.378139420129505	-0.936825998316707	-0.726999354297812		DNM3	-1.19784798838577	-1.17454991152985	-1.26671946745352	1.06966822115148	0.0425935862271998	0.133789371982456	0.976364108514378	1.18809123840608	0.228610841087547		0.00042687	0.00048222	0.00115655		0.03427524	0.01384359			0.016810986	0.005948125	0.00798785		0.04902026	0.05093827
ASB7	-0.973630969161006	-1.08479409277926	-1.11035059667895	-0.179483175586187	-0.15032022560063	0.141444051234951	1.84334733757135	0.647661740681454	0.866125930318278		EBF1	-1.10562449821763	-0.754702432323842	-1.04162825132494	0.41923053678178	0.239214297062124	2.1379143739731	-0.41195380765268	0.170065048139734	0.347484733562355		DOCK1	-1.73722994217205	-1.10117150837822	-0.337639792376892	0.170999858261253	1.30460738564781	1.33024918952923	-0.132505361325571	0.178057485471972	0.324632685342464		0.00165565	0.00142797	0.00079047		0.0198696	0.02781621			0.015801093	0.01339991	0.00350157		0.07405529	0.07746658
ASB9	0.690036051466896	1.46140956230743	1.42758204845224	-0.819967529726478	-0.329192029497729	-0.791272771407194	-1.35317675891158	-0.331780531211959	0.0463619585283732		EFNA5	-1.20071434767452	-1.11682877537857	-1.10243223514066	0.0582110639456036	0.0633774626902902	-0.106656355260309	1.41599724026207	1.21090322497881	0.778142721577289		DOCK2	-0.804844211269904	-0.754652576036084	-0.827585457319952	-0.509974916530683	-0.409664147877839	-0.404985339052638	0.968900572733373	2.00608974707123	0.736716328282495		0.00028373	0.00042951	0.00126223		0.04924123	0.03968554			0.006267676	0.008460165	0.00833162		0.14920275	0.05346462
ATOX1	0.889220834405926	1.85305839861142	0.644022470443518	-1.2343200361141	-0.0357130945137758	-0.281778587696409	-1.17063291027727	-0.619800791091468	-0.0440562837678371		EPDR1	-0.450643556816684	-0.296179564714083	-0.0509694381338534	2.08946907114405	1.00483187867983	-0.32427525982238	-1.06605303375066	0.129502160810537	-1.03568225739676		DST	-1.32848560519161	-1.27246975179064	-1.1444042380648	0.263199595978768	0.50600941517901	0.531845881312318	0.87013779215406	1.37952145288037	0.194645457542518		0.00121559	0.00115189	0.01040999		0.02742888	0.03058077			0.013692985	0.051111371	0.00966495		0.0459722	0.11269533
ATP10B	-1.21083483588357	-1.19721719712123	-1.04050055493018	0.112059975058181	0.042852783075224	-0.0949205477010425	1.46110141106645	0.996428885711321	0.93103008072485		EPS8	0.677023905423715	1.14186566029555	1.61890109704053	-0.497148049272216	0.210999828456875	-0.180175377748901	-1.33663614746167	-1.10884997263817	-0.525980944095717		DYNLT1	-1.25224459073643	-1.12975459356572	-0.969807487727662	-0.233294181519748	0.265311295944718	-0.139577973267111	1.12138158665559	1.36915217119833	0.968833773018035		0.0047246	0.00104395	0.00240979		0.03930421	0.01476237			0.022670977	0.020492818	0.00759221		0.05149267	0.02148424
ATP2C1	-1.18106030064324	-0.764666398014803	-0.210107934223943	1.06961141303592	1.50237700763749	1.25962587531307	-0.698352475907884	-0.595941841958518	-0.381485345238096		ESR2	1.8181796741824	1.16292974307747	0.486153145542088	-0.578713383511168	-0.0398717271646683	-0.714558278129357	-0.951839557480104	-1.16275534662778	-0.019524269888884		ECH1	-0.917087983944054	-0.906378393186322	-1.29862787747629	-0.249071486621579	-0.439570889197268	0.258400128916781	1.35456600487146	1.29765274529941	0.900117751337875		0.00508145	0.00149964	0.01578512		0.02678674	0.01826566			0.033942249	0.016836251	0.01071261		0.04318775	0.03804419
ATP6V0A2	-0.635203696379508	-0.814988927974628	-0.879627337021561	-0.589049456455949	-0.622393998628356	-0.183605667766516	1.93423626898156	0.743580481300441	1.04705233394452		ETV1	-1.31195178757716	-0.799281054372225	-0.135011068990329	1.43210064143101	1.46793065133565	0.675618160620172	-0.875808459342421	-0.438454107048508	-0.0151429760561848		EIF4ENIF1	-1.23000841564598	-1.06303399594195	-0.899451119343121	-0.122343941081634	-0.0789759936791051	-0.129178077467451	1.20133770395928	1.59203622384726	0.729617615352701		0.0000017024	0.00139903	0.0035101		0.01947344	0.00970962			0.000890174	0.013533077	0.00352314		0.0322881	0.01619664
ATP6V1D	-1.50564172049456	-1.26229536792487	-1.19171144351003	0.833564076117543	0.711986228304797	0.487674928860867	0.80574858979354	0.597149465304968	0.52352524354774		EXTL3	-0.654091054286899	-0.853125826077756	-0.88505102550667	1.2014814872305	1.24676852758381	1.48084468785309	-0.336074518787595	-0.735072623752748	-0.465679654255725		EIF4G3	-1.56339207942735	-1.36771043042334	-0.918826823243033	0.546967757475922	0.746447197297874	0.350952131892447	0.349530345882713	1.01968775024222	0.836344150302543		0.00076542	0.00026544	0.01971505		0.01859003	0.02731924			0.019560625	0.008038538	0.03014205		0.0427839	0.09836381
ATRNL1	-1.2503408101388	-1.25292618616078	-1.2261919127788	1.19856170577915	0.708041144511276	0.825766264879911	0.828913275549388	0.229477367143955	-0.0613008487852926		EYA4	-1.6232153039404	-1.13973519983192	-0.966639242222836	1.29082994156296	0.916277671708265	0.413043113680559	0.238773624155477	0.533646085970384	0.337019308917523		ENOX1	-0.919229345468697	-0.701085424556355	-0.889660652570479	-0.21748825234216	-0.460696317063502	-0.709681075674611	1.27137797993322	1.46029437405295	1.16616871368963		0.00067868	0.00098308	0.00516315		0.05478133	0.02930453			0.00381385	0.006156466	0.01128849		0.0725933	0.05776463
ATXN1	-1.45416705930652	-1.24900845543299	-1.20346918765511	0.298476015594257	0.418840644637603	0.833463677748049	0.768228195643284	0.977382751276909	0.610253417494521		FAIM	-0.0750655451475871	-0.592511939508134	-0.280163511867935	0.335178290139943	1.60457723125278	1.61000610722735	-0.946623681018069	-0.926199752841841	-0.729197198236515		EPAS1	-1.7282746621658	-1.22057748862086	-0.786804565726743	0.330803789556823	0.893441076491612	1.17543160589994	0.372964632350181	0.403770602741822	0.559245009473026		0.00063986	0.00024041	0.02355741		0.02360323	0.02432509			0.003904885	0.003155248	0.00448082		0.04045548	0.04123754
AUTS2	-1.23482074246673	-1.20857032795842	-1.18023231062163	0.294156135662861	-0.0569303680287645	0.265256696092383	1.1541391400562	1.29568034427699	0.671321432987118		FAP	-0.58234299968112	-0.597683298882763	0.463516651850908	2.10940698509266	-0.214931859024924	0.932179254626373	-1.08882285436366	-0.418553600792675	-0.602768278824802		FAM83A	-0.663164516766928	-0.671744036516732	-0.671744036516732	-0.619539359625026	-0.598914763540022	-0.610379919143235	1.50947787401743	1.69166274755919	0.634346010532059		0.00011278	0.00141215	0.0911496		0.0279567	0.03907458			0.018318233	0.0421166	0.0489256		0.07674849	0.14071158
B3GALNT2	-2.01430463023648	-0.620916630173393	-0.748981410742593	0.395974149886146	0.31886361842566	-0.0857402858094216	0.794030276382035	1.27790408558734	0.683170826680713		FMN2	-1.03314849808583	-1.28513352675499	-0.242512708838376	1.58039175521114	1.26830637829906	0.765061760772088	-0.619305561827606	-0.379764166051717	-0.0538954327237693		FARP1	0.831790403669506	1.21706025058252	0.95348412975704	0.293519525355907	0.305348565252551	-0.105363630041517	-1.65272099976165	-1.30706852389912	-0.536049720915253		0.00013837	0.00058614	0.09790728		0.01102049	0.02177456			0.019968035	0.016818262	0.05298661		0.0199421	0.03512594
B3GALT1	-1.2755844706475	-1.22391234530379	-1.00067556466248	1.131174407293	0.885139519919265	1.2257722012368	-0.22782425748899	-0.0197878143343655	0.505698323988053		FRMD3	-1.81006468140458	-0.826075635472786	-0.553441010707226	-0.0420662945527119	1.58687834950656	0.549472615503493	0.161741475898133	-0.00818155162479868	0.941736732853906		FGF12	-1.63862186742183	-0.835508024927575	-0.644339751679813	-0.23286200077639	1.07778955432561	-0.0953658104355646	0.340075773534253	1.64805235344314	0.380779773938181		0.00226435	0.00289009	0.00070828		0.00907077	0.01541661			0.016571267	0.03884896	0.0022905		0.026136	0.04113799
B4GALT6	-1.06117876107412	-1.05236549283254	-1.0286238303498	0.0110325846746321	-0.147835911277542	0.0212952905884466	1.96025951389455	0.619841617170694	0.677574989205676		FRMD4B	-0.0751400145503125	1.13006313672183	1.63061690405042	-1.55778232703863	-0.693518231822047	-0.84387058382482	-0.297126847493404	0.129112237227039	0.577645726729929		FMN1	-1.7080130925022	-0.114654679635448	0.0065039121349126	0.40261360261963	1.70228107323605	0.486521216316188	-1.28191393463497	0.227979988219147	0.278681914246692		0.00342878	0.00207831	0.0018127		0.01660345	0.00451321			0.035704319	0.027686282	0.00912279		0.03110584	0.01668938
BACH2	-0.66327992951969	-1.21908012206499	-0.958953809323951	0.237436762013351	-1.05416657713994	0.793604988927864	0.803792332034359	1.57237709668335	0.488269258389641		FZD1	-0.832005184061131	-1.0082017000399	-1.05797485271983	0.689826183820881	-0.395205273289752	-0.178464379414157	1.96747350561421	0.798037784443882	0.0165139156457979		GABRB3	-0.90724076761927	-0.898566757280399	-0.921591308463805	-0.440122171685378	-0.35914563610627	-0.339685368662209	1.49901801140416	1.31190903654657	1.05542496186659		0.00227098	0.00033689	0.00142222		0.03760912	0.02428566			0.03992648	0.015005879	0.03030986		0.04385302	0.05801376
BAIAP2L1	-1.27835760384562	-1.34801134076102	-1.20558373977851	0.39317584600739	0.280143610841471	0.377634947587553	1.20599424251619	0.898898369837993	0.676105667594542		GAS2L3	-0.136425260608707	-0.434152194324547	0.406312570841402	1.74005836642085	1.21995132530652	0.174204900684108	-1.25210149592969	-0.996980284255902	-0.720867928134028		GABRG3	-1.18640251154534	-1.1957385874051	-1.00053680130383	0.0623111652431127	0.0841224033386823	-0.208489156869004	1.21439983951916	1.38460732687848	0.845726322143832		0.00057711	0.0005809	0.00134196		0.01521209	0.00686779			0.012991403	0.049125739	0.00644541		0.03478593	0.02495097
BCAS3	1.41060042378598	1.5031363611625	0.84719898880615	-0.705029454505634	-0.393274667018963	-0.7123477901018	-0.985602454333641	-0.949862479202365	-0.014818928592237		GDF7	-0.92540474534786	-0.92540474534786	-0.874132755400414	1.69771743158334	0.292624410731606	1.42788718624894	0.243993972462398	-0.562523377045243	-0.374757377884907		GALNT6	-0.80433637505833	-0.80433637505833	-0.802472412899672	-0.551637097462787	-0.468060666092213	-0.522217250176422	1.43867252281509	1.38981664212592	1.12457101180675		0.00084059	0.00155873	0.00881324		0.02931691	0.00753336			0.004686128	0.001203777	0.00476922		0.04127579	0.02271146
BCHE	-0.893548496315668	-0.881192120768651	-0.841992013893256	-0.571001142029948	-0.310430405591031	-0.360639486568538	1.60535045944863	1.28079643531608	0.972656770402385		GNG11	-1.18370459460147	-1.14551587712134	-1.1213548926963	0.810490398850488	0.217332341999391	-0.0111692468231112	1.03220989029939	1.49994663941802	-0.0982346593250672		GALNTL6	-0.494569041425761	-0.836807787243574	-1.25168799885284	2.11145943940868	0.422612756958069	0.205958309350958	0.271846490866159	0.352740086854069	-0.78155225591576		0.00150317	0.00090065	0.00986822		0.04482207	0.01245424			0.006629439	0.051479289	0.0046773		0.07904406	0.02629239
BCKDHB	-0.222986680237594	-0.827158018831734	-0.735554641431438	-0.391279765828735	-0.510638453507687	-0.96793999746075	1.93035129761395	0.579882290205659	1.14532396947833		GOLIM4	-1.12574467366547	0.455739815286848	1.2581628646094	0.0273802873718217	1.19262463166025	0.734339437261411	-1.57014155191402	-0.341990445104922	-0.630370365505312		GBF1	-1.53057443963315	-0.876639096232566	-1.27720371051242	-0.0787593066558452	0.414670853295662	0.853430627550966	0.901630639131926	1.16321047726231	0.430233955793122		0.00018207	0.0013943	0.00954569		0.0162002	0.02616397			0.013193245	0.027248447	0.0033956		0.06250245	0.05442532
BEND3	1.47607769466306	1.64370404605685	0.511228008643603	-0.20985111586046	-0.545867442531779	-0.684214272440411	-1.27200830249378	-0.398008040814259	-0.52106057522282		GPATCH2	-1.67340547838974	-1.33933519415399	-0.600505162379078	0.379278980197343	0.598816371108975	1.32349668594721	0.818205958570711	0.245073447692117	0.248374391406452		GDA	-0.942698960927392	-0.775880015970126	-0.787294096651964	-0.243574901122988	-0.416089913826082	-0.638472143984432	1.32198851200927	1.70009768438131	0.781923836092403		0.00238379	0.00079291	0.07917551		0.02457369	0.01443918			0.023071592	0.002296724	0.0426571		0.0994115	0.0458114
BFAR	1.09672058267749	1.19290373213058	1.21601035220174	-0.193477948712916	0.356928416455515	-0.799962691447406	-1.43287606748465	-0.773782432965701	-0.662463942854641		GPD2	0.0499297250190058	1.0671460381435	1.92583561995858	-0.980190710467941	0.317111712993828	-0.565858289424323	-1.18348868001458	-0.605873800615619	-0.0246116155924415		GORASP2	-1.46760132290935	-1.36103953944203	-0.83661843172091	0.373471035768825	0.100333453563768	0.19369739986524	1.24238710967811	0.983829065641009	0.771541229555337		0.00369997	0.00110139	0.01882265		0.00651924	0.00411388			0.013675011	0.040499434	0.00486355		0.00873534	0.02221136
BFSP1	-0.623869960388234	-1.70906567091716	-0.645621457150659	1.16337494978271	-0.18231494496801	1.10638654466495	-0.628063864376513	0.99820078918896	0.520973614163952		GPHN	-1.28469057162148	-1.27928328155752	-1.13731047964581	1.1088412308313	0.963816110849655	0.982061427851917	0.539303829169203	0.0561916133073009	0.051070120815438		GPR161	-0.882042374800352	-0.971228698130654	-1.19586187978833	-0.0669363945333801	-0.198206349564826	-0.210916138736442	1.67650691317115	1.27139085329201	0.577294069090822		0.00016847	0.00082081	0.00356665		0.02283761	0.00551786			0.001245563	0.013222969	0.0404858		0.03340162	0.01611366
BHLHE41	1.95705934059387	-0.143187818277074	1.16520059395441	0.149718408816471	-0.139250981150025	-0.713848994366047	-0.652051741153409	-1.31034912962692	-0.313289678791267		GPRIN3	1.0558278883675	1.3444520455143	1.39225043021908	-0.857929517458466	-0.176656616254132	-0.602241681257367	-1.0493064411694	-0.938080546464042	-0.168315561497481		GRIP1	-1.1660409224116	-1.20738152426118	-1.16491905189737	0.36235088529706	-0.0768401920338689	0.260476224408633	0.895806846811436	1.60516949215848	0.49137824192841		0.00018104	0.00069823	0.01048406		0.00654571	0.01789189			0.001873183	0.049880582	0.00568754		0.01965652	0.02519853
BMP2	-0.896637113676567	-1.07825669822113	-0.876748792449594	0.451620898057883	-0.393975355571884	-0.151708160038296	2.05649875372957	0.803762917419177	0.0854435507508423		GRIA2	-1.45291492776518	-0.701593980327999	-1.39927275952973	1.3448935464973	0.895137312528496	0.851039195661834	0.0404128928818064	0.128199479831981	0.294099240221489		HAUS4	0.823669053093861	0.870081452867197	1.65022724872405	-1.49586858088636	0.0515893766867913	-0.640602215712872	-1.06305555801398	-0.241754513718472	0.0457137369597949		0.0014494	0.00356599	0.00143664		0.01019123	0.01100314			0.006684461	0.020062814	0.00982905		0.01912095	0.0227997
BMP5	-0.775758724813818	-0.775758724813818	-0.763662468870953	-0.35097331056668	-0.524744789238346	-0.492334436418405	1.9362315305369	1.25904243460979	0.487958489575335		HBS1L	-1.12596597306739	-0.254460856870557	0.467202038492781	0.837029228540306	1.46795333286809	1.11223082572828	-1.25128527929997	-0.682309583424807	-0.570393732966739		HHAT	-0.585922942699242	-0.598257709396184	-0.702733394651671	-0.544973771477467	-0.621941025007333	-0.721668776080215	2.00578694620549	0.809969706986294	0.95974096612033		0.00213742	0.00035425	0.00108781		0.01536677	0.00246705			0.029633143	0.017646655	0.00608173		0.02989288	0.01125842
BMPER	-1.29846509126594	-1.29846509126594	-1.29846509126594	0.354701585091199	0.332469285060116	0.544375624885993	0.796054251398383	1.05887884223418	0.808915685127939		HIVEP1	-1.41032677465905	-0.953218182247032	-0.837378732629678	-0.14144036376584	-0.245739612863861	0.105555041934318	0.905584353027596	0.997655988939969	1.57930828226358		HLA-DOA	-0.663690989087273	-0.664006306055175	-0.664006306055175	-0.627913570198134	-0.652210217658283	-0.648272239380753	1.66007475446451	1.3830841660869	0.87694070788338		0.00219558	0.00199109	0.01543032		0.00938574	0.02137034			0.028056651	0.051279066	0.00431122		0.02420709	0.04130968
BMPR1B	-1.44676053020008	-1.1045820280691	-0.975018290982168	0.805613872111368	1.21465290318118	1.23824549994388	0.0180122304529507	0.27811901996413	-0.0282826764021655		HMGB1	-0.275449133750358	0.690695967411313	2.17367827430172	-0.817708775825808	0.2169730754869	-0.356907842044466	-1.3547872986458	-0.0862457609395247	-0.190248505993978		HSD17B4	-1.18417813826089	-0.988200524155042	-0.788100245085289	-0.456867926006929	-0.00828660193129509	-0.307622011851643	1.28304635646508	1.38111952167899	1.06908956914702		0.0007328	0.00053879	0.01634425			0.00222014			0.012005832	0.004967971	0.04028029			0.00597212
BPGM	0.228298803827638	1.09422416226828	2.01653405325826	-0.44398756294394	0.0438768999242768	-0.735407833518745	-1.18195569861982	-0.623560477196649	-0.398022346999317		IL1RAP	-1.01210932864323	-0.339083152682256	0.301675775779051	0.616774763788489	1.7768547705418	0.912638667200544	-1.30781861761506	-0.819784688506734	-0.129148189862595		HSDL2	-1.12565927881336	-0.945739405777303	-0.747062466224749	-0.519053798423316	-0.181519633340956	-0.30263428650454	1.31745085001361	1.33923367855911	1.16498434051151		0.000018391	0.00034372	0.02021744			0.00680697			0.008051318	0.009227076	0.04218638			0.01500598
BRIP1	0.336829110056778	1.10695161994858	1.7557487361297	-1.12830405061325	-0.270035704788931	-1.29218014601936	-0.657820299781855	0.31836430956327	-0.169553574494927		INSM1	-0.84414066783445	-0.844405540889916	-0.893255538827714	1.44291961678718	-0.576289201796581	-0.388482237635396	1.73507030660904	-0.0736423367196235	0.442225600307458		IL17RD	-0.481032230830626	-0.531654558420583	-0.72747773333446	-0.645768558419762	-0.689381640651109	-0.83041615332131	1.43880388522485	1.59530012872108	0.871626861031922		0.00129693	0.00018303	0.00198614			0.02259561			0.005807665	0	0.01894896			0.03704528
BTBD3	-0.221355302980873	-0.858048168116507	-0.904526625952927	1.35608149891403	1.63380646028404	0.8192067835112	-0.751207026349839	-0.732173504753253	-0.341784114555868		JAKMIP2	-1.26223200848623	-1.03878628253935	-0.969138240476633	0.819681435973691	1.61083893238833	0.991677867867054	-0.340254704321164	0.143474709156744	0.044738290437555		INPP4A	-0.736582300827984	-0.565817516088109	-0.933047808394452	-0.683504858050042	-0.527403998028258	-0.408551018968281	1.56129166684445	1.52529343286163	0.768322400651047		0.00058632	0.00032431	0.01089897			0.00276643			0.003366461	0.003251159	0.03584534			0.01849504
BUB3	1.0838018650249	0.904020167196901	1.09201326150259	-1.44457223940482	-0.568302729970602	-0.827431701753664	-1.10280611451635	0.174323198129605	0.688954293791434		JKAMP	0.187900425033564	-1.02831906309965	-0.744579562760726	2.21170195574881	0.676932593023431	-0.128543119014767	0.19912176120516	-0.723059575036296	-0.651155415099534		INPP5F	0.599929512834995	1.1543452270755	1.75795105356261	-0.982973779883732	-0.491849343400525	-1.30079368406232	-0.53418735930962	-0.175772667761201	-0.0266489590557043		0.00126276	0.00083867	0.03053662			0.0125674			0.013132508	0.008052675	0.07142825			0.02094714
C17orf97	-0.971390747763065	-0.380442963478556	-0.881040622575123	-0.529750321709314	-0.662859254614139	0.0992680603844402	2.11432638117079	0.92283947812144	0.289049990463528		KCNE4	-1.29390815037077	-1.24598280230106	-1.13321121802626	1.24079393191971	0.764009658712353	0.546840587710873	0.926719828329185	0.404838434281194	-0.210100270255224		ITGA1	-0.944869743238434	-0.913669696063925	-0.867492142357636	-0.477506196308002	-0.279722797903834	-0.315905584834451	0.89354450101568	1.66971230300596	1.23590935668465		0.0015549	0.00014956	0.02565307			0.00676718			0.019061682	0.002832495	0.00774543			0.02483967
C1QL3	-0.00465384653393062	-0.266290032636892	0.261584162021454	2.23862239323702	0.569499000890986	-0.162057784409885	-0.884313956843337	-1.17717105638179	-0.575218879343623		KCNJ3	-0.884541465717311	-0.891976774896786	-0.890694811757976	-0.20233424172656	-0.256190558168944	2.24840544864905	0.24845052135612	-0.00746968257747542	0.636351564839882		ITGA4	-0.864639003301222	-0.859550157689633	-0.782513837457722	-0.466989455320537	-0.425497483858263	-0.466846417497941	1.42557148272087	1.59035655580619	0.850108316598255		0.000081572	0.00104884	0.01025885			0.01080873			0.011138406	0.010402518	0.0041345			0.02071708
C1QTNF3	-1.16436795963225	-1.09023424201991	-1.03045487566514	-0.49931727151639	0.405421263718661	-0.0627168406058203	1.07332753035145	1.28323411269149	1.08510828267791		KCNK2	-0.660664737379241	-0.84388820141986	-0.669369839921483	-0.698380611531897	-0.529788829786889	-0.503935470436557	1.46202844271553	1.58037293187121	0.863626315889183		JARID2	-1.28822646024075	-0.927880668198718	-0.522838591676543	-0.410822947267605	-0.315957898250872	-0.295534288470841	1.28040904720956	1.49873219893507	0.982119607960699		0.000099807	0.00070355	0.02463084			0.00076901			0.007590044	0.015345	0.01168411			0.00370257
C2orf16	-1.27793481981615	-0.821251922530431	-1.39871754957976	-0.0405721826950607	1.04915949504157	1.36899417592939	0.0359818621565345	0.833973450222722	0.250367491271181		KCTD15	-0.544280198372954	-0.762647956570014	-1.08362426243298	1.11200239899387	0.325178880921876	2.01357045716275	-0.0204365602891349	-0.448614132625765	-0.591148626787651		KCTD10	-0.857257367299213	-1.17553651968053	-1.02236921454326	1.00281360140711	-0.306202626383851	-0.247975733277669	1.78926161135506	0.674789638430389	0.142476609991969		0.00086495	0.00143138	0.02124899			0.00060247			0.019866335	0.016881391	0.01844161			0.00356617
CAB39L	-1.07338939514001	-1.09967365358396	-0.64349022909099	-0.781759289547613	0.372172410851774	-0.315283524577771	1.25623790954152	0.837437920710266	1.44774785083679		KDM3A	-1.03060470237105	-0.872079423169093	-0.0132534306724714	0.428439563087242	1.32619674049248	1.77010068654232	-0.935257384859414	-0.335149659512247	-0.338392389537764		KIF13A	-1.33030595904361	-1.13612699475461	-1.15958563639345	0.328689642643202	0.195488034507094	-0.0144365839443525	1.0863758683013	1.33739379606559	0.692507832618833		0.00119521	0.00125024	0.01231667			0.00612313			0.031016005	0.050136814	0.00990119			0.01331688
CADPS	-1.49950846923638	-0.911725315312576	-1.04196536517957	0.5247858918563	0.318457615301068	0.0420621365961258	0.677835847905393	1.72295374745034	0.167103910619305		KIF13B	-1.35457742936337	-0.885090038370749	-0.805094364609553	0.873868488912045	1.38039872818087	1.37290826277047	-0.404601650512061	-0.0854603844150449	-0.092351612592607		KITLG	-1.2794761644749	-1.27143094650878	-1.26798006665855	0.563593773035943	0.377205251016719	0.213032144964505	1.3085495960287	0.700268396450743	0.656238016145622		0.00081604	0.00049612	0.00151823			0.0009622			0.01147887	0.035268971	0.00129416			0.00623331
CALCRL	-0.865165808619149	-0.873465551803042	-0.868367038602408	-0.43439138059081	-0.395190878378255	-0.200585560736644	1.95738156125545	1.07140652541969	0.608378132055165		LAMA2	-1.38815065232207	-1.11546136373981	-0.893483346134408	-0.537764722497188	1.07900816021219	0.521544046558206	0.231371215114025	1.19343589900031	0.909500763808748		KLKB1	-0.720188134567487	-0.39298357340668	-0.763056680011732	-0.763056680011732	-0.449032413413134	-0.695171346044894	1.39913427213081	1.77413029345579	0.610224261869061		0.00051179	0.00539358	0.02257845			0.00500929			0.015493592	0.014622879	0.00781831			0.00777387
CAND1	-0.893613167183764	-1.23938627094097	-0.898071904929703	1.29244034059661	1.34020105392925	1.00369355533778	0.189498585802916	-0.526162296427527	-0.268599896184589		LCORL	1.35752802144022	0.273355576310515	1.89927375016492	-0.496925612111566	-0.140716979788385	-0.779347226369757	-0.864819191866645	-0.81644503170634	-0.431903306072972		LCP2	-0.0149096638396696	1.23434424975935	1.78318983922245	-1.25897660035402	0.224731830649976	-0.511552647046977	-1.07847645451543	-0.475974293588755	0.0976237397130704		0.00077173	0.00129431	0.00177769						0.004139045	0.04497421	0.0387851
CAP1	-1.47288497305798	-0.85543593325231	-0.347397651945769	-0.607155407503624	-0.00099505985112587	-0.316371423929808	0.869919291243302	1.25260359851498	1.47771755978232		MDFIC	-1.61853454143085	-1.28404726285274	-1.01535906674351	0.598754794243806	0.885196399514334	0.485399412686171	0.679604852687731	0.801671095340744	0.46731431655432		LTBP2	-1.07560651729894	-1.10527850790648	-1.06928727278053	-0.19100218541176	-0.296483676963132	0.457729527853019	1.69663247851763	0.713613087450378	0.86968306653982		0.00142238	0.00107715	0.02859153						0.030004332	0.0149512	0.07009409
CASD1	-1.11129790026344	-1.26814089067431	-1.37634091487471	1.16542492329895	0.4636579979887	0.451783838655289	1.16253513365725	0.291297795899912	0.221080016312371		MEGF10	-1.419265781918	-0.828436018659433	-0.903688522285405	1.47500407341367	1.04091937213946	-0.523823737922681	0.166416953149384	0.959357092499141	0.0335165695838758		LYSMD4	-0.809963200071188	-0.776061930871053	-0.729960629068065	-0.587269283708239	-0.528953201605083	-0.315461848365955	1.9807693710925	0.872594212613412	0.894306509983677		0.00069193	0.00103434	0.00437039						0.010584651	0.042359805	0.00557811
CASK	-1.37677152208316	-1.0820267133577	-0.782158884977219	0.0706958892002411	0.78915236026654	1.69451731483339	-0.106836327141204	-0.101593019848284	0.895020903107404		MON2	-1.45282177318357	-1.28970836524109	-0.993052140267224	0.499233547016761	0.519433085987588	0.0598722668707248	1.31684610966292	0.463905661348375	0.876291607805523		MAP1B	-0.890949768949585	-0.8795351057148	-0.868744926010376	-0.359138708820126	-0.335818752528468	-0.463616875591882	1.2707578744049	1.71816932532843	0.808876937881908		0.00056178	0.00091931	0.01906655						0.017330079	0.031082022	0.04021553
CCDC93	-2.03760938948416	-0.908234259661656	-0.407294171082807	0.248635573817787	0.464140402285924	0.390105883170657	0.348501702320013	1.44995294286752	0.451801315766713		MPZ	0.558480011639302	1.57558657300341	0.824144440360827	-0.126230345658123	-0.95392651437587	-1.56580059617919	-0.960068989642383	0.416661935084175	0.231153485767854		MATN2	-1.09374558368254	-1.07374678407557	-1.06117058398953	-0.393748983450416	0.0834071448580571	-0.018140809916483	1.20421915994363	1.44489023894793	0.908036201364926		0.000030234	0.00024391	0.00695258						0.00146327	0.002716844	0.00371035
CCKBR	-0.638764270806915	-0.638764270806915	-0.638764270806915	-0.62133814096116	-0.631725190945531	-0.601891865723784	2.02488838889147	0.831526191092888	0.914833430066862		MSRB3	-1.25506284407208	-1.1406773375461	-1.20420932974282	1.4780375181991	0.888120253459938	0.568937352191935	0.370225373002918	0.460396129007259	-0.165767114500153		MCTP1	0.400789858021202	0.412518836867425	1.24968020685648	-0.506275638708421	1.1437083691958	0.587558065606303	-1.52409851390457	-1.28154792882804	-0.482333255106181		0.00210681	0.00193635	0.00489016						0.01630096	0.002399495	0.01020244
CCNI	-1.32272093724621	-1.44935520812384	-1.13932973480274	0.770789853412348	0.758413983306457	0.400142470909452	0.903913183455126	0.290050171865873	0.788096217223527		NAP1L1	-0.564457786984948	0.824624159664581	1.98028366082125	-0.82157985224582	0.475587696044177	-0.117926855800375	-1.44688198933477	-0.256947905797556	-0.0727011263665351		MXRA7	-1.26130033206444	-1.09997862615324	-0.711417072709418	0.243027234675747	-0.0237802922607074	-0.63168831067356	1.36964245038929	1.3035283737397	0.81196657505661		0.000045444	0.00113032	0.00131329						0.001485138	0.027955523	0.03038577
CCNL1	-1.23927367418668	-1.16258975365865	-0.284608506668586	-0.73151865767588	-0.188528752166933	-0.0259565045036891	1.01528615257325	1.26063381574631	1.35655588054086		NAPEPLD	0.625880669151407	0.540940955115253	1.92834817662617	0.521177319481195	-0.0155064021211816	-0.671751335471554	-0.938784404401864	-1.07274232672951	-0.917562651649915		MYO1D	-0.140450378337626	-0.212353375503051	0.33774631952215	-1.90342319489631	-0.211282434228618	-0.881820184976542	0.785806729919385	0.73784997965028	1.48792653885034		0.00186453	0.00215371	0.01169236						0.014335638	0.004758389	0.00272455
CD2AP	-1.22665710921898	-1.42560928487429	-1.01703094137926	1.10067728087145	0.725688009735144	1.06796538792584	0.606421177395659	-0.20554142475489	0.37408690429933		NCOA1	-1.81857614161123	-1.01897131599093	-0.137425213331819	0.629480515700591	1.24344265760448	1.13667834018114	-0.526414878042267	0.28539110302127	0.206394932468754		NEBL	-0.643665522385419	-0.606397050866627	-0.643665522385419	-0.61317404871622	-0.590126787874774	-0.601783986707478	2.08461665654126	0.992644094973383	0.621552167421298		0.00168812	0.00066222	0.00189029						0.003246053	0.013825627	0.00695846
CD36	-1.33790541412482	-1.17354801956662	-1.20331147924735	0.777876247107369	0.477875508278264	-0.0958443396024874	1.34561777536995	0.590917888138997	0.618321833646698		NDUFA5	-1.35064415959807	-1.52271851544724	-0.0696738679409095	1.54874618299848	1.07892233274379	0.342087410367916	0.289253410657545	-0.0184597785990156	-0.297513015182496		NEGR1	-0.771528747735015	-0.738092771212637	-0.757212824878726	-0.615527740379631	-0.50769619532106	-0.472104922696635	1.39684575658527	1.70010133149523	0.765216114143209		0.000074817	0.00213267	0.02008888						0.004426501	0.026363819	0.00627808
CD47	-1.08805827279134	-1.1156336556664	-1.11654002819514	0.0749378389820261	-0.0258608735017428	-0.0236209021132147	1.68872596755955	1.10008818830003	0.505961737426234		NDUFAF4	-0.115485649762968	1.24629788579604	0.809625549502861	-0.896517924402155	1.20200813635279	0.506492187547394	-1.62146888021235	-0.520077012364231	-0.610874292457376		NELL1	-0.722401208461771	-0.722401208461771	-0.722401208461771	-0.571261984400885	-0.602205769578669	-0.536159732937312	1.61046236100475	1.51798789982587	0.748380851471567		0.00056752	0.00135772	0.01883385						0.00417809	0.03341329	0.00864126
CDC14A	-0.865912509459964	-0.0857564426945331	-0.0958179104311575	1.20381947516679	2.07524399648317	-0.191708768727427	-0.623545896453636	-0.551164711709603	-0.865157232173634		NEK11	-1.157537601157	-1.27690846847606	-1.3017727508617	-0.0602510105022328	0.80427057781062	0.367836198419539	0.585036694839908	1.27217102066752	0.767155339259405		NKAIN1	-0.74371399811193	-0.712261763688277	-0.75394795670158	-0.20085165120175	-0.599606242219921	-0.642883506734707	1.3563639550004	1.88342209713541	0.413479066522354		0.00065716	0.00059407	0.00130285						0.016778097	0.000820207	0.00493537
CDC42EP3	-1.29919598409799	-1.28732344688634	-1.11160402696176	0.985261281923777	1.02580901494323	1.08111776615557	0.173761625123083	0.443907961769153	-0.0117341919687203		NEO1	-0.444619765269627	-0.284691644584273	-0.114532236085988	1.2069816290254	0.836114417137135	1.66976556687665	-1.04459412010368	-0.978163483593181	-0.846260363402432		NLGN1	-1.3702468020254	-1.1979578472231	-1.14349755856675	0.705404168332069	1.0528693369832	1.1882192694853	0.0869409097560964	0.588290137458905	0.0899783857996807		0.0003399	0.00143379							0.003314116	0.022131241
CDC42SE2	-0.76022520620058	-0.988477485223666	-0.882654241537409	1.76856213056367	1.0852305223656	0.907376961649592	-0.114287102859934	-0.572235642788764	-0.443289935968509		NOTCH2	-1.27922723000975	-1.2948248297777	-1.26457252957227	0.920590988683431	0.760883154497159	1.09379477955166	0.370903399483221	0.555666227324423	0.13678603981983		NR4A2	-1.21528974917326	-1.0271474572812	-1.20889116618084	0.110106572812499	-0.221473472578051	0.200285532579982	1.41801799688849	0.926216749027351	1.01817499390503		0.00119084	0.00145088							0.037931974	0.040501147
CDCA7L	0.111573448101504	1.17466069401786	1.9574508688649	-0.919184438997764	-0.0195910668288142	-0.307074261435066	-1.21116510863892	-0.566807543250044	-0.21986259183366		NRIP1	-1.3389240474847	-1.32658041020374	-1.27057564287007	0.467558923654649	0.547441621672228	0.414997297225797	1.01311156821545	0.775658305018382	0.717312384772		NR5A2	-0.723530586897705	-0.609642897974047	-0.657861458192459	-0.764370024425584	-0.598990280223601	-0.619504109218751	1.53999328433453	1.14049260108133	1.29341347151629		0.00083794	0.00138472							0.02447528	0.008084074
CDK14	-1.18113364436167	-1.06148583007951	-1.10770092707228	-0.28940688657614	0.239091510026978	-0.0896953826127575	1.0618599252131	1.10039214289303	1.32807909256924		NSMAF	0.237921994461944	0.351850001307387	2.09823018121835	-0.791622774535682	0.592068624167573	-0.334774405899045	-1.41235898105059	-0.541255448744123	-0.200059190925826		NTN1	-0.488410073502774	-0.950592004600396	-1.55198376447414	-0.0489138763123899	-0.529584048210439	0.697812318491893	1.74170536746463	0.625949068501171	0.504017012642449		0.00031917	0.00058445							0.006061068	0.035678437
CDKL5	-1.23744394467969	-1.19489309055367	-1.20501244325017	0.150988944769521	0.162127384221676	0.0905393839779628	0.968155118422173	1.25102889665843	1.01450975043377		NUDT12	1.15083371785895	0.496805799471371	1.85403311279704	-0.272916929607633	0.0860821294769417	-0.624436250624622	-1.10368321000813	-0.939232989106251	-0.647485380257669		OSBPL8	-1.39160183204021	-0.978296270948605	-0.715583135535051	-0.264940609399303	0.174866875900104	-0.28008282300054	0.79422123722062	1.67909510714428	0.982321450658701		0.000083677	0.00055888							0.006448622	0.003789149
CDYL	-1.3368716350186	-1.27437523917069	-1.02267623015237	-0.0817391302989788	0.0273872482208895	0.667050836741334	0.852610697842112	1.16208844019192	1.00652501164438		NUP35	0.239595558472817	0.874962882280619	1.90877766647316	0.19681412050612	0.327639070862798	-0.728844914179182	-1.24808028818087	-0.965421304862101	-0.605442791373372		PANK1	0.710608596795098	1.36603177962367	1.66171927403443	-1.17485014440829	-0.174142146934756	-0.730115497271929	-0.599186978179108	-0.490530217799202	-0.569534665859913		0.00750042	0.00106147							0.025564706	0.031746073
CEACAM1	1.03148673237219	1.1428341112802	1.51317123560038	-0.931158950601237	-0.263402999302438	-0.211027921441974	-1.05559561019498	-1.10969694435595	-0.116609653356188		PAPSS1	0.0663450269095475	0.348086544050856	1.79907573659115	0.30787146594617	0.702299579078186	0.164952055192551	-1.47638660021167	-1.04122856444731	-0.871015243109484		PARD3B	-0.947743282575115	-0.880515677706717	-0.634474700907478	-0.971964278196633	-0.0648875060006424	-0.0106309200640414	0.585851206151153	1.88390599277559	1.04045916652388		0.00208097	0.00227107							0.015012954	0.048079249
CENPF	0.138123448394947	0.993012773603597	2.03899220378413	-1.09822706311807	-0.0740821259400672	-0.601909295929766	-1.10262204193171	-0.195061044203317	-0.0982268546597416		PARD3B	-0.947743282575115	-0.880515677706717	-0.634474700907478	-0.971964278196633	-0.0648875060006424	-0.0106309200640414	0.585851206151153	1.88390599277559	1.04045916652388		PAX5	-0.953883081629523	-0.953883081629523	-0.952575782186596	-0.308810738541851	-0.383397634156331	-0.211296071152835	1.62087397718516	1.24813817335577	0.894834238755722		0.00054917	0.00119831							0.0127938	0.012636629
CGREF1	-1.07116857329082	-1.04946931739253	-1.20206476408973	-0.442543418631388	0.0301602823158891	0.725687146627963	1.25612822317623	0.392879337571879	1.36039108371251		PARN	1.09809274518668	0.828100145732844	1.72461557430765	-0.232943431379732	-0.0525828471112183	-0.823835769463391	-1.24591889242174	-0.706504502392403	-0.589023022458694		PBX1	-0.917709335427514	-0.79117119270203	-0.864954548495409	-0.195327343606045	-0.364409404094975	-0.440935420068099	0.636011973281453	2.05935434607064	0.879140925041984		0.00097362	0.00104866							0.007158528	0.009575637
CHCHD3	-0.77004174243297	0.558521523856004	2.0578579569883	-0.95558001331913	0.511808818159253	0.0671100470395181	-1.20736900994796	-0.438222434785934	0.175914854442925		PCDH9	-1.06756625664453	-0.980933069591912	-1.18752606272237	-0.265262237354163	-0.0559065224404977	-0.0237014723247677	1.42906215832224	0.908001843212402	1.2438316195436		PBX3	-1.42995599070679	-1.2883219058252	-1.13915242391117	0.145059661554522	0.869002556674099	0.604954225495688	0.495013262198777	1.08482696178891	0.658573652731154		0.0003624	0.0006882							0.003244093	0.011293373
CHD1	0.163716299083738	0.734097846442785	2.32728372176003	-0.478882892082819	-0.20986765632269	-0.472228891954678	-0.945360299339807	-0.592230625461682	-0.526527502124879		PDLIM5	-1.32913755833554	-0.659144142866452	-0.681249346121727	0.94492157012383	1.07260005877786	1.61802865096084	-0.771518328937235	-0.269444340502863	0.0749434369012929		PDE4B	0.930365291846143	0.457242315512995	1.11973567942745	-0.237498120115309	1.16615847729739	-0.191183533895423	-1.60863711668904	-1.20045195154878	-0.435731041835426		0.00013666	0.000069681							0.004972504	0.001473444
CHGB	-1.18745592892783	-1.0971809423606	-1.09491471169828	-0.0338378305960162	0.211412426100059	-0.0878153742927699	0.71685517980804	1.68008528145656	0.892851900510839		PEG10	-1.38607189218871	-1.30338141827079	-1.1184834103248	0.545274446012763	0.752581444091459	0.360376438066769	0.469586673150628	1.34181218618425	0.338305533278429		PFAS	0.804410912913747	0.286311327038378	-0.923872018914061	-1.10140811916348	-1.21750793921468	-0.690077022197003	1.55317498441327	0.681267442903514	0.607700432220304		0.00027826	0.0010569							0.010504934	0.026199488
CHRNA5	-1.24488410830008	-1.26929036504424	-1.19464358603074	0.681566377713786	0.748270254551934	1.31135633038042	0.750545548543035	-0.0927253701812886	0.309804918367169		PGAP1	-1.22308443787814	-1.24061432435385	-1.25527367861622	0.647333841619299	0.293346684674237	0.0706442102060715	1.43511611043968	0.706685908638995	0.565845685269936		PIK3R5	-0.736097220080571	-0.723614475298137	-0.710876584432614	-0.693561317369934	-0.627823761060133	-0.443924448346696	1.65809101052861	1.05683371907524	1.22097307698423		0.00024249	0.00214651							0.002244693	0.02553183
CHRNA6	-0.79455730069185	-0.757657381883421	-0.826577885209501	-0.35308492116422	-0.399572159443245	-0.677273697858869	1.72687704184961	1.37200480230234	0.709841502099157		POLR3B	-0.440942564274242	1.13604348720207	1.62942178202558	-0.765942031557415	0.859071087660867	-0.31822338411397	-1.49988969215714	-0.347887161248718	-0.251651523537026		PIPOX	-0.917858775380882	-0.903578738448191	-0.905957959626308	-0.458274903065686	-0.371247082914107	-0.27492585297588	1.24241728334517	1.61151903825018	0.977906990815702		0.00034519	0.00035976							0.014445627	0.00318311
CHRNA7	-1.11672549440212	-1.18265055238183	-1.17085395179498	1.24664432150543	0.767036391691257	1.3257010674707	0.187781213173354	0.12406249446622	-0.180995489728039		PPARGC1A	0.21321680365155	0.755680781439777	2.08353458376719	-1.23941337024678	-0.0760731761364493	-0.122823576358385	-0.894694049426213	-0.82127914259693	0.10185114590624		PLCB1	-1.43010275434906	-1.23299683731843	-1.07642612967985	0.52801624795638	1.19587802161807	1.11194798546094	0.114692371526743	0.449587114492632	0.339403980292578		0.00042656	0.0031194							0.00456729	0.023579171
CHSY3	-1.51711425263587	-1.22662671183321	-1.09531071888983	0.35461241706362	1.25606370491409	0.711281314073743	0.56166756617026	0.397750686595992	0.557675994541204		PREP	0.53789998005912	0.960235451717577	1.88451264426835	-0.614202643645152	0.215159992023649	-0.419616366548317	-1.2922356444459	-0.917883483712356	-0.353869929716978		PLCB4	-0.983582999991529	-1.29223522709049	-0.475641232113974	-0.665728413433761	0.935883360448465	1.32142900181575	-0.198427164122534	-0.0656120511645307	1.4239147256526		0.00085105	0.00149153							0.018340579	0.012425616
CLEC11A	-0.740975316435158	-0.725947048451787	-0.723162701898694	-0.461632182214889	-0.714062849771775	-0.162483641008311	2.17459196635029	0.734008240079113	0.619663533351216		PRR16	-1.24939958388652	-1.21309172837023	-0.918007492748308	1.49634477815866	0.820416494131587	1.09600915103246	0.0658024753271482	-0.0161343584230097	-0.081939735221798		POM121	-0.47796929864021	-0.784628011357108	-0.964130376121317	-0.270062423102413	-0.765298800706202	-0.28264212483091	2.09795445929849	0.582214333353887	0.864562242105784		0.00035333	0.00220104							0.021078239	0
CLINT1	-1.83109792501117	-0.934917411749796	-0.315880574666376	0.0823169525575114	1.32209145425656	0.8521909013533	-0.526525650105765	0.701960078319603	0.649862175046133		PSAT1	1.50959176201014	0.843878438738993	1.44600168563449	-0.682652753421002	-0.140719971184056	-0.84270587002652	-0.964790374173035	-0.817189937293996	-0.351412980285022		PPP1R1C	-1.28879814686641	-1.19632327017179	-1.0510251059778	-0.212013083773412	0.106120456891501	0.454068830853232	1.04715686252634	0.794102573632309	1.34671088288603		0.00024398	0.00055139							0.024228022	0.01404232
CNGA3	-0.709785349730832	-0.709785349730832	-0.709785349730832	-0.632150493902488	-0.619798015245146	-0.57551857008446	1.52739525275187	1.42641261649381	1.00301525917892		PSG1	-0.732030383304676	-0.737337278401189	-0.737337278401189	1.1257267588511	1.19964191742928	1.6260225289466	-0.53022005800324	-0.544579814072523	-0.669886393044169		PPP1R9A	-1.51515559870021	-1.16576271099018	-1.06175142941249	-0.0857066928083999	0.691185187780344	0.457030369180103	0.66724197424102	1.16908210187413	0.843836798835686		0.00061887	0.00101808							0.003645485	0.030180361
CNKSR3	-1.37220228304678	-1.08745016497048	-1.13007233980822	1.33176408083603	0.820613030179147	0.993862399085519	-0.0489124431863882	0.46875848663322	0.0236392342779633		PSG11	-0.667950177511378	-0.667950177511378	-0.667950177511378	1.7875342385542	1.13151291048816	0.986598242326927	-0.667950177511378	-0.565894503812394	-0.667950177511378		PPP4R1L	-0.798765445481806	-1.2300971307665	-1.00838953261226	-0.143568786330408	-0.489697924935051	-0.0212770336677592	1.35406377699165	1.11820909104518	1.21952298575695		0.00298992	0.00011087							0.030980497	0
COL21A1	-1.09285228820229	-1.08819472297932	-1.21460648343349	0.377888010767541	0.646021653582612	-0.509136681387638	0.631974570102022	1.57093527799029	0.677970663560279		PSG8	-0.638433868716227	-0.675046219550765	-0.675046219550765	0.977901122702591	1.26491193602434	1.69181165812792	-0.64314166575574	-0.655257280003088	-0.647699463278274		PRDM12	-0.707708511377767	-0.707895780500584	-0.708783919801621	-0.446894867351174	-0.580794683797935	-0.50004657074326	2.11187775709403	0.946710522649863	0.593536053828449		0.00106323	0.00023571							0.020676057	0
COL25A1	-0.691988050324928	-0.953847293583	-0.299477690728041	-1.06331058438126	-0.799180451833704	0.0731623875858666	1.09075644759692	1.14565412499599	1.49823111067215		PSMD6	-0.318419247775097	0.619783507548447	1.97039683026127	-0.6455523622651	0.958646795015048	-0.103665110510113	-1.2192829627689	-0.667489896559378	-0.59441755294617		PRKCE	-1.55659464398468	-0.898958672536799	-1.11426417341112	0.316057335049243	-0.0265141279156317	0.112594763298234	1.14978473009449	0.841504365008161	1.1763904243981		0.0004616	0.00214167							0.027313021	0
COL6A6	-1.01803111903944	-0.987971525255808	-1.01803111903944	-0.421646018046032	-0.263067070967419	0.20754175074666	0.887816372953626	1.78521086579358	0.828177862854285		PTN	-0.989561513110913	-1.15583768557023	-0.749562679931015	0.326035867289342	-0.114702692041494	-0.576326862626576	0.949441109346115	0.413409079765142	1.89710537687963		PRRX1	-0.882000329472509	-0.822631688285013	-0.873909970101245	-0.434608721916316	-0.439495120753723	-0.468761961718088	1.46084085273196	1.13383508878626	1.32673185072867		0.00195577	0.00071658							0.032455076	0.0000237134
COMMD2	-1.53886166665613	-1.40792707608301	-0.786143532990781	-0.0602825666059313	0.767465713121074	0.848575302321093	0.472943125428875	0.998796076639051	0.705434624825762		PTPRO	-1.28712706568234	-1.27006700967639	-1.22361514685014	0.679456981661912	0.825855663568007	0.0397349003062807	0.497075683780174	1.275004631614	0.463681361278492		PTPRG	-1.32949815874872	-1.32318210637708	-1.24793774635239	0.584843219277547	0.636607069790983	1.14556831316013	0.743066179383861	0.392145139976011	0.39838808988965		0.00331752	0.00066652							0.020007167	0.001978024
COPS3	-1.24966086582205	-1.28650294574493	-0.358409340761654	-0.705616992480278	0.400047782743994	-0.203950343727479	1.12987230950617	1.35230857520999	0.921911821076253		QPCT	-0.317068944394086	-0.855238329371715	-1.08353581548911	0.894709788840728	1.48036546029532	1.30123436094869	0.0721343906745981	-1.05424066569595	-0.438360245808469		PTPRZ1	-1.24810565540641	-1.21507034774837	-1.15967211744667	-0.105916547556692	0.270729074358632	0.422510732073643	1.42830584856761	0.688859860971818	0.918359152186433		0.000094614	0.00053071							0.005578099	0.001981918
COX10	-0.914170523378993	-1.01530882526714	-0.761459442832945	0.745419140305751	-0.360008357304873	-0.758653847178403	1.898108379349	0.654203066951958	0.511870409355641		RAB32	1.02998430496284	1.65166684882269	1.12135726042486	-0.749592270847074	-0.129741351029688	-0.519683224049261	-1.03508897753826	-0.904153889334757	-0.464748701411342		RAB3C	-0.715639092593418	-0.781021648972092	-0.780805352374281	-0.545750187561708	-0.335070624514429	-0.631125622306062	0.756856477900225	1.896241119018	1.13631493140376		0.00011919	0.00581427							0.002751348	0.021286686
CREB5	-1.04199257640945	-1.33757473453698	-1.20380759839186	1.12005728938031	-0.115523461678613	0.293901020841326	1.16772599698799	0.967308095225131	0.149905968582128		RAB3C	-0.715639092593418	-0.781021648972092	-0.780805352374281	-0.545750187561708	-0.335070624514429	-0.631125622306062	0.756856477900225	1.896241119018	1.13631493140376		RAB3GAP2	-1.25068725173868	-1.02975983420253	-1.03553006064056	-0.20653068561201	0.250792834091314	-0.20074010564158	1.45655644754739	1.05110390518903	0.964794751007626		0.00174714	0.0018352							0.034633642	0.007718537
CSGALNACT1	-1.23210436909856	-1.37264340566241	-1.30847448320301	0.490455713753297	0.520361613274796	1.00542907311778	0.81130032605027	0.783564681042657	0.302110850725189		RAP1GDS1	-1.1016897759563	-0.812223250312427	-0.46203988972443	0.347021785428686	1.45605614367815	1.64216834538324	-0.97150097485764	-0.165634922596319	0.0678425389570377		RALBP1	-1.40591154787231	-0.958678488354637	-0.575558941611792	-0.472879271619812	-0.165729970543889	-0.0942990559995122	1.30343362593022	1.12732573569995	1.24229791437178		0.00066995	0.00130477							0.020741909	0.003771563
CSNK1A1	-1.56139740111734	-1.17236346959965	-0.998451004127812	0.054564690784298	0.685560233840552	0.229282183691816	0.8504581613239	1.1942314157232	0.718115189481041		RB1CC1	-1.41762841089305	-1.37370163561079	-1.15305986631578	0.560324662035551	0.53559457505473	0.479032427396034	0.922244979518423	0.874773892174943	0.572419376639936		RBBP8	-1.31002143570278	0.0592882386130527	1.01642773567524	-1.01392063941437	-0.048442901305105	-1.19168767617844	0.283808032685811	1.48051878130191	0.724029864324674		0.00067802	0.00123483							0.01261686	0.011107244
CTBP2	-0.907391116248604	-0.807446109447685	-0.914178379904151	-0.424594582914103	-0.344351336849548	-0.448956213731175	1.63802538142977	1.28582985125692	0.923062506408578		RBMS3	-1.35159970417033	-1.01208603766792	-1.29610690437131	0.0512350662673749	1.28294232833376	0.17572794812085	0.88460756094176	0.953983668914128	0.311296073631691		RELN	-0.834215272756461	-0.836148034045255	-0.837139866055385	-0.523935873497984	-0.376683012232354	-0.475897063385732	1.48235158297219	1.5007434082715	0.900924130729481		0.00233997	0.00069943							0.02032737	0.007763069
CTNNA3	-0.913937363890584	-0.913937363890584	-0.913937363890584	1.05270739676079	1.60122114293449	1.12860062165833	-0.017464847550021	-0.622275407770603	-0.400976814361239		RGMB	0.984120230771117	-0.471423743025461	0.0475579112690418	1.05280618027664	0.44881164419435	1.25070735987619	-0.844081554172467	-1.52894266534306	-0.939555363846353		RFTN2	-1.20441138452439	-0.986933266047582	-0.7846537566008	0.673111730445467	1.7227739075855	-0.323315758270147	-0.527059749072858	0.973286456389508	0.457201820095299		0.0009088	0.00044259							0.005638541	0.012251419
CTTNBP2	-1.16770251646093	-0.956666597781518	-0.97222824217181	-0.408017512828982	-0.217582073617006	0.0265574773450609	1.20422044008728	1.18335848517692	1.30806054025098		RNASE1	-1.14387480707807	-1.33165955202357	-1.27307440705348	0.895146690527524	0.865579249644341	1.00081831914553	0.477194020690103	-0.185328532816753	0.695199018964362		RGL1	-1.86688358064595	-0.91317987641882	-0.520568399652669	0.673492771038733	1.57732761383626	0.5885049931094	0.076074977126497	0.337485783789831	0.0477457178167194		0.00077397	0.00030702							0.004913168	0.001625286
CUL3	-1.73122880298064	-0.963728768855632	0.089140145112262	0.0781034650132536	1.44415597023434	1.03188899384465	-0.761120755000237	0.410124382144809	0.402665370487182		RTP4	0.962269052886333	0.958107999595063	1.17660885636439	-0.766557471681171	0.339963790953223	0.559618808489474	-1.30634935057491	-1.27688180383629	-0.64677988219611		RGS5	-0.927610804726533	-0.872543497086081	-0.75711575769546	-0.494484111200918	-0.335643345660922	-0.5216867269761	1.15597749689544	1.53398809822659	1.21911864822398		0.00062959	0.00113977							0.01566905	0.009457293
CYSLTR2	1.25895510328678	1.15362820539307	1.55820217149973	-0.744081969068614	-0.637439375037693	-0.581135472465047	-0.673096535363789	-0.751956267294245	-0.583075860950187		RWDD1	-0.310398389062468	0.811805249588808	2.21827451038223	-0.413136990286597	0.106473339808682	-0.817425042857262	-1.17660286297574	-0.236974884934188	-0.182014929663465		RNF183	-0.68429767311571	-0.68429767311571	-0.682778596096783	-0.622756036864605	-0.607411357721039	-0.588647836045854	1.84851469806977	0.881576969309409	1.14009750558052		0.00064884	0.0028918							0.013554804	0.02644619
DAAM1	-1.5740546236939	-1.02660904539926	-0.73908134865346	-0.369286315076247	0.460262308226171	0.117013314129052	0.604627552529916	1.29109531982311	1.23603283811462		SAMD9	-0.396720450396802	0.571199952301217	1.68562763645056	-0.807661903380417	1.11755958228626	0.42169915890972	-1.34583853904727	-0.68829288345967	-0.557572553663612		RWDD3	-1.20622380067334	-1.12008730698045	-0.571513795128987	-0.387910545880517	-0.0193291764265549	-0.243184671766128	1.67020501793892	1.25580565972447	0.62223861919258		0.00100806	0.00184737							0.013494198	0.030386439
DAB2IP	-0.911454681925551	-0.0924419567378806	-2.08650825498628	0.289980341921993	-0.191142375027175	0.75073564204621	1.02709681325623	1.01396463895842	0.199769832494024		SCGN	-0.963070661318553	-0.972936981540545	-0.972936981540545	-0.211422637612432	-0.268876225545988	-0.0821282237798841	1.97086801157488	0.901027783237043	0.599475916526026		SBNO1	-0.429747378670722	0.889632798698345	1.96028255518931	-0.595822972313661	0.495440538431361	-0.490622892041344	-1.50049704027116	-0.295641420058309	-0.0330241889638214		0.00122309	0.0002427							0.023937577	0
DACH1	-0.816527083797422	-0.816527083797422	-0.759194068539471	-0.367215616567242	-0.53938393675116	-0.545407961390446	1.70784172466175	1.35810649773406	0.778307528447354		SCRG1	-1.100551969166	-0.945355096894814	-0.773185352251175	1.24142825591802	0.960098214282361	-0.824827705089675	-0.343625981800016	1.36257780650098	0.42344182850032		SCGN	-0.963070661318553	-0.972936981540545	-0.972936981540545	-0.211422637612432	-0.268876225545988	-0.0821282237798841	1.97086801157488	0.901027783237043	0.599475916526026		0.00015623	0.00048201							0.006297263	0.023336691
DACT1	-1.13497190555485	-1.02414916074754	-1.12058617661516	1.86846486498039	0.736187386783333	0.492187213921994	0.12233791983027	0.270123552477386	-0.209593695075824		SEMA3A	-1.5706208050139	-1.01528134163927	-1.07573662649924	0.315124122392882	1.437639358913	0.912352988960182	0.273267741985541	0.289437112945942	0.433817447954866		SCN3A	-0.959717598302197	-0.916933049602182	-0.925925029347232	-0.302628755931454	-0.441411943396016	-0.297706359601946	1.25103419691475	1.49428247956848	1.0990060596978		0.00135381	0.00280184							0.039008406	0.000283534
DAP	-1.52511247416476	-1.28680746600583	-1.08469901697432	0.61639691989605	0.509570896075736	1.1295923323471	0.680832766568296	0.5070365120202	0.45318953023752		SEMA3C	-1.28847150701835	-1.2105780178763	-1.15675668699033	0.465297599781625	1.26499472138034	1.1522125484428	0.0418249264188215	0.61339780204866	0.118078613812736		SDC2	-0.939160863644689	-0.937190751340647	-0.935979256075682	-0.382667053844722	-0.276646988042964	-0.309787033845004	1.13860742894204	1.67916215078106	0.963662367070618		0.00133974	0.00127935							0.031503555	0.012631314
DAZL	-0.683773821189414	-0.657418872829809	-0.683773821189414	-0.591271145946204	-0.658629666397106	-0.566538584127471	1.87010618192314	0.77584265357281	1.19545707618347		SEMA6D	-1.27725968212033	-1.19081856989096	-1.09272382613102	0.263833740820454	0.211350811825898	-0.0595060158615373	1.36441342279997	1.19987634447297	0.580833774084544		SEMA3C	-1.28847150701835	-1.2105780178763	-1.15675668699033	0.465297599781625	1.26499472138034	1.1522125484428	0.0418249264188215	0.61339780204866	0.118078613812736		0.00011398	0.00024011							0.012775941	0
DBX1	-0.619550982639013	-0.619550982639013	-0.619550982639013	-0.60978674497987	-0.602421633810302	-0.559840736634946	2.17619692324568	0.785005232644059	0.669499907452413		SERPINE2	-0.808840533860545	-0.788997824007139	-0.767125081153229	1.50851790610816	1.24905478210441	1.20269260936564	-0.540720136824348	-0.482039729840096	-0.572541991892846		SEZ6	-0.855065750657143	-0.849226047742344	-0.851360462088397	-0.406181504804098	-0.506288659993047	-0.424162370560909	1.34068367304748	1.56637830546276	0.985222817335701		0.00054277	0.00044037							0.010848789	0.009412188
DCBLD2	-1.08363676268435	-0.961772073705062	-0.736092470051902	1.81741080070958	1.24205988851575	0.53199031215645	-0.290618159891226	-0.185953357651431	-0.333388177397809		SERPINI1	-1.10470585725831	-1.07006938650244	-1.05547965040588	0.96872325287769	1.39747487667334	1.24881534329983	-0.0547543473507619	-0.0869341439191068	-0.243070087414349		SKOR1	-0.802441880049618	-0.766055188710586	-0.802441880049618	-0.511514582016928	-0.420398713462883	-0.43782130589685	1.99066931249979	0.85008187956917	0.899922358117526		0.00146059	0.00084054							0.033879578	0.000352806
DCLK1	-1.22085714671819	-1.24710084104956	-1.18711435198562	1.05906721848144	1.13498429719924	0.829190219935304	0.651741678025174	0.096515692917426	-0.116426766805211		SGCD	0.165339209289552	1.11612873324626	1.66898768330306	-0.143049645997754	0.486808658079102	-0.146605218795122	-1.51026198439409	-0.962054636914408	-0.675292797816596		SKP2	-0.965309228594965	-0.936860868336591	-0.908887637268335	-0.169483107155348	-0.323665923128888	-0.404105295016032	1.61190858401797	1.41691895817307	0.679484517309113		0.00155374	0.00007143							0.013495915	0.005853075
DCT	1.17535724300695	1.02152138504492	1.52267069083563	-1.0068370564904	-0.307393071728288	-0.150506831791958	-0.91695996677909	-1.11045740728766	-0.227394984810101		SGIP1	0.78824048721447	0.800556534051477	2.03583939457313	-0.304366883661974	-0.679950105332167	-1.08724298830012	-0.675125308597553	-0.525237354868169	-0.352713775079096		SLC10A7	-1.0598233285341	-1.45886099929736	-0.291063328653993	0.438066171293886	-0.118113635401362	-0.5844737785704	1.74911264336492	0.363492649916036	0.961663605882367		0.00026502	0.00207814							0.004396982	0.00349638
DDC	-0.729353772233046	-0.80342756579711	-0.841564686871225	-0.696800228339123	-0.329178926937478	-0.432419662625596	1.78110606424401	0.857756366059013	1.19388241250056		SIPA1L1	-0.07719042051782	1.10095088519155	1.57331644708241	-0.544295153503148	0.525359329100231	0.201349142345401	-1.76480745958681	-0.686906272212597	-0.327776497899209		SLC27A2	-0.853977600255052	-0.857043459222138	-0.857043459222138	-0.504506097538133	-0.448534639797748	-0.265573639064737	1.83667075812361	0.954868874539847	0.995139262436492		0.00560957	0.00122191							0.038411466	0.014110504
DENND1A	-0.867129341799868	-1.30107075074463	-1.40489840437278	-0.0430258498910109	0.132030635333845	0.339087892061588	1.30863929980666	1.07413253746288	0.762233982143324		SLC10A6	-0.680208020146793	-0.680208020146793	-0.680208020146793	1.44070730806804	1.02000850162734	1.5037548917557	-0.636465849001005	-0.623025766444799	-0.664355025564897		SLC37A3	-1.21098988472327	-1.0811025330836	-0.967766094222232	1.73011447202594	0.67624864624138	0.78814365292132	0.494546407994682	-0.313821026860695	-0.115373640293523		0.0052848	0.00133813							0.030470881	0.011129981
DENND1B	-1.05972812434659	-1.32271025751157	-1.2946637023397	0.42957136233737	1.49635680390555	0.0501320754090185	0.745197884485403	0.558521566327948	0.39732239173257		SLC39A11	-1.05285118711781	-1.15516454057278	-1.31403677694587	0.797102612604044	0.749980398208466	1.56844137968536	-0.0959271527688163	0.114988119480437	0.38746714742698		SLC8A1	-0.886952035868321	-0.867258548075068	-0.874449586309175	-0.467381627053719	-0.375977323417385	-0.381589389621075	1.32207254808477	1.61137515412665	0.920160808133327		0.0056385	0.00273669							0.0174398	0.01061344
DENND2A	-0.797636611456474	-0.734197238035095	-0.783507784707497	-0.582384302949466	-0.471725625876111	-0.487691686617919	1.12063948759119	1.82170904459957	0.9147947174518		SLC46A3	-0.917089348520329	-0.933188953249401	-1.14388595759643	1.9183740378944	0.311443195115097	0.400654535161259	0.922577179916314	-0.147863755228663	-0.411020933492255		SMAD3	-1.26278367714654	-1.10187105675657	-1.22715156942213	-0.0701896023190244	0.0269521529593258	0.384266051935803	1.1121893561294	1.13370678530931	1.00488155931043		0.00010722	0.00236756							0.003027146	0
DISC1	-1.84658606521845	-0.764350654347355	-0.88437799532855	0.948928501732368	0.646037284037787	1.09373926589764	0.547014727728301	0.563818555465667	-0.304223619967408		SLC6A15	0.421666562033143	-0.154427131351142	0.256830246255049	0.815986860329743	1.21665184230422	1.01713484032078	-1.36240830424749	-1.45953214845772	-0.75190276718658		SMOC2	-0.667816998835168	-0.667816998835168	-0.667816998835168	-0.568746293134236	-0.633892622371249	-0.608881637299242	1.96175820080403	0.913621656985436	0.939591691520767		0.000043497	0.0004681							0.009571492	0.027310606
DMD	-1.26961636985353	-1.23633715092077	-1.2543330920655	0.144687070809054	0.269947954723024	0.398949787121322	1.2349984943466	1.00254973196329	0.709153573876508		SLC8A1	-0.886952035868321	-0.867258548075068	-0.874449586309175	-0.467381627053719	-0.375977323417385	-0.381589389621075	1.32207254808477	1.61137515412665	0.920160808133327		SNX29	-1.15149032347405	-0.544724577944603	-0.882939715441186	-0.557597208308133	-0.316120019308565	-0.404217435095813	1.1948701581717	1.49251643757419	1.16970268382645		0.00015799	0.00080199							0.000247646	0.005341502
DMRTA2	-0.824033111598916	-0.824033111598916	-0.824033111598916	-0.0493236991585479	-0.286955625820425	0.158366555932018	2.41346143502639	0.106490585349669	0.130060083467641		SLITRK2	-1.05051861487114	-0.630619884765496	0.191537542418198	1.10848953961004	1.32992415981168	1.29000053366042	-0.895344025270854	-0.452191774991902	-0.891277475600939		SPG7	-0.346730620590973	-0.503315878076688	-1.59000948415571	-0.450165780121767	-0.869526297296153	0.561596105274439	1.26261173725072	1.39017931858965	0.545360899126495		0.00197958	0.0004045							0.025726632	0.00537092
DOCK10	-0.27794567366808	1.01871242001487	1.45249847023716	-0.0863851590804448	1.14635747042002	-0.187237229277816	-1.44659492722453	-0.895405702182951	-0.723999669238235		SMURF2	-1.54548811242453	-1.23928828678802	-1.03738016492913	0.806780818960285	0.378267559802475	0.372717668692358	1.12321711042212	0.293261727632517	0.84791167863193		SPRED2	-1.18445880386854	-1.21773330488599	-1.0935012220061	0.303034226110354	-0.207624272769137	0.285957501059893	1.58700959843064	0.855259919534029	0.672056358394847		0.00106123	0.00146625							0.018368786	0.01119813
DOCK2	-0.804844211269904	-0.754652576036084	-0.827585457319952	-0.509974916530683	-0.409664147877839	-0.404985339052638	0.968900572733373	2.00608974707123	0.736716328282495		SNRNP48	0.906268745451324	0.0280780248836061	2.01339145321035	0.042260982934206	-0.083380981139484	-0.048900856974067	-1.42356026071019	-0.887499574503008	-0.546657533152723		SSBP2	-1.62607289870584	-0.870429489896208	-1.24119814637374	0.211666829584344	0.892537066326581	0.524513008961414	0.43946855591033	1.25568183638088	0.413833237812234		0.00062491	0.00659565							0.016246421	0.022690448
DOCK5	-1.2775116804503	-1.23183892387395	-1.22868586407908	0.513971899465334	0.130847716478351	0.255530667931695	1.16603837399841	1.18037794158722	0.491269868942328		SOX6	0.925306269745894	0.706356173964005	1.09636336809137	0.133466969140024	0.600576703184776	0.325954677108055	-1.44839888375396	-1.41812879006646	-0.9214964874137		SSBP3	-0.481970846454384	0.953330535517437	-0.680239028267824	0.0566204456835652	-1.72866278792605	-0.811082363164443	0.526265095649547	1.33250601041723	0.833232938544916		0.00069043	0.00204368							0.007002744	0.016631852
DOK5	-0.93213031967787	-0.881360883893927	-0.930841029079557	-0.321513162624864	-0.368169226979213	-0.178995336167914	1.94904671234758	0.702092275519941	0.961870970555821		SPRED1	-0.914332262480228	-1.15460977519255	-0.99367831264795	0.358427406085429	-0.195852567745442	-0.466096680830989	1.79487991289279	0.744550948082017	0.826711331836924		SSX5	-0.774892357077734	-0.774892357077734	-0.774892357077734	-0.584886608761915	-0.550060983874358	-0.394482024554619	1.41037124373736	0.761823431502486	1.68191201318425		0.00063358	0.00088955							0.011337499	0.007156513
DSP	-1.2170431757266	-1.05347594035874	-0.746301756704295	0.42470552384921	0.961694577470077	1.84404713951824	-0.225116482915355	0.39015597175841	-0.37866585689095		STAT1	-0.939945755422312	-0.941377763848796	-0.263406843715858	1.43103484979859	1.30222498292124	1.11287376969647	-0.235355074688138	-0.88914490203524	-0.576903262705964		ST6GALNAC3	-0.185018204991207	0.500683281530609	1.39748723998747	-1.57761994419431	-0.664737583902311	-1.14106882308166	-0.0213344274099903	1.06726571126721	0.624342750794181		0.00364518	0.00112367							0.034559172	0.010704751
DTL	-2.0607778232391	-1.02862949542046	-0.531124163620039	0.6502962591384	0.237231974014161	0.56272351539131	0.688220946703841	0.891535311516407	0.59052347551548		STOX1	-1.36871508583322	-1.15935400588941	-1.33620226212532	0.111620134982822	1.09262064267251	0.645269800832899	0.55260613903581	0.723758056740124	0.738396579583775		STAG3L4	-1.0465897974277	-1.00391139212438	-0.982759309804635	-0.497788318358948	-0.102904539510729	-0.00763783612583651	1.35425387880932	1.47728175463722	0.810055559905693		0.00096937	0.00050205							0.032799556	0.009288054
DUSP14	-1.04737920010659	-1.18602452988255	-1.23002515935167	1.76725636663286	0.458484508909583	0.323283754804844	0.597676891080163	0.421127320809045	-0.104399952895676		TACC1	-1.37293283247017	-0.864989910819057	-0.555606901201927	0.674317439749123	1.57669365520908	1.37043666017766	-0.361218311566561	-0.23442500822872	-0.232274790849435		STAM2	-1.39754524534575	-1.38490119437298	-1.08786460696233	0.411968104716816	0.499982764765849	0.348908978038452	0.891588706811782	1.11736152033826	0.600500972009897		0.00158255	0.00178374							0.028424102	0
DUSP6	0.00363073363547951	-0.776549940388565	-0.0964212741169555	2.40588332346604	-0.0285771473235092	-0.222279762787467	0.378139420129505	-0.936825998316707	-0.726999354297812		TANC2	-1.45094025292465	-1.07837145690219	-1.24366730812763	1.38304373694973	0.74420098872678	0.413284179704825	0.390168268894993	0.563933563100164	0.278348280577979		STK3	-1.58445282360318	-1.3982923908184	0.0117545865482001	-0.274558950894589	0.356262137051889	-0.181906631657059	0.72483260991121	1.07152998703094	1.27483147643098		0.00044275	0.00020882							0.00289608	0.008165741
DYNC1I1	-0.695371368464032	-0.205710268385263	0.107966492055084	1.28463234433239	1.45085242683648	0.897568811754638	-1.14645818779291	-1.12359598125637	-0.569884269080018		TECPR2	0.942699493372089	0.894912206658471	1.37377049031197	-0.903462108700088	0.266909508795444	0.285199272507046	-1.64971478864168	-0.619164029076405	-0.591150045226841		STK32B	-1.25320112461602	-1.17876980702648	-1.16282199128625	0.14493657417852	0.109601149016241	0.107034008036189	1.14687505170334	1.31850551128774	0.767840628706721		0.00017495	0.00090575							0.007943605	0.009129885
DYNC2H1	0.804105024917966	1.15646841511226	1.72315142035805	-0.539406922622255	-0.0572221528716669	-0.926059451858078	-1.1932373242513	-0.521262669747508	-0.446536339037463		TLE1	-0.855674702232874	-1.24823930514177	-1.12300700844271	-0.182993742151325	-0.110306465046273	0.0059113147043266	1.5738946792959	1.11706713666251	0.823348092352209		STON1	-1.28467438755123	-1.29661774882571	-1.27508245588754	0.64528731366931	0.595665924039795	0.063805496952892	0.936427250357277	1.01491168917265	0.600276918072559		0.000010625	0.0008811							0	0.018163846
EBF1	-1.10562449821763	-0.754702432323842	-1.04162825132494	0.41923053678178	0.239214297062124	2.1379143739731	-0.41195380765268	0.170065048139734	0.347484733562355		TMEM117	0.525496652334223	1.47490218842395	1.69584823696656	-0.583199288685984	-0.182823666851116	-0.543332141879062	-1.01535532230047	-0.812963076552148	-0.558573581455946		STON1-GTF2A1L	-1.06239004816954	-1.06239004816954	-1.06239004816954	0.108884784505887	-0.355642367493797	0.721819706082573	0.741707730013281	1.84055155528909	0.129848736111598		0.00071369	0.00221964							0.015126129	0.026261286
ECE1	-1.83393794939166	-0.652250484167522	-0.492473415402919	0.440865988894593	0.63626594157827	1.57559872244601	-0.643855787845645	0.451662004968117	0.518124978920751		TMTC1	-1.56815614735752	-1.26491886439223	-1.07363815875066	0.824277389562303	0.734498778212241	0.81779815166184	0.67532651164061	0.626195273969972	0.228617065453441		TJP1	-1.56887270504211	-1.23680603197013	-1.00863432776448	0.603898853274401	0.464064360664983	0.305042404210231	0.736582505699508	1.2541760426005	0.450548898327099		0.00182957	0.00070742							0.029304445	0.01268493
EDNRB	-0.948910907046462	-1.07718413633274	-1.14471427561518	0.302460813574344	-0.156660046210059	-0.229956174260168	1.8357173100745	0.913311265284603	0.50593615053115		TMTC2	-0.519385075535268	-0.554384198142182	-0.343432814559802	1.61619478852428	1.09963118197708	1.17553226036468	-0.630256366839261	-0.969879526625884	-0.874020249163649		TLE4	-1.29154182749315	-1.31499006770211	-1.28644481443068	0.35588695885094	0.344321248476107	0.549830871035306	0.994467180939698	0.986348682295262	0.662121768028629		0.00123019	0.00162619							0.032675109	0.019369821
EEA1	-0.100810066189682	0.767502014620546	2.17972359280858	-0.853244158914911	0.11561714994781	-0.456439623244045	-1.21756659883835	-0.465248721124742	0.0304664109347938		TNFRSF21	-1.25899372426448	-0.842779381032494	-1.16423061965034	1.5531747252175	0.216048677254089	0.0689764017527295	0.745524584007616	1.08170662259854	-0.399427285883162		TNNT2	-0.830583782565274	-0.830583782565274	-0.830583782565274	-0.486978473459984	-0.415481531371269	-0.454551144878716	0.927474471334118	1.76628375192195	1.15500427414972		0.00080592	0.00061398							0.014516352	0.007819177
EFNA5	-1.20071434767452	-1.11682877537857	-1.10243223514066	0.0582110639456036	0.0633774626902902	-0.106656355260309	1.41599724026207	1.21090322497881	0.778142721577289		TNKS2	-1.234167058515	-1.4157651922474	-0.666755403623541	1.17695030919668	1.18389877423331	0.888484783200855	0.538386372330098	-0.394966193715639	-0.0760663908593643		TOM1L1	-1.21350413186617	-1.01012520485907	-0.952711226409831	-0.417350063968232	0.0106693105255072	-0.0537437688410174	1.16110398875363	1.30711764411483	1.16854345255036		0.00080082	0.00023275							0.016659008	0.003064976
EIF2S2	-0.329545893907254	0.791092973288078	2.26611516076909	-0.559730761687147	0.111892237914855	-0.32913198397017	-1.15862660142099	-0.537538821214288	-0.254526309772172		TPK1	-0.724779299820933	-0.780771213082936	-0.731262343488916	-0.591795442193298	-0.553625621087144	-0.538931244430251	1.51781943180556	0.892346644842639	1.51099908745528		TRPM3	-1.24970076812397	-0.920163923331128	-0.469355026947045	-0.517834521613233	0.597775792932405	-0.670375389045881	1.32734178364707	1.5532892205081	0.349022831973675		0.00107033	0.00151614							0.016991174	0.007174973
EIF3B	-0.125523614626945	1.06087784683623	1.86403455155784	-0.846850765832192	0.430147701309816	-0.260484291289359	-1.45429179929971	-0.529026086924027	-0.138883541731658		TRIM33	-0.104692764136481	0.936513145278293	2.06170894657212	-0.549784774796322	0.163757276375516	-0.199699180244541	-1.41708063438617	-0.654608335479429	-0.236113679182978		TTLL11	-0.807499029679949	-0.822923637844377	-0.851570981296983	-0.202990066396469	-0.615010497976121	-0.281044447704123	1.98246937104907	1.14514828244816	0.453421007400785		0.00106171	0.00306574							0.04106098	0.022587515
EIF4G3	-1.56339207942735	-1.36771043042334	-0.918826823243033	0.546967757475922	0.746447197297874	0.350952131892447	0.349530345882713	1.01968775024222	0.836344150302543		TRIM9	0.88623006289523	1.79545003617143	0.58683610436147	0.319432674388898	-0.0887353827358801	-0.975658608758175	-1.31913144069026	-0.357945237827468	-0.846478207805242		TTYH2	-1.12637549290223	-1.06489905051046	-1.21020705630294	0.118763923973102	-0.156588544890877	0.155538606218599	1.60696776223774	1.04048379609173	0.63631605608533		0.00064975	0.00058834							0.011117268	0.024871494
ENKUR	-0.650846962317435	-0.371508593708825	0.364127015039295	-0.780114422888068	-0.589234759155552	-0.845773295651969	0.367713458897642	2.33917957474176	0.166457985043147		TRIO	-0.0720625555739229	0.848659463404133	0.355689243489096	-0.144367543662181	1.3343322609129	1.00287710124117	-1.76753064255636	-0.82240442955131	-0.73519289770351		UBE2E2	-1.6382829128976	-1.29105932849709	-0.177845726800955	-0.493560484555059	0.722803065425628	1.12405231048536	0.014008017668272	0.677290315825264	1.06259474334619		0.00132526	0.0018822							0.005329503	0.032769476
EPHA3	-0.758981793668535	-0.632147545869204	-0.476974026248464	-0.881261596725537	-0.670258667227495	-0.475012391025447	1.57411539559593	1.45613121041155	0.864389414757195		TRPM3	-1.24970076812397	-0.920163923331128	-0.469355026947045	-0.517834521613233	0.597775792932405	-0.670375389045881	1.32734178364707	1.5532892205081	0.349022831973675		UBTD2	-1.18230191833885	-1.39251563699156	-1.11872611213078	0.491528029102691	0.143262987046681	0.349633184890411	1.52524236655548	0.592078739141807	0.59179836072413		0.00080425	0.00047254							0.016959254	0.004130931
EPHA4	-1.4024814847413	-1.34107128937566	-1.19453147191157	0.509652680443799	0.571981989646311	0.348452692939256	0.876466346157408	0.825773058708686	0.805757478133075		TTC32	-0.311679381445827	-1.51023217857246	-1.50473371169483	1.01600076762136	0.646963254375677	1.10909809722064	0.453801359749989	-0.43225774721363	0.533039539959084		WWTR1	-1.64104283180809	-1.05767786122861	-0.839332906096159	0.0134858160436296	1.20478071739831	0.997748016734221	-0.094126615559907	0.819918146898769	0.596247517617834		0.0020837	0.00064979							0.018021906	0.011245622
ERC1	-0.297194275942758	1.14998380906281	1.42988256290233	-0.514925384954934	0.85757453846237	-0.228819490107112	-1.8145274895538	-0.16881712702685	-0.413157142842061		TXNRD1	-0.416928098080454	0.258475766242005	0.421233552106792	2.03773722412351	0.756016358259571	-0.478607513506051	-1.3174824343017	-0.407956738872584	-0.852488115971099		ZC3H3	-0.775521494184501	-0.858786916523999	-1.03119309447816	-0.273950599338474	-0.62868463386797	0.127500633221921	1.96078386252969	1.03274675683985	0.44710548580165		0.00024125	0.0011806							0.018291058	0
ESF1	-1.19413289676465	0.402858306023432	1.97042806439586	-0.517559677549201	0.699081485079814	0.184323601403854	-1.30533854781543	-0.174509496607641	-0.0651508381660422		UBASH3B	0.134983229329502	-0.0369946134906738	0.403740829883091	1.94108834811786	0.704355396979346	-0.12309019885124	-1.37096953281467	-1.20889366006384	-0.444219799089368		ZNF536	-0.516078544457324	-0.879417765110992	-0.969862042595846	-0.386382940611407	-0.643064615433299	-0.517285709879924	1.54528205120909	1.19850752988418	1.16830203699553		0.00091902	0.00088736							0.02011008	0.000995796
ESYT2	-1.04189597332909	-0.936921238969031	-0.46529638189664	0.817621954953366	1.253390509564	1.55141582844355	-0.463027793340185	-0.950742824803732	0.23545591937776		UBE2E2	-1.6382829128976	-1.29105932849709	-0.177845726800955	-0.493560484555059	0.722803065425628	1.12405231048536	0.014008017668272	0.677290315825264	1.06259474334619													0.0002143	0.0013899							0.010454761	0.033126365
ETV1	-1.31195178757716	-0.799281054372225	-0.135011068990329	1.43210064143101	1.46793065133565	0.675618160620172	-0.875808459342421	-0.438454107048508	-0.0151429760561848		USP25	-1.41302191096301	-0.877550064515405	0.0647508845979673	0.413217891412559	1.24003552635372	1.56725952689122	-1.02957032818584	0.0605635612452717	-0.0256850868364756													0.00056566	0.00163014							0.014995643	0.00954527
EXO1	-1.3795395463931	-0.158207186663027	0.610133726733072	-0.512254718184967	-0.338474867073999	-1.14052598730652	0.695095977844729	1.84197793616464	0.381794664879174		VEGFC	-1.31352549588783	-1.28536211379486	-1.22707625405755	1.04500092583714	0.784992681091777	0.437951502538138	0.914573602364959	0.616070334530656	0.0273748173775725													0.00055002	0.00204194							0.011141669	0.022974719
EYA1	-1.18948992648999	-1.17992347057645	-1.10499547610973	-0.0197803517527989	0.189255029128302	-0.0772357283939729	1.13604741869589	1.36448239686557	0.881640108633172		VIT	-1.05180952845779	-1.04745456062557	-0.976284422120369	-0.172363804752814	-0.123353685830522	-0.292379480584372	1.36466718978628	1.4719996724491	0.826978620136053													0.000019173	0.00082773							0.002190907	0.012694479
EYA4	-1.6232153039404	-1.13973519983192	-0.966639242222836	1.29082994156296	0.916277671708265	0.413043113680559	0.238773624155477	0.533646085970384	0.337019308917523		WDR49	-0.730992635353557	-0.730992635353557	-0.730992635353557	-0.577491434582978	-0.546954054432843	-0.475723131956415	0.62429737211957	1.83684487783686	1.33200427707647													0.0019698	0.00576341							0.017241406	0.024608326
FAM157B	-0.630181626410507	-0.965443381334108	-1.09372087682106	-0.588789179146457	-0.512688300444182	0.164060043252013	1.37415320823958	0.67204524601476	1.58056486664996		ZDBF2	-1.21042606060454	-1.23095551938045	-1.18621138292269	0.754497315202271	0.696646135480105	1.46562155015782	0.51732307165129	-0.151789321258642	0.345294211674835													0.00015818	0.00242754							0.011545054	0
FAM160B1	-0.488873023105376	-0.936845421510633	-0.794829040595213	2.2376601335992	0.751349893196417	0.318988136268994	-0.315440051834206	-0.0854516377112567	-0.686558988307926		ZFAND3	-1.59618790242077	-0.924354550234368	-0.72652992250951	0.268661373395057	1.19022659442822	1.46055470721611	-0.414864658204264	0.363927199228763	0.378567159100758													0.00089155	0.00048463							0.01314168	0.028272198
FAM168A	-1.15471972705769	-1.33824684794304	-1.29116595021504	1.01383710157457	0.143687471039335	0.746293501873093	1.12265528912735	0.211850741821129	0.545808419780286		ZNF536	-0.516078544457324	-0.879417765110992	-0.969862042595846	-0.386382940611407	-0.643064615433299	-0.517285709879924	1.54528205120909	1.19850752988418	1.16830203699553													0.0022825	0.00014581							0.035387073	0.00150059
FAM200B	-1.47093222754629	-1.16885173399272	-0.46717915526586	-0.500250228510796	0.165114033239976	0.276238649780429	0.57706021521633	1.62160394194675	0.967196505132176																								0.00017974	0.00140728							0.019925096	0.011133698
FAM72D	1.67737015025934	0.738908701664433	1.40032192725015	-0.387085963131703	-0.399753999636351	-0.680200611433886	-0.613924799446669	-0.97761602920694	-0.758019376318375																								0.00112489	0.00114363							0.012488131	0.007879915
FAM83A	-0.663164516766928	-0.671744036516732	-0.671744036516732	-0.619539359625026	-0.598914763540022	-0.610379919143235	1.50947787401743	1.69166274755919	0.634346010532059																								0.00100603	0.00089909							0.033748577	0.008463293
FANCI	0.9748693378527	1.06093449577926	1.65204362315838	-1.00779626310234	-0.155658896020655	-1.03957735045059	-0.964270337264851	-0.193582947673576	-0.326961662278331																								0.00065172	0.00224412							0.02330951	0.025565543
FAT1	-0.961499274338305	-0.987784862089557	-1.08893736338303	0.616878730810943	-0.486224779293804	-0.388121896734775	1.1193381649761	1.60064649011716	0.575704789935264																								0.00074295	0.0001304							0.012402852	0
FBXL7	-1.15343833190445	-1.14819255560984	-1.04465097914352	0.459356312522597	-0.0955977498250754	-0.0909595021881907	1.75797218490299	0.852392304342344	0.463118316903143																								0.00039124	0.000012654							0.011439493	0
FBXO4	0.811541064994608	0.158243305374354	1.94131837254176	-1.12923801340681	-0.817339794497069	-1.10112796508861	0.541950207895615	-0.113023403874092	-0.292323773939754																								0.00042563	0.0035467							0.029564911	0.013035052
FBXO5	0.568595733342825	0.614634673098859	2.13452019295786	-0.762296602662598	-0.00472251282199593	-0.937644912342103	-0.936744150477311	-0.635022287322546	-0.0413201337729886																								0.00166952	0.00165047							0.020843097	0.02777128
FGF12	-1.63862186742183	-0.835508024927575	-0.644339751679813	-0.23286200077639	1.07778955432561	-0.0953658104355646	0.340075773534253	1.64805235344314	0.380779773938181																								0.00080367	0.000019844							0.013957565	0
FGF13	-1.13581905899873	-1.21783990499606	-1.04264128784855	-0.11130359681189	-0.164467006914731	0.757032101534518	1.17446714122337	0.307712766423501	1.43285884638858																								0.000045798	0.00067739							0.002170321	0.0149824
FGFBP3	1.73015499049397	0.348585177428155	1.39861131478018	-0.363966247217616	-0.0993373319950519	-0.63338263347658	-0.849852562052278	-1.26112927428458	-0.269683433676199																								0.00191356	0.00121797							0.023974168	0.03916309
FGFR2	-1.3897415850795	-1.26624567731198	-1.29623218927349	0.432115495332625	0.832801144476476	0.743317627903321	0.424168316867134	0.666690238944223	0.853126628141196																								0.00104072	0.0008195							0.022092727	0
FH	0.574508523235015	1.12388180296244	1.71064075367371	-1.39552746283964	-0.054365176779706	-0.673528406525385	-1.00648868144463	-0.250174971469909	-0.0289463808118963																								0.00027729	0.00131915							0.0035774	0.006673518
FLRT3	-0.97013180843427	-0.847331519743715	-0.966747994523959	-0.172511184554002	-0.324395018298054	-0.420802778508648	1.82467539202597	0.975637005552325	0.901607906484351																								0.00029294	0.00081461							0.004001552	0
FLT4	-0.873575071635728	-0.777681076251147	-0.844283614090317	-0.7757758882519	-0.623596027864942	0.663580990649694	1.88433419221043	0.796601504890953	0.550394990342953																								0.00142837	0.00066087							0.027246615	0.009440199
FLYWCH1	-0.83016293908323	-0.901799881913948	-1.06379913885627	-0.38219843942618	-0.51202435982171	0.241119081716215	1.82464406094972	1.16648418277902	0.457737433656381																								0.00257117	0.00102856							0.017907331	0.024489845
FN1	-0.218701015385653	0.184524373504851	0.547938862953147	0.888185365194551	1.34985845478336	0.840229617205184	-1.19734521941848	-1.19734521941848	-1.19734521941848																								0.00075258	0.008252							0.018666617	0.005770768
FNDC3B	-1.32338591774668	-0.624192519627008	-0.571985703172005	1.40934900549318	1.18379637924215	1.17853621107961	-0.803799762839032	-0.158237516253224	-0.290080176177																								0.0024622	0.00055101							0.029340693	0
FOXC1	-0.964750516985134	-1.21265556231328	-1.09641547129051	1.6982676347721	0.212069885062471	0.34564066510923	1.14887847730837	0.0333134129324781	-0.164348524595728																								0.000063054	0.00057388							0.000703072	0.011478774
FOXD2	0.0155998129334687	-1.08127950412246	-0.903658839598676	-0.127925950543173	-0.704622608910821	-0.0934094742126075	2.29130672510143	0.475084795488368	0.128905043864464																								0.0002464	0.00079914							0.003123937	0.009610942
FOXD4	-0.824809093387114	-0.90761407033402	-0.924998318218753	0.0382887332801533	-0.49357129366805	0.122928751445305	2.25431626661192	0.485464012234606	0.249995012035954																								0.00090411	0.00032169							0.012730168	0.003804434
FOXF1	-0.708596544552211	-0.698994352705528	-0.708596544552211	-0.379506644163166	-0.534488816225269	-0.409826301477059	2.28880505894851	0.511323402960812	0.639880741766124																								0.00242011	0.00057019							0.024755646	0
FOXP1	-0.987093732871981	-1.48730411948594	-0.879859722248018	0.958776331595337	1.37155079524307	1.09577811534663	-0.172755326822363	0.00952467725940872	0.0913829819838708																								0.000050501	0.00057522							0.00725169	0.000433585
FRMD3	-1.81006468140458	-0.826075635472786	-0.553441010707226	-0.0420662945527119	1.58687834950656	0.549472615503493	0.161741475898133	-0.00818155162479868	0.941736732853906																								0.00194429	0.00020864							0.022386667	0
FRMD4B	-0.0751400145503125	1.13006313672183	1.63061690405042	-1.55778232703863	-0.693518231822047	-0.84387058382482	-0.297126847493404	0.129112237227039	0.577645726729929																								0.0000078476	0.00110568							0.000709975	0.025502568
FZD1	-0.832005184061131	-1.0082017000399	-1.05797485271983	0.689826183820881	-0.395205273289752	-0.178464379414157	1.96747350561421	0.798037784443882	0.0165139156457979																								0.00383103	0.00128154							0.028867326	0.008468354
FZD6	-1.5125704171784	-1.38611809854576	-0.875796228607516	0.730915501599469	1.00895970823379	1.04245540853128	0.460828837024769	0.390805313963422	0.140519974978952																								0.00033796	0.00032498							0.002406233	0.00728418
GABRB2	-0.707035394605706	-0.702015811669543	-0.708245767473474	-0.634037555820258	-0.601831737265469	-0.563130558729382	1.68973844829309	1.32581679485371	0.900741582417029																								0.00116115	0.0004611							0.013597308	0.007545254
GABRB3	-0.90724076761927	-0.898566757280399	-0.921591308463805	-0.440122171685378	-0.35914563610627	-0.339685368662209	1.49901801140416	1.31190903654657	1.05542496186659																								0.00047023	0.00030016							0.003212565	0.008521252
GADD45A	-1.34526449768959	-1.42342804656993	-1.11272398232183	0.851902741871289	0.252616544504161	0.721286214599361	1.03740970443015	0.612947430049953	0.405253891126441																								0.0023733	0.00035258							0.013713431	0.020271463
GALNT10	-1.11287598838133	-0.93536302415281	-1.11003912440051	1.29223375850214	1.08381924019681	1.21798770900407	-0.421035785058413	0.26559294715688	-0.280319732866845																								0.00053723	0.00281011							0.002666186	0.024062136
GALNT3	0.537727749286651	0.91385879786215	2.09076589716032	-0.574772639393272	-0.259165706066336	-0.429410117607235	-1.03611926091359	-0.817096509544889	-0.425788210783801																								0.00019295	0.00060732							0.011824947	0.012457938
GALNT7	-1.63719075054725	-1.30008017395431	-0.93697361933806	0.709535962509322	0.967306542837679	0.504198261588665	0.718678184646565	0.670007029018777	0.304518563238612																								0.00028547	0.00026442							0.011089573	0.022629592
GAN	-1.1476456684613	-1.09738888040807	-0.677314003189275	1.97175247438633	1.00839696214928	0.21536492824612	0.015289008614673	-0.260420470492877	-0.0280343508448779																								0.00043601	0.00023155							0.020394125	0.004575456
GCNT1	-1.24645036261775	-1.1829877290242	-1.15435653071867	0.349449090278871	0.507130971221684	-0.046536171964205	0.639511505507926	1.63564266382431	0.498596563492026																								0.00091099	0.00074845							0.006723725	0.005924296
GCNT2	0.300776991881164	1.24017298337438	1.44609653711295	-0.184366417730101	0.413362608558554	-0.670620446909112	-1.71111494442655	-0.835345521888794	0.00103821002751611																								0.0001848	0.00213538							0.002755548	0.02665138
GFPT1	-1.57884836262975	-1.12968167673992	-0.455261849685831	-0.197490004972588	0.30405490166968	-0.290173333573848	1.27531255458005	0.903859207089219	1.16822856426297																								0.00261757	0.00172055							0.022053749	0.031012829
GLG1	-1.41638767923542	-1.32008384522707	-1.20060834598995	0.870536012968403	0.817556665708235	0.776122355877194	0.684890723236417	0.422618477187426	0.365355635474754																								0.00141743	0.00106275							0.019993648	0.009332425
GLI3	-1.02668295988167	-0.840999073189851	-0.78022323784106	-0.426039826141914	-0.235214609463683	-0.501284196639201	1.40492034753424	1.57336918120917	0.83215437441397																								0.00016942	0.0008622							0.014839589	0.028056133
GMDS	0.218247693234881	-0.133213774000079	0.919256007141769	1.31361069027393	0.705361456182043	0.440858054220354	-0.89343244322942	-1.81905146796376	-0.751636215859725																								0.00013242	0.00010864							0.013463061	0
GMEB2	-0.74870712577838	-0.955774855157279	-1.30037626154051	-0.21226930345862	-0.515431747064774	0.958748528012426	1.72692730130098	0.716789041356556	0.3300944223296																								0.00024269	0.00025712							0.031245824	0
GNAI1	-1.23458545531762	-1.0554268724631	-1.04995982828635	-0.282517437846743	0.0713551888762791	0.0969252821862661	1.1016821711463	1.47979264901474	0.872734302690229																								0.00134956	0.00049612							0.00535109	0.008627945
GNG11	-1.18370459460147	-1.14551587712134	-1.1213548926963	0.810490398850488	0.217332341999391	-0.0111692468231112	1.03220989029939	1.49994663941802	-0.0982346593250672																								0.00054697	0.00015017							0.020737659	0
GNPNAT1	-0.278031194846861	-1.13085273127206	-0.200279324275312	0.692241354111913	-0.715030458932691	-1.42090960364777	1.54973458842482	0.574172936571157	0.928954433866798																								0.00054766	0.00026142							0.008322432	0.008592488
GOLGA7	-1.49546051135025	-1.2180555081363	-0.997378104611069	0.251082632892131	0.562054237581828	1.50135754780105	0.48397981708586	0.485038087239194	0.427381801497551																								0.00059296	0.00089034							0.003233419	0.009465377
GOT2	1.24119506691894	1.18021305026609	1.28204043266954	-0.55630994063815	0.234299594772153	-0.775833759309487	-1.16626168187425	-0.89372469731905	-0.545618065485788																								0.00025818	0.00066944							0.011133813	0.007063781
GPATCH2	-1.67340547838974	-1.33933519415399	-0.600505162379078	0.379278980197343	0.598816371108975	1.32349668594721	0.818205958570711	0.245073447692117	0.248374391406452																								0.00074786	0.000758877							0.015008884	0.000758877
GPC6	-0.838753237168082	-0.832474034861074	-0.842498573848316	-0.460922608142763	-0.438259794579987	-0.434896793708851	1.68342299761432	1.33102009567863	0.833361949016124																								0.00013032	0.000141343							0.015795525	0.000141343
GPHN	-1.28469057162148	-1.27928328155752	-1.13731047964581	1.1088412308313	0.963816110849655	0.982061427851917	0.539303829169203	0.0561916133073009	0.051070120815438																								0.00363763	0.003648649							0.022373461	0.003648649
GPR157	1.77446530672283	1.2934333835796	0.190231825739342	0.249321794828396	-0.498736764428581	-0.300767346017814	-1.30139083601955	-0.873475888700055	-0.533081475704168																								0.00180782	0.001818841							0.019562911	0.001818841
GPR37	-0.68756732904203	-0.846658173709442	-1.62400640181736	1.36178566695276	0.615501738272142	1.31286853742898	0.263630333319354	-0.0128916269615822	-0.382662744442814																								0.00131901	0.001330031							0.027807748	0.001330031
GRB10	-0.948073415148344	-0.418349960109103	-0.345245295631492	-0.79094248798692	0.045610427346482	-0.92719007416024	0.25317267734129	1.98613976183424	1.14487836651408																								0.00189727	0.00190829							0.029665084	0.00190829
GRIK2	-1.29772661415527	-1.20656142302652	-1.19948271373932	1.34005842040702	0.617199586579295	0.109805869925357	0.715837338941962	0.845261814295783	0.0756077207716952																								0.000098675	0.000109696							0.005701769	0.000109696
GRIP1	-1.1660409224116	-1.20738152426118	-1.16491905189737	0.36235088529706	-0.0768401920338689	0.260476224408633	0.895806846811436	1.60516949215848	0.49137824192841																								0.00017736	0.000188383							0.012604123	0.000188383
GRPR	-0.641667011401104	-1.19568212085057	-1.31196152390065	0.445428343883916	0.0290575084328358	-0.140864414799094	1.92825315995967	0.67430371022553	0.213132348449467																								0.00065536	0.000666376							0.012628887	0.000666376
GTF2B	-1.86294955318459	-0.854093796225523	-0.276380365328922	0.743585265301235	1.39465627372784	1.04056281223359	-0.338916169639603	0.16662809809051	-0.0130925649745369																								0.00145071	0.001461732							0.01421793	0.001461732
GUCY1A2	-0.987791182418388	-1.01326068603501	-1.01484259169559	-0.183903463208763	-0.167884269491659	-0.286976817134528	1.69320991975302	1.10859845121731	0.852850639013593																								0.00073898	0.00075							0.005330485	0.00075
GYG1	0.153623929335528	1.72943808446889	1.01562284304288	-1.09557055541024	0.714909309419156	-0.1765866907025	-1.25744828568392	-0.68812601828741	-0.395862616182377																								0.00045311	0.000464135							0.005091579	0.000464135
HBP1	-1.38098570027726	-1.2864769539656	-1.00023012963917	0.127349412240191	1.13257578128335	1.29907028580059	0.267057126118564	0.308198496891202	0.533441681548129																								0.00150232	0.001513339							0.044341027	0.001513339
HCG11	-0.291987787278255	-1.49193374213095	-1.72584298174685	0.811278331082813	0.325014683525666	0.45619228321824	1.20047303850771	0.216305749378415	0.50050042544321																								0.00014896	0.000159981							0.001930137	0.000159981
HCN1	-0.766740005482355	-0.964366640653759	-0.78501855317291	1.68998564071954	1.24612534566527	0.80033746419706	0.0548015145489266	-0.652693936260403	-0.622430829561368																								0.00062323	0.000634252							0.012806731	0.000634252
HHAT	-0.585922942699242	-0.598257709396184	-0.702733394651671	-0.544973771477467	-0.621941025007333	-0.721668776080215	2.00578694620549	0.809969706986294	0.95974096612033																								0.0005778	0.000588816							0.015154656	0.000588816
HINT3	-0.859756036119808	-1.25440883002866	-1.27166446444891	0.793629009151315	-0.0427391873282837	-0.129730131338436	1.63656781564185	0.795333107508267	0.332768716962666																								0.00550216	0.005513178							0.027515054	0.005513178
HIPK2	-1.43837787343094	-1.42685298221098	-0.0715204308989465	0.961676269922501	1.06602373942256	1.04992986118881	-0.463963461675763	-0.31752431064128	0.640609188324029																								0.00015148	0.0001625							0.002480117	0.0001625
HMGA2	-1.247019111521	-1.31004522857708	-1.26077214131053	0.72524259443859	0.0632886621526091	0.495298971546533	1.1808857859924	0.840749692003755	0.512370775274718																								0.00191533	0.00192635							0.016066879	0.00192635
HMGCR	-1.18200869336063	-0.850045605811658	-0.768426468861813	-0.833551695689452	0.291202669325973	-0.165613488399618	1.04239911731584	1.6546146552739	0.811429510207457																								0.000609	0.000620023							0.036902592	0.000620023
HNRNPA2B1	-0.252107455888781	0.49068615729781	2.36536163843012	-0.907524374212625	-0.03580687439228	-0.342921164120685	-1.05608548920264	-0.196836134168082	-0.0647663037428385																								0.000047857	0.0000589							0.008450652	0.0000589
HNRNPD	-0.474776870292685	0.463689690359465	2.36659744556034	-0.716801724143818	0.209930681721722	-0.447207302735794	-1.06567447503247	-0.234574797767628	-0.101182647669133																								0.00187602	0.00188704							0.035799418	0.00188704
HOXA1	-1.0482472804576	-1.09444814305621	-1.02742772174549	0.171875899766682	-0.312377097370371	-0.170093744107644	1.69072302780639	0.77026780693106	1.01972725223318																								0.00077676	0.000787781							0.012829071	0.000787781
HS2ST1	-0.973148389822609	-1.37199874639063	-1.11304172913833	1.48710996075392	0.505152557184654	0.892445970628267	0.790915261961616	-0.207253964601604	-0.0101809205752862																								0.00036284	0.000373864							0.013688774	0.000373864
HSD17B12	-0.694406771068565	-1.14655204446267	-0.313982051339184	-0.130423996720035	-0.106326029682008	-0.993763636292222	1.98882454358096	0.417209688239321	0.97942029774439																								0.000045564	0.0000566							0.008182865	0.0000566
HSD17B4	-1.18417813826089	-0.988200524155042	-0.788100245085289	-0.456867926006929	-0.00828660193129509	-0.307622011851643	1.28304635646508	1.38111952167899	1.06908956914702																								0.00270541	0.002716433							0.033048412	0.002716433
HSPA12A	0.793265510565458	1.23307394778724	1.68255428627802	-0.783286874124498	-0.327804630480883	-0.428375515200858	-1.08384981268697	-0.961596720823977	-0.123980191313532																								0.00020946	0.000220478							0.002916572	0.000220478
HTATIP2	-1.31646119259741	-1.19281073804151	-0.332630881645628	1.39052743817501	0.10217669840099	-0.608349646130668	1.17394723822019	0.997698963561554	-0.21409787994253																								0.00195125	0.00196227							0.030727804	0.00196227
HULC	-0.3167292962456	0.372079249863244	1.1244037019754	-1.123738877438	-1.36046408941212	-1.01341243737312	0.426298207156309	0.506712840444901	1.38485070102899																								0.00056017	0.000571192							0.01000426	0.000571192
ICA1L	-1.13740635857611	-1.10930606993836	-1.14505002298177	1.07280683838516	1.09098034920602	1.34069158112525	0.0790289140162829	-0.12206447405389	-0.0696807571825857																								0.00096654	0.000977564							0.024107571	0.000977564
ID3	0.768952904519377	2.12716266527213	-0.66729798187464	0.0667581470640007	-0.700106934984937	-0.986115356042047	-0.38981496685895	0.520912806386615	-0.740451283481545																								0.00110323	0.00111425							0.018732363	0.00111425
IFNAR2	-1.63700231823638	-1.16940096840409	-0.794409826669868	0.00247736307411384	0.49185891495559	0.114746445801873	0.889378305776396	1.23228902232454	0.87006306137782																								0.00022251	0.000233533							0.002465815	0.000233533
IFNGR1	-1.26550543253676	-1.15618029391387	-0.937791856783285	-0.29181851154072	0.0887867674819613	0.140507080762145	1.43851743707282	1.1203265728772	0.863158236580502																								0.00062614	0.000637156							0.012300395	0.000637156
IFT81	-1.28887182200112	-0.681919444981157	0.970603386029738	-1.01908147143781	0.0783367060856864	-0.804630784791397	0.297228229959999	0.946577317950591	1.50175788318547																								0.00219557	0.002206588							0.023260096	0.002206588
IGSF8	0.0233977413843052	-0.60524276355055	-1.47767925914592	0.0357917911498453	-0.732533362264373	1.88579572049605	1.13955077860324	-0.032785969251579	-0.236294677421011																								0.00230393	0.002314946							0.029886173	0.002314946
IL1RAP	-1.01210932864323	-0.339083152682256	0.301675775779051	0.616774763788489	1.7768547705418	0.912638667200544	-1.30781861761506	-0.819784688506734	-0.129148189862595																								0.00060765	0.000618675							0.004145577	0.000618675
IL22	-0.637431093276907	-0.637431093276907	-0.637431093276907	-0.61644835137562	-0.572061873908337	-0.622239965072092	2.08177393574407	0.766167756760715	0.875101777681991																								0.00035483	0.000365854							0.008818535	0.000365854
IL4R	-1.431557550736	-0.96381591485838	-1.37816236670058	0.276788674920723	0.425011925449444	1.36293657317593	0.582269148434947	0.432966228027245	0.693563282286674																								0.00037508	0.0003861							0.01712841	0.0003861
INO80D	-0.952156170231422	-1.2320558551933	-1.1962947610725	1.59817930808141	0.527873382045068	0.358955771566637	0.635522881449155	0.740297577075993	-0.480322133721046																								0.0009324	0.000943425							0.012250616	0.000943425
INPP4B	0.363950490552452	1.12228985305967	1.93678584700163	-0.595129651963389	0.0871681296596799	-0.47223577083016	-1.19478619206031	-0.805353311090882	-0.442689394328693																								0.00163285	0.00164387							0.013808551	0.00164387
INPP5D	-0.876621882277892	-0.902518585868743	-0.902518585868743	-0.27436198005419	-0.0717437448294713	-0.519991302341054	1.25451526875393	1.87062199213221	0.422618820353958																								0.00133449	0.001345511							0.017585615	0.001345511
INPP5F	0.599929512834995	1.1543452270755	1.75795105356261	-0.982973779883732	-0.491849343400525	-1.30079368406232	-0.53418735930962	-0.175772667761201	-0.0266489590557043																								0.00237664	0.002387659							0.032634581	0.002387659
INSM1	-0.84414066783445	-0.844405540889916	-0.893255538827714	1.44291961678718	-0.576289201796581	-0.388482237635396	1.73507030660904	-0.0736423367196235	0.442225600307458																								0.00208627	0.002097289							0.021898387	0.002097289
INSR	-0.870881598661199	-0.467798242119504	-0.762933475944575	1.46298733088949	0.901470438948556	1.52372388957457	-0.668614044445091	-0.775762222242448	-0.342192075999805																								0.00067583	0.000686854							0.019602871	0.000686854
IRAK2	-1.27177607907037	-1.2634079619092	-1.26781369246756	0.431939324146046	0.104640648955072	0.690003291277236	1.19506525964889	0.938832605334124	0.44251660408576																								0.00281254	0.002823557							0.016686237	0.002823557
IRS1	-1.00700112908141	-1.2672419863307	-1.23711885009319	1.14198917006323	0.205178954463834	1.02088417359584	1.19977105428985	0.072010850431401	-0.128472237338853																								0.00018435	0.000195375							0.016881374	0.000195375
ITGA1	-0.944869743238434	-0.913669696063925	-0.867492142357636	-0.477506196308002	-0.279722797903834	-0.315905584834451	0.89354450101568	1.66971230300596	1.23590935668465																								0.00018789	0.000198908							0.003312701	0.000198908
ITGA4	-0.864639003301222	-0.859550157689633	-0.782513837457722	-0.466989455320537	-0.425497483858263	-0.466846417497941	1.42557148272087	1.59035655580619	0.850108316598255																								0.0032495	0.003260518							0.038353417	0.003260518
ITIH5	-0.905402983336794	-0.738759069264847	-0.570801728594565	-0.564646498618934	-0.597732802676708	-0.59471736172905	1.2098919256088	1.39206186327143	1.37010665534067																								0.00037313	0.000384146							0.003435045	0.000384146
KCNE4	-1.29390815037077	-1.24598280230106	-1.13321121802626	1.24079393191971	0.764009658712353	0.546840587710873	0.926719828329185	0.404838434281194	-0.210100270255224																								0.00095284	0.000963855							0.014929636	0.000963855
KCNK2	-0.660664737379241	-0.84388820141986	-0.669369839921483	-0.698380611531897	-0.529788829786889	-0.503935470436557	1.46202844271553	1.58037293187121	0.863626315889183																								0.00103184	0.001042864							0.025533038	0.001042864
KCNMB2	-1.03256006812904	-0.840975351413502	-1.04670696936716	-0.157113884183844	-0.197585395905999	-0.28566573907381	1.82547586474029	1.1395511935693	0.595580349763764																								0.00130233	0.001313348							0.016254628	0.001313348
KCNN2	0.199124224990286	0.927562255597664	2.20152115252723	-0.872002894328506	-0.613704444264092	-0.762495271928913	-0.220584213658128	-0.671476540347201	-0.187944268588332																								0.00070379	0.000714815							0.013149001	0.000714815
KCTD12	-0.832570387822524	-0.882032264993857	-0.865947039091427	-0.145887876626988	-0.394121159945473	-0.447668717003527	2.05978899437918	0.650451853219982	0.857986597884631																								0.00019794	0.000208963							0.003250178	0.000208963
KHDRBS3	-1.66907921306604	-0.494925682479759	-0.0699759354007698	-0.806568026267629	0.832704728897884	0.205028204826182	-0.484964918174726	1.5964688352026	0.891312006462256																								0.00043933	0.000450346							0.011015256	0.000450346
KIAA0355	-0.679684926813875	-0.9426757291128	-1.47723161057864	0.868584023637578	0.402225399853239	1.77725227705877	0.527994692492483	-0.233700134522569	-0.242763992014192																								0.00071721	0.000728228							0.039055868	0.000728228
KIAA1324L	-1.13242950784411	-1.08266786930555	-1.08043508292962	-0.303470404153299	-0.0974193176746372	0.183397101290084	1.19755237945959	1.41075394210671	0.904718759050838																								0.00079492	0.000805942							0.030630663	0.000805942
KIF13A	-1.33030595904361	-1.13612699475461	-1.15958563639345	0.328689642643202	0.195488034507094	-0.0144365839443525	1.0863758683013	1.33739379606559	0.692507832618833																								0.00059234	0.000603363							0.011240704	0.000603363
KIF13B	-1.35457742936337	-0.885090038370749	-0.805094364609553	0.873868488912045	1.38039872818087	1.37290826277047	-0.404601650512061	-0.0854603844150449	-0.092351612592607																								0.00059392	0.000604938							0.017535189	0.000604938
KIF14	1.31141925301607	0.466906482387655	1.79344556578343	-0.621423637636903	-0.11491349282323	-0.946520855331791	-1.11871165959709	-0.419274148300955	-0.350927507497189																								0.00041762	0.000428637							0.024211401	0.000428637
KIF6	1.76022344997666	0.870372527778007	0.972682612544721	-0.770839872850849	-0.47011941801731	-1.39611331367394	-0.171867115901457	-0.186706353494021	-0.607632516361808																								0.00059684	0.000607858							0.014579119	0.000607858
KITLG	-1.2794761644749	-1.27143094650878	-1.26798006665855	0.563593773035943	0.377205251016719	0.213032144964505	1.3085495960287	0.700268396450743	0.656238016145622																								0.000064211	0.0000752							0.020973847	0.0000752
KLF12	-1.43605987486591	-1.32695256729381	-0.861051367005255	0.30692951614473	0.471655251574307	-0.00327059542859168	1.4425034360088	0.546177232860476	0.860068968005249																								0.0009725	0.000983519							0.025480696	0.000983519
KLHL14	-1.15450543772588	-1.14079157724093	-1.15450543772588	0.495143892410864	0.0246185963257154	-0.16391427237349	1.30088090507961	1.3762972375948	0.416776093655195																								0.00228459	0.002295615							0.020588782	0.002295615
KLHL29	-1.10824241699544	-0.929258196523775	-1.09127146910636	-0.0231078142747806	-0.5647384954572	0.257187206489599	1.63088212196053	0.924843265968466	0.903705797938957																								0.00022483	0.000235849							0.02010447	0.000235849
KLHL36	-1.00375696038186	-0.83384136759916	-1.3533237882705	-0.231094976089991	-0.342178214471381	1.45490241616256	1.23812358218772	0.72507285282494	0.346096455637672																								0.00049888	0.000509903							0.003658532	0.000509903
KLHL5	-1.29095763885915	-1.12021172898003	-0.815058388256055	-0.178824694234488	0.154288730622731	-0.194233236581165	1.21880499924551	1.53575015501534	0.690441802027307																								0.00252963	0.00254065							0.015378074	0.00254065
KNTC1	0.603970222725373	0.544774687963265	1.80226959805898	-1.10072234028213	-0.199944687178233	-1.62101196372853	-0.380308054289221	0.126535305539581	0.224437231190915																								0.00056771	0.000578732							0.006214119	0.000578732
LAMA2	-1.38815065232207	-1.11546136373981	-0.893483346134408	-0.537764722497188	1.07900816021219	0.521544046558206	0.231371215114025	1.19343589900031	0.909500763808748																								0.00080668	0.000817701							0.010695517	0.000817701
LAMC1	-1.40007515702657	-1.25763322987884	-0.973150254714632	0.00886146110067988	0.241958934196544	0.695871626154565	0.398131208515406	0.829346370465922	1.45668904118693																								0.00021922	0.000230244							0.020991462	0.000230244
LANCL1	-0.715666232462213	-0.95239757001628	-0.938309888843605	-0.305990912165291	-0.258486973661255	-0.573448662113513	1.84120764986065	0.880413914395377	1.02267867500613																								0.00125392	0.001264936							0.019750803	0.001264936
LAPTM4A	-0.560487272116678	-1.11426937666771	-0.767838330066215	1.19650944906932	-0.371960675495313	-0.660860900588625	1.93163586870842	0.341623046357722	0.00564819079906983																								0.00111626	0.001127278							0.011640346	0.001127278
LARP1	0.139027065938128	0.953478807115362	1.94820724390204	-0.780608372958958	0.257085220822646	-0.514963806347146	-1.47637778471679	-0.356354883877381	-0.169493489877908																								0.00330511	0.003316129							0.030790347	0.003316129
LATS2	-1.00609194837208	-1.30355776465287	-1.25609474335462	1.423793415281	0.242931202997209	0.707608143111585	0.942298210604657	-0.195501781054325	0.444615265439442																								0.00144936	0.001460376							0.005343734	0.001460376
LCORL	1.35752802144022	0.273355576310515	1.89927375016492	-0.496925612111566	-0.140716979788385	-0.779347226369757	-0.864819191866645	-0.81644503170634	-0.431903306072972																								0.0001821	0.000193122							0.004045107	0.000193122
LDOC1	-0.685356388921506	-0.980033577246403	-0.979753199331727	0.328940334805728	-0.6400417893312	-0.378263592656572	1.97710044189146	0.92238585961897	0.435021911171251																								0.00171084	0.001721863							0.037921684	0.001721863
LHFPL2	-0.656686668356768	-0.932212942585718	-0.197593301809542	-0.267866090398701	-0.426899641423155	-1.16462526180548	1.73465879674542	1.2834228190828	0.627802290551157																								0.00170837	0.001719391							0.017331649	0.001719391
LIX1L	-0.54141996620416	-1.273988984728	-1.2523052679949	1.56474294676573	0.0923610131988095	0.110386802053813	1.42754066832179	-0.0489189553387432	-0.0783982560743382																								0.00092744	0.000938456							0.018520622	0.000938456
LMAN1	-1.03868739732906	-1.75874347431423	-0.669794030431478	1.19563980944607	0.638622662658993	0.357387748924998	1.17936991697554	-0.0485032527081956	0.14470801677735																								0.00057457	0.000585586							0.00459946	0.000585586
LNPEP	-1.40319770888346	-1.2934001642869	-1.25682126573079	0.81055663114599	0.817036646877068	0.704015689577205	0.773849712766892	0.423075397802111	0.424885060731887																								0.00167964	0.001690657							0.020924666	0.001690657
LNX2	-1.20021091905585	-1.13753095399483	-1.08038987515216	0.185898297043894	0.0422400506676552	-0.11104950741308	1.62346858764776	0.897192422131219	0.780381898125393																								0.00116758	0.001178605							0.023711879	0.001178605
LRFN5	-0.71061841371949	-0.71061841371949	-0.71061841371949	-0.568207218868347	-0.554850597194569	-0.567423510578211	1.6765891998727	1.53075418829718	0.614993179629716																								0.00074891	0.000759931							0.00286741	0.000759931
LRRC8B	-1.30430715140052	-1.21274171612146	-1.13981195024578	0.426477919925262	0.0789245018942859	0.404863449564618	1.46086291965154	0.971627556577567	0.314104470154476																								0.00143813	0.001449153							0.046546047	0.001449153
LRRFIP1	-0.438675775385062	0.973432156281991	1.98261746267085	-0.533048726001222	0.391854611253474	0.0123872231627991	-1.34920769563469	-0.775493756137248	-0.263865500210889																								0.00116993	0.001180946							0.024194677	0.001180946
LRRN1	-1.04159209476482	-1.4550006015009	-1.20079806915325	1.05118690815463	0.283941476381916	-0.00469346532311957	1.23651583800961	0.529263609275402	0.601176398920536																								0.00064418	0.000655201							0.004432185	0.000655201
LRRN3	-0.684891205172606	-0.665848513915656	-0.675332011005235	-0.337442082504125	-0.575972862613405	-0.762731113985694	1.9526917362402	1.23580325760488	0.513722795351643																								0.00046646	0.000477477							0.023952863	0.000477477
LSAMP	-1.5160226531394	-1.13831458517174	-0.554545083260508	-0.170117878778729	1.61223398735147	0.745595960955423	-0.262773109331188	0.53965323967111	0.744290121703562																								0.00109365	0.001104673							0.016338559	0.001104673
MAD2L1	1.5933347619703	0.606136953755937	1.49961917728667	-0.930512279440191	-0.675436183870979	-1.08561864314284	-0.272843026798639	-0.373190466992264	-0.361490292768007																								0.00041267	0.000423686							0.011041174	0.000423686
MAEA	0.091403645262453	-0.382278479615061	-1.4048358915735	-0.32782116841053	-1.23886999948255	1.51279798993464	1.32016493935085	0.445020289642263	-0.0155813251085736																								0.00057192	0.000582942							0.013381042	0.000582942
MAN1A1	-1.15368766305226	-1.15177666431711	-1.15368766305226	0.471354176478618	-0.0304284743695991	-0.0275370707676624	1.68945286360966	0.760377712284328	0.595932783186303																								0.000091651	0.000102671							0.002308273	0.000102671
MANSC1	0.212161698171645	0.866051401003541	0.142338745417107	1.54472886562176	0.734156784039857	0.0621262027389287	-1.21871798652834	-1.28524817554724	-1.05759753491725																								0.00151276	0.001523784							0.022093169	0.001523784
MAP1B	-0.890949768949585	-0.8795351057148	-0.868744926010376	-0.359138708820126	-0.335818752528468	-0.463616875591882	1.2707578744049	1.71816932532843	0.808876937881908																								0.00040606	0.000417077							0.032356603	0.000417077
MAP2	-1.21853213660792	-1.22718281877868	-1.20485986898904	1.20927861463344	0.944196939899114	1.02237784771703	0.393849857904949	0.0384929363652426	0.0423786278558748																								0.0000070303	0.0000181							0.000721226	0.0000181
MAT2B	0.869757046502732	1.52738852616227	1.20514682111703	-0.84747203969942	0.171465351701875	-0.583573310025188	-1.38122286388166	-0.475576738593754	-0.485912793283884																								0.00311113	0.003122146							0.018725021	0.003122146
MBIP	-1.60217305000025	-1.12097535733957	0.341235348942498	-0.503659286917314	0.550323574650659	-0.328068053472556	0.101396884336533	1.50884000826793	1.05307993153207																								0.000073856	0.0000849							0.006860105	0.0000849
MCM3	-0.0303429278655502	1.38145360863099	1.794817459407	-1.12366936151199	-0.0069510200309386	-0.527976804463451	-1.12023328990804	-0.236236085023096	-0.130861579234935																								0.000079213	0.0000902							0.001391479	0.0000902
MCTP2	0.227473543925422	1.18063322890417	1.65586006139762	-0.715832594757867	0.583013972750446	-0.633676680375902	-1.42139623143511	-0.715976023379344	-0.160099277029443																								0.00181438	0.001825397							0.018440259	0.001825397
MDFIC	-1.61853454143085	-1.28404726285274	-1.01535906674351	0.598754794243806	0.885196399514334	0.485399412686171	0.679604852687731	0.801671095340744	0.46731431655432																								0.00193109	0.001942114							0.031281083	0.001942114
MED27	-1.24409182071866	-0.993990843980633	-1.43796332135015	0.14525064749507	0.260316938003049	0.363503940864908	1.33072469849288	1.0730560813379	0.503193679855637																								0.00046071	0.000471726							0.02340619	0.000471726
MEF2A	-0.751891259128195	-1.41098603246957	-1.01179874973611	1.71079858964598	0.854467463444882	0.769945330974053	0.170995568823342	-0.373230043514752	0.0416991319603722																								0.00048476	0.000495781							0.004150279	0.000495781
MEF2C	-1.12907600648589	-0.969725512999073	-1.01848661550461	-0.334214582579962	0.0299193830755396	-0.135382446206673	0.814476875470903	1.68155604866785	1.06093285656192																								0.00018222	0.000193237							0.016303638	0.000193237
MEF2D	-0.479843429621427	-0.214441998050775	-0.58020472871369	1.54719644585224	0.137878707859828	1.80067462689585	-0.509991970851613	-0.961591631004292	-0.739676022366121																								0.00032138	0.000332397							0.016035705	0.000332397
MEGF10	-1.419265781918	-0.828436018659433	-0.903688522285405	1.47500407341367	1.04091937213946	-0.523823737922681	0.166416953149384	0.959357092499141	0.0335165695838758																								0.00033748	0.000348502							0.013457855	0.000348502
MEIS2	-1.39574063517482	-1.31936004077555	-1.24776162175852	0.56428021296528	0.689026471828796	0.75734729944646	0.927414735935588	0.546634904095457	0.478158673437308																								0.00232443	0.002335449							0.017465824	0.002335449
MET	-1.58892895713125	-0.794573913992543	-0.401594568086377	-0.643190906290476	0.206915124338025	0.290512156172117	1.08262250055405	0.129855859436943	1.71838270499952																								0.000758	0.000769025							0.021470605	0.000769025
MFHAS1	-1.25866702048999	-0.967023558732532	-1.55412939889001	0.182754975052755	0.832762802553368	0.154243037449255	1.04051384790387	0.795142884882084	0.774402430271205																								0.00088486	0.000895884							0.027165556	0.000895884
MGST2	1.62729656737757	0.523094514267827	0.937319547906773	0.700550877773688	-0.0860616601793798	-0.772514599560863	-0.604960609859695	-1.29764621981237	-1.02707841791356																								0.0005122	0.000523222							0.023885714	0.000523222
MID1	-0.507770546186329	-0.300591393854377	-0.44560043209864	-0.707970813045057	-0.849542489787582	-0.955550123287031	1.02609622264062	1.87445489769263	0.866474677925767																								0.00127983	0.00129085							0.010015033	0.00129085
MMP17	-0.468803530342848	-0.666384710573303	-1.18029502385787	-0.509936906429767	-0.877652998200846	0.791234270822094	1.82364755004496	0.97358701684398	0.114604331693605																								0.0012777	0.001288724							0.033692779	0.001288724
MN1	-0.9869916313557	-1.01300261422975	-0.807132541371457	0.125140627256051	-0.605380828240712	-0.417482730909179	1.61228263794048	1.08435275898507	1.0082143219252																								0.000078384	0.0000894							0.007785407	0.0000894
MON1B	-0.654734791662226	-0.935026181579923	-1.43077204741571	-0.110445960981348	-0.592380389867543	1.29386784789057	1.460432595354	0.556404103206863	0.412654825055318																								0.00015405	0.000165069							0.008457163	0.000165069
MON2	-1.45282177318357	-1.28970836524109	-0.993052140267224	0.499233547016761	0.519433085987588	0.0598722668707248	1.31684610966292	0.463905661348375	0.876291607805523																								0.00531405	0.005325067							0.017316899	0.005325067
MOXD1	-1.02442783737888	-0.967425133849371	-0.833122894793942	-0.330374746853911	-0.134911874117192	-0.377291093044191	1.59903261140119	1.45530110668987	0.613219861946429																								0.00161572	0.001626742							0.025284905	0.001626742
MREG	0.78231424445917	1.47108522407729	1.24790803515075	-0.170002538242475	0.081931311530243	-0.27448734950384	-1.26437221644633	-1.25371654164347	-0.620660169381327																								0.00100688	0.001017897							0.012363179	0.001017897
MSRB3	-1.25506284407208	-1.1406773375461	-1.20420932974282	1.4780375181991	0.888120253459938	0.568937352191935	0.370225373002918	0.460396129007259	-0.165767114500153																								0.00094338	0.000954399							0.002882068	0.000954399
MSTN	-1.14523554694321	-1.14523554694321	-1.14523554694321	-0.168331969946411	0.0953734491472276	0.196251922933617	1.56779379349828	0.803265611052668	0.941353834144256																								0.000081572	0.0000926							0.014179099	0.0000926
MTMR8	-1.57756587776572	-0.62288024720932	-0.400587788202224	0.0937946233526284	1.27550623310732	1.39415370623392	-0.348381823614879	-0.695941687340579	0.881902861438859																								0.00036296	0.000373984							0.005533817	0.000373984
MTUS1	-0.104578176903351	0.832737720642551	2.10099816137275	-1.11817645556749	-0.527137877977442	-1.00556048020385	-0.512495439496543	0.058541494461406	0.275671053671962																								0.00041058	0.000421598							0.01353603	0.000421598
MYH15	-0.680368238178914	-0.654121957399535	-0.688719670776087	-0.657621297732032	-0.633863523685035	-0.661713854542724	1.48115547878622	1.414673380532	1.08057968299611																								0.00176049	0.001771511							0.020256947	0.001771511
NBEA	-1.30959011143705	-1.16924724489072	-1.12292122072202	0.155674677927827	0.284125185125639	-0.00731311185894146	1.04735590692947	1.38005775995081	0.741858158974981																								0.00122176	0.001232782							0.014365707	0.001232782
NCOA7	-1.21736136449347	-1.09720844829792	-0.944457928484385	-0.101138100890826	-0.193885625141427	0.00104355941305843	1.11953428067004	1.49965778989889	0.93381583732604																								0.00200277	0.002013788							0.009635363	0.002013788
NEDD1	1.27793949515324	0.422633735430457	1.90068577745514	-0.2562950919052	-0.356201469483976	-1.06413277836162	-0.699010138612782	-0.687015314355006	-0.538604215320259																								0.00033029	0.000341308							0.00365896	0.000341308
NEDD4L	1.1382928392454	0.634820136793822	1.51571098191009	-0.141008892344411	0.253948982063383	-0.217367545525829	-1.24883718385057	-1.43655547615268	-0.499003842139205																								0.00128271	0.001293729							0.015123628	0.001293729
NEGR1	-0.771528747735015	-0.738092771212637	-0.757212824878726	-0.615527740379631	-0.50769619532106	-0.472104922696635	1.39684575658527	1.70010133149523	0.765216114143209																								0.00062504	0.000636059							0.004252808	0.000636059
NEK7	-0.565558916828029	-1.49629869687086	-1.09589830023622	1.39958935661826	0.42378522942339	0.126111959288698	1.43501185431696	-0.0918465672210081	-0.134895918491199																								0.00084264	0.000853659							0.01251271	0.000853659
NFATC2	-0.774836641755674	-0.98706331851138	-0.931196786029319	-0.295269585335781	-0.64582138721167	0.0252329875655714	1.58534437087111	0.515577201327625	1.50803315907952																								0.003881	0.003892024							0.016285327	0.003892024
NFIB	-1.48738584978861	-1.2883310763858	-1.11345968896994	0.716474961601933	1.06064883657062	0.845135751541103	0.404299300613901	0.434001491412642	0.428616273404156																								0.00190168	0.001912698							0.011237613	0.001912698
NIPAL2	-1.29213017588622	-1.03593245492649	-1.39666183836953	0.0683896423380087	0.490487681862336	0.554091968282002	1.41600761547142	0.466873082297311	0.728874478931164																								0.00294113	0.002952152							0.01909319	0.002952152
NMD3	-0.624024910887103	0.050728383537105	0.96350188525264	-0.0146769849275955	1.49919496501228	1.10035211712926	-1.28960087220716	-1.10505887436466	-0.580415708544763																								0.00079648	0.000807503							0.019735184	0.000807503
NOSTRIN	-0.572059916782226	-0.873139280555299	-0.555313693006246	-0.602609748495949	-0.521470948133506	-0.434671769104549	1.14670169838934	2.08742752021644	0.325136137471995																								0.00047266	0.000483683							0.007606325	0.000483683
NOTCH2	-1.27922723000975	-1.2948248297777	-1.26457252957227	0.920590988683431	0.760883154497159	1.09379477955166	0.370903399483221	0.555666227324423	0.13678603981983																								0.00101668	0.001027701							0.012058735	0.001027701
NOVA1	-0.763217503572484	-0.746188272533953	-0.76720371922939	-0.404074143374128	-0.445223179918949	-0.664689466977518	1.81740634081793	1.317566111491	0.655623833297489																								0.0008074	0.000818421							0.004713449	0.000818421
NPR3	-0.842773095264713	-0.745305255463173	-0.842773095264713	1.82155349983392	0.761181784244221	1.2157837627407	-0.453674398736724	-0.345439821765245	-0.568553380324274																								0.00155982	0.001570836							0.015102431	0.001570836
NPTX2	-0.831779541178195	-0.835353665306685	-0.842631623232724	-0.314998290949046	-0.510150959878195	-0.281883695585228	2.06131086534381	0.813732376354177	0.74175453443209																								0.00309391	0.003104928							0.021212363	0.003104928
NR4A2	-1.21528974917326	-1.0271474572812	-1.20889116618084	0.110106572812499	-0.221473472578051	0.200285532579982	1.41801799688849	0.926216749027351	1.01817499390503																								0.0036337	0.003644721							0.022148041	0.003644721
NR4A3	-0.908827319034893	-1.16099500119549	-1.50581847110149	1.11766818496105	0.581577748255614	0.925790948380866	0.971098218654734	-0.30255585754388	0.282061548623486																								0.00104515	0.001056171							0.008861119	0.001056171
NR5A2	-0.723530586897705	-0.609642897974047	-0.657861458192459	-0.764370024425584	-0.598990280223601	-0.619504109218751	1.53999328433453	1.14049260108133	1.29341347151629																								0.00089607	0.000907089							0.022610604	0.000907089
NRCAM	-1.29902228413142	-1.23369910873525	-1.01360270509983	1.52027485956281	0.992814833633246	0.408934708188571	0.0245060294230634	0.543326356776498	0.0564673103823113																								0.00027638	0.000287398							0.003609305	0.000287398
NRG3	-1.29514037058484	-1.14718709055902	-1.16258813333218	-0.101274075342951	0.308002926747259	0.333621682617501	1.42393309402924	0.639880007395775	1.00075195902922																								0.00011073	0.000121749							0.019821127	0.000121749
NRIP1	-1.3389240474847	-1.32658041020374	-1.27057564287007	0.467558923654649	0.547441621672228	0.414997297225797	1.01311156821545	0.775658305018382	0.717312384772																								0.00028574	0.000296756							0.013121775	0.000296756
NRXN1	-0.695089446451037	-0.674967114256467	-0.673772078349417	-0.668991757888441	-0.598785255093431	-0.515738570693997	1.49998886443678	0.626572875561675	1.70078248273434																								0.00041097	0.000421986							0.01236319	0.000421986
NTRK2	-0.766122757932178	-0.398938109392264	-0.508965815001321	-0.810898180509133	-0.438365660373733	-0.927948778528626	1.26449744381912	1.70536507437517	0.881376783542964																								0.000088695	0.0000997							0.010513593	0.0000997
NUDT12	1.15083371785895	0.496805799471371	1.85403311279704	-0.272916929607633	0.0860821294769417	-0.624436250624622	-1.10368321000813	-0.939232989106251	-0.647485380257669																								0.00101401	0.001025032							0.017434324	0.001025032
NUDT3	0.770826719277463	0.817554793720642	1.98129556031445	-0.224708101675087	-0.235323994315576	-0.95274359938317	-0.795849174675084	-1.02599628307338	-0.335055920190257																								0.00085774	0.000868764							0.023733515	0.000868764
NUP35	0.239595558472817	0.874962882280619	1.90877766647316	0.19681412050612	0.327639070862798	-0.728844914179182	-1.24808028818087	-0.965421304862101	-0.605442791373372																								0.00096922	0.000980238							0.00579432	0.000980238
NUP37	1.37274448610748	0.763610536175864	1.4874069484151	-0.782662504938495	0.222410357973577	-1.11552137668807	-0.962601183113168	-0.520819431508519	-0.46456783242376																								0.00104472	0.001055741							0.016140228	0.001055741
OCA2	1.28080021971797	1.65325158984818	0.970333934737313	-0.562282298773666	-0.466319040848444	-0.580941942308238	-0.86775435938614	-0.859087526355941	-0.568000576631035																								0.00144222	0.001453237							0.015526352	0.001453237
OFD1	-1.89779681161954	-0.991866919555193	0.144860226432012	0.324259487981594	1.32758571726207	0.842656832696852	-0.64439778203477	0.461355447416065	0.433343801420924																								0.000067855	0.0000789							0.013724217	0.0000789
OLFML2B	-1.18801540005156	-1.17889489518726	-1.18438852792441	0.217348458518369	0.0148538770406587	0.357693116899424	1.55603181497239	1.0281662536747	0.377205302057677																								0.00121517	0.00122619							0.031320381	0.00122619
OSBPL8	-1.39160183204021	-0.978296270948605	-0.715583135535051	-0.264940609399303	0.174866875900104	-0.28008282300054	0.79422123722062	1.67909510714428	0.982321450658701																								0.00020059	0.000211614							0.002758785	0.000211614
OSR2	-0.904969471509276	-0.877973621707285	-0.904685294930788	-0.206449564270951	-0.501721827288326	-0.204836711850451	1.94658043741191	1.0487335579346	0.605322496210563																								0.00218826	0.002199275							0.004349063	0.002199275
PAQR8	-0.88956603844666	-0.980682797170328	-0.856672145564209	-0.501391084862583	0.0366413300668691	-0.0263096107266513	2.11147822163584	0.245757330814442	0.860744794253283																								0.00099856	0.001009576							0.031825121	0.001009576
PARD3B	-0.947743282575115	-0.880515677706717	-0.634474700907478	-0.971964278196633	-0.0648875060006424	-0.0106309200640414	0.585851206151153	1.88390599277559	1.04045916652388																								0.00147492	0.001485944							0.014573298	0.001485944
PAX5	-0.953883081629523	-0.953883081629523	-0.952575782186596	-0.308810738541851	-0.383397634156331	-0.211296071152835	1.62087397718516	1.24813817335577	0.894834238755722																								0.00191281	0.001923834							0.014599148	0.001923834
PBX1	-0.917709335427514	-0.79117119270203	-0.864954548495409	-0.195327343606045	-0.364409404094975	-0.440935420068099	0.636011973281453	2.05935434607064	0.879140925041984																								0.00131082	0.001321839							0.021073441	0.001321839
PBX3	-1.42995599070679	-1.2883219058252	-1.13915242391117	0.145059661554522	0.869002556674099	0.604954225495688	0.495013262198777	1.08482696178891	0.658573652731154																								0.00011443	0.000125448							0.013726588	0.000125448
PCDH7	-1.18602262007672	-1.08662340412036	-1.16654324136227	-0.0337925713755196	-0.0521722872622434	0.16094316692292	1.45527642799672	1.15715569484868	0.751778834428786																								0.00052075	0.000531768							0.012329849	0.000531768
PCMTD1	-1.23621332443165	-1.25296006594301	-1.09506149945642	0.639439314636974	0.981322113996167	1.39292332332354	0.388809860312724	-0.242977893381626	0.424718170943299																								0.00217622	0.00218724							0.037707505	0.00218724
PCSK2	-0.911269081380905	-0.682730384020767	-0.914820297417012	-0.930173113599722	-0.296133908997237	0.609851798020761	0.32408331376899	0.893956029771509	1.90723564385438																								0.000050254	0.0000613							0.009487996	0.0000613
PCSK6	-1.20905259390216	-1.16128818466762	-1.23007214730294	1.29020515976682	0.79213783532101	1.04550744344118	0.187989174196294	-0.185962986335197	0.470536299482613																								0.00166283	0.001673851							0.031007595	0.001673851
PDE1A	-1.20484272009132	-0.882514983416944	-1.39920526320086	-0.372410392984672	1.43168671027117	0.697704473673171	0.455322472100946	0.394899965359337	0.879359738289174																								0.00127019	0.001281213							0.012598052	0.001281213
PDE4DIP	-1.31525336852783	-0.986025687866203	-1.00216811819905	-0.265184734552385	0.0709773704071536	0.082848448820939	0.802772515073597	1.58484736077676	1.02718621406701																								0.00012485	0.00013587							0.008080647	0.00013587
PDGFD	-1.18685122030084	-1.35789140448839	-1.3090553758152	0.238622178295413	0.703839744948609	0.595183044409921	1.24671173096459	0.51050432057253	0.558936981413365																								0.00249671	0.002507728							0.037511629	0.002507728
PDLIM1	-1.42822680866845	-1.23020231502218	-0.554396286194201	0.05908296728813	-0.242876561069154	-0.0312394887416223	1.03613507695341	1.4625198527956	0.929203562658473																								0.00039101	0.000402033							0.010086738	0.000402033
PDLIM3	-1.03162018068341	-1.25223269240051	-0.803729116100479	-0.581243760371118	-0.128398591133569	0.3586685459644	1.42938198070174	0.70693240297179	1.30224141105116																								0.00189991	0.001910935							0.03895297	0.001910935
PDZRN4	-0.823953113260576	-0.794802629496469	-0.800839706537512	-0.541298886475628	-0.471971127674743	-0.481827766069801	1.65302244559202	1.05989170775806	1.20177907616466																								0.00029065	0.000301665							0.003442248	0.000301665
PEG10	-1.38607189218871	-1.30338141827079	-1.1184834103248	0.545274446012763	0.752581444091459	0.360376438066769	0.469586673150628	1.34181218618425	0.338305533278429																								0.00227879	0.002289812							0.019920946	0.002289812
PELI2	-1.232562981902	-1.29509050231553	-1.15828692134773	0.600979380026965	0.156193278934038	0.4080603050956	1.55674077202032	0.58628344232473	0.377683227163604																								0.00118473	0.001195747							0.032990098	0.001195747
PGAP1	-1.22308443787814	-1.24061432435385	-1.25527367861622	0.647333841619299	0.293346684674237	0.0706442102060715	1.43511611043968	0.706685908638995	0.565845685269936																								0.00030412	0.000315135							0.003492137	0.000315135
PHC2	-1.05170689833598	-0.512760667524282	-1.59831118131306	-0.287573577752436	-0.240270452520024	0.362006044065959	1.26381134887253	1.22731789576819	0.837487488739104																								0.001715	0.001726023							0.023669562	0.001726023
PHLDA1	1.22937238183065	1.2426655539449	1.20901665888604	0.248031828985684	-0.442115681979578	-0.562214447352732	-1.11082773165274	-1.03050935910193	-0.783419203560295																								0.00084312	0.000854144							0.030708758	0.000854144
PHLDB3	-0.863188182896072	-1.02918872861944	-1.31960615090236	0.24403575017609	-0.487007557121691	1.2419246172021	1.53287254561372	0.470853987449569	0.209303719098075																								0.00115395	0.001164966							0.013373726	0.001164966
PID1	-0.456516259189458	0.290457645971552	0.301414139251413	-1.24997313539933	-0.852718128613837	-1.22994420191684	0.569993151767785	1.45119859232307	1.17608819580565																								0.00298971	0.003000731							0.029873512	0.003000731
PIK3R4	0.80791657355557	1.27033596514723	1.582310575573	-0.261027834849949	0.0736931586678289	-0.861688284935174	-1.0869825651579	-0.949453390486878	-0.575104197513734																								0.00036421	0.000375226							0.004655643	0.000375226
PIK3R5	-0.736097220080571	-0.723614475298137	-0.710876584432614	-0.693561317369934	-0.627823761060133	-0.443924448346696	1.65809101052861	1.05683371907524	1.22097307698423																								0.00096752	0.000978539							0.03957652	0.000978539
PITX2	-1.27154659912395	-1.21483585051857	-1.22408618576758	0.722484037509456	0.074533016787065	0.65661285972121	1.45669693181951	0.464094003437456	0.336047786135402																								0.00013361	0.000144628							0.006424025	0.000144628
PKHD1	-0.813866513947247	-0.816644156091845	-0.821240397578963	-0.526187747764945	-0.516968211509036	-0.428111271509523	1.53903518128946	1.02088946886395	1.36309364824815																								0.00027299	0.000284006							0.024048658	0.000284006
PLCB4	-0.983582999991529	-1.29223522709049	-0.475641232113974	-0.665728413433761	0.935883360448465	1.32142900181575	-0.198427164122534	-0.0656120511645307	1.4239147256526																								0.00038215	0.000393175							0.044189857	0.000393175
PLCL2	-1.44197253424503	-1.27468322453977	-1.06263618863825	0.558554913814029	1.26922510608313	0.669975018272415	0.308142256589561	0.823015260864248	0.150379391799662																								0.00083873	0.00084975							0.012632327	0.00084975
PLEKHG4B	-0.698969904098157	-0.732303608939259	-0.73194652345657	-0.704209612040024	-0.593068902974264	-0.166876949052606	2.04983037515313	1.03147411663413	0.546071008773615																								0.00244818	0.002459197							0.018981432	0.002459197
PLEKHM3	-1.48512532250336	-1.08942110097825	-1.18665036939182	0.558468946082615	0.980573086360253	1.16937362107446	0.161107825891035	0.705724280900337	0.185949032564737																								0.00076157	0.000772592							0.01599774	0.000772592
PLXNC1	-1.29552438556538	-1.33776535590065	-1.25927582647239	0.849300056214307	0.966889657270161	0.534198510207696	0.841089017645181	0.510977034368935	0.190111292232135																								0.00014217	0.000153186							0.019710508	0.000153186
PNN	-0.358677613460924	0.438439119162152	2.34389713455994	-0.696234413762716	0.0658244579943407	-0.730970337337693	-1.05862479061843	0.14166844324977	-0.145321999786436																								0.00096079	0.000971813							0.005453758	0.000971813
PNPT1	0.415788129156101	0.547301949597927	2.30637323756157	-0.514211260581834	-0.00188408938164166	-0.622126039967992	-0.874641940893165	-0.661806934066818	-0.594793051424141																								0.00080141	0.000812435							0.012570726	0.000812435
POU4F2	-1.14365219011986	-1.14365219011986	-1.14365219011986	0.105284974886959	0.0697416261326459	0.786092412523138	1.79021780077906	0.282943270512962	0.396676485524829																								0.0002365	0.000247525							0.013850636	0.000247525
PPARGC1A	0.21321680365155	0.755680781439777	2.08353458376719	-1.23941337024678	-0.0760731761364493	-0.122823576358385	-0.894694049426213	-0.82127914259693	0.10185114590624																								0.00023185	0.00024287							0.010810479	0.00024287
PPP2CB	-1.17808771570805	-0.869576049018144	-1.12434415015428	1.23110430980506	1.50509068007902	0.862627654603238	-0.11511079028798	-0.205473773253414	-0.106230166065456																								0.00012241	0.00013343							0.001718617	0.00013343
PRKAG2	-1.15665483083412	-0.57515176823326	-0.674981163965886	1.84443158341243	1.31032646282608	0.356596937493531	-0.212558471683378	-0.140484420043331	-0.751524328972065																								0.00028468	0.000295699							0.025700606	0.000295699
PRKAR2B	-1.30861110736518	-1.32622678575101	-1.28793633468454	0.961471091715453	0.494031832693527	0.475715467904978	0.960908129899779	0.6168580374062	0.413789668180795																								0.00085035	0.000861366							0.021908961	0.000861366
PRKG1	-0.913063549861535	-1.19319180087835	-1.00096409512126	-0.385286172201228	-0.168789052515581	0.0252473123574227	1.53374863248614	1.07226477458248	1.03003395115192																								0.00098967	0.001000693							0.016422688	0.001000693
PROM1	-1.28064419023346	-1.30850902173052	-1.2282031462233	0.265373250398348	0.683151042140291	1.12582420395967	0.820901823037288	0.117793928603102	0.804312110048595																								0.00019694	0.000207957							0.005253037	0.000207957
PRPS2	0.5381887987089	0.875192776763373	2.11167205472656	-0.534644826496393	-0.444033622469337	-0.676895325393718	-0.83185866713029	-0.914863378779155	-0.122757809929927																								0.00042566	0.000436681							0.026556642	0.000436681
PRR16	-1.24939958388652	-1.21309172837023	-0.918007492748308	1.49634477815866	0.820416494131587	1.09600915103246	0.0658024753271482	-0.0161343584230097	-0.081939735221798																								0.000052271	0.0000633							0.001355845	0.0000633
PRRX1	-0.882000329472509	-0.822631688285013	-0.873909970101245	-0.434608721916316	-0.439495120753723	-0.468761961718088	1.46084085273196	1.13383508878626	1.32673185072867																								0.00025881	0.000269831							0.00998298	0.000269831
PRTG	-1.18599926511677	-1.22868171614711	-1.14350014534816	0.505796284605105	0.0294723336353055	-0.00147398334428867	1.55022714941594	0.85889229469218	0.615267047607802																								0.00025821	0.000269231							0.057323068	0.000269231
PSG3	-0.684305854075821	-0.684305854075821	-0.684305854075821	1.29411634216262	1.29589477185606	1.40729991919784	-0.654100357460733	-0.632347575503137	-0.657945538025185																								0.00199937	0.002010392							0.029891379	0.002010392
PTN	-0.989561513110913	-1.15583768557023	-0.749562679931015	0.326035867289342	-0.114702692041494	-0.576326862626576	0.949441109346115	0.413409079765142	1.89710537687963																								0.000028491	0.0000395							0.000167911	0.0000395
PTPN14	-1.32216539466551	-1.12681963166074	-1.20543882438365	0.165574725419593	0.0608875561388691	1.43348254812527	0.85899946934707	0.741725311261657	0.393754240417448																								0.00024752	0.000258544							0.007824186	0.000258544
PTPRD	-1.22636494459236	-0.864467978652679	-0.94703017615689	0.166540958370044	1.45065647081497	1.57579363946696	-0.440030990691541	0.176949062144532	0.107953959296967																								0.00506336	0.00507438							0.016186483	0.00507438
PTPRG	-1.32949815874872	-1.32318210637708	-1.24793774635239	0.584843219277547	0.636607069790983	1.14556831316013	0.743066179383861	0.392145139976011	0.39838808988965																								0.00202225	0.002033265							0.019176242	0.002033265
PTPRK	-1.18710242375057	-0.982043309689949	-0.976079414419651	0.756303407386326	1.47437596857103	1.35764739663552	-0.223124761122922	-0.0369049639006021	-0.183071899709183																								0.00092567	0.000936693							0.004350803	0.000936693
RAB12	-0.903113815443914	-1.39054711572707	-0.696909948626885	1.79242233044408	0.797062031513229	0.630168804286364	0.498897350944044	-0.418791831185195	-0.309187806204658																								0.00052903	0.000540049							0.03280321	0.000540049
RAB27A	1.03968519122511	0.997387098643067	1.69626501694566	-0.666400137593937	-0.212616827211547	-0.953877739927939	-0.8072352961148	-0.993034464734921	-0.100172841230699																								0.00033364	0.000344665							0.014725173	0.000344665
RAB38	0.319168108131062	1.40820553682911	1.14739451878691	-0.668109454665638	0.359634019717563	0.564485612755948	-1.26583177475952	-1.35843155248136	-0.506515014314082																								0.00161211	0.001623134							0.016381707	0.001623134
RAB3C	-0.715639092593418	-0.781021648972092	-0.780805352374281	-0.545750187561708	-0.335070624514429	-0.631125622306062	0.756856477900225	1.896241119018	1.13631493140376																								0.00059409	0.000605112							0.007870514	0.000605112
RABEP1	-1.9676414405365	-0.840221069541995	0.185100970101959	-0.693190699588309	0.461663770527847	0.690786653285949	0.124158555264809	0.772240276746899	1.26710298373934																								0.00186917	0.001880185							0.028153745	0.001880185
RAP1GAP	-1.6159212956617	-0.587722680276264	-1.47931995979617	0.141993577037876	0.263612953256899	0.809923474189599	0.883657473057456	0.599095062303293	0.984681395889007																								0.00192565	0.001936672							0.032342892	0.001936672
RAP1GDS1	-1.1016897759563	-0.812223250312427	-0.46203988972443	0.347021785428686	1.45605614367815	1.64216834538324	-0.97150097485764	-0.165634922596319	0.0678425389570377																								0.00078913	0.000800153							0.002249279	0.000800153
RAP2B	1.94870268082202	0.395357575585185	1.27813161300687	-0.327159443684385	-0.445223023109928	-0.643742122505145	-0.624526167452656	-0.95248015325916	-0.629060959402801																								0.00035179	0.000362812							0.012838464	0.000362812
RB1CC1	-1.41762841089305	-1.37370163561079	-1.15305986631578	0.560324662035551	0.53559457505473	0.479032427396034	0.922244979518423	0.874773892174943	0.572419376639936																								0.000052236	0.0000633							0.012550386	0.0000633
RBM20	-1.27515262839291	-0.85047830739226	-1.10233459796858	-0.557368224824714	1.11650365811556	1.43347520985479	0.00375231724471177	0.796083556940067	0.435519016423323																								0.00212375	0.002134774							0.03101597	0.002134774
RBMS3	-1.35159970417033	-1.01208603766792	-1.29610690437131	0.0512350662673749	1.28294232833376	0.17572794812085	0.88460756094176	0.953983668914128	0.311296073631691																								0.000078942	0.00009							0.001341717	0.00009
RELN	-0.834215272756461	-0.836148034045255	-0.837139866055385	-0.523935873497984	-0.376683012232354	-0.475897063385732	1.48235158297219	1.5007434082715	0.900924130729481																								0.00249388	0.002504897							0.043473952	0.002504897
REPIN1	-0.596662552733149	-1.04296146865519	-1.59598643624694	0.802008505084488	-0.32242504075609	0.492428501619183	1.6147479322342	0.641818317721317	0.0070322417321865																								0.00126062	0.001271645							0.033831195	0.001271645
RFK	-0.989968601738037	-1.45975158881269	-1.23524764049401	1.34769959910521	0.463675661686596	0.558867410681477	0.967391653514674	0.0653576391683948	0.281975866888379																								0.00016641	0.000177435							0.005086562	0.000177435
RFPL4B	-1.28264465962006	-1.28264465962006	-1.28264465962006	0.777203412459612	0.0457097994942467	0.968787309689968	0.939452310768719	0.640894940321388	0.475886206126232																								0.00077695	0.000787973							0.016489488	0.000787973
RGS2	-1.34578844369498	-1.29644856990974	-1.28828145901355	0.35611774129848	0.67286819971927	0.981648931681878	0.60304975044928	0.851425568004482	0.465408281464884																								0.00120512	0.001216143							0.004848356	0.001216143
RGS6	-1.1641953808452	-1.1641953808452	-1.1641953808452	0.6613064364832	-0.1460210706699	-0.204921547714047	0.903322904180615	1.03790514876022	1.2409942714955																								0.00066128	0.000672297							0.017423804	0.000672297
RGS7	-0.646513067817704	-0.646513067817704	-0.646513067817704	-0.613376122922654	-0.617799579234068	-0.523822178286908	1.1008144531949	2.0512734354199	0.54244919528194																								0.00117858	0.001189605							0.023267838	0.001189605
RNASE1	-1.14387480707807	-1.33165955202357	-1.27307440705348	0.895146690527524	0.865579249644341	1.00081831914553	0.477194020690103	-0.185328532816753	0.695199018964362																								0.00177731	0.001788329							0.029211955	0.001788329
RNF216	-1.51093036963056	-1.02240277636709	-1.07450823613919	0.674286704567799	0.79574160542247	1.48353989967815	0.0842499563409113	0.456614123159063	0.11340909296845																								0.00100171	0.001012731							0.034973268	0.001012731
RNF217	-1.17168204360946	-1.07181063187208	-1.05097465507379	-0.0504173157182952	-0.207666698297532	0.0400645434946752	1.20334416833659	1.48049758478966	0.828645047950244																								0.00032543	0.000336455							0.015071456	0.000336455
ROBO1	-1.22811079484952	-0.937040213978013	-0.349563383462714	-0.599858292325183	-0.25372684419923	-0.296535007172915	0.651664890717995	1.59348095518718	1.4196886900824																								0.00089407	0.000905088							0.025176872	0.000905088
ROBO2	-1.24661463367835	-0.25591238722216	-0.4799846390524	-1.22153988168782	0.0316470026266471	-0.328245388331415	0.651304875084374	1.24358187560186	1.60576317665927																								0.00117531	0.001186327							0.018015072	0.001186327
RPRM	-0.893004223433894	-0.943500426192567	-1.02155082429946	0.256081356536784	-0.286779066732937	-0.21160456161542	2.14154762389301	0.602497061110893	0.356313060733586																								0.00024767	0.000258694							0.007312595	0.000258694
RPS6KA3	-1.42647793280412	-1.32863613306113	-1.18513694335668	0.323250193585864	0.732161238697612	0.616251737961009	0.813199997144592	0.892995261746645	0.562392580086209																								0.00079326	0.000804281							0.011044432	0.000804281
RRAS2	-1.04127859473955	-1.11432050709321	-1.00751377857813	1.51660019128684	0.656082115589986	1.29709056449572	0.273436161261765	-0.32850428025398	-0.251591871969435																								0.00096447	0.00097549							0.011813159	0.00097549
RSPO1	-0.875968237455479	-0.876816093656208	-0.876816093656208	-0.199591624380312	-0.309651229664332	-0.479624278747337	0.94819096126039	1.99280535832247	0.677471237977016																								0.00018968	0.000200704							0.013385933	0.000200704
RWDD3	-1.20622380067334	-1.12008730698045	-0.571513795128987	-0.387910545880517	-0.0193291764265549	-0.243184671766128	1.67020501793892	1.25580565972447	0.62223861919258																								0.00389729	0.003908308							0.029874653	0.003908308
RYBP	-0.498574501667141	-1.52218239166138	-0.764650501126029	1.88331411175426	0.826709989637151	0.353688506898382	0.465472584975587	-0.349423379662184	-0.394354419148645																								0.00027761	0.000288626							0.010131552	0.000288626
SAMD5	-1.09224649519951	-0.98085726759812	-0.93392042772365	0.336989173344059	-0.436611013579942	-0.255165947687298	1.86577185650499	0.707795290847211	0.788244831092258																								0.00032331	0.000334331							0.006955525	0.000334331
SASH1	1.24802777362536	0.876626542778229	0.724756534520935	0.98700119693314	0.0328321343853242	-0.963895234426179	-1.45860466167199	-0.535921965848216	-0.910822320296615																								0.00031475	0.000325767							0.022334688	0.000325767
SBF2	-1.79169687451276	-0.906913738162677	-0.761290099039964	0.433506135208198	1.53504437300073	0.671662910799957	0.187990932479915	0.0352358425801131	0.596460517646486																								0.00109466	0.001105682							0.028588088	0.001105682
SCARB2	-1.38770395336697	-1.35663909093137	-1.20829955149713	0.61742312816678	0.894797411168819	0.448212480828238	0.737813787175712	0.800299848035527	0.454095940420397																								0.00186681	0.001877828							0.022456306	0.001877828
SCGN	-0.963070661318553	-0.972936981540545	-0.972936981540545	-0.211422637612432	-0.268876225545988	-0.0821282237798841	1.97086801157488	0.901027783237043	0.599475916526026																								0.0018525	0.001863517							0.036771244	0.001863517
SCML1	-1.24575807168131	-1.2757627874301	-1.24230155809215	0.605437008186051	0.17975168838658	0.651144213425123	1.39471106478683	0.273914829126349	0.65886361329262																								0.0013569	0.001367925							0.02193033	0.001367925
SCML4	0.573663472920484	1.63873659606268	1.03858638653255	-1.50193173052399	-0.894422816034321	-0.354703382784311	0.0379635555996958	-0.807035318861754	0.26914323708897																								0.00010345	0.000114469							0.02111225	0.000114469
SCN3A	-0.959717598302197	-0.916933049602182	-0.925925029347232	-0.302628755931454	-0.441411943396016	-0.297706359601946	1.25103419691475	1.49428247956848	1.0990060596978																								0.000050917	0.0000619							0.00115319	0.0000619
SCN9A	-0.774641678507087	-0.772481819576737	-0.775577176117267	-0.470280875640636	-0.410678553645377	-0.576718203592219	1.18463129983022	1.89241311967133	0.703333887577773																								0.00021508	0.000226098							0.014535668	0.000226098
SEMA3A	-1.5706208050139	-1.01528134163927	-1.07573662649924	0.315124122392882	1.437639358913	0.912352988960182	0.273267741985541	0.289437112945942	0.433817447954866																								0.00137067	0.001381693							0.025828941	0.001381693
SEMA3C	-1.28847150701835	-1.2105780178763	-1.15675668699033	0.465297599781625	1.26499472138034	1.1522125484428	0.0418249264188215	0.61339780204866	0.118078613812736																								0.00037397	0.00038499							0.009828156	0.00038499
SEMA3D	-1.23228063574574	-1.23478864776652	-1.2303898192612	0.0798746919143515	0.265023823261151	0.274162637248571	0.888224548182561	1.32286616024327	0.867307241923556																								0.0004097	0.000420722							0.011755734	0.000420722
SERPINB6	-1.5486699297816	-0.793103438487398	0.134724732686903	-0.132514018191519	1.21608388860419	1.75213999027534	-0.60248749883437	-0.124238511717651	0.0980647854461003																								0.00131464	0.001325661							0.030812182	0.001325661
SERPINE2	-0.808840533860545	-0.788997824007139	-0.767125081153229	1.50851790610816	1.24905478210441	1.20269260936564	-0.540720136824348	-0.482039729840096	-0.572541991892846																								0.00086015	0.000871168							0.022223688	0.000871168
SERTAD2	-1.13069960720476	-1.15752553808756	-1.09080346057334	0.161511638083642	-0.079826165427989	-0.0680688622645766	1.55675418254768	1.12296572220985	0.68569209071706																								0.0003667	0.000377721							0.013219879	0.000377721
SETBP1	-1.09225077848335	-0.940287906630494	-0.82656781175816	-0.38176979296117	-0.260462402605799	-0.326170040611547	1.20712729602019	1.43123009675087	1.18915134027947																								0.00021774	0.000228758							0.02318184	0.000228758
SGCD	0.165339209289552	1.11612873324626	1.66898768330306	-0.143049645997754	0.486808658079102	-0.146605218795122	-1.51026198439409	-0.962054636914408	-0.675292797816596																								0.00222563	0.002236652							0.031975091	0.002236652
SGIP1	0.78824048721447	0.800556534051477	2.03583939457313	-0.304366883661974	-0.679950105332167	-1.08724298830012	-0.675125308597553	-0.525237354868169	-0.352713775079096																								0.00178375	0.00179477							0.024871339	0.00179477
SGK1	-0.776596841129632	-1.48244377963168	-1.17324690628363	0.269586499962089	0.208550909565479	-0.0949650213475171	1.64764172068768	0.681068782489434	0.720404635687782																								0.00067023	0.000681248							0.006823416	0.000681248
SGMS1	-1.38218551315174	-1.16632287829805	-1.30905969303011	1.26527578768965	0.626063637538288	0.431730347600814	0.566527645132002	0.637135753362625	0.330834913156527																								0.00231583	0.00232685							0.035154447	0.00232685
SH3BP4	1.05146888666044	1.21814335607166	0.727981622069048	0.697909603117572	0.0444823735120067	-0.729354680964046	-1.75052496013615	-0.604592327034792	-0.655513873295744																								0.00114574	0.001156757							0.017805382	0.001156757
SIAH1	-0.89818865244723	-1.43279021530538	-1.43851310927469	0.946794824432731	0.340053517694328	0.642047416355748	1.20089968733866	0.318906565382795	0.320789965823041																								0.00038271	0.000393731							0.003046553	0.000393731
SIK2	-1.33826188413607	-1.24001088444546	-1.31746890590536	0.452962032546677	0.489973882965743	0.736312189292644	1.09550671067768	0.805297888928182	0.31568897007596																								0.00031143	0.000322446							0.010292778	0.000322446
SKAP2	-1.59713648485752	-1.09346762707626	-1.06931713621648	-0.0596569596567547	0.698018784963527	0.884053600612062	0.516654753904066	0.648166047566525	1.07268502076084																								0.00200875	0.002019774							0.021788653	0.002019774
SLC11A2	1.66212464035493	0.872033265690275	1.21546209217997	-0.497899126648409	-0.0407638807672908	-0.669066012921926	-1.0105575894367	-0.998711096784292	-0.532622291666556																								0.00062698	0.000638004							0.02085674	0.000638004
SLC22A23	-1.003187145693	-1.21986074379088	-1.34338453200093	0.439177636637084	-0.142180947151464	0.344471463273485	1.51205402783584	0.912191907250079	0.500718333639791																								0.00060232	0.000613341							0.017298109	0.000613341
SLC27A2	-0.853977600255052	-0.857043459222138	-0.857043459222138	-0.504506097538133	-0.448534639797748	-0.265573639064737	1.83667075812361	0.954868874539847	0.995139262436492																								0.00037463	0.000385649							0.017049898	0.000385649
SLC30A10	-1.13607942090197	-1.14718283163134	-1.13365542965398	0.072657935056566	0.294227139861602	-0.301141099163368	1.3975316764114	1.15589131232492	0.797750717696173																								0.00114653	0.001157552							0.028640298	0.001157552
SLC37A3	-1.21098988472327	-1.0811025330836	-0.967766094222232	1.73011447202594	0.67624864624138	0.78814365292132	0.494546407994682	-0.313821026860695	-0.115373640293523																								0.00429972	0.004310738							0.029819764	0.004310738
SLC38A6	1.66328519805644	0.159837138084214	0.61559432780734	1.23322576032433	-0.398365543609844	-1.25705916560228	-0.305551309948153	-0.933505032760699	-0.77746137235135																								0.00054727	0.000558292							0.008780407	0.000558292
SLC46A3	-0.917089348520329	-0.933188953249401	-1.14388595759643	1.9183740378944	0.311443195115097	0.400654535161259	0.922577179916314	-0.147863755228663	-0.411020933492255																								0.00022157	0.000232591							0.003558585	0.000232591
SLC4A4	-0.76066821546058	-0.729754780244323	-0.749808973893195	1.22352715621951	1.02122524128949	1.68363224292483	-0.535594989479837	-0.553535629424729	-0.599022051931161																								0.00132756	0.001338583							0.035018872	0.001338583
SLC6A15	0.421666562033143	-0.154427131351142	0.256830246255049	0.815986860329743	1.21665184230422	1.01713484032078	-1.36240830424749	-1.45953214845772	-0.75190276718658																								0.00082981	0.000840831							0.012582836	0.000840831
SLC8A1	-0.886952035868321	-0.867258548075068	-0.874449586309175	-0.467381627053719	-0.375977323417385	-0.381589389621075	1.32207254808477	1.61137515412665	0.920160808133327																								0.00100139	0.001012408							0.033100853	0.001012408
SLCO4C1	-0.854667682811747	-0.819815025110242	-0.801626562928154	-0.688169172805843	-0.330361950569953	-0.255718760713302	1.84625724395146	1.15852802715847	0.745573883829304																								0.00178735	0.001798375							0.017857041	0.001798375
SLCO5A1	1.36725598794997	1.1663147731659	0.868284031511077	0.0907181209165877	0.132943273115882	-0.25275953552848	-1.22144795586796	-1.32122818556193	-0.830080509701052																								0.000055268	0.0000663							0.005171895	0.0000663
SNED1	-1.1196716936704	-1.20451943429118	-1.19676631607954	0.196378090639728	0.102679644065291	1.71652473639551	0.72195280734385	0.251064397353309	0.532357768243425																								0.00114424	0.001155259							0.017515791	0.001155259
SNX11	-1.18079515427428	-1.05626137347967	-1.46309703717935	0.183472983039178	1.00425316672686	1.20826897884095	0.860152468082689	0.155489179344263	0.28851678889935																								0.00367401	0.003685026							0.018558704	0.003685026
SNX25	-1.67093670238946	-1.17189154288213	-0.920155682934763	0.297049375255474	1.09443353942325	0.642205829220573	0.137347432556815	0.837745262443627	0.754202489306608																								0.00051468	0.000525695							0.00264565	0.000525695
SNX29	-1.15149032347405	-0.544724577944603	-0.882939715441186	-0.557597208308133	-0.316120019308565	-0.404217435095813	1.1948701581717	1.49251643757419	1.16970268382645																								0.00072098	0.000731998							0.018568284	0.000731998
SNX7	-1.52448520008188	-1.35161804395419	-0.885165067625303	0.68334892276798	1.02489523072269	0.969975265234215	0.338807183929766	0.700442475080784	0.043799233925939																								0.00048864	0.000499661							0.0089002	0.000499661
SORBS2	0.392883012961856	0.972001596301556	1.7490551153391	-0.0286232235365927	0.402561982922631	-0.314127026792878	-1.43338375511692	-0.795746119394377	-0.94462158268437																								0.00039432	0.000405337							0.004219581	0.000405337
SORCS1	-0.964133201511438	-0.750196226392549	-0.31716907744052	-0.510915065652591	-0.598845284856934	-0.572066059489973	0.600339095022694	1.19984201343866	1.91314380688265																								0.00156146	0.001572482							0.0053947	0.001572482
SOX2	-0.941414765162703	-1.09817809836984	-1.1507881047679	0.465293841455745	-0.138331906546219	0.07495261501147	1.80767206478145	1.03515436883077	-0.0543600152327713																								0.00056683	0.000577848							0.004785559	0.000577848
SPATS2L	-1.49946959129689	-1.22067004839527	-1.12422005366026	0.148817242705551	0.728004288372825	0.415347077556592	0.874127465534714	1.06373968351859	0.614323935664141																								0.0001705	0.000181518							0.001153862	0.000181518
SPINK1	0.199343611875095	0.370677319922487	1.03643577942675	0.282872550345792	1.3098039148036	0.175352732480358	-1.87760090081272	-1.1203242472397	-0.376560760801673																								0.00072741	0.000738428							0.012081046	0.000738428
SPINK5	-0.65923893500346	-0.0115985631926215	0.356380501280379	-1.08349796864928	-0.846596016365369	-1.03050036021408	0.387552497056628	1.15511725641045	1.73238158867736																								0.00118449	0.001195509							0.01556324	0.001195509
SPOCK1	-1.2106232467453	-1.03403763853773	-0.725381679915759	-0.107916116628373	-0.090779320933239	-0.402499781462862	0.872758169665923	1.77024049002484	0.928239124532509																								0.00031613	0.000327151							0.016599389	0.000327151
SPRED1	-0.914332262480228	-1.15460977519255	-0.99367831264795	0.358427406085429	-0.195852567745442	-0.466096680830989	1.79487991289279	0.744550948082017	0.826711331836924																								0.00055951	0.000570534							0.003074192	0.000570534
SRCIN1	-0.993927252065136	-1.17186045318749	-1.39117756373359	0.0752636259920932	-0.0513738942854288	1.2303719938226	1.26147738308699	0.365764118503244	0.675462041866713																								0.00177996	0.001790976							0.038386067	0.001790976
ST6GAL1	0.967071717965544	1.1224307154118	1.55531366626468	-0.502943641116563	-0.0915249611698604	-0.913803040765006	-1.14927969672113	-0.984227011294497	-0.00303774857496004																								0.00033199	0.000343013							0.018521152	0.000343013
ST6GALNAC3	-0.185018204991207	0.500683281530609	1.39748723998747	-1.57761994419431	-0.664737583902311	-1.14106882308166	-0.0213344274099903	1.06726571126721	0.624342750794181																								0.00114382	0.001154835							0.005406447	0.001154835
ST6GALNAC5	-0.422951617885895	-0.86106272973381	-0.765033641212807	-0.138725825119037	-0.936188014285619	-0.489563420679105	1.62935690852522	0.385546743557342	1.59862159683372																								0.00108495	0.001095968							0.021007134	0.001095968
STAM	-1.34570451060624	-1.44712391403651	-1.03279996659401	0.791230958945433	0.765401059784033	1.05746712126267	0.73060661272642	0.0844409093473783	0.396481729170824																								0.00090345	0.000914472							0.0169971	0.000914472
STAU2	-1.65477333989719	-1.15689781342325	-0.724931477016258	-0.319722014131486	1.03050630287311	0.555844551610814	0.405478915991385	1.03730624307587	0.82718863091701																								0.00358243	0.003593454							0.034930484	0.003593454
STK32B	-1.25320112461602	-1.17876980702648	-1.16282199128625	0.14493657417852	0.109601149016241	0.107034008036189	1.14687505170334	1.31850551128774	0.767840628706721																								0.00062151	0.00063253							0.003990723	0.00063253
STK4	-1.23542773431883	-0.911096365314698	-0.649055572406624	1.00154142324027	1.36181106493644	1.42545023747226	-0.343118572860157	-0.368511064383612	-0.281593416365049																								0.00017001	0.000181034							0.009327451	0.000181034
STX11	-1.16058296864626	-1.21647949283099	-1.21806479134581	0.7791959648961	-0.0843098421413733	0.894857849715503	1.42710314078862	0.47714349228806	0.10113664727615																								0.00189246	0.001903477							0.031429666	0.001903477
SYNRG	-1.29765005666684	-1.3202801142954	-1.06377711494397	1.01531591033853	1.07727004503088	1.06367460271711	0.305062847797809	0.134832591221114	0.0855512888007617																								0.00151699	0.001528014							0.030765259	0.001528014
SYT1	-1.01026752060882	-1.26389426502563	-0.842931746808996	-0.230784045145359	-0.109158997133309	-0.187654413168705	1.28683398859226	1.439043113005	0.918813886293558																								0.00107099	0.001082014							0.025929428	0.001082014
SYTL3	-0.993408703632458	-0.991668798378849	-1.0178595074096	-0.334917281496977	-0.226884619993658	-0.152808527726392	1.57080144132125	1.20570052056822	0.941045476748467																								0.0004706	0.000481622							0.013042859	0.000481622
TANC2	-1.45094025292465	-1.07837145690219	-1.24366730812763	1.38304373694973	0.74420098872678	0.413284179704825	0.390168268894993	0.563933563100164	0.278348280577979																								0.00093917	0.00095019							0.022809354	0.00095019
TAOK1	-1.58320569533233	-1.20080097736374	-1.04140543255492	0.0867980843484211	0.852987868738463	0.652760228633917	0.457853484800203	0.785454899040195	0.989557539689803																								0.00058599	0.000597015							0.004751587	0.000597015
TAOK3	-1.08227698918188	-0.810810443059758	-0.54702605540417	1.12665812355846	1.19649716037653	1.55415275195561	-0.627486699957295	-0.535463498502899	-0.274244349784601																								0.00075139	0.000762411							0.005160922	0.000762411
TBC1D23	-1.27034604299397	-1.32186913901927	-1.16425829750186	0.279864107876455	0.348867431407792	0.189231959872251	1.30051522637262	0.904703642150865	0.733291111835117																								0.0018452	0.001856223							0.003052958	0.001856223
TCF12	-1.6834171333697	-1.05210795614235	-1.09583816567564	0.504392692841268	0.871781047439637	0.967649022396503	0.572734111435235	0.173593584721313	0.741212796353736																								0.0013486	0.001359617							0.017582838	0.001359617
TFAP2C	-1.04292927575879	-1.14194991417088	-1.10186861761893	-0.110991429293591	-0.30487868897042	0.334462313799906	1.57329358067812	0.684145092182712	1.11071693915187																								0.00018994	0.000200965							0.061954467	0.000200965
TGFBR2	-1.12193992606739	-0.93472157165768	-0.917304707224948	1.39880783952881	1.03879295795928	1.31967887753843	-0.14751778227487	-0.206290576615873	-0.42950511118576																								0.00079858	0.000809602							0.003215702	0.000809602
TGFBR3	-1.10778888735577	-1.07537760979103	-1.00873980364175	0.796489123194993	0.914647006237461	1.73713404262286	0.123977485928125	-0.296241040905203	-0.0841003162896778																								0.00040742	0.000418436							0.003294262	0.000418436
THOC1	-0.392054636555671	0.829490757807681	2.15135060821567	-1.28528989757986	0.0602687390467435	-0.323004715348646	-0.856366146789344	0.00687493145761242	-0.191269640254194																								0.000090981	0.000102002							0.005138446	0.000102002
TLE1	-0.855674702232874	-1.24823930514177	-1.12300700844271	-0.182993742151325	-0.110306465046273	0.0059113147043266	1.5738946792959	1.11706713666251	0.823348092352209																								0.00157478	0.001585804							0.03145929	0.001585804
TLE4	-1.29154182749315	-1.31499006770211	-1.28644481443068	0.35588695885094	0.344321248476107	0.549830871035306	0.994467180939698	0.986348682295262	0.662121768028629																								0.00023278	0.000243805							0.017598457	0.000243805
TLK1	-1.55911915817448	-0.936399442304893	-0.537505883652093	0.0637515888152018	1.27565380697889	1.55964504359281	-0.410817027209627	0.378159688406091	0.166631383548103																								0.00073832	0.000749337							0.021389683	0.000749337
TMC3	-0.662636318961957	-0.537419267628978	-0.829719060621707	-0.679995939873008	-0.629311252563347	-0.554165543759686	1.03049559426155	1.07183572550159	1.79091606364554																								0.00088569	0.00089671							0.005293141	0.00089671
TMEM117	0.525496652334223	1.47490218842395	1.69584823696656	-0.583199288685984	-0.182823666851116	-0.543332141879062	-1.01535532230047	-0.812963076552148	-0.558573581455946																								0.00010204	0.000113056							0.001749562	0.000113056
TMEM229A	-0.876400490614767	-0.911535238477046	-0.896042071934183	0.301576363355372	-0.32954765516267	-0.193023338910379	2.27049743802536	0.366676601624746	0.267798392093563																								0.00044136	0.000452381							0.00265248	0.000452381
TMEM33	-0.449936882620226	-1.30258938908172	-0.721302127346745	1.47389117992347	-0.29132939280456	-0.362317311076645	1.77895892704031	0.0360159857791474	-0.16139098981304																								0.00030059	0.00031161							0.004493208	0.00031161
TMEM47	-1.07053266997362	-1.07662426322408	-1.0878759970507	1.62017558207449	0.737333094190777	0.935347217197682	0.5385376539735	-0.301060458310686	-0.29530015887736																								0.00037245	0.000383471							0.006008397	0.000383471
TMEM62	-1.21802704747972	-1.23792860863012	-1.29524448668236	1.19191294412963	0.639721879819286	0.592610187313417	0.794994230751225	0.685319323107191	-0.153358422328552																								0.0002052	0.000216225							0.016024067	0.000216225
TMEM64	0.0701539042479859	-0.77766557572244	-0.615476685722516	2.1260899297994	0.742237049891015	0.579983206390891	-0.476197823150352	-0.91777955472575	-0.731344451008234																								0.00084578	0.000856795							0.010521724	0.000856795
TMTC1	-1.56815614735752	-1.26491886439223	-1.07363815875066	0.824277389562303	0.734498778212241	0.81779815166184	0.67532651164061	0.626195273969972	0.228617065453441																								0.00015629	0.00016731							0.007417666	0.00016731
TMTC3	-1.09691321466308	-1.36419368118334	-1.04001593511823	1.04915021510601	0.0551355275905858	-0.238741431178122	1.36438312721772	0.744822470658806	0.526372921569653																								0.00094651	0.000957532							0.008335093	0.000957532
TNFAIP3	-1.28958765917283	-1.13101446188488	-1.038264841788	-0.182937762621151	-0.0210936660492133	0.644913762560159	1.57401924597673	0.651638731488047	0.792326651491123																								0.0007081	0.00071912							0.005891012	0.00071912
TNFAIP8	-1.07886737757503	-1.03594126725243	-0.694149996374653	-0.388775216989034	-0.210446209470452	-0.295552235276853	1.12067676429636	1.74221468218287	0.840840856459221																								0.001347	0.001358025							0.018678136	0.001358025
TNFRSF11A	-1.04597712115022	-1.06987631567154	-1.15995731140223	0.353855604807662	-0.206379450001508	-0.236864200346482	1.64405172427972	0.923043373754977	0.798103695729626																								0.00190464	0.001915661							0.01784447	0.001915661
TNKS	-1.44108724454976	-1.02027544488455	-0.983744999870689	-0.0342073268746373	0.0924336008692757	0.0714678336698737	0.883862460673505	0.930910411654916	1.50064070931207																								0.00089478	0.000905797							0.027050093	0.000905797
TNS3	1.34311422604597	1.21387059524192	0.75400448089551	-0.464748289330967	0.2573862369825	0.0983497490397626	-1.44554935593334	-1.21732759525881	-0.539100047682552																								0.00040093	0.000411955							0.013739383	0.000411955
TOM1L1	-1.21350413186617	-1.01012520485907	-0.952711226409831	-0.417350063968232	0.0106693105255072	-0.0537437688410174	1.16110398875363	1.30711764411483	1.16854345255036																								0.00073303	0.000744048							0.015560645	0.000744048
TOX	-1.05223190683546	-1.05515190837596	-1.07151866264642	0.0291013402813078	-0.193548777181404	-0.135267075610996	1.73429849923758	0.7211787211919	1.02313976993945																								0.00063713	0.000648148							0.005145065	0.000648148
TOX3	-0.934775379646996	-1.52450421721762	-0.837756545408173	-0.0362197643719777	0.265261365926894	0.602316819293144	1.0407703510986	-0.17281503302326	1.59772240334939																								0.00033368	0.000344705							0.004399629	0.000344705
TPK1	-0.724779299820933	-0.780771213082936	-0.731262343488916	-0.591795442193298	-0.553625621087144	-0.538931244430251	1.51781943180556	0.892346644842639	1.51099908745528																								0.00123548	0.001246499							0.016724139	0.001246499
TRAM2	0.368053511142104	0.129550292171375	-0.542706353789901	2.12735880909289	0.481559897455706	0.221517552829625	-0.706936725673207	-0.830666550938843	-1.24773043228975																								0.00174504	0.001756059							0.019510251	0.001756059
TRIM36	-1.36936380910999	-1.24469594582562	-0.889260795694451	0.670113525486007	0.82583284815742	1.57648731046016	-0.122726800206509	0.26906686168684	0.284546805046146																								0.00216721	0.002178226							0.017281074	0.002178226
TRIO	-0.0720625555739229	0.848659463404133	0.355689243489096	-0.144367543662181	1.3343322609129	1.00287710124117	-1.76753064255636	-0.82240442955131	-0.73519289770351																								0.00231913	0.002330149							0.022705023	0.002330149
TRPA1	-0.886730180385129	-0.840033251614591	-0.847336058713492	-0.400772305112795	-0.400716443687502	-0.495090024687565	1.67796883509221	1.14219331104018	1.05051611806869																								0.000086789	0.0000978							0.002051711	0.0000978
TSG101	-0.730190358201554	-0.0880321918843632	0.88501422318703	0.665605430525946	1.4419267483761	0.902365610585078	-1.37450140824685	-0.877541704757685	-0.824646349583689																								0.00094704	0.000958062							0.012287033	0.000958062
TSPAN12	-1.18855946446314	-0.907318547386696	-0.901053704573535	1.5506711322761	0.780111210664652	1.33591741610369	-0.169018916423141	-0.235717951171439	-0.265031175026485																								0.00096477	0.000975791							0.017276075	0.000975791
TSPYL1	-1.21145587679027	-1.26552211891491	-1.24950348226878	0.651344314287771	0.110146942009087	0.507458220457246	1.48374385437568	0.491708632712647	0.482079514131534																								0.00031557	0.00032659							0.002535211	0.00032659
TTC30A	-0.983741169745706	-1.39942660994642	-1.31012434487344	0.531076593696991	0.0990781442635935	0.118108124876365	1.30578240844299	0.858298340238332	0.780948513047291																								0.00151251	0.001523526							0.015594495	0.001523526
TTC39C	-0.922938916492914	-1.12759152197852	-0.905360149133767	1.7202641326703	0.478678773545853	-0.277541921532075	0.670114529539057	0.980978643299047	-0.616603569916975																								0.00337333	0.003384354							0.031217695	0.003384354
TTLL11	-0.807499029679949	-0.822923637844377	-0.851570981296983	-0.202990066396469	-0.615010497976121	-0.281044447704123	1.98246937104907	1.14514828244816	0.453421007400785																								0.00470514	0.004716163							0.037672318	0.004716163
TUSC1	0.611788571081511	-1.13565027827996	-0.961519695643013	0.859345741239055	-0.716883589795878	-0.0796855300667601	1.99099150834935	-0.167644715546615	-0.400742011337691																								0.00060548	0.000616497							0.018052524	0.000616497
TUSC3	-1.23624511629944	-1.12477398332134	-1.01109384344427	0.89030479410636	1.12227752347354	1.44890268781535	0.0567422519204638	-0.170288567147046	0.0241742528963865																								0.00143666	0.00144768							0.02363475	0.00144768
TWSG1	-1.2285832445142	-1.29628738953339	-1.25529883805616	1.03684241519305	0.397095957798303	0.515499426004189	1.25053765440478	0.333817803048275	0.246376215655149																								0.00024055	0.000251572							0.023970383	0.000251572
TXNRD1	-0.416928098080454	0.258475766242005	0.421233552106792	2.03773722412351	0.756016358259571	-0.478607513506051	-1.3174824343017	-0.407956738872584	-0.852488115971099																								0.00109265	0.001103671							0.026335563	0.001103671
TYMS	1.09512638457618	0.200948637540426	1.51531408320316	-0.615248787957285	-0.574324389447765	-1.76736731788731	-0.16604752322281	0.683082844856567	-0.371483931661149																								0.00106041	0.001071429							0.0176374	0.001071429
TYRP1	1.26800205411659	1.38167432592516	1.20438180695556	-0.674383604294789	-0.169404765510785	-0.537380135084285	-1.07524291148325	-0.951298249995806	-0.446348520628399																								0.00181985	0.00183087							0.02975636	0.00183087
UBE2E1	0.0553161682116971	0.32346150651276	2.08039157317941	0.310965186304479	0.356154858272627	-0.296471304006828	-1.18743265754843	-1.31824986010265	-0.324135470823059																								0.000044412	0.0000554							0.000955668	0.0000554
UBE2E2	-1.6382829128976	-1.29105932849709	-0.177845726800955	-0.493560484555059	0.722803065425628	1.12405231048536	0.014008017668272	0.677290315825264	1.06259474334619																								0.00073242	0.000743443							0.013567592	0.000743443
UBE2QL1	-0.690187413446606	-0.690187413446606	-0.690187413446606	-0.458544440488055	-0.625796518348777	-0.643296198452107	1.07534455152507	1.94959175245603	0.773263093647661																								0.00033668	0.000347701							0.010270345	0.000347701
UBE2T	0.636948442222967	1.0940467192692	1.86897184814684	-1.07220085127771	-0.158968321759511	-0.759037468324367	-0.973532936100628	-0.278615821734258	-0.357611610442532																								0.00072666	0.000737681							0.017139565	0.000737681
UBTD2	-1.18230191833885	-1.39251563699156	-1.11872611213078	0.491528029102691	0.143262987046681	0.349633184890411	1.52524236655548	0.592078739141807	0.59179836072413																								0.00173885	0.00174987							0.014375981	0.00174987
UNCX	-0.595949080148869	-0.595949080148869	-0.595949080148869	-0.335351423820749	-0.555198551676827	-0.436711944590422	2.47008525271767	0.239561145300186	0.405462762516752																								0.00463206	0.004643085							0.02377212	0.004643085
UPF2	-0.425541144707912	1.1319048937015	1.83105880712593	-0.723108935896218	-0.162804520996787	-0.391339855576606	-1.5609576408835	0.167207530252752	0.133580866980841																								0.00034965	0.000360675							0.012736235	0.000360675
USP24	-0.858293176679784	-0.924893165309105	-0.452932699605119	-0.535045735661754	-0.467965701590872	-0.70649775494801	1.39056812374024	1.29344735124741	1.26161275880699																								0.00439215	0.004403168							0.016388606	0.004403168
USP3	-1.30222611967798	-1.45506256770101	-0.969020785695736	0.318214557112622	0.185475715991106	0.66997535963438	1.08614199039261	0.281337335412677	1.18516451453132																								0.00043708	0.000448098							0.018409946	0.000448098
USP32	-1.5933752015131	-1.26608445524938	-0.870666468239298	0.712910334435333	0.741035627861193	1.24602865645574	0.353328859611691	0.0773773882509893	0.599445258386821																								0.00088675	0.000897766							0.009948178	0.000897766
VAMP4	-1.29034082343067	-1.32262245981374	-1.3442403392736	0.832625878207925	0.490552849795609	0.779227322818903	0.791703471702743	0.682752550056006	0.380341549936821																								0.0019372	0.00194822							0.026285529	0.00194822
VCAN	-1.35333497401672	-1.33740816559969	-1.24781065321993	0.608294485619357	1.00263475238647	0.622238148507928	0.509467195176494	0.804895919761234	0.391023291384856																								0.00126821	0.00127923							0.026656894	0.00127923
VDAC1	0.240627508600367	0.425084708133962	1.88053645783494	0.414971610707795	0.425756201524432	-0.186035322047223	-1.41891753523431	-1.23435859427792	-0.547665035242042																								0.00296087	0.002971888							0.047204474	0.002971888
VGLL3	-0.738905162726241	-0.738905162726241	-0.738905162726241	-0.40278772148146	-0.586278725174016	-0.365315459294608	1.97328247433407	1.32440314115872	0.273411778636015																								0.00018207	0.000193089							0.003455266	0.000193089
VIT	-1.05180952845779	-1.04745456062557	-0.976284422120369	-0.172363804752814	-0.123353685830522	-0.292379480584372	1.36466718978628	1.4719996724491	0.826978620136053																								0.00053921	0.000550228							0.038135613	0.000550228
VWDE	-1.07163191696858	-0.926560483267408	-1.10823017487575	0.539884996888986	1.14667265307776	1.75875649577334	-0.213824609950825	0.0143311868435039	-0.139398147521029																								0.00062914	0.000640162							0.008125428	0.000640162
WDR49	-0.730992635353557	-0.730992635353557	-0.730992635353557	-0.577491434582978	-0.546954054432843	-0.475723131956415	0.62429737211957	1.83684487783686	1.33200427707647																								0.00103107	0.001042094							0.014225892	0.001042094
WDR72	2.05284892547456	-0.156291399037783	1.21969146864569	-0.522781208677701	-0.519595016524343	-0.250866907589899	-0.25689312024359	-0.349942647631349	-1.21617009441559																								0.00052293	0.000533954							0.012079541	0.000533954
WNK1	-1.37262106544069	-1.2891742636828	-1.17448675737483	0.386104604901317	0.244202782442821	0.401408011150736	1.16982604215582	0.816939902395186	0.817800743452427																								0.00097168	0.000982704							0.014148041	0.000982704
WNT11	-1.12502331414548	-1.24457198540765	-0.768521826610388	1.98626824846211	-0.0866466748429952	0.748099024905922	0.129653313558389	0.165570413732108	0.195172800347982																								0.00035078	0.000361803							0.019784152	0.000361803
WNT16	-1.26469780145864	-1.26442030036064	-1.25988892179416	0.313397083335396	0.465028995990425	1.15467025190797	0.818656121050071	0.942054506542784	0.0952000647867873																								0.00036934	0.000380364							0.003266191	0.000380364
XYLT1	-1.28797546499496	-1.03862639270163	-1.38141525498389	0.140795952013162	0.122205024737413	0.530072074157136	0.994507239191303	1.28056891910168	0.639867903479795																								0.00076592	0.000776938							0.021663584	0.000776938
YEATS4	0.857125066935364	0.425714350483058	2.00832502703318	-1.24949194164011	-0.233788353321242	-1.06044379603568	-0.470899586791212	-0.296893407574324	0.0203526409109609																								0.00188166	0.001892677							0.016112846	0.001892677
ZAP70	-0.773687432017991	-0.773687432017991	-0.773687432017991	-0.380690865598867	-0.625855817292535	-0.63004974808343	1.28084469401192	1.49237086698374	1.18444316603314																								0.00165429	0.001665314							0.035286084	0.001665314
ZBTB10	-1.37344855852606	-1.24813268268338	-0.844097720306348	0.330049745879195	0.950954307524861	1.64301698499851	0.175420003492412	0.0552247167501219	0.311013202870692																								0.0001865	0.00019752							0.017772014	0.00019752
ZCCHC7	-1.29196790578778	-0.626104399249647	-0.481032690532931	-0.803995324465271	-0.144327335451498	-0.417861345276166	0.95102487386037	1.38385978155612	1.43040434534679																								0.00039605	0.000407066							0.016786803	0.000407066
ZNF266	-1.03254929419865	0.436557649883732	1.2182647018478	-1.53223537972798	-0.0477518660252315	-0.748264709211699	-0.18202700466761	1.46060141279217	0.427404489307467																								0.00018267	0.000193694							0.055894828	0.000193694
ZNF318	-1.37249480454978	-1.31187060827158	-1.28027450387489	0.432154767261353	0.53152730113973	0.795777911277948	0.799051596653726	0.818232103352981	0.587896237010512																								0.00103322	0.001044239							0.006401273	0.001044239
ZNF638	-1.5512108412945	-0.936052283132161	-0.536104120367201	-0.384870800249228	-0.19558530405191	0.0766362978007729	0.953157180395733	1.37803047355636	1.19599939734213																								0.00189846	0.001909479							0.033927826	0.001909479
ZNF648	1.38923197336989	1.61605125463472	0.865560459092516	-0.573252189332315	-0.287372882876347	-0.651673574219183	-0.6793645751201	-0.808137723938137	-0.871042741611056																								0.00017352	0.000184538							0.001414561	0.000184538
ZPLD1	-0.967365607754167	-0.957212366034356	-0.966445778369088	-0.0430710479778204	-0.0500669464926388	-0.329556953030777	1.34966100017363	1.80379982948048	0.160257870004737																								0.00043128	0.000442302							0.009805236	0.000442302
																																	0.00156621	0.001577229							0.024336356	0.001577229
																																	0.00032319	0.000334213							0.009578317	0.000334213
																																	0.00259673	0.00260775							0.031735327	0.00260775
																																	0.00062664	0.000637659							0.012747821	0.000637659
																																	0.00183071	0.001841731							0.01587933	0.001841731
																																	0.00122862	0.001239643							0.012532378	0.001239643
																																	0.00327874	0.00328976							0.014914593	0.00328976
																																	0.00015928	0.000170296							0.00935617	0.000170296
																																	0.00071936	0.000730378							0.01469897	0.000730378
																																	0.00065349	0.000664512							0.013871141	0.000664512
																																	0.00013564	0.000146656							0.001789617	0.000146656
																																	0.00090994	0.000920959							0.020954521	0.000920959
																																	0.00012634	0.000137363							0.013287436	0.000137363
																																	0.00147071	0.001481735							0.026676698	0.001481735
																																	0.00040511	0.000416129							0.004701473	0.000416129
																																	0.00044847	0.000459489							0.004920269	0.000459489
																																	0.00046705	0.00047807							0.025772087	0.00047807
																																	0.000084167	0.0000952							0.004011646	0.0000952
																																	0.00022483	0.000235849							0.005420405	0.000235849
																																	0.00185358	0.001864601							0.032941529	0.001864601
																																	0.0000667	0.0000777							0.011490513	0.0000777
																																	0.000096855	0.000107875							0.005394274	0.000107875
																																	0.00197663	0.001987645							0.01710957	0.001987645
																																	0.00046446	0.000475478							0.007932721	0.000475478
																																	0.00080591	0.000816935							0.013691455	0.000816935
																																	0.0001716	0.000182624							0.010275094	0.000182624
																																	0.00304012	0.003051136							0.053028832	0.003051136
																																	0.00054368	0.0005547							0.014738098	0.0005547
																																	0.00030225	0.000313269							0.002339923	0.000313269
																																	0.00033113	0.000342146							0.007163377	0.000342146
																																	0.00057666	0.00058768							0.018267642	0.00058768
																																	0.000687	0.000698017							0.010634595	0.000698017
																																	0.00123473	0.001245753							0.029306876	0.001245753
																																	0.00043364	0.000444656							0.006207763	0.000444656
																																	0.00010245	0.000113475							0.000539091	0.000113475
																																	0.00071419	0.000725211							0.022054508	0.000725211
																																	0.00023992	0.000250936							0.003091076	0.000250936
																																	0.00048983	0.000500853							0.00472706	0.000500853
																																	0.00234217	0.002353195							0.01635384	0.002353195
																																	0.000042661	0.0000537							0.006949498	0.0000537
																																	0.00071596	0.000726984							0.029267063	0.000726984
																																	0.00039331	0.000404331							0.014259224	0.000404331
																																	0.00390337	0.003914392							0.041994113	0.003914392
																																	0.00113926	0.001150285							0.01219725	0.001150285
																																	0.00052575	0.000536769							0.008875696	0.000536769
																																	0.00114118	0.001152201							0.024632009	0.001152201
																																	0.00033018	0.000341197							0.003227329	0.000341197
																																	0.00120757	0.001218593							0.005839682	0.001218593
																																	0.00014958	0.000160597							0.000892915	0.000160597
																																	0.00111896	0.001129985							0.01109133	0.001129985
																																	0.00108829	0.001099314							0.005594881	0.001099314
																																	0.00113859	0.001149615							0.021676077	0.001149615
																																	0.00060723	0.000618254							0.006184435	0.000618254
																																	0.000016015	0.000027							0.001397095	0.000027
																																	0.00063517	0.000646195							0.006134208	0.000646195
																																	0.00040179	0.000412809							0.012171812	0.000412809
																																	0.00082684	0.000837856							0.032022517	0.000837856
																																	0.00044788	0.000458901							0.004522794	0.000458901
																																	0.00047551	0.000486532							0.02285272	0.000486532
																																	0.00101165	0.001022669							0.013756581	0.001022669
																																	0.000074138	0.0000852							0.001037036	0.0000852
																																	0.0007843	0.000795322							0.016896326	0.000795322
																																	0.00155802	0.001569038							0.016446135	0.001569038
																																	0.0001188	0.000129816							0.001337978	0.000129816
																																	0.00030819	0.000319212							0.012173538	0.000319212
																																	0.00065502	0.000666035							0.004797051	0.000666035
																																	0.00058305	0.000594073							0.019441123	0.000594073
																																	0.00287121	0.002882226							0.015402135	0.002882226
																																	0.00727322	0.007284238							0.030678142	0.007284238
																																	0.00156749	0.001578514							0.012209708	0.001578514
																																	0.0011372	0.001148219							0.013997706	0.001148219
																																	0.00014668	0.000157699							0.001715469	0.000157699
																																	0.00389173	0.003902754							0.039551556	0.003902754
																																	0.0016387	0.001649725							0.014307798	0.001649725
																																	0.0037437	0.003754724							0.043479373	0.003754724
																																	0.000056906	0.0000679							0.026104014	0.0000679
																																	0.00060869	0.000619712							0.010720742	0.000619712
																																	0.00094737	0.000958389							0.01381571	0.000958389
																																	0.00113883	0.001149855							0.038026368	0.001149855
																																	0.00011425	0.000125272							0.014654418	0.000125272
																																	0.00084031	0.000851329							0.013891111	0.000851329
																																	0.00064266	0.000653684							0.018932084	0.000653684
																																	0.000042852	0.0000539							0.00112752	0.0000539
																																	0.00234835	0.00235937							0.006423802	0.00235937
																																	0.00120456	0.001215583							0.033537344	0.001215583
																																	0.001261	0.001272016							0.018644209	0.001272016
																																	0.00001901	0.00003							0.007153369	0.00003
																																	0.00089739	0.000908408							0.003193469	0.000908408
																																	0.00031785	0.000328866							0.014436556	0.000328866
																																	0.00083856	0.00084958							0.012897993	0.00084958
																																	0.00144299	0.001454014							0.00576509	0.001454014
																																	0.0004201	0.000431118							0.018071604	0.000431118
																																	0.000095712	0.000106732							0.008181134	0.000106732
																																	0.0000085876	0.0000196							0.000678635	0.0000196
																																	0.00016216	0.000173179							0.017289943	0.000173179
																																	0.0020745	0.002085521							0.019399632	0.002085521
																																	0.00064855	0.000659574							0.036438822	0.000659574
																																	0.00109795	0.001108974							0.014882754	0.001108974
																																	0.00067185	0.00068287							0.006573335	0.00068287
																																	0.00048529	0.000496314							0.010212161	0.000496314
																																	0.00239982	0.002410837							0.033372709	0.002410837
																																	0.00050961	0.000520625							0.023003886	0.000520625
																																	0.00230889	0.002319911							0.01299837	0.002319911
																																	0.00141834	0.00142936							0.027593582	0.00142936
																																	0.00044507	0.000456092							0.002114068	0.000456092
																																	0.0003844	0.000395425							0.009281193	0.000395425
																																	0.000071179	0.0000822							0.0000358295	0.0000822
																																	0.0003197	0.000330717							0.010918471	0.000330717
																																	0.0004603	0.000471321							0.003192928	0.000471321
																																	0.00013827	0.000149294							0.008968859	0.000149294
																																	0.00065662	0.000667641							0.003826787	0.000667641
																																	0.00210628	0.002117298							0.019956266	0.002117298
																																	0.00078538	0.000796399							0.022575032	0.000796399
																																	0.00033435	0.000345374							0.018710953	0.000345374
																																	0.0003577	0.000368721							0.003777214	0.000368721
																																	0.00107369	0.001084715							0.006210532	0.001084715
																																	0.00069502	0.000706042							0.01788741	0.000706042
																																	0.00394208	0.003953099							0.03618879	0.003953099
																																	0.00090044	0.000911458							0.03595556	0.000911458
																																	0.00015407	0.000165094							0.002485171	0.000165094
																																	0.00017416	0.000185185							0.015786348	0.000185185
																																	0	0.00000434							0.000539536	0.00000434
																																	0.00037644	0.000387464							0.018790697	0.000387464
																																	0.00146881	0.00147983							0.019143524	0.00147983
																																	0.00115375	0.001164773							0.021056989	0.001164773
																																	0.00103602	0.001047038							0.038343428	0.001047038
																																	0.00256834	0.002579365							0.030853066	0.002579365
																																	0.00025114	0.000262162							0.002749786	0.000262162
																																	0.0000059865	0.000017							0.001723234	0.000017
																																	0.00153065	0.001541667							0.014995922	0.001541667
																																	0.000075187	0.0000862							0.006988084	0.0000862
																																	0.00089617	0.000907193							0.021988093	0.000907193
																																	0.00010316	0.000114176							0.014780334	0.000114176
																																	0.00019294	0.000203963							0.015733666	0.000203963
																																	0.00125835	0.00126937							0.037241689	0.00126937
																																	0.00056875	0.000579772							0.006563438	0.000579772
																																	0.0015572	0.001568223							0.020054428	0.001568223
																																	0.00018172	0.000192744							0.003161355	0.000192744
																																	0.00058473	0.000595755							0.003073173	0.000595755
																																	0.00077424	0.000785256							0.009129876	0.000785256
																																	0.00014986	0.00016088							0.002367889	0.00016088
																																	0.00094353	0.000954545							0.003045005	0.000954545
																																	0.00155572	0.001566742							0.013883712	0.001566742
																																	0.00159818	0.001609195							0.023412418	0.001609195
																																	0.00068487	0.000695887							0.002750585	0.000695887
																																	0.00020301	0.000214035							0.014361066	0.000214035
																																	0.00490993	0.004920949							0.03165229	0.004920949
																																	0.00128642	0.001297442							0.030857019	0.001297442
																																	0.00231281	0.002323832							0.015161472	0.002323832
																																	0.00075607	0.000767091							0.014912096	0.000767091
																																	0.00140794	0.001418958							0.01916829	0.001418958
																																	0.0004826	0.000493619							0.009227163	0.000493619
																																	0.00094687	0.000957889							0.01566009	0.000957889
																																	0.00069933	0.00071035							0.02417323	0.00071035
																																	0.000071795	0.0000828							0.021971838	0.0000828
																																	0.00069089	0.000701906							0.013156288	0.000701906
																																	0.00116048	0.001171498							0.020654727	0.001171498
																																	0.000054339	0.0000654							0.006261945	0.0000654
																																	0.00242341	0.002434426							0.0138729	0.002434426
																																	0.00018726	0.000198276							0.014838569	0.000198276
																																	0.00073178	0.000742804							0.015574049	0.000742804
																																	0.0008346	0.000845624							0.014774166	0.000845624
																																	0.00044272	0.000453737							0.003671183	0.000453737
																																	0	0.00000805							0.000387389	0.00000805
																																	0.000090209	0.000101229							0.001474872	0.000101229
																																	0.00070555	0.000716575							0.011251513	0.000716575
																																	0.00034511	0.000356134							0.006301916	0.000356134
																																	0.00155778	0.001568802							0.025738556	0.001568802
																																	0.00140013	0.00141115							0.01320637	0.00141115
																																	0.00008266	0.0000937							0.021311282	0.0000937
																																	0.00081579	0.000826814							0.003748489	0.000826814
																																	0.00083171	0.000842728							0.002598721	0.000842728
																																	0.00037651	0.000387529							0.003642166	0.000387529
																																	0.00062108	0.000632099							0.015541542	0.000632099
																																	0.000030302	0.0000413							0.013157391	0.0000413
																																	0.00069249	0.000703513							0.013231213	0.000703513
																																	0.000036558	0.0000476							0.001249032	0.0000476
																																	0.00108135	0.001092365							0.015770854	0.001092365
																																	0.00042033	0.000431351							0.003104334	0.000431351
																																	0.0004428	0.000453822							0.008820154	0.000453822
																																	0.000096551	0.000107571							0.001447489	0.000107571
																																	0.000012257	0.0000233							0.000344105	0.0000233
																																	0.00074594	0.000756963							0.003919828	0.000756963
																																	0.0002282	0.000239216							0.002382953	0.000239216
																																	0.00067183	0.000682855							0.023527402	0.000682855
																																	0.00039872	0.000409741							0.00339456	0.000409741
																																	0.00159408	0.001605105							0.019080326	0.001605105
																																	0.00062188	0.000632898							0.010829114	0.000632898
																																	0.0001151	0.000126121							0.00068233	0.000126121
																																	0.00032385	0.000334867							0.004963837	0.000334867
																																	0.00066884	0.000679858							0.003242618	0.000679858
																																	0.00031213	0.000323152							0.0023244	0.000323152
																																	0.00027009	0.000281111							0.002346188	0.000281111
																																	0.00019731	0.000208333							0.002209588	0.000208333
																																	0.00050887	0.000519889							0.004474155	0.000519889
																																	0.00014571	0.000156733							0.001804409	0.000156733
																																	0.00018971	0.00020073							0.009647133	0.00020073
																																	0.00042196	0.000432977							0.003830056	0.000432977
																																	0.00053306	0.000544077							0.029005177	0.000544077
																																	0.000098541	0.000109562							0.002084287	0.000109562
																																	0.00061239	0.00062341							0.00904067	0.00062341
																																	0.00016144	0.000172461							0.005369947	0.000172461
																																	0.000059493	0.0000705							0	0.0000705
																																	0.00036431	0.000375335							0.007864642	0.000375335
																																	0.00112382	0.001134841							0.023044489	0.001134841
																																	0.00027111	0.000282132							0.00289513	0.000282132
																																	0.00018603	0.00019705							0.003265736	0.00019705
																																	0.00011895	0.000129969							0.012482023	0.000129969
																																	0.00018898	0.0002							0.004466737	0.0002
																																	0.00028087	0.000291889							0.007924789	0.000291889
																																	0.00023342	0.000244444							0.0127654	0.000244444
																																	0.000055389	0.0000664							0.001384754	0.0000664
																																	0.00090786	0.000918885							0.015394545	0.000918885
																																	0.000055117	0.0000661							0.001169623	0.0000661
																																	0.00160209	0.001613114							0.023504096	0.001613114
																																	0.00234541	0.00235643							0.018875017	0.00235643
																																	0.00078712	0.000798142							0.019958735	0.000798142
																																	0.00235404	0.002365057							0.025283502	0.002365057
																																	0.000018813	0.0000298							0.0000897915	0.0000298
																																	0.00017982	0.00019084							0.001909696	0.00019084
																																	0.00047541	0.000486431							0.002390934	0.000486431
																																	0.00029578	0.000306799							0	0.000306799
																																	0.00034392	0.000354938							0.016350906	0.000354938
																																	0	0							0.002342999	0

## Sheet: Figure S8
Figure S8bi	unpaired t-test	P3F G1 versus P3F G2		0.3399 (ns)
5' part of PAX3	HFF G1	P3F G1	P7F G1	HFF G2	P3F G2	P7F G2
replicat 1	1.40934635	3.82757488	0	0.7086854	3.74017315	0
replicat 2	0.837931	3.7396534	0	0.66810911	3.8867751	0
replicat 3	0.80346949	5.04965508	0	1.57245865	3.58865149	0
Figure S8bii	unpaired t-test	P7F G1 versus P7F G2		0.4649 (ns)
PAX7-FOXO1	HFF G1	P3F G1	P7F G1	HFF G2	P3F G2	P7F G2
replicat 1	0.01634422	0	89.8925005	0.00428061	0	71.6967453
replicat 2	0.00179251	0	90.705568	0.0020939	0	129.616632
replicat 3	0.00549088	0	72.9761301	0.00423784	0	95.3128373
Figure S8di	unpaired t-test	G1 P3FvsP7F	0.0481 (*)	G1 P3FvsP7F	0.0675 (ns)
LMO4	HFF G1	P3F G1	P7F G1	HFF G2	P3F G2	P7F G2
replicat 1	1.22257793	2.42477891	3.02677596	0.95426886	1.47468985	2.09682285
replicat 2	0.92654761	2.09919086	4.22061695	0.85367066	1.70657345	1.72408636
replicat 3	0.5843455	2.65614698	3.28534223	1.45858944	1.66602217	2.08870154
Figure S8dii	unpaired t-test	G1 P3FvsP7F	0.8704 (ns)	G2 P3FvsP7F	0.1070 (ns)
TFAP2a	HFF G1	P3F G1	P7F G1	HFF G2	P3F G2	P7F G2
replicat 1	1.372464014	2.58849217	2.105718223	0.700571441	1.491162934	1.634112756
replicat 2	1.046299116	2.747421739	2.609998928	0.662939312	1.58306903	1.776795352
replicat 3	1.006477603	1.922448454	2.706448762	1.211248513	1.233233098	2.283394497
Figure S8diii	unpaired t-test	G1 P3FvsP7F	0.0622 (ns)	G2 P3FvsP7F	0.0122 (*)
NGFR	HFF G1	P3F G1	P7F G1	HFF G2	P3F G2	P7F G2
replicat 1	1.38618268	27.5139554	3.21831462	0.72052838	20.2409037	3.31999957
replicat 2	0.96594549	30.676539	3.69618246	0.71139715	24.9805772	4.16511255
replicat 3	0.90702833	75.5101584	7.10666631	1.30891797	37.7967105	6.25932857
Figure S8div	unpaired t-test	G1 P3FvsP7F	<0.0001(****)	G2 P3FvsP7F	0.0022 (**)
SERPINI1	HFF G1	P3F G1	P7F G1	HFF G2	P3F G2	P7F G2
replicat 1	1.13686037	60.1359511	17.0867699	0.74839658	34.2734199	9.91369582
replicat 2	1.210017	59.823472	25.2707719	0.80034234	32.9529902	10.7588981
replicat 3	0.78422428	57.2333575	18.7660615	1.32015943	25.1499607	11.4944958
Figure S8dv	unpaired t-test	G1 P3FvsP7F	0.0023 (**)	G2 P3FvsP7F	0.0155 (*)
SKP2	HFF G1	P3F G1	P7F G1	HFF G2	P3F G2	P7F G2
replicat 1	1.502886497	5.922783781	11.45886857	0.966732713	5.102660196	10.83692103
replicat 2		6.493646174	14.37840017	0.90517244	4.548486151	9.661063077
replicat 3	0.919962207	7.282029019	13.46516631	1.70517732	5.04035358	15.35049743
Figure S8dvi	unpaired t-test	G1 P3FvsP7F	<0.0001(****)	G2 P3FvsP7F	0.0003 (***)
PIPOX	HFF G1	P3F G1	P7F G1	HFF G2	P3F G2	P7F G2
replicat 1	2.2032912	153.682669	1281.08039	0.25186188	156.033156	1704.4698
replicat 2	0.80969623	169.91546	1119.4734	1.07946633	171.944037	1762.37133
replicat 3	0.86188061	97.0908688	1280.48869	0.79380375	110.440135	1363.57111
